# Supplementary material for: A census of actin-associated proteins in humans
Source: Front Cell Dev Biol. 2023 Apr 28;11:1168050. doi: 10.3389/fcell.2023.1168050 (PMC10175787; doi:10.3389/fcell.2023.1168050)
Supplement: Supplementary file 1 [file Table2.XLSX]

## Sheet: Sheet1
Gene name	Reliability	Level	Gene	Cell type	Tissue
A2M	Supported	High, Medium, Low	ENSG00000175899	squamous epithelial cells, cells in tubules, Purkinje cells, hepatocytes, macrophages, glandular cells, adipocytes, urothelial cells, Leydig cells, neuronal cells, cells in red pulp, cardiomyocytes, alveolar cells, cells in endometrial stroma, trophoblastic cells, endothelial cells, respiratory epithelial cells, cells in glomeruli	stomach 2, colon, kidney, cervix, testis, epididymis, endometrium 1, endometrium 2, cerebral cortex, placenta, hippocampus, bronchus, parathyroid gland, adipose tissue, urinary bladder, small intestine, heart muscle, prostate, cerebellum, spleen, lung, oral mucosa, liver
AATK	Enhanced	High, Medium, Low	ENSG00000181409	cells in tubules, cells in granular layer, pancreatic endocrine cells, cells in red pulp, round or early spermatids, hematopoietic cells, endothelial cells, non-germinal center cells, glandular cells, germinal center cells, pachytene spermatocytes, keratinocytes, Purkinje cells, macrophages, exocrine glandular cells, cardiomyocytes, Leydig cells, myocytes, glial cells, neuropil, hepatocytes, squa…	stomach 2, stomach 1, seminal vesicle, colon, gallbladder, esophagus, kidney, testis, caudate, tonsil, vagina, epididymis, adrenal gland, thyroid gland, duodenum, cerebral cortex, lymph node, placenta, hippocampus, parathyroid gland, skeletal muscle, urinary bladder, appendix, liver, rectum, pancreas, cerebellum, spleen, bone marrow, small intestine, nasopharynx, lung, skin 1, heart muscle
ABCB4	Enhanced	High	ENSG00000005471	hepatocytes	liver
ABCE1	Approved	High, Medium, Low	ENSG00000164163	cells in tubules, ovarian stroma cells, decidual cells, melanocytes, cells in granular layer, Langerhans, pancreatic endocrine cells, cells in red pulp, hematopoietic cells, alveolar cells, endothelial cells, cells in glomeruli, cells in white pulp, follicle cells, non-germinal center cells, glandular cells, cells in seminiferous ducts, germinal center cells, keratinocytes, smooth muscle cells, p…	stomach 2, stomach 1, seminal vesicle, colon, gallbladder, esophagus, kidney, cervix, testis, caudate, tonsil, thyroid gland, epididymis, adrenal gland, endometrium 1, endometrium 2, salivary gland, smooth muscle, heart muscle, pancreas, cerebral cortex, vagina, lymph node, placenta, hippocampus, bronchus, parathyroid gland, adipose tissue, urinary bladder, appendix, liver, rectum, prostate, duod…
ABI1	Approved	High, Medium, Low	ENSG00000136754	cells in tubules, ovarian stroma cells, decidual cells, melanocytes, cells in granular layer, Langerhans, pancreatic endocrine cells, cells in red pulp, germinal center cells, hematopoietic cells, alveolar cells, endothelial cells, cells in glomeruli, non-germinal center cells, glandular cells, cells in seminiferous ducts, myoepithelial cells, keratinocytes, peripheral nerve, Purkinje cells, macr…	stomach 2, stomach 1, seminal vesicle, colon, gallbladder, esophagus, kidney, cervix, testis, caudate, tonsil, thyroid gland, epididymis, adrenal gland, endometrium 1, endometrium 2, salivary gland, heart muscle, pancreas, cerebral cortex, vagina, lymph node, placenta, hippocampus, bronchus, skeletal muscle, adipose tissue, urinary bladder, appendix, liver, rectum, prostate, duodenum, cerebellum,…
ABI2	Enhanced	High, Medium, Low	ENSG00000138443	cells in tubules, neuronal cells, decidual cells, spermatogonia cells, exocrine glandular cells, Langerhans, pancreatic endocrine cells, germinal center cells, preleptotene spermatocytes, melanocytes, endothelial cells, cells in white pulp, glandular cells, myoepithelial cells, keratinocytes, ciliated cells cell body, non-ciliated cells, Purkinje cells, cells in granular layer, Leydig cells, neur…	stomach 1, seminal vesicle, colon, gallbladder, esophagus, kidney, cervix, testis, caudate, tonsil, thyroid gland, adrenal gland, endometrium 1, endometrium 2, salivary gland, duodenum, cerebral cortex, vagina, placenta, hippocampus, bronchus, parathyroid gland, urinary bladder, appendix, breast, rectum, pancreas, cerebellum, fallopian tube, spleen, soft tissue 1, small intestine, nasopharynx, ov…
ABI3	Enhanced	High, Medium, Low	ENSG00000108798	squamous epithelial cells, mucosal lymphoid cells, cells in white pulp, macrophages, cells in red pulp, smooth muscle cells, cardiomyocytes, myoepithelial cells, myocytes, glial cells, langerhans cells, processes in white matter, germinal center cells, hematopoietic cells, fibrohistiocytic cells, processes in molecular layer, endothelial cells, non-germinal center cells	cerebellum, lymph node, hippocampus, caudate, spleen, bone marrow, tonsil, skeletal muscle, skin 2, appendix, colon, breast, lung, rectum, skin 1, cerebral cortex, smooth muscle, heart muscle
ABL1	Supported	High, Medium, Low	ENSG00000097007	cells in tubules, ovarian stroma cells, decidual cells, spermatogonia cells, syncytiotrophoblasts - microvilli, cells in granular layer, pancreatic endocrine cells, cells in red pulp, germinal center cells, hematopoietic cells, endothelial cells, cells in glomeruli, cells in white pulp, follicle cells, non-germinal center cells, glandular cells, myoepithelial cells, smooth muscle cells, alveolar …	stomach 2, stomach 1, seminal vesicle, colon, gallbladder, esophagus, kidney, cervix, testis, caudate, tonsil, thyroid gland, epididymis, adrenal gland, endometrium 1, endometrium 2, salivary gland, smooth muscle, heart muscle, pancreas, cerebral cortex, vagina, lymph node, placenta, hippocampus, bronchus, parathyroid gland, skeletal muscle, adipose tissue, urinary bladder, appendix, liver, rectu…
ABLIM1	Approved	High, Medium, Low	ENSG00000099204	cells in tubules, Langerhans, decidual cells, cells in granular layer, pancreatic endocrine cells, cells in red pulp, germinal center cells, melanocytes, alveolar cells, endothelial cells, cells in glomeruli, peritubular cells, cells in white pulp, respiratory epithelial cells, glandular cells, myoepithelial cells, round or early spermatids, keratinocytes, smooth muscle cells, peripheral nerve, P…	stomach 2, stomach 1, seminal vesicle, colon, gallbladder, esophagus, kidney, cervix, testis, caudate, tonsil, thyroid gland, epididymis, adrenal gland, endometrium 1, endometrium 2, smooth muscle, heart muscle, pancreas, cerebral cortex, vagina, lymph node, placenta, bronchus, skeletal muscle, urinary bladder, appendix, liver, rectum, prostate, duodenum, cerebellum, fallopian tube, spleen, soft …
ABLIM3	Approved	High, Medium, Low	ENSG00000173210	cells in tubules, ovarian stroma cells, decidual cells, melanocytes, cells in granular layer, Langerhans, pancreatic endocrine cells, cells in red pulp, germinal center cells, hematopoietic cells, alveolar cells, endothelial cells, cells in glomeruli, cells in white pulp, follicle cells, non-germinal center cells, glandular cells, cells in seminiferous ducts, myoepithelial cells, keratinocytes, s…	stomach 2, stomach 1, seminal vesicle, colon, gallbladder, esophagus, kidney, cervix, testis, caudate, tonsil, thyroid gland, epididymis, adrenal gland, endometrium 1, endometrium 2, salivary gland, smooth muscle, heart muscle, pancreas, cerebral cortex, vagina, lymph node, placenta, hippocampus, bronchus, parathyroid gland, skeletal muscle, urinary bladder, appendix, liver, rectum, prostate, duo…
ABRACL	Enhanced	High, Medium, Low	ENSG00000146386	cells in tubules, Langerhans, decidual cells, cells in red pulp, hematopoietic cells, melanocytes, cells in white pulp, cells in glomeruli, endothelial cells, respiratory epithelial cells, glandular cells, germinal center cells, keratinocytes, macrophages, sertoli cells, cardiomyocytes, Leydig cells, lymphoid tissue, squamous epithelial cells, non-germinal center cells, peripheral nerve/ganglion,…	stomach 2, seminal vesicle, colon, gallbladder, esophagus, kidney, cervix, testis, caudate, tonsil, thyroid gland, epididymis, endometrium 1, endometrium 2, salivary gland, cerebral cortex, lymph node, bronchus, urinary bladder, appendix, breast, rectum, prostate, duodenum, placenta, fallopian tube, spleen, bone marrow, small intestine, nasopharynx, lung, skin 2, skin 1, heart muscle
ABTB2	Approved	High, Medium, Low	ENSG00000166016	cells in tubules, decidual cells, spermatogonia cells, exocrine glandular cells, pancreatic endocrine cells, cells in red pulp, hematopoietic cells, glandular cells, round or early spermatids, keratinocytes, ciliated cells cell body, smooth muscle cells, ciliated cells ciliary rootlets, cardiomyocytes, macrophages, cells in granular layer, adipocytes, Leydig cells, myocytes, glial cells, neuropil…	stomach 2, stomach 1, seminal vesicle, lung, esophagus, kidney, cervix, testis, caudate, tonsil, epididymis, adrenal gland, endometrium 1, vagina, salivary gland, smooth muscle, duodenum, cerebral cortex, placenta, hippocampus, bronchus, parathyroid gland, skeletal muscle, adipose tissue, urinary bladder, appendix, breast, prostate, pancreas, cerebellum, fallopian tube, spleen, bone marrow, skin …
ACACA	Approved	High, Medium, Low	ENSG00000278540	cells in tubules, ovarian stroma cells, decidual cells, cells in granular layer, Langerhans, pancreatic endocrine cells, cells in red pulp, germinal center cells, melanocytes, endothelial cells, cells in glomeruli, cells in white pulp, glandular cells, cells in seminiferous ducts, myoepithelial cells, keratinocytes, smooth muscle cells, alveolar cells type II, Purkinje cells, macrophages, exocrin…	stomach 2, stomach 1, seminal vesicle, colon, gallbladder, esophagus, kidney, cervix, testis, caudate, tonsil, thyroid gland, epididymis, adrenal gland, endometrium 1, endometrium 2, salivary gland, smooth muscle, heart muscle, pancreas, cerebral cortex, vagina, lymph node, placenta, hippocampus, bronchus, parathyroid gland, skeletal muscle, adipose tissue, urinary bladder, appendix, liver, rectu…
ACAP2	Supported	High, Medium, Low	ENSG00000114331	cells in tubules, ovarian stroma cells, decidual cells, melanocytes, spermatogonia cells, cells in granular layer, Langerhans, cells in red pulp, germinal center cells, hematopoietic cells, alveolar cells, endothelial cells, cells in glomeruli, cells in white pulp, non-germinal center cells, glandular cells, myoepithelial cells, keratinocytes, smooth muscle cells, Purkinje cells, macrophages, exo…	stomach 2, stomach 1, seminal vesicle, colon, gallbladder, esophagus, kidney, cervix, testis, caudate, tonsil, thyroid gland, epididymis, adrenal gland, endometrium 1, endometrium 2, salivary gland, smooth muscle, heart muscle, pancreas, cerebral cortex, vagina, lymph node, placenta, hippocampus, bronchus, parathyroid gland, skeletal muscle, urinary bladder, appendix, liver, rectum, prostate, duo…
ACD	Approved	High, Medium, Low	ENSG00000102977	cells in tubules, decidual cells, exocrine glandular cells, pancreatic endocrine cells, cells in red pulp, germinal center cells, melanocytes, alveolar cells, endothelial cells, cells in white pulp, non-germinal center cells, glandular cells, cells in seminiferous ducts, myoepithelial cells, keratinocytes, smooth muscle cells, peripheral nerve, macrophages, cardiomyocytes, Leydig cells, myocytes,…	stomach 2, stomach 1, seminal vesicle, colon, esophagus, kidney, cervix, testis, tonsil, thyroid gland, epididymis, adrenal gland, endometrium 1, endometrium 2, salivary gland, smooth muscle, heart muscle, duodenum, cerebral cortex, vagina, lymph node, bronchus, parathyroid gland, skeletal muscle, urinary bladder, appendix, liver, rectum, prostate, pancreas, placenta, fallopian tube, spleen, soft…
ACE	Enhanced	High, Medium, Low	ENSG00000159640	glandular cells, Leydig cells, enterocytes - Microvilli, proximal tubules microvilli, non-ciliated cells, distal tubules, alveolar cells, elongated or late spermatids	stomach 2, small intestine, fallopian tube, testis, epididymis, endometrium 1, endometrium 2, seminal vesicle, lung, gallbladder, prostate, kidney, duodenum
ACE2	Enhanced	High, Medium, Low	ENSG00000130234	endothelial cells, decidual cells, glandular cells, sertoli cells, exocrine glandular cells, Leydig cells, enterocytes - Microvilli, proximal tubules cell body, proximal tubules microvilli, ciliated cells ciliary rootlets, syncytiotrophoblasts - microvilli, enterocytes, "bowmans capsule", hofbauer cells	placenta, small intestine, fallopian tube, seminal vesicle, bronchus, testis, epididymis, appendix, colon, gallbladder, nasopharynx, rectum, pancreas, kidney, duodenum
ACIN1	Supported	High, Medium, Low	ENSG00000100813	cells in tubules, ovarian stroma cells, Bergmann glia - nucleus, exocrine glandular cells, round or early spermatids, Langerhans, pancreatic endocrine cells, cells in red pulp, germinal center cells, hematopoietic cells, melanocytes, endothelial cells, fibroblasts, cells in white pulp, decidual cells, non-germinal center cells, glandular cells, myoepithelial cells, pachytene spermatocytes, kerati…	stomach 2, stomach 1, seminal vesicle, colon, gallbladder, esophagus, kidney, cervix, testis, caudate, tonsil, thyroid gland, epididymis, adrenal gland, endometrium 1, endometrium 2, salivary gland, smooth muscle, heart muscle, pancreas, cerebral cortex, vagina, lymph node, placenta, hippocampus, bronchus, parathyroid gland, skeletal muscle, adipose tissue, urinary bladder, appendix, liver, rectu…
ACKR2	Enhanced	High, Medium, Low	ENSG00000144648	cells in tubules, mucosal lymphoid cells, ciliated cells tip of cilia, round or early spermatids, hematopoietic cells, melanocytes, endothelial cells, ciliated cells cilia axoneme, decidual cells, glandular cells, myoepithelial cells, pachytene spermatocytes, keratinocytes, ciliated cells ciliary rootlets, ciliated cells cell body, basal cells, macrophages, adipocytes, Leydig cells, enterocytes, …	placenta, stomach 2, testis, fallopian tube, bone marrow, bronchus, thyroid gland, adipose tissue, endometrium 2, colon, breast, nasopharynx, lung, rectum, skin 1, kidney, duodenum
ACO2	Enhanced	High, Medium, Low	ENSG00000100412	Purkinje cells - cytoplasm/membrane, decidual cells, spermatogonia cells, syncytiotrophoblasts - microvilli, exocrine glandular cells, cells in spinous layer, pancreatic endocrine cells, proximal tubules cell body, synaptic glomeruli - core, cells in red pulp, germinal center cells, molecular layer - neuropil, hematopoietic cells, melanocytes, endothelial cells, cells in glomeruli, cells in basal…	stomach 2, stomach 1, seminal vesicle, colon, gallbladder, esophagus, kidney, cervix, testis, caudate, tonsil, thyroid gland, epididymis, adrenal gland, endometrium 1, endometrium 2, salivary gland, smooth muscle, heart muscle, pancreas, cerebral cortex, vagina, lymph node, placenta, hippocampus, parathyroid gland, skeletal muscle, urinary bladder, appendix, liver, rectum, prostate, duodenum, cer…
ACOT1	Approved	High, Medium, Low	ENSG00000184227	cells in tubules, exocrine glandular cells, germinal center cells, melanocytes, endothelial cells, respiratory epithelial cells, glandular cells, myoepithelial cells, smooth muscle cells, Purkinje cells, macrophages, cells in granular layer, sertoli cells, adipocytes, Leydig cells, glial cells, hepatocytes, squamous epithelial cells, non-germinal center cells, cardiomyocytes, epidermal cells, neu…	stomach 2, stomach 1, seminal vesicle, colon, gallbladder, kidney, cervix, testis, tonsil, thyroid gland, epididymis, adrenal gland, endometrium 1, endometrium 2, salivary gland, smooth muscle, heart muscle, duodenum, cerebral cortex, vagina, placenta, hippocampus, bronchus, adipose tissue, urinary bladder, appendix, liver, rectum, prostate, pancreas, cerebellum, small intestine, nasopharynx, lun…
ACP1	Approved	High, Medium, Low	ENSG00000143727	cells in tubules, ovarian stroma cells, decidual cells, cells in granular layer, Langerhans, pancreatic endocrine cells, germinal center cells, hematopoietic cells, melanocytes, cells in white pulp, follicle cells, respiratory epithelial cells, glandular cells, cells in seminiferous ducts, myoepithelial cells, keratinocytes, smooth muscle cells, peripheral nerve, Purkinje cells, macrophages, exoc…	stomach 2, stomach 1, seminal vesicle, colon, gallbladder, esophagus, kidney, cervix, testis, caudate, tonsil, thyroid gland, epididymis, adrenal gland, endometrium 1, endometrium 2, salivary gland, smooth muscle, heart muscle, pancreas, cerebral cortex, vagina, lymph node, placenta, hippocampus, bronchus, parathyroid gland, skeletal muscle, adipose tissue, urinary bladder, appendix, liver, rectu…
ACTA1	Enhanced	High, Medium, Low	ENSG00000143632	endothelial cells, enterocytes - Microvilli, cardiomyocytes, myoepithelial cells, myocytes, langerhans cells, germinal center cells, smooth muscle cells, lymphocytes, fibrohistiocytic cells, non-germinal center cells	small intestine, skeletal muscle, skin 2, appendix, colon, heart muscle, rectum, duodenum, skin 1, smooth muscle, breast
ACTA2	Enhanced	High, Medium, Low	ENSG00000107796	fibrohistiocytic cells, smooth muscle cells, enterocytes - Microvilli, ovarian stroma cells, myoepithelial cells, langerhans cells, germinal center cells, syncytiotrophoblasts - microvilli, lymphocytes, cells in endometrial stroma, endothelial cells, non-germinal center cells, cytotrophoblasts, cells in glomeruli	placenta, small intestine, endometrium 1, endometrium 2, appendix, colon, breast, smooth muscle, ovary, skin 2, skin 1, rectum, kidney, duodenum
ACTB	Supported	High, Medium, Low	ENSG00000075624	cells in tubules, decidual cells, hematopoietic cells, exocrine glandular cells, enterocytes - Microvilli, langerhans cells, cells in red pulp, myoepithelial cells, syncytiotrophoblasts - microvilli, fibrohistiocytic cells, cells in glomeruli, endothelial cells, glandular cells, cells in seminiferous ducts, germinal center cells, smooth muscle cells, lymphocytes, hofbauer cells, adipocytes, macro…	stomach 2, stomach 1, colon, gallbladder, kidney, testis, tonsil, epididymis, endometrium 1, endometrium 2, salivary gland, smooth muscle, heart muscle, duodenum, cerebral cortex, lymph node, skeletal muscle, adipose tissue, appendix, breast, rectum, pancreas, placenta, spleen, bone marrow, small intestine, lung, skin 1, skin 2
ACTC1	Enhanced	High, Medium, Low	ENSG00000159251	decidual cells, syncytiotrophoblasts - cell body, cardiomyocytes, germinal center cells, myocytes, enterocytes - Microvilli, smooth muscle cells, non-germinal center cells, hofbauer cells	placenta, small intestine, skeletal muscle, appendix, colon, heart muscle, rectum, smooth muscle, duodenum
ACTG1	Approved	High, Medium, Low	ENSG00000184009	cells in tubules, ovarian stroma cells, decidual cells, cells in granular layer, enterocytes - Microvilli, pancreatic endocrine cells, langerhans cells, cells in red pulp, myoepithelial cells, hematopoietic cells, alveolar cells, endothelial cells, cells in glomeruli, fibrohistiocytic cells, non-germinal center cells, glandular cells, cells in seminiferous ducts, germinal center cells, peripheral…	stomach 2, stomach 1, seminal vesicle, colon, gallbladder, esophagus, kidney, cervix, testis, caudate, tonsil, thyroid gland, epididymis, adrenal gland, endometrium 1, endometrium 2, salivary gland, smooth muscle, heart muscle, pancreas, cerebral cortex, vagina, lymph node, placenta, hippocampus, bronchus, parathyroid gland, skeletal muscle, adipose tissue, urinary bladder, appendix, liver, rectu…
ACTG2	Supported	High, Medium, Low	ENSG00000163017	squamous epithelial cells, cells in tubules, endothelial cells, macrophages, glandular cells, cells in seminiferous ducts, exocrine glandular cells, langerhans cells, myoepithelial cells, cholangiocytes, germinal center cells, enterocytes - Microvilli, smooth muscle cells, lymphocytes, fibrohistiocytic cells, non-germinal center cells	lymph node, stomach 2, small intestine, stomach 1, liver, skin 2, tonsil, testis, pancreas, epididymis, appendix, colon, gallbladder, smooth muscle, lung, rectum, duodenum, skin 1, kidney, breast
ACTL6A	Supported	High, Medium, Low	ENSG00000136518	cells in tubules, ovarian stroma cells, decidual cells, spermatogonia cells, cells in granular layer, cells in spinous layer, pancreatic endocrine cells, langerhans cells, Purkinje cells, germinal center cells, hematopoietic cells, melanocytes, endothelial cells, cells in glomeruli, sebaceous glands, cells in basal layer, fibrohistiocytic cells, peritubular cells, glandular cells, myoepithelial c…	stomach 2, stomach 1, seminal vesicle, colon, gallbladder, esophagus, kidney, cervix, testis, caudate, tonsil, thyroid gland, epididymis, adrenal gland, endometrium 1, endometrium 2, salivary gland, smooth muscle, heart muscle, pancreas, cerebral cortex, vagina, lymph node, placenta, hippocampus, bronchus, parathyroid gland, skeletal muscle, adipose tissue, urinary bladder, appendix, liver, rectu…
ACTL7B	Enhanced	High, Medium, Low	ENSG00000148156	spermatogonia cells, elongated or late spermatids, Leydig cells, round or early spermatids, preleptotene spermatocytes, pachytene spermatocytes	testis
ACTN1	Approved	High, Medium, Low	ENSG00000072110	cells in tubules, ovarian stroma cells, decidual cells, melanocytes, cells in granular layer, round or early spermatids, Langerhans, pancreatic endocrine cells, cells in red pulp, germinal center cells, hematopoietic cells, alveolar cells, endothelial cells, cells in glomeruli, cells in white pulp, follicle cells, non-germinal center cells, glandular cells, myoepithelial cells, pachytene spermato…	stomach 2, stomach 1, seminal vesicle, colon, gallbladder, esophagus, kidney, cervix, testis, caudate, tonsil, thyroid gland, epididymis, adrenal gland, endometrium 1, endometrium 2, salivary gland, smooth muscle, heart muscle, pancreas, cerebral cortex, vagina, lymph node, placenta, hippocampus, bronchus, parathyroid gland, skeletal muscle, adipose tissue, urinary bladder, appendix, liver, rectu…
ACTN2	Enhanced	High, Medium	ENSG00000077522	cardiomyocytes, elongated or late spermatids, neuronal cells, pachytene spermatocytes, neuropil, round or early spermatids, myocytes	testis, cerebral cortex, heart muscle, caudate, skeletal muscle
ACTN4	Supported	High, Medium, Low	ENSG00000130402	cells in tubules, neuronal cells, decidual cells, exocrine glandular cells, cells in spinous layer, pancreatic endocrine cells, langerhans cells, cells in red pulp, germinal center cells, melanocytes, endothelial cells, cells in glomeruli, cells in basal layer, fibrohistiocytic cells, respiratory epithelial cells, glandular cells, myoepithelial cells, pachytene spermatocytes, smooth muscle cells,…	stomach 2, stomach 1, seminal vesicle, colon, gallbladder, esophagus, kidney, cervix, testis, tonsil, thyroid gland, epididymis, adrenal gland, endometrium 1, endometrium 2, salivary gland, smooth muscle, duodenum, cerebral cortex, vagina, lymph node, bronchus, parathyroid gland, urinary bladder, appendix, liver, rectum, prostate, pancreas, placenta, fallopian tube, spleen, small intestine, nasop…
ACTR1A	Approved	High, Medium, Low	ENSG00000138107	cells in tubules, Langerhans, decidual cells, exocrine glandular cells, pancreatic endocrine cells, melanocytes, alveolar cells, endothelial cells, cells in glomeruli, glandular cells, cells in seminiferous ducts, myoepithelial cells, keratinocytes, smooth muscle cells, peripheral nerve, Purkinje cells, macrophages, cells in granular layer, adipocytes, Leydig cells, neuropil, hepatocytes, squamou…	stomach 2, stomach 1, seminal vesicle, colon, gallbladder, esophagus, kidney, cervix, testis, caudate, thyroid gland, adrenal gland, endometrium 1, endometrium 2, salivary gland, smooth muscle, heart muscle, pancreas, cerebral cortex, placenta, hippocampus, bronchus, adipose tissue, urinary bladder, appendix, liver, rectum, prostate, duodenum, cerebellum, fallopian tube, soft tissue 1, soft tissu…
ACTR2	Approved	High, Medium, Low	ENSG00000138071	cells in tubules, decidual cells, melanocytes, exocrine glandular cells, pancreatic endocrine cells, cells in red pulp, germinal center cells, hematopoietic cells, alveolar cells, endothelial cells, cells in glomeruli, cells in white pulp, respiratory epithelial cells, glandular cells, cells in seminiferous ducts, myoepithelial cells, keratinocytes, smooth muscle cells, peripheral nerve, Purkinje…	stomach 2, stomach 1, seminal vesicle, colon, gallbladder, esophagus, kidney, cervix, testis, caudate, tonsil, thyroid gland, epididymis, adrenal gland, endometrium 1, endometrium 2, smooth muscle, pancreas, cerebral cortex, vagina, lymph node, placenta, hippocampus, bronchus, parathyroid gland, adipose tissue, urinary bladder, appendix, liver, rectum, prostate, duodenum, cerebellum, fallopian tu…
ACTR3	Approved	High, Medium, Low	ENSG00000115091	cells in tubules, decidual cells, melanocytes, cells in granular layer, pancreatic endocrine cells, cells in red pulp, germinal center cells, hematopoietic cells, alveolar cells, endothelial cells, cells in glomeruli, cells in white pulp, respiratory epithelial cells, glandular cells, myoepithelial cells, smooth muscle cells, Purkinje cells, cells in seminiferous ducts, exocrine glandular cells, …	stomach 2, stomach 1, seminal vesicle, colon, gallbladder, esophagus, kidney, cervix, testis, caudate, tonsil, thyroid gland, epididymis, adrenal gland, endometrium 1, endometrium 2, salivary gland, smooth muscle, heart muscle, pancreas, cerebral cortex, vagina, lymph node, placenta, hippocampus, bronchus, skeletal muscle, urinary bladder, appendix, liver, rectum, prostate, duodenum, cerebellum, …
ACTR5	Approved	High, Medium, Low	ENSG00000101442	cells in tubules, exocrine glandular cells, hematopoietic cells, endothelial cells, glandular cells, cells in seminiferous ducts, myoepithelial cells, keratinocytes, smooth muscle cells, peripheral nerve, cardiomyocytes, macrophages, cells in granular layer, adipocytes, Leydig cells, myocytes, neuropil, chondrocytes, hepatocytes, squamous epithelial cells, respiratory epithelial cells, peripheral…	stomach 2, stomach 1, seminal vesicle, colon, gallbladder, esophagus, kidney, cervix, testis, caudate, tonsil, vagina, epididymis, adrenal gland, endometrium 1, thyroid gland, salivary gland, smooth muscle, heart muscle, cerebral cortex, placenta, hippocampus, bronchus, parathyroid gland, skeletal muscle, adipose tissue, urinary bladder, appendix, liver, rectum, prostate, pancreas, cerebellum, fa…
ADA	Enhanced	Medium, Low	ENSG00000196839	enterocytes, glandular cells, Leydig cells, enterocytes - Microvilli, round or early spermatids	stomach 1, stomach 2, testis, small intestine, duodenum
ADAM17	Approved	Medium, Low	ENSG00000151694	cells in tubules, ovarian stroma cells, decidual cells, melanocytes, cells in granular layer, Langerhans, pancreatic endocrine cells, cells in red pulp, germinal center cells, hematopoietic cells, alveolar cells, endothelial cells, cells in glomeruli, cells in white pulp, follicle cells, non-germinal center cells, glandular cells, cells in seminiferous ducts, myoepithelial cells, keratinocytes, s…	stomach 2, stomach 1, seminal vesicle, colon, gallbladder, esophagus, kidney, cervix, testis, caudate, tonsil, thyroid gland, epididymis, adrenal gland, endometrium 1, endometrium 2, salivary gland, smooth muscle, heart muscle, pancreas, cerebral cortex, vagina, lymph node, placenta, hippocampus, bronchus, parathyroid gland, skeletal muscle, adipose tissue, urinary bladder, appendix, liver, rectu…
ADCY8	Supported	High, Medium, Low	ENSG00000155897	cells in tubules, Langerhans, decidual cells, melanocytes, exocrine glandular cells, pancreatic endocrine cells, cells in red pulp, germinal center cells, hematopoietic cells, alveolar cells, endothelial cells, follicle cells, non-germinal center cells, glandular cells, cells in seminiferous ducts, myoepithelial cells, keratinocytes, smooth muscle cells, Purkinje cells, macrophages, cells in gran…	stomach 2, stomach 1, seminal vesicle, colon, gallbladder, kidney, cervix, testis, caudate, tonsil, thyroid gland, epididymis, adrenal gland, endometrium 1, endometrium 2, smooth muscle, heart muscle, pancreas, cerebral cortex, vagina, lymph node, placenta, hippocampus, bronchus, parathyroid gland, skeletal muscle, adipose tissue, urinary bladder, appendix, liver, rectum, prostate, duodenum, cere…
ADD1	Enhanced	High, Medium, Low	ENSG00000087274	cells in tubules, neuronal cells, melanocytes, squamous epithelial cells, exocrine glandular cells, synaptic glomeruli - core, molecular layer - neuropil, hematopoietic cells, alveolar cells, endothelial cells, cells in glomeruli, fibrohistiocytic cells, respiratory epithelial cells, glandular cells, germinal center cells, peripheral nerve, lymphocytes, vascular mural cells, macrophages, sertoli …	stomach 2, stomach 1, seminal vesicle, colon, gallbladder, kidney, testis, caudate, tonsil, thyroid gland, epididymis, endometrium 1, endometrium 2, salivary gland, duodenum, cerebral cortex, lymph node, hippocampus, bronchus, parathyroid gland, skeletal muscle, urinary bladder, appendix, liver, rectum, prostate, pancreas, cerebellum, fallopian tube, spleen, bone marrow, soft tissue 2, small inte…
ADD2	Supported	High, Medium, Low	ENSG00000075340	peripheral nerve/ganglion, cells in seminiferous ducts, neuropil, non-germinal center cells, glandular cells, neuronal cells, urothelial cells, peripheral nerve, glial cells, synaptic glomeruli - core, processes in white matter, lymphoid tissue, molecular layer - neuropil, hematopoietic cells, processes in molecular layer, respiratory epithelial cells	cerebellum, cervix, testis, hippocampus, fallopian tube, lymph node, bone marrow, bronchus, tonsil, urinary bladder, adrenal gland, thyroid gland, appendix, colon, soft tissue 1, nasopharynx, cerebral cortex, soft tissue 2
ADD3	Supported	High, Medium, Low	ENSG00000148700	cells in tubules, ovarian stroma cells, spermatogonia cells, cells in granular layer, cells in spinous layer, pancreatic endocrine cells, cells in red pulp, germinal center cells, preleptotene spermatocytes, hematopoietic cells, alveolar cells, endothelial cells, cells in glomeruli, peritubular cells, cells in basal layer, fibrohistiocytic cells, non-germinal center cells, glandular cells, myoepi…	stomach 2, stomach 1, seminal vesicle, colon, gallbladder, esophagus, kidney, cervix, testis, caudate, tonsil, thyroid gland, epididymis, adrenal gland, endometrium 1, endometrium 2, salivary gland, smooth muscle, heart muscle, pancreas, cerebral cortex, vagina, lymph node, placenta, hippocampus, bronchus, parathyroid gland, skeletal muscle, adipose tissue, urinary bladder, appendix, liver, rectu…
ADNP	Supported	High, Medium, Low	ENSG00000101126	cells in tubules, mucosal lymphoid cells, Bergmann glia - nucleus, spermatogonia cells, squamous epithelial cells, exocrine glandular cells, Langerhans, pancreatic endocrine cells, enterocytes, Leydig cells, cells in red pulp, myoepithelial cells, preleptotene spermatocytes, hematopoietic cells, melanocytes, endothelial cells, cells in glomeruli, fibroblasts, decidual cells, non-germinal center c…	stomach 2, stomach 1, seminal vesicle, colon, gallbladder, esophagus, kidney, cervix, testis, caudate, tonsil, thyroid gland, epididymis, adrenal gland, endometrium 1, endometrium 2, salivary gland, smooth muscle, pancreas, cerebral cortex, vagina, lymph node, placenta, hippocampus, bronchus, parathyroid gland, urinary bladder, appendix, breast, rectum, prostate, duodenum, cerebellum, fallopian t…
AFAP1	Enhanced	High, Medium, Low	ENSG00000196526	cells in tubules, ovarian stroma cells, hepatocytes, decidual cells, cells in granular layer, enterocytes - Microvilli, Langerhans, pancreatic endocrine cells, enterocytes, Leydig cells, mucosal lymphoid cells, germinal center cells, hematopoietic cells, melanocytes, endothelial cells, cells in glomeruli, cells in white pulp, follicle cells, non-germinal center cells, glandular cells, myoepitheli…	stomach 2, stomach 1, seminal vesicle, colon, gallbladder, esophagus, kidney, cervix, testis, caudate, tonsil, thyroid gland, epididymis, adrenal gland, endometrium 1, endometrium 2, salivary gland, smooth muscle, heart muscle, pancreas, cerebral cortex, vagina, lymph node, placenta, hippocampus, bronchus, parathyroid gland, skeletal muscle, adipose tissue, urinary bladder, appendix, liver, rectu…
AFDN	Approved	High, Medium, Low	ENSG00000130396	cells in tubules, neuronal cells, decidual cells, exocrine glandular cells, Langerhans, pancreatic endocrine cells, hematopoietic cells, alveolar cells, endothelial cells, cells in glomeruli, glandular cells, cells in seminiferous ducts, keratinocytes, smooth muscle cells, Purkinje cells, macrophages, cells in granular layer, cardiomyocytes, Leydig cells, myocytes, glial cells, cholangiocytes, ly…	stomach 2, stomach 1, seminal vesicle, colon, gallbladder, esophagus, kidney, cervix, testis, caudate, tonsil, thyroid gland, epididymis, adrenal gland, endometrium 1, endometrium 2, salivary gland, smooth muscle, heart muscle, pancreas, cerebral cortex, vagina, placenta, hippocampus, bronchus, parathyroid gland, skeletal muscle, urinary bladder, appendix, liver, rectum, prostate, duodenum, cereb…
AFM	Enhanced	Medium, Low	ENSG00000079557	spermatogonia cells, round or early spermatids, Leydig cells, preleptotene spermatocytes, pachytene spermatocytes	testis
AGAP2	Enhanced	High, Medium, Low	ENSG00000135439	cells in tubules, Langerhans, decidual cells, exocrine glandular cells, cells in red pulp, hematopoietic cells, alveolar cells, cells in white pulp, follicle cells, respiratory epithelial cells, glandular cells, cells in seminiferous ducts, germinal center cells, keratinocytes, smooth muscle cells, Purkinje cells, macrophages, Leydig cells, glial cells, lymphoid tissue, chondrocytes, squamous epi…	stomach 2, stomach 1, colon, esophagus, kidney, cervix, testis, caudate, tonsil, epididymis, adrenal gland, thyroid gland, salivary gland, smooth muscle, cerebral cortex, lymph node, placenta, hippocampus, bronchus, appendix, breast, pancreas, cerebellum, fallopian tube, spleen, bone marrow, soft tissue 1, nasopharynx, lung, ovary, skin 1
AGO4	Approved	High, Medium, Low	ENSG00000134698	ciliated cells cilia axoneme, Langerhans, ciliated cells tip of cilia, macrophages, smooth muscle cells, glandular cells, cardiomyocytes, exocrine glandular cells, cells in tubules, myocytes, pancreatic endocrine cells, cholangiocytes, ciliated cells ciliary rootlets, non-ciliated cells, hematopoietic cells, non-germinal center cells, urothelial cells, cells in glomeruli, ciliated cells cell body	stomach 2, stomach 1, lung, smooth muscle, cervix, tonsil, epididymis, endometrium 1, endometrium 2, salivary gland, kidney, duodenum, bronchus, skeletal muscle, urinary bladder, small intestine, liver, prostate, pancreas, fallopian tube, bone marrow, nasopharynx, skin 1, heart muscle
AGPS	Supported	High, Medium, Low	ENSG00000018510	Purkinje cells, epidermal cells, decidual cells, melanocytes, glandular cells, neuronal cells, exocrine glandular cells, distal tubules, sertoli cells, myocytes, proximal tubules cell body, keratinocytes, ciliated cells cell body, hepatocytes, squamous epithelial cells, collecting ducts, syncytiotrophoblasts - cell body, ciliated cells ciliary rootlets	stomach 2, seminal vesicle, colon, gallbladder, esophagus, kidney, cervix, testis, vagina, epididymis, endometrium 1, thyroid gland, duodenum, cerebral cortex, placenta, bronchus, parathyroid gland, skeletal muscle, appendix, liver, rectum, pancreas, cerebellum, fallopian tube, small intestine, oral mucosa, skin 1, skin 2
AGR2	Enhanced	High, Medium, Low	ENSG00000106541	squamous epithelial cells, alveolar cells type II, urothelial cells, glandular cells, syncytiotrophoblasts - microvilli, exocrine glandular cells, endocrine cells, myoepithelial cells, goblet cells, enterocytes - Microvilli, distal tubules, enterocytes, glands of Brunner, respiratory epithelial cells, hofbauer cells	stomach 2, stomach 1, seminal vesicle, colon, gallbladder, kidney, cervix, tonsil, epididymis, endometrium 1, endometrium 2, duodenum, bronchus, urinary bladder, small intestine, breast, rectum, prostate, pancreas, placenta, fallopian tube, appendix, nasopharynx, lung
AGRN	Approved	High, Medium, Low	ENSG00000188157	cells in tubules, cells in granular layer, cells in red pulp, hematopoietic cells, endothelial cells, non-germinal center cells, glandular cells, cells in seminiferous ducts, germinal center cells, peripheral nerve, smooth muscle cells, Purkinje cells, macrophages, adipocytes, Leydig cells, myocytes, glial cells, cholangiocytes, lymphoid tissue, chondrocytes, hepatocytes, squamous epithelial cell…	stomach 2, stomach 1, seminal vesicle, colon, gallbladder, esophagus, kidney, testis, caudate, tonsil, thyroid gland, epididymis, adrenal gland, endometrium 2, salivary gland, smooth muscle, heart muscle, vagina, cerebral cortex, lymph node, placenta, hippocampus, bronchus, skeletal muscle, adipose tissue, urinary bladder, appendix, liver, rectum, duodenum, cerebellum, fallopian tube, spleen, bon…
AIF1	Enhanced	High, Medium, Low	ENSG00000204472	molecular layer cells - cytoplasm/membrane, granular cells - cytoplasm/membrane, cells in red pulp, white matter cells - cytoplasm/membrane, macrophages, glial cells, processes in white matter, lymphoid tissue, germinal center cells, processes in molecular layer, hematopoietic cells, processes in granular layer, non-germinal center cells	cerebellum, lymph node, hippocampus, caudate, spleen, bone marrow, tonsil, appendix, lung, cerebral cortex
AIF1L	Enhanced	High, Medium, Low	ENSG00000126878	neuronal cells, macrophages, collecting ducts, glandular cells, adipocytes, distal tubules, round or early spermatids, peripheral nerve, fibroblasts, neuropil, pachytene spermatocytes, "bowmans capsule", goblet cells, cells in endometrial stroma, endothelial cells, spermatogonia cells, cells in glomeruli	testis, caudate, skin 1, soft tissue 2, parathyroid gland, thyroid gland, adipose tissue, epididymis, endometrium 1, endometrium 2, salivary gland, colon, breast, seminal vesicle, lung, rectum, cerebral cortex, kidney, skin 2
AIMP2	Supported	Medium, Low	ENSG00000106305	cells in tubules, Langerhans, decidual cells, exocrine glandular cells, round or early spermatids, pancreatic endocrine cells, cells in red pulp, germinal center cells, hematopoietic cells, melanocytes, endothelial cells, cells in white pulp, follicle cells, respiratory epithelial cells, glandular cells, myoepithelial cells, pachytene spermatocytes, keratinocytes, smooth muscle cells, Purkinje ce…	stomach 2, stomach 1, seminal vesicle, colon, gallbladder, esophagus, kidney, cervix, testis, caudate, tonsil, thyroid gland, epididymis, adrenal gland, endometrium 1, endometrium 2, smooth muscle, heart muscle, pancreas, cerebral cortex, lymph node, placenta, hippocampus, bronchus, parathyroid gland, skeletal muscle, adipose tissue, urinary bladder, appendix, liver, rectum, prostate, duodenum, c…
AJUBA	Approved	High, Medium, Low	ENSG00000129474	cells in tubules, Langerhans, decidual cells, melanocytes, spermatogonia cells, exocrine glandular cells, pancreatic endocrine cells, germinal center cells, preleptotene spermatocytes, hematopoietic cells, alveolar cells, round or early spermatids, cells in glomeruli, glandular cells, myoepithelial cells, pachytene spermatocytes, keratinocytes, ciliated cells cell body, non-ciliated cells, periph…	stomach 2, stomach 1, seminal vesicle, colon, esophagus, kidney, cervix, testis, tonsil, thyroid gland, adrenal gland, endometrium 1, endometrium 2, salivary gland, heart muscle, pancreas, cerebral cortex, vagina, lymph node, hippocampus, bronchus, parathyroid gland, skeletal muscle, adipose tissue, urinary bladder, appendix, liver, rectum, prostate, duodenum, placenta, fallopian tube, bone marro…
AKAP11	Enhanced	High, Medium, Low	ENSG00000023516	cells in tubules, neuronal cells, exocrine glandular cells, Langerhans, pancreatic endocrine cells, cells in red pulp, germinal center cells, syncytiotrophoblasts - microvilli, melanocytes, endothelial cells, cells in glomeruli, glandular cells, myoepithelial cells, keratinocytes, ciliated cells cell body, non-ciliated cells, smooth muscle cells, alveolar cells type II, hofbauer cells, Purkinje c…	stomach 2, stomach 1, seminal vesicle, colon, gallbladder, esophagus, kidney, cervix, testis, caudate, tonsil, thyroid gland, epididymis, adrenal gland, endometrium 1, endometrium 2, salivary gland, smooth muscle, heart muscle, pancreas, cerebral cortex, vagina, lymph node, placenta, hippocampus, parathyroid gland, urinary bladder, appendix, liver, rectum, prostate, duodenum, cerebellum, fallopia…
AKT1	Supported	High, Medium, Low	ENSG00000142208	cells in tubules, ovarian stroma cells, decidual cells, spermatogonia cells, cells in granular layer, round or early spermatids, Langerhans, pancreatic endocrine cells, cells in red pulp, germinal center cells, preleptotene spermatocytes, hematopoietic cells, melanocytes, endothelial cells, cells in glomeruli, peritubular cells, cells in white pulp, follicle cells, non-germinal center cells, glan…	stomach 2, stomach 1, seminal vesicle, colon, gallbladder, esophagus, kidney, cervix, testis, caudate, tonsil, thyroid gland, epididymis, adrenal gland, endometrium 1, endometrium 2, salivary gland, smooth muscle, heart muscle, pancreas, cerebral cortex, vagina, lymph node, placenta, hippocampus, bronchus, parathyroid gland, skeletal muscle, adipose tissue, urinary bladder, appendix, liver, rectu…
AKTIP	Approved	High, Medium, Low	ENSG00000166971	cells in tubules, ovarian stroma cells, cells in granular layer, Langerhans, pancreatic endocrine cells, germinal center cells, melanocytes, alveolar cells, endothelial cells, cells in white pulp, respiratory epithelial cells, glandular cells, cells in seminiferous ducts, myoepithelial cells, keratinocytes, smooth muscle cells, peripheral nerve, Purkinje cells, macrophages, exocrine glandular cel…	stomach 2, stomach 1, seminal vesicle, colon, gallbladder, esophagus, kidney, cervix, testis, caudate, tonsil, thyroid gland, epididymis, adrenal gland, endometrium 1, endometrium 2, salivary gland, smooth muscle, heart muscle, pancreas, cerebral cortex, vagina, lymph node, hippocampus, bronchus, parathyroid gland, skeletal muscle, adipose tissue, urinary bladder, appendix, liver, rectum, prostat…
ALB	Enhanced	Medium, Low	ENSG00000163631	proximal tubules cell body, collecting ducts, "bowmans capsule", proximal tubules microvilli, distal tubules	kidney
ALDH7A1	Enhanced	High, Medium, Low	ENSG00000164904	mucosal lymphoid cells, exocrine glandular cells, pancreatic endocrine cells, proximal tubules cell body, cells in basal layer, molecular layer cells - cytoplasm/membrane, respiratory epithelial cells, glandular cells, white matter cells - cytoplasm/membrane, peripheral nerve, distal tubules, sebaceous glands, sertoli cells, cardiomyocytes, Leydig cells, glial cells, cholangiocytes, neuropil, hep…	stomach 2, stomach 1, seminal vesicle, colon, gallbladder, esophagus, kidney, testis, caudate, thyroid gland, epididymis, adrenal gland, endometrium 1, endometrium 2, salivary gland, smooth muscle, heart muscle, vagina, cerebral cortex, lymph node, placenta, hippocampus, bronchus, parathyroid gland, urinary bladder, appendix, liver, rectum, prostate, pancreas, cerebellum, fallopian tube, soft tis…
ALDOA	Supported	High, Medium, Low	ENSG00000149925	cells in tubules, Purkinje cells - cytoplasm/membrane, decidual cells, spermatogonia cells, exocrine glandular cells, pancreatic endocrine cells, synaptic glomeruli - core, cells in red pulp, germinal center cells, hematopoietic cells, alveolar cells, endothelial cells, cells in glomeruli, cells in basal layer, molecular layer cells - cytoplasm/membrane, non-germinal center cells, glandular cells…	stomach 2, stomach 1, seminal vesicle, colon, gallbladder, esophagus, kidney, cervix, testis, tonsil, thyroid gland, epididymis, adrenal gland, endometrium 1, endometrium 2, salivary gland, smooth muscle, pancreas, cerebral cortex, vagina, lymph node, placenta, hippocampus, bronchus, parathyroid gland, skeletal muscle, adipose tissue, urinary bladder, appendix, liver, rectum, prostate, duodenum, …
ALK	Approved	High, Medium, Low	ENSG00000171094	ovarian stroma cells, decidual cells, hematopoietic cells, melanocytes, endothelial cells, respiratory epithelial cells, glandular cells, germinal center cells, neuronal cells, keratinocytes, Purkinje cells, macrophages, cardiomyocytes, Leydig cells, myocytes, neuropil, squamous epithelial cells, non-germinal center cells, epidermal cells, Langerhans, urothelial cells, fibroblasts, cells in molec…	seminal vesicle, colon, gallbladder, cervix, testis, caudate, thyroid gland, epididymis, adrenal gland, endometrium 1, endometrium 2, vagina, cerebral cortex, lymph node, placenta, hippocampus, bronchus, parathyroid gland, skeletal muscle, urinary bladder, heart muscle, rectum, cerebellum, fallopian tube, bone marrow, soft tissue 2, nasopharynx, lung, ovary, oral mucosa, skin 1, skin 2
ALKBH4	Approved	High, Medium, Low	ENSG00000160993	cells in tubules, ovarian stroma cells, decidual cells, cells in granular layer, pancreatic endocrine cells, cells in red pulp, germinal center cells, hematopoietic cells, endothelial cells, cells in glomeruli, cells in white pulp, respiratory epithelial cells, glandular cells, myoepithelial cells, smooth muscle cells, alveolar cells type II, Purkinje cells, exocrine glandular cells, sertoli cell…	stomach 2, stomach 1, seminal vesicle, colon, gallbladder, esophagus, kidney, cervix, testis, caudate, tonsil, thyroid gland, epididymis, adrenal gland, endometrium 1, endometrium 2, salivary gland, smooth muscle, pancreas, cerebral cortex, vagina, lymph node, placenta, hippocampus, bronchus, parathyroid gland, skeletal muscle, adipose tissue, urinary bladder, appendix, breast, rectum, prostate, …
ALMS1	Enhanced	High, Medium, Low	ENSG00000116127	syncytiotrophoblasts - cell body, Langerhans, macrophages, elongated or late spermatids, glandular cells, cardiomyocytes, endocrine cells, pachytene spermatocytes, pancreatic endocrine cells, goblet cells, keratinocytes, squamous epithelial cells, enterocytes, round or early spermatids, respiratory epithelial cells, cytotrophoblasts	stomach 2, stomach 1, seminal vesicle, colon, gallbladder, cervix, testis, epididymis, endometrium 1, vagina, duodenum, small intestine, breast, rectum, prostate, pancreas, placenta, fallopian tube, appendix, nasopharynx, lung, oral mucosa, skin 1, heart muscle
ALOX12	Enhanced	High, Medium, Low	ENSG00000108839	respiratory epithelial cells, cells in tubules, epidermal cells, non-germinal center cells, glandular cells, cardiomyocytes, myocytes, cells in red pulp, keratinocytes, hepatocytes, squamous epithelial cells, trophoblastic cells, hematopoietic cells	stomach 2, stomach 1, colon, gallbladder, esophagus, kidney, cervix, tonsil, vagina, epididymis, endometrium 2, salivary gland, heart muscle, lymph node, skeletal muscle, small intestine, liver, rectum, duodenum, placenta, spleen, bone marrow, appendix, nasopharynx, oral mucosa, skin 1, skin 2
ALOX15	Approved	High, Medium, Low	ENSG00000161905	ciliated cells cilia axoneme, basal cells, ciliated cells tip of cilia, macrophages, elongated or late spermatids, Leydig cells, round or early spermatids, cells in red pulp, ciliated cells ciliary rootlets, hematopoietic cells, goblet cells, non-germinal center cells, ciliated cells cell body	lymph node, testis, fallopian tube, spleen, bone marrow, tonsil, lung, nasopharynx
AMOT	Enhanced	High, Medium, Low	ENSG00000126016	decidual cells, macrophages, glandular cells, adipocytes, cells in seminiferous ducts, Leydig cells, fibroblasts, proximal tubules cell body, endothelial cells, hofbauer cells, cells in glomeruli	placenta, testis, soft tissue 1, soft tissue 2, epididymis, lung, breast, colon, cerebral cortex, kidney
AMOTL1	Approved	Medium, Low	ENSG00000166025	Langerhans, cells in seminiferous ducts, smooth muscle cells, glandular cells, cardiomyocytes, Leydig cells, myoepithelial cells, fibroblasts, lymphoid tissue, melanocytes, keratinocytes, trophoblastic cells, endothelial cells	placenta, testis, skin 1, soft tissue 2, epididymis, appendix, colon, heart muscle, soft tissue 1, cerebral cortex, smooth muscle, breast
AMPH	Enhanced	High, Medium, Low	ENSG00000078053	glands of Brunner, peripheral nerve/ganglion, molecular layer cells - cytoplasm/membrane, fibroblasts, granular cells - cytoplasm/membrane, pancreatic endocrine cells, neuronal cells, enterocytes - Microvilli, proximal tubules cell body, white matter cells - cytoplasm/membrane, glial cells, synaptic glomeruli - core, processes in white matter, neuropil, peripheral nerve, enterocytes, processes in…	cerebellum, hippocampus, caudate, soft tissue 1, soft tissue 2, small intestine, colon, rectum, pancreas, cerebral cortex, kidney, duodenum
ANKHD1	Approved	High, Medium, Low	ENSG00000131503	cells in tubules, ovarian stroma cells, spermatogonia cells, exocrine glandular cells, round or early spermatids, Langerhans, pancreatic endocrine cells, cells in red pulp, germinal center cells, preleptotene spermatocytes, hematopoietic cells, melanocytes, endothelial cells, cells in glomeruli, cells in white pulp, follicle cells, non-germinal center cells, glandular cells, myoepithelial cells, …	stomach 2, stomach 1, seminal vesicle, colon, gallbladder, esophagus, kidney, cervix, testis, caudate, tonsil, thyroid gland, epididymis, adrenal gland, endometrium 1, endometrium 2, salivary gland, smooth muscle, heart muscle, pancreas, cerebral cortex, vagina, lymph node, placenta, hippocampus, bronchus, parathyroid gland, skeletal muscle, adipose tissue, urinary bladder, appendix, liver, rectu…
ANKRD23	Approved	Medium, Low	ENSG00000163126	ovarian stroma cells, smooth muscle cells, cardiomyocytes, myoepithelial cells, myocytes	skeletal muscle, ovary, breast, smooth muscle, heart muscle
ANKRD33	Enhanced	High	ENSG00000167612	photoreceptor cells	retina
ANLN	Enhanced	High, Medium, Descending, Low	ENSG00000011426	enterocytes - Gradient, mucosal lymphoid cells, exocrine glandular cells, cells in spinous layer, enterocytes, hematopoietic cells, alveolar cells, fibrohistiocytic cells, cells in basal layer, cells in corneal layer, non-germinal center cells, glandular cells, germinal center cells, pachytene spermatocytes, hair follicles, hofbauer cells, Purkinje cells, sebaceous glands, macrophages, cytotropho…	stomach 2, stomach 1, colon, esophagus, cervix, testis, caudate, tonsil, vagina, endometrium 1, endometrium 2, salivary gland, duodenum, cerebral cortex, lymph node, placenta, hippocampus, bronchus, urinary bladder, appendix, breast, rectum, pancreas, cerebellum, fallopian tube, bone marrow, small intestine, nasopharynx, lung, oral mucosa, skin 1, skin 2
ANP32E	Supported	High, Medium, Low	ENSG00000143401	cells in tubules, ovarian stroma cells, decidual cells, melanocytes, cells in granular layer, cells in spinous layer, pancreatic endocrine cells, langerhans cells, cells in red pulp, germinal center cells, hematopoietic cells, alveolar cells, endothelial cells, cells in glomeruli, cells in basal layer, fibrohistiocytic cells, follicle cells, non-germinal center cells, glandular cells, myoepitheli…	stomach 2, stomach 1, seminal vesicle, colon, gallbladder, esophagus, kidney, cervix, testis, caudate, tonsil, thyroid gland, epididymis, adrenal gland, endometrium 1, endometrium 2, salivary gland, smooth muscle, heart muscle, pancreas, cerebral cortex, vagina, lymph node, placenta, hippocampus, bronchus, parathyroid gland, skeletal muscle, adipose tissue, urinary bladder, appendix, liver, rectu…
ANXA1	Enhanced	High, Medium, Low	ENSG00000135046	decidual cells, cells in granular layer, cells in spinous layer, langerhans cells, cells in red pulp, hematopoietic cells, melanocytes, fibrohistiocytic cells, cells in basal layer, endothelial cells, cells in corneal layer, respiratory epithelial cells, glandular cells, myoepithelial cells, eccrine glands, lymphocytes, peripheral nerve, alveolar cells type II, sebaceous glands, macrophages, adip…	seminal vesicle, colon, esophagus, kidney, cervix, tonsil, thyroid gland, epididymis, endometrium 1, endometrium 2, salivary gland, vagina, cerebral cortex, lymph node, bronchus, adipose tissue, urinary bladder, appendix, breast, prostate, placenta, fallopian tube, spleen, bone marrow, soft tissue 2, soft tissue 1, nasopharynx, lung, oral mucosa, skin 1, skin 2
ANXA10	Enhanced	High, Medium, Low	ENSG00000109511	mucosal lymphoid cells, glandular cells, urothelial cells, fibroblasts, chondrocytes, alveolar cells, respiratory epithelial cells	stomach 2, stomach 1, fallopian tube, soft tissue 1, bronchus, urinary bladder, lung, colon, rectum, skin 1, soft tissue 2
ANXA11	Supported	High, Medium, Low	ENSG00000122359	cells in tubules, ovarian stroma cells, decidual cells, spermatogonia cells, syncytiotrophoblasts - microvilli, cells in granular layer, pancreatic endocrine cells, cells in red pulp, germinal center cells, hematopoietic cells, melanocytes, endothelial cells, cells in glomeruli, cells in basal layer, fibrohistiocytic cells, non-germinal center cells, glandular cells, myoepithelial cells, peripher…	stomach 2, stomach 1, seminal vesicle, colon, gallbladder, esophagus, kidney, cervix, testis, caudate, tonsil, thyroid gland, epididymis, adrenal gland, endometrium 1, endometrium 2, salivary gland, smooth muscle, heart muscle, pancreas, cerebral cortex, vagina, lymph node, placenta, hippocampus, bronchus, parathyroid gland, skeletal muscle, adipose tissue, urinary bladder, appendix, liver, rectu…
ANXA13	Enhanced	High, Medium, Low, Ascending	ENSG00000104537	enterocytes - Gradient, peripheral nerve/ganglion, ciliated cells cilia axoneme, ciliated cells tip of cilia, glandular cells, endocrine cells, enterocytes - Microvilli, fibroblasts, enterocytes, cholangiocytes, proximal tubules microvilli, ciliated cells ciliary rootlets, goblet cells, paneth cells, sertoli cells	stomach 2, small intestine, fallopian tube, bronchus, liver, testis, appendix, colon, gallbladder, nasopharynx, rectum, kidney, duodenum
ANXA2	Enhanced	High, Medium, Low	ENSG00000182718	cells in tubules, decidual cells, exocrine glandular cells, cells in spinous layer, langerhans cells, cells in red pulp, germinal center cells, hematopoietic cells, melanocytes, endothelial cells, cells in glomeruli, peritubular cells, cells in basal layer, fibrohistiocytic cells, respiratory epithelial cells, glandular cells, myoepithelial cells, peripheral nerve, lymphocytes, hair follicles, ma…	stomach 2, stomach 1, seminal vesicle, colon, gallbladder, esophagus, kidney, cervix, testis, tonsil, vagina, endometrium 1, endometrium 2, salivary gland, duodenum, cerebral cortex, lymph node, bronchus, adipose tissue, urinary bladder, appendix, liver, rectum, prostate, pancreas, placenta, fallopian tube, spleen, bone marrow, soft tissue 2, skin 2, small intestine, soft tissue 1, nasopharynx, l…
ANXA3	Enhanced	High, Medium, Low	ENSG00000138772	mucosal lymphoid cells, exocrine glandular cells, enterocytes - Microvilli, pancreatic endocrine cells, proximal tubules cell body, langerhans cells, cells in red pulp, germinal center cells, hematopoietic cells, melanocytes, endothelial cells, enterocytes, cells in basal layer, fibrohistiocytic cells, respiratory epithelial cells, glandular cells, myoepithelial cells, peripheral nerve, distal tu…	stomach 2, stomach 1, seminal vesicle, colon, gallbladder, kidney, cervix, testis, tonsil, thyroid gland, epididymis, endometrium 1, endometrium 2, salivary gland, duodenum, cerebral cortex, lymph node, bronchus, adipose tissue, urinary bladder, appendix, liver, rectum, prostate, pancreas, placenta, fallopian tube, spleen, bone marrow, soft tissue 2, skin 2, soft tissue 1, nasopharynx, lung, oral…
ANXA4	Enhanced	High, Medium, Low	ENSG00000196975	ciliated cells tip of cilia, exocrine glandular cells, cells in spinous layer, proximal tubules cell body, langerhans cells, round or early spermatids, hematopoietic cells, melanocytes, endothelial cells, ciliated cells cilia axoneme, fibrohistiocytic cells, glandular cells, myoepithelial cells, pachytene spermatocytes, ciliated cells ciliary rootlets, distal tubules, lymphocytes, hofbauer cells,…	stomach 2, stomach 1, seminal vesicle, colon, gallbladder, esophagus, kidney, cervix, testis, thyroid gland, epididymis, adrenal gland, endometrium 1, endometrium 2, smooth muscle, duodenum, cerebral cortex, vagina, bronchus, parathyroid gland, urinary bladder, appendix, liver, rectum, prostate, pancreas, placenta, fallopian tube, bone marrow, soft tissue 2, small intestine, soft tissue 1, nasoph…
ANXA5	Approved	High, Medium, Low	ENSG00000164111	cells in tubules, Langerhans, ciliated cells tip of cilia, melanocytes, cells in granular layer, pancreatic endocrine cells, cells in red pulp, germinal center cells, hematopoietic cells, alveolar cells, endothelial cells, ciliated cells cilia axoneme, decidual cells, glandular cells, cells in seminiferous ducts, myoepithelial cells, keratinocytes, ciliated cells ciliary rootlets, smooth muscle c…	stomach 2, stomach 1, seminal vesicle, colon, gallbladder, kidney, cervix, testis, caudate, tonsil, thyroid gland, epididymis, adrenal gland, endometrium 1, endometrium 2, salivary gland, smooth muscle, cerebral cortex, lymph node, placenta, hippocampus, bronchus, parathyroid gland, adipose tissue, urinary bladder, appendix, liver, prostate, pancreas, cerebellum, fallopian tube, spleen, bone marr…
ANXA6	Enhanced	High, Medium, Low	ENSG00000197043	cells in tubules, mucosal lymphoid cells, syncytiotrophoblasts - microvilli, exocrine glandular cells, pancreatic endocrine cells, synaptic glomeruli - core, Purkinje cells - cytoplasm/membrane, germinal center cells, molecular layer - neuropil, hematopoietic cells, melanocytes, endothelial cells, cells in glomeruli, cells in basal layer, fibrohistiocytic cells, non-germinal center cells, glandul…	seminal vesicle, colon, kidney, cervix, testis, caudate, tonsil, thyroid gland, epididymis, adrenal gland, endometrium 1, endometrium 2, smooth muscle, heart muscle, pancreas, cerebral cortex, lymph node, placenta, hippocampus, bronchus, parathyroid gland, skeletal muscle, adipose tissue, appendix, liver, rectum, prostate, duodenum, cerebellum, fallopian tube, spleen, bone marrow, soft tissue 2, …
ANXA7	Approved	Medium, Low	ENSG00000138279	cells in tubules, neuronal cells, decidual cells, cells in granular layer, Langerhans, pancreatic endocrine cells, cells in red pulp, hematopoietic cells, melanocytes, endothelial cells, cells in glomeruli, cells in white pulp, respiratory epithelial cells, glandular cells, germinal center cells, keratinocytes, smooth muscle cells, peripheral nerve, Purkinje cells, macrophages, cardiomyocytes, Le…	stomach 1, seminal vesicle, colon, gallbladder, esophagus, kidney, cervix, testis, caudate, tonsil, thyroid gland, epididymis, adrenal gland, endometrium 1, endometrium 2, salivary gland, smooth muscle, heart muscle, pancreas, cerebral cortex, vagina, lymph node, placenta, hippocampus, bronchus, parathyroid gland, skeletal muscle, urinary bladder, appendix, liver, rectum, prostate, duodenum, cere…
ANXA9	Enhanced	High, Medium, Low	ENSG00000143412	decidual cells, spermatogonia cells, exocrine glandular cells, proximal tubules cell body, hematopoietic cells, alveolar cells, endothelial cells, enterocytes, respiratory epithelial cells, glandular cells, germinal center cells, keratinocytes, distal tubules, paneth cells, macrophages, sertoli cells, smooth muscle cells, endocrine cells, cholangiocytes, hepatocytes, squamous epithelial cells, go…	stomach 2, stomach 1, seminal vesicle, colon, gallbladder, esophagus, kidney, cervix, testis, caudate, tonsil, thyroid gland, epididymis, endometrium 1, endometrium 2, salivary gland, smooth muscle, duodenum, vagina, lymph node, bronchus, parathyroid gland, urinary bladder, appendix, liver, rectum, prostate, pancreas, placenta, fallopian tube, bone marrow, skin 2, small intestine, soft tissue 1, …
AP1AR	Approved	High, Medium, Low	ENSG00000138660	cells in tubules, Langerhans, decidual cells, spermatogonia cells, cells in granular layer, pancreatic endocrine cells, cells in red pulp, germinal center cells, preleptotene spermatocytes, hematopoietic cells, melanocytes, endothelial cells, cells in glomeruli, cells in white pulp, respiratory epithelial cells, glandular cells, myoepithelial cells, keratinocytes, Purkinje cells, macrophages, exo…	stomach 2, stomach 1, seminal vesicle, colon, gallbladder, esophagus, kidney, cervix, testis, caudate, tonsil, thyroid gland, epididymis, adrenal gland, endometrium 1, endometrium 2, salivary gland, heart muscle, pancreas, cerebral cortex, vagina, lymph node, placenta, hippocampus, bronchus, parathyroid gland, skeletal muscle, urinary bladder, appendix, liver, rectum, prostate, duodenum, cerebell…
APBB1IP	Enhanced	High, Medium, Low	ENSG00000077420	molecular layer cells - cytoplasm/membrane, cells in white pulp, granular cells - cytoplasm/membrane, sertoli cells, distal tubules, Leydig cells, macrophages, Langerhans, proximal tubules cell body, glial cells, cells in red pulp, lymphoid tissue, germinal center cells, processes in molecular layer, hematopoietic cells, processes in granular layer, alveolar cells type II, non-germinal center cel…	cerebellum, lymph node, testis, hippocampus, caudate, spleen, bone marrow, tonsil, appendix, lung, skin 1, kidney
APBB3	Approved	High, Medium, Low	ENSG00000113108	cells in tubules, decidual cells, exocrine glandular cells, pancreatic endocrine cells, cells in red pulp, hematopoietic cells, alveolar cells, cells in white pulp, peritubular cells, endothelial cells, glandular cells, peripheral nerve, ciliated cells ciliary rootlets, ciliated cells cell body, Purkinje cells, cells in granular layer, cardiomyocytes, myocytes, neuropil, squamous epithelial cells…	stomach 2, stomach 1, seminal vesicle, colon, gallbladder, kidney, cervix, testis, thyroid gland, epididymis, adrenal gland, endometrium 1, endometrium 2, salivary gland, duodenum, cerebral cortex, vagina, placenta, bronchus, parathyroid gland, skeletal muscle, urinary bladder, appendix, breast, rectum, prostate, pancreas, cerebellum, fallopian tube, spleen, bone marrow, soft tissue 2, small inte…
APOE	Enhanced	High, Medium, Low	ENSG00000130203	Purkinje cells - cytoplasm/membrane, decidual cells, cells in granular layer, cells in spinous layer, proximal tubules cell body, molecular layer - neuropil, hematopoietic cells, endothelial cells, molecular layer cells - cytoplasm/membrane, extracellular matrix, glandular cells, white matter cells - cytoplasm/membrane, granular cells - nucleus, hofbauer cells, sebaceous glands, Leydig cells, gra…	cerebellum, placenta, testis, hippocampus, caudate, bone marrow, adrenal gland, skin 1, liver, cerebral cortex, kidney, skin 2
APP	Enhanced	High, Medium, Low	ENSG00000142192	peripheral nerve/ganglion, molecular layer cells - cytoplasm/membrane, glandular cells, neuronal cells, endocrine cells, myoepithelial cells, white matter cells - cytoplasm/membrane, glial cells, synaptic glomeruli - core, Purkinje cells - cytoplasm/membrane, processes in granular layer, pancreatic endocrine cells, enterocytes, GLUC cells - cytoplasm/membrane, sertoli cells, trophoblastic cells	cerebellum, placenta, testis, hippocampus, caudate, prostate, gallbladder, epididymis, endometrium 2, seminal vesicle, colon, breast, rectum, pancreas, cerebral cortex, duodenum
AQP1	Enhanced	High, Medium, Low	ENSG00000240583	peripheral nerve/ganglion, fibrohistiocytic cells, mucosal lymphoid cells, proximal tubules cell body, alveolar cells type II, glandular cells, exocrine glandular cells, myoepithelial cells, goblet cells, cholangiocytes, neuropil, enterocytes - Microvilli, hematopoietic cells, enterocytes, alveolar cells type I, endothelial cells, cells in glomeruli	small intestine, liver, skin 2, bone marrow, skin 1, gallbladder, appendix, colon, breast, lung, rectum, pancreas, cerebral cortex, kidney, duodenum
AQP2	Enhanced	Low	ENSG00000167580	collecting ducts, glandular cells	seminal vesicle, kidney
AR	Enhanced	High, Medium, Low	ENSG00000169083	cells in seminiferous ducts, glandular cells, Leydig cells, proximal tubules cell body, distal tubules, cells in endometrial stroma	cervix, testis, fallopian tube, epididymis, endometrium 1, endometrium 2, seminal vesicle, breast, kidney
ARAF	Approved	High, Medium, Low	ENSG00000078061	cells in tubules, ovarian stroma cells, decidual cells, melanocytes, exocrine glandular cells, Langerhans, pancreatic endocrine cells, cells in red pulp, germinal center cells, hematopoietic cells, alveolar cells, endothelial cells, cells in glomeruli, cells in white pulp, follicle cells, non-germinal center cells, glandular cells, cells in seminiferous ducts, myoepithelial cells, keratinocytes, …	stomach 2, stomach 1, seminal vesicle, colon, gallbladder, esophagus, kidney, cervix, testis, caudate, tonsil, thyroid gland, epididymis, adrenal gland, endometrium 1, endometrium 2, salivary gland, smooth muscle, heart muscle, pancreas, cerebral cortex, vagina, lymph node, placenta, hippocampus, bronchus, parathyroid gland, skeletal muscle, urinary bladder, appendix, liver, rectum, prostate, duo…
ARAP1	Approved	High, Medium, Low	ENSG00000186635	cells in tubules, Langerhans, decidual cells, spermatogonia cells, cells in granular layer, pancreatic endocrine cells, cells in red pulp, round or early spermatids, preleptotene spermatocytes, hematopoietic cells, melanocytes, endothelial cells, cells in glomeruli, germinal center cells, follicle cells, respiratory epithelial cells, glandular cells, myoepithelial cells, pachytene spermatocytes, …	stomach 2, stomach 1, seminal vesicle, colon, gallbladder, esophagus, kidney, cervix, testis, caudate, tonsil, thyroid gland, epididymis, adrenal gland, endometrium 1, endometrium 2, salivary gland, smooth muscle, heart muscle, pancreas, cerebral cortex, lymph node, placenta, hippocampus, bronchus, parathyroid gland, skeletal muscle, urinary bladder, appendix, liver, rectum, prostate, duodenum, c…
ARF6	Approved	Medium, Low	ENSG00000165527	cells in tubules, Langerhans, decidual cells, cells in granular layer, pancreatic endocrine cells, cells in red pulp, germinal center cells, melanocytes, endothelial cells, cells in glomeruli, cells in white pulp, follicle cells, respiratory epithelial cells, glandular cells, cells in seminiferous ducts, myoepithelial cells, keratinocytes, Purkinje cells, macrophages, neuropil, exocrine glandular…	stomach 2, stomach 1, seminal vesicle, colon, gallbladder, esophagus, kidney, cervix, testis, caudate, tonsil, thyroid gland, epididymis, adrenal gland, endometrium 1, endometrium 2, salivary gland, pancreas, cerebral cortex, lymph node, placenta, hippocampus, bronchus, adipose tissue, urinary bladder, appendix, liver, rectum, prostate, duodenum, cerebellum, fallopian tube, spleen, skin 2, small …
ARFGAP2	Enhanced	High, Medium, Low	ENSG00000149182	cells in tubules, ovarian stroma cells, decidual cells, cells in granular layer, Langerhans, pancreatic endocrine cells, cells in red pulp, germinal center cells, hematopoietic cells, melanocytes, endothelial cells, cells in glomeruli, cells in white pulp, follicle cells, non-germinal center cells, glandular cells, myoepithelial cells, keratinocytes, smooth muscle cells, peripheral nerve, alveola…	stomach 2, stomach 1, seminal vesicle, colon, gallbladder, esophagus, kidney, cervix, testis, caudate, tonsil, thyroid gland, epididymis, adrenal gland, endometrium 1, endometrium 2, salivary gland, smooth muscle, heart muscle, pancreas, cerebral cortex, vagina, lymph node, placenta, hippocampus, bronchus, parathyroid gland, skeletal muscle, adipose tissue, urinary bladder, appendix, liver, rectu…
ARFGEF1	Supported	High, Medium, Low	ENSG00000066777	cells in tubules, Langerhans, decidual cells, spermatogonia cells, cells in granular layer, pancreatic endocrine cells, cells in red pulp, germinal center cells, hematopoietic cells, melanocytes, endothelial cells, cells in glomeruli, cells in white pulp, follicle cells, non-germinal center cells, glandular cells, myoepithelial cells, keratinocytes, smooth muscle cells, peripheral nerve, alveolar…	stomach 2, stomach 1, seminal vesicle, colon, gallbladder, esophagus, kidney, cervix, testis, caudate, tonsil, thyroid gland, epididymis, adrenal gland, endometrium 1, endometrium 2, salivary gland, smooth muscle, heart muscle, pancreas, cerebral cortex, vagina, lymph node, placenta, hippocampus, bronchus, parathyroid gland, skeletal muscle, urinary bladder, appendix, liver, rectum, prostate, duo…
ARFIP1	Enhanced	High, Medium, Low	ENSG00000164144	cells in tubules, decidual cells, exocrine glandular cells, round or early spermatids, melanocytes, cells in white pulp, cells in glomeruli, germinal center cells, endothelial cells, non-germinal center cells, glandular cells, myoepithelial cells, pachytene spermatocytes, alveolar cells type II, macrophages, sertoli cells, cardiomyocytes, Leydig cells, myocytes, squamous epithelial cells, alveola…	stomach 2, stomach 1, seminal vesicle, colon, gallbladder, esophagus, kidney, cervix, testis, tonsil, thyroid gland, epididymis, adrenal gland, endometrium 1, endometrium 2, salivary gland, duodenum, cerebral cortex, vagina, bronchus, parathyroid gland, skeletal muscle, urinary bladder, appendix, breast, rectum, prostate, pancreas, placenta, fallopian tube, spleen, soft tissue 1, skin 2, small in…
ARFIP2	Approved	High, Medium, Low	ENSG00000132254	cells in tubules, exocrine glandular cells, pancreatic endocrine cells, melanocytes, endothelial cells, glandular cells, cells in seminiferous ducts, myoepithelial cells, keratinocytes, ciliated cells cell body, non-ciliated cells, peripheral nerve, adipocytes, basal cells, macrophages, cardiomyocytes, Leydig cells, neuropil, chondrocytes, squamous epithelial cells, goblet cells, peripheral nerve…	stomach 2, stomach 1, seminal vesicle, colon, gallbladder, esophagus, kidney, cervix, testis, thyroid gland, epididymis, adrenal gland, endometrium 1, endometrium 2, salivary gland, vagina, cerebral cortex, bronchus, adipose tissue, urinary bladder, appendix, breast, rectum, prostate, pancreas, placenta, fallopian tube, soft tissue 1, soft tissue 2, small intestine, nasopharynx, lung, skin 2, ski…
ARHGAP12	Enhanced	High, Medium, Low	ENSG00000165322	cells in tubules, ovarian stroma cells, decidual cells, melanocytes, cells in granular layer, pancreatic endocrine cells, cells in red pulp, germinal center cells, hematopoietic cells, alveolar cells, endothelial cells, cells in glomeruli, cells in white pulp, non-germinal center cells, glandular cells, myoepithelial cells, keratinocytes, smooth muscle cells, Purkinje cells, macrophages, exocrine…	stomach 2, stomach 1, seminal vesicle, colon, gallbladder, esophagus, kidney, cervix, testis, caudate, tonsil, thyroid gland, epididymis, adrenal gland, endometrium 1, endometrium 2, salivary gland, smooth muscle, heart muscle, pancreas, cerebral cortex, vagina, lymph node, placenta, hippocampus, bronchus, parathyroid gland, skeletal muscle, adipose tissue, urinary bladder, appendix, liver, rectu…
ARHGAP17	Approved	Medium, Low	ENSG00000140750	cells in tubules, Langerhans, exocrine glandular cells, cells in red pulp, germinal center cells, hematopoietic cells, melanocytes, endothelial cells, cells in glomeruli, cells in white pulp, respiratory epithelial cells, glandular cells, cells in seminiferous ducts, myoepithelial cells, keratinocytes, smooth muscle cells, peripheral nerve, adipocytes, macrophages, cardiomyocytes, Leydig cells, m…	stomach 2, stomach 1, seminal vesicle, colon, gallbladder, esophagus, kidney, cervix, testis, tonsil, thyroid gland, epididymis, adrenal gland, endometrium 1, endometrium 2, salivary gland, smooth muscle, heart muscle, pancreas, vagina, lymph node, bronchus, parathyroid gland, skeletal muscle, adipose tissue, urinary bladder, appendix, liver, rectum, duodenum, placenta, fallopian tube, spleen, bo…
ARHGAP18	Approved	High, Medium, Low	ENSG00000146376	cells in tubules, ciliated cells tip of cilia, melanocytes, exocrine glandular cells, pancreatic endocrine cells, cells in red pulp, germinal center cells, hematopoietic cells, alveolar cells, endothelial cells, cells in glomeruli, ciliated cells cilia axoneme, cells in white pulp, glandular cells, cells in seminiferous ducts, myoepithelial cells, peripheral nerve, ciliated cells cell body, smoot…	stomach 2, stomach 1, seminal vesicle, colon, gallbladder, esophagus, kidney, cervix, testis, caudate, tonsil, thyroid gland, epididymis, adrenal gland, endometrium 1, endometrium 2, salivary gland, smooth muscle, duodenum, cerebral cortex, vagina, lymph node, bronchus, skeletal muscle, urinary bladder, appendix, breast, rectum, prostate, pancreas, placenta, fallopian tube, spleen, bone marrow, s…
ARHGAP21	Approved	Medium, Low	ENSG00000107863	cells in tubules, ovarian stroma cells, decidual cells, spermatogonia cells, exocrine glandular cells, pancreatic endocrine cells, hematopoietic cells, melanocytes, non-germinal center cells, glandular cells, germinal center cells, keratinocytes, smooth muscle cells, peripheral nerve, Purkinje cells, cells in granular layer, adipocytes, Leydig cells, myocytes, glial cells, lymphoid tissue, chondr…	stomach 2, stomach 1, seminal vesicle, colon, gallbladder, esophagus, kidney, cervix, testis, caudate, tonsil, thyroid gland, epididymis, adrenal gland, endometrium 1, endometrium 2, salivary gland, smooth muscle, heart muscle, pancreas, cerebral cortex, placenta, hippocampus, bronchus, parathyroid gland, skeletal muscle, urinary bladder, appendix, liver, rectum, duodenum, cerebellum, fallopian t…
ARHGAP25	Enhanced	High, Medium	ENSG00000163219	cells in white pulp, macrophages, Langerhans, germinal center cells, cells in red pulp, lymphoid tissue, hematopoietic cells, alveolar cells type II, non-germinal center cells	lymph node, spleen, bone marrow, tonsil, appendix, lung, skin 1
ARHGAP26	Enhanced	Medium, Low	ENSG00000145819	squamous epithelial cells, cells in tubules, Purkinje cells, decidual cells, ciliated cells tip of cilia, macrophages, glandular cells, neuronal cells, exocrine glandular cells, Leydig cells, myoepithelial cells, myocytes, sertoli cells, neuropil, ciliated cells ciliary rootlets, cardiomyocytes, smooth muscle cells, trophoblastic cells, cells in white pulp, non-germinal center cells, elongated or…	stomach 2, stomach 1, colon, gallbladder, kidney, testis, tonsil, endometrium 1, endometrium 2, salivary gland, smooth muscle, duodenum, cerebral cortex, lymph node, placenta, hippocampus, bronchus, skeletal muscle, small intestine, breast, rectum, pancreas, cerebellum, fallopian tube, spleen, appendix, lung, heart muscle
ARHGAP28	Enhanced	High, Medium, Low	ENSG00000088756	peripheral nerve/ganglion, epidermal cells, macrophages, elongated or late spermatids, glandular cells, cardiomyocytes, exocrine glandular cells, Leydig cells, myocytes, proximal tubules cell body, keratinocytes, round or early spermatids, squamous epithelial cells, endothelial cells, cytotrophoblasts, cells in glomeruli	placenta, testis, skeletal muscle, adrenal gland, vagina, lung, heart muscle, colon, skin 2, skin 1, kidney, pancreas
ARHGAP32	Approved	High, Medium, Low	ENSG00000134909	cells in tubules, decidual cells, spermatogonia cells, exocrine glandular cells, cells in red pulp, germinal center cells, endothelial cells, glandular cells, myoepithelial cells, smooth muscle cells, macrophages, cells in granular layer, cardiomyocytes, Leydig cells, myocytes, cholangiocytes, neuropil, hepatocytes, squamous epithelial cells, respiratory epithelial cells, peripheral nerve/ganglio…	stomach 2, stomach 1, seminal vesicle, colon, gallbladder, esophagus, kidney, cervix, testis, tonsil, thyroid gland, epididymis, adrenal gland, endometrium 1, endometrium 2, salivary gland, smooth muscle, heart muscle, duodenum, cerebral cortex, vagina, placenta, bronchus, parathyroid gland, skeletal muscle, urinary bladder, appendix, liver, rectum, prostate, pancreas, cerebellum, fallopian tube,…
ARHGAP35	Approved	High, Medium, Low	ENSG00000160007	cells in tubules, ovarian stroma cells, ciliated cells tip of cilia, melanocytes, exocrine glandular cells, Langerhans, pancreatic endocrine cells, germinal center cells, hematopoietic cells, alveolar cells, endothelial cells, cells in glomeruli, ciliated cells cilia axoneme, cells in white pulp, decidual cells, follicle cells, glandular cells, cells in seminiferous ducts, myoepithelial cells, ke…	stomach 2, stomach 1, seminal vesicle, colon, gallbladder, esophagus, kidney, cervix, testis, caudate, tonsil, thyroid gland, epididymis, adrenal gland, endometrium 1, endometrium 2, salivary gland, smooth muscle, pancreas, cerebral cortex, vagina, lymph node, placenta, hippocampus, parathyroid gland, skeletal muscle, adipose tissue, urinary bladder, appendix, breast, rectum, prostate, duodenum, …
ARHGAP44	Approved	Medium, Low	ENSG00000006740	peripheral nerve/ganglion, cells in tubules, neuronal cells, epidermal cells, macrophages, exocrine glandular cells, glandular cells, adipocytes, cells in granular layer, Leydig cells, myoepithelial cells, pancreatic endocrine cells, cells in seminiferous ducts, Purkinje cells, neuropil, cardiomyocytes, squamous epithelial cells, trophoblastic cells, respiratory epithelial cells, urothelial cells	stomach 2, stomach 1, seminal vesicle, colon, gallbladder, esophagus, kidney, testis, caudate, thyroid gland, epididymis, adrenal gland, endometrium 2, salivary gland, duodenum, cerebral cortex, placenta, bronchus, adipose tissue, urinary bladder, appendix, breast, rectum, prostate, pancreas, cerebellum, fallopian tube, small intestine, nasopharynx, lung, skin 2, heart muscle
ARHGAP6	Enhanced	High, Medium, Low	ENSG00000047648	cells in tubules, ovarian stroma cells, decidual cells, melanocytes, cells in granular layer, Langerhans, pancreatic endocrine cells, cells in red pulp, germinal center cells, hematopoietic cells, alveolar cells, endothelial cells, cells in white pulp, non-germinal center cells, glandular cells, myoepithelial cells, keratinocytes, smooth muscle cells, peripheral nerve, Purkinje cells, macrophages…	stomach 2, stomach 1, seminal vesicle, colon, gallbladder, esophagus, kidney, cervix, testis, caudate, tonsil, thyroid gland, epididymis, adrenal gland, endometrium 1, endometrium 2, salivary gland, smooth muscle, heart muscle, pancreas, cerebral cortex, vagina, lymph node, placenta, hippocampus, bronchus, parathyroid gland, skeletal muscle, adipose tissue, urinary bladder, appendix, liver, rectu…
ARHGDIA	Approved	High, Medium, Low	ENSG00000141522	cells in tubules, ovarian stroma cells, melanocytes, exocrine glandular cells, Langerhans, pancreatic endocrine cells, cells in red pulp, germinal center cells, hematopoietic cells, alveolar cells, endothelial cells, cells in glomeruli, cells in white pulp, non-germinal center cells, glandular cells, cells in seminiferous ducts, myoepithelial cells, keratinocytes, smooth muscle cells, peripheral …	stomach 2, stomach 1, seminal vesicle, colon, gallbladder, esophagus, kidney, cervix, testis, caudate, tonsil, thyroid gland, epididymis, adrenal gland, endometrium 1, endometrium 2, salivary gland, smooth muscle, heart muscle, pancreas, cerebral cortex, vagina, lymph node, placenta, hippocampus, bronchus, parathyroid gland, skeletal muscle, adipose tissue, urinary bladder, appendix, liver, rectu…
ARHGDIB	Enhanced	High, Medium, Low	ENSG00000111348	mucosal lymphoid cells, decidual cells, synaptic glomeruli - core, cells in red pulp, hematopoietic cells, endothelial cells, cells in glomeruli, glial cells, molecular layer cells - cytoplasm/membrane, glandular cells, white matter cells - cytoplasm/membrane, germinal center cells, processes in granular layer, lymphocytes, granular cells - nucleus, alveolar cells type II, macrophages, adipocytes…	cerebellum, lymph node, hippocampus, placenta, caudate, spleen, bone marrow, soft tissue 2, tonsil, adipose tissue, urinary bladder, salivary gland, colon, skin 1, soft tissue 1, lung, rectum, cerebral cortex, kidney, skin 2
ARHGEF10	Approved	High, Medium, Low	ENSG00000104728	cells in tubules, Purkinje cells, non-germinal center cells, epidermal cells, decidual cells, respiratory epithelial cells, glandular cells, neuronal cells, exocrine glandular cells, germinal center cells, myocytes, follicle cells, cells in red pulp, keratinocytes, chondrocytes, urothelial cells, squamous epithelial cells, peripheral nerve, trophoblastic cells, hematopoietic cells, sertoli cells	gallbladder, esophagus, kidney, cervix, testis, tonsil, adrenal gland, thyroid gland, cerebral cortex, placenta, skeletal muscle, urinary bladder, breast, prostate, pancreas, cerebellum, spleen, bone marrow, soft tissue 2, soft tissue 1, nasopharynx, ovary, skin 1, skin 2
ARHGEF10L	Approved	High, Medium, Low	ENSG00000074964	cells in tubules, decidual cells, melanocytes, cells in granular layer, pancreatic endocrine cells, cells in red pulp, germinal center cells, hematopoietic cells, alveolar cells, endothelial cells, cells in white pulp, non-germinal center cells, glandular cells, cells in seminiferous ducts, myoepithelial cells, keratinocytes, Purkinje cells, macrophages, exocrine glandular cells, adipocytes, Leyd…	stomach 2, stomach 1, seminal vesicle, colon, gallbladder, esophagus, kidney, cervix, testis, caudate, tonsil, thyroid gland, epididymis, adrenal gland, endometrium 1, endometrium 2, salivary gland, heart muscle, pancreas, cerebral cortex, vagina, lymph node, placenta, hippocampus, parathyroid gland, skeletal muscle, adipose tissue, urinary bladder, appendix, liver, rectum, prostate, duodenum, ce…
ARHGEF11	Enhanced	High, Medium, Low	ENSG00000132694	cells in tubules, ovarian stroma cells, decidual cells, melanocytes, spermatogonia cells, cells in granular layer, round or early spermatids, Langerhans, pancreatic endocrine cells, cells in red pulp, germinal center cells, preleptotene spermatocytes, hematopoietic cells, alveolar cells, endothelial cells, cells in glomeruli, cells in white pulp, non-germinal center cells, glandular cells, myoepi…	stomach 2, stomach 1, seminal vesicle, colon, gallbladder, esophagus, kidney, cervix, testis, caudate, tonsil, thyroid gland, epididymis, adrenal gland, endometrium 1, endometrium 2, salivary gland, smooth muscle, heart muscle, pancreas, cerebral cortex, vagina, lymph node, placenta, hippocampus, bronchus, parathyroid gland, skeletal muscle, adipose tissue, urinary bladder, appendix, liver, rectu…
ARHGEF18	Approved	High, Medium, Low	ENSG00000104880	cells in tubules, ciliated cells tip of cilia, melanocytes, exocrine glandular cells, cells in red pulp, hematopoietic cells, alveolar cells, endothelial cells, ciliated cells cilia axoneme, cells in white pulp, decidual cells, glandular cells, cells in seminiferous ducts, germinal center cells, peripheral nerve, ciliated cells ciliary rootlets, ciliated cells cell body, basal cells, macrophages,…	stomach 2, stomach 1, colon, gallbladder, esophagus, kidney, testis, tonsil, thyroid gland, epididymis, adrenal gland, endometrium 2, salivary gland, duodenum, lymph node, bronchus, skeletal muscle, urinary bladder, appendix, breast, rectum, pancreas, placenta, fallopian tube, spleen, bone marrow, soft tissue 2, small intestine, soft tissue 1, nasopharynx, lung, oral mucosa, skin 1, heart muscle
ARHGEF2	Approved	High, Medium, Low	ENSG00000116584	cells in tubules, ciliated cells tip of cilia, spermatogonia cells, exocrine glandular cells, pancreatic endocrine cells, cells in red pulp, germinal center cells, hematopoietic cells, alveolar cells, endothelial cells, cells in white pulp, decidual cells, glandular cells, myoepithelial cells, round or early spermatids, non-ciliated cells, smooth muscle cells, macrophages, cells in granular layer…	stomach 2, stomach 1, seminal vesicle, colon, gallbladder, kidney, testis, caudate, tonsil, thyroid gland, adrenal gland, endometrium 1, endometrium 2, salivary gland, smooth muscle, duodenum, cerebral cortex, lymph node, placenta, hippocampus, urinary bladder, appendix, liver, rectum, prostate, pancreas, cerebellum, fallopian tube, spleen, bone marrow, small intestine, lung, breast
ARHGEF5	Enhanced	High, Medium, Low	ENSG00000050327	cells in tubules, Langerhans, hepatocytes, ciliated cells tip of cilia, melanocytes, spermatogonia cells, exocrine glandular cells, pancreatic endocrine cells, cells in red pulp, hematopoietic cells, alveolar cells, endothelial cells, cells in glomeruli, ciliated cells cilia axoneme, decidual cells, glandular cells, myoepithelial cells, pachytene spermatocytes, keratinocytes, ciliated cells cell …	stomach 2, stomach 1, seminal vesicle, colon, gallbladder, esophagus, kidney, cervix, testis, caudate, tonsil, thyroid gland, epididymis, adrenal gland, endometrium 1, endometrium 2, salivary gland, smooth muscle, heart muscle, pancreas, cerebral cortex, vagina, placenta, bronchus, parathyroid gland, skeletal muscle, adipose tissue, urinary bladder, appendix, liver, rectum, prostate, duodenum, ce…
ARHGEF6	Approved	Medium, Low	ENSG00000129675	cells in tubules, macrophages, melanocytes, non-germinal center cells, glandular cells, Langerhans, exocrine glandular cells, myoepithelial cells, fibroblasts, cholangiocytes, lymphoid tissue, germinal center cells, hematopoietic cells, cells in endometrial stroma, endothelial cells, respiratory epithelial cells, urothelial cells, cells in glomeruli	stomach 2, stomach 1, colon, kidney, tonsil, adrenal gland, endometrium 1, duodenum, lymph node, bronchus, urinary bladder, small intestine, liver, rectum, pancreas, fallopian tube, bone marrow, appendix, nasopharynx, lung, skin 1, breast
ARHGEF7	Approved	Medium, Low	ENSG00000102606	cells in tubules, ovarian stroma cells, decidual cells, melanocytes, cells in granular layer, Langerhans, pancreatic endocrine cells, germinal center cells, hematopoietic cells, alveolar cells, cells in white pulp, cells in glomeruli, non-germinal center cells, glandular cells, cells in seminiferous ducts, myoepithelial cells, keratinocytes, peripheral nerve, Purkinje cells, macrophages, exocrine…	stomach 2, stomach 1, seminal vesicle, colon, gallbladder, esophagus, kidney, cervix, testis, caudate, tonsil, thyroid gland, epididymis, adrenal gland, endometrium 1, endometrium 2, heart muscle, pancreas, cerebral cortex, vagina, lymph node, placenta, hippocampus, bronchus, parathyroid gland, skeletal muscle, adipose tissue, urinary bladder, appendix, liver, rectum, prostate, duodenum, cerebell…
ARID1A	Supported	High, Medium, Low	ENSG00000117713	cells in tubules, neuronal cells, sertoli cells, cells in granular layer, Langerhans, pancreatic endocrine cells, cells in red pulp, germinal center cells, hematopoietic cells, melanocytes, endothelial cells, cells in glomeruli, cells in white pulp, respiratory epithelial cells, glandular cells, myoepithelial cells, keratinocytes, smooth muscle cells, alveolar cells type II, hofbauer cells, Purki…	stomach 2, stomach 1, seminal vesicle, colon, gallbladder, esophagus, kidney, cervix, testis, caudate, tonsil, vagina, epididymis, adrenal gland, endometrium 1, endometrium 2, salivary gland, smooth muscle, pancreas, cerebral cortex, lymph node, placenta, hippocampus, bronchus, parathyroid gland, skeletal muscle, urinary bladder, appendix, breast, rectum, prostate, duodenum, cerebellum, fallopian…
ARID1B	Approved	High, Medium, Low	ENSG00000049618	cells in tubules, ovarian stroma cells, ciliated cells tip of cilia, melanocytes, spermatogonia cells, cells in granular layer, Langerhans, pancreatic endocrine cells, Purkinje cells, germinal center cells, hematopoietic cells, alveolar cells, endothelial cells, cells in glomeruli, peritubular cells, ciliated cells cilia axoneme, cells in white pulp, glandular cells, myoepithelial cells, keratino…	stomach 2, stomach 1, seminal vesicle, colon, gallbladder, esophagus, kidney, cervix, testis, caudate, tonsil, thyroid gland, epididymis, adrenal gland, endometrium 1, endometrium 2, salivary gland, smooth muscle, heart muscle, pancreas, cerebral cortex, vagina, lymph node, placenta, hippocampus, bronchus, parathyroid gland, skeletal muscle, adipose tissue, urinary bladder, appendix, liver, rectu…
ARID3A	Enhanced	High, Medium, Low	ENSG00000116017	peripheral nerve/ganglion, mucosal lymphoid cells, cytotrophoblasts, neuronal cells, enterocytes - Microvilli, round or early spermatids, syncytiotrophoblasts - cell body, germinal center cells, hematopoietic cells, non-germinal center cells, hofbauer cells, glandular cells	lymph node, placenta, testis, bone marrow, tonsil, thyroid gland, appendix, colon, rectum, cerebral cortex, duodenum
ARID3B	Enhanced	High, Medium, Low	ENSG00000179361	cells in tubules, decidual cells, spermatogonia cells, exocrine glandular cells, cells in red pulp, preleptotene spermatocytes, hematopoietic cells, round or early spermatids, cells in white pulp, respiratory epithelial cells, glandular cells, germinal center cells, pachytene spermatocytes, macrophages, cardiomyocytes, glial cells, squamous epithelial cells, non-germinal center cells, epidermal c…	stomach 2, stomach 1, colon, gallbladder, esophagus, kidney, cervix, testis, caudate, tonsil, vagina, epididymis, endometrium 1, endometrium 2, salivary gland, duodenum, cerebral cortex, lymph node, bronchus, parathyroid gland, urinary bladder, appendix, heart muscle, rectum, prostate, pancreas, placenta, spleen, bone marrow, small intestine, nasopharynx, lung, oral mucosa, skin 2
ARMC10	Enhanced	High, Medium, Low	ENSG00000170632	cells in tubules, ovarian stroma cells, cells in granular layer, Langerhans, pancreatic endocrine cells, cells in red pulp, germinal center cells, hematopoietic cells, melanocytes, endothelial cells, cells in glomeruli, follicle cells, non-germinal center cells, glandular cells, myoepithelial cells, keratinocytes, smooth muscle cells, peripheral nerve, alveolar cells type II, Purkinje cells, macr…	stomach 2, stomach 1, seminal vesicle, colon, gallbladder, esophagus, kidney, cervix, testis, caudate, tonsil, thyroid gland, epididymis, adrenal gland, endometrium 1, endometrium 2, salivary gland, smooth muscle, heart muscle, pancreas, cerebral cortex, vagina, lymph node, placenta, hippocampus, bronchus, parathyroid gland, skeletal muscle, urinary bladder, appendix, liver, rectum, prostate, duo…
ARPC1A	Approved	High, Medium, Low	ENSG00000241685	cells in tubules, ovarian stroma cells, melanocytes, cells in granular layer, Langerhans, pancreatic endocrine cells, cells in red pulp, germinal center cells, hematopoietic cells, alveolar cells, endothelial cells, cells in glomeruli, cells in white pulp, respiratory epithelial cells, glandular cells, cells in seminiferous ducts, myoepithelial cells, keratinocytes, smooth muscle cells, Purkinje …	stomach 2, stomach 1, seminal vesicle, colon, gallbladder, esophagus, kidney, cervix, testis, caudate, tonsil, thyroid gland, epididymis, adrenal gland, endometrium 1, endometrium 2, salivary gland, smooth muscle, pancreas, cerebral cortex, vagina, lymph node, placenta, hippocampus, bronchus, parathyroid gland, urinary bladder, appendix, liver, rectum, prostate, duodenum, cerebellum, fallopian tu…
ARPC1B	Enhanced	High, Medium, Low	ENSG00000130429	cells in tubules, cells in white pulp, decidual cells, macrophages, respiratory epithelial cells, glandular cells, Langerhans, cells in seminiferous ducts, Leydig cells, germinal center cells, fibroblasts, cells in red pulp, lymphoid tissue, hematopoietic cells, keratinocytes, trophoblastic cells, endothelial cells, non-germinal center cells, urothelial cells	stomach 2, stomach 1, colon, gallbladder, kidney, testis, tonsil, epididymis, cerebral cortex, lymph node, urinary bladder, appendix, breast, placenta, fallopian tube, spleen, bone marrow, soft tissue 2, soft tissue 1, nasopharynx, lung, skin 1
ARPC2	Approved	High, Medium, Low	ENSG00000163466	cells in tubules, ovarian stroma cells, decidual cells, melanocytes, cells in granular layer, Langerhans, pancreatic endocrine cells, cells in red pulp, germinal center cells, hematopoietic cells, alveolar cells, endothelial cells, cells in glomeruli, cells in white pulp, non-germinal center cells, glandular cells, cells in seminiferous ducts, myoepithelial cells, keratinocytes, smooth muscle cel…	stomach 2, stomach 1, seminal vesicle, colon, gallbladder, esophagus, kidney, cervix, testis, caudate, tonsil, thyroid gland, epididymis, adrenal gland, endometrium 1, endometrium 2, salivary gland, smooth muscle, heart muscle, pancreas, cerebral cortex, vagina, lymph node, placenta, hippocampus, bronchus, parathyroid gland, skeletal muscle, adipose tissue, urinary bladder, appendix, liver, rectu…
ARPC3	Approved	High, Medium, Low	ENSG00000111229	cells in tubules, Langerhans, decidual cells, melanocytes, spermatogonia cells, cells in granular layer, pancreatic endocrine cells, cells in red pulp, round or early spermatids, preleptotene spermatocytes, hematopoietic cells, alveolar cells, endothelial cells, cells in glomeruli, cells in white pulp, respiratory epithelial cells, glandular cells, germinal center cells, pachytene spermatocytes, …	stomach 2, stomach 1, seminal vesicle, colon, kidney, testis, caudate, tonsil, thyroid gland, epididymis, adrenal gland, endometrium 1, endometrium 2, salivary gland, duodenum, cerebral cortex, lymph node, placenta, hippocampus, bronchus, skeletal muscle, urinary bladder, appendix, liver, rectum, prostate, pancreas, cerebellum, fallopian tube, spleen, bone marrow, small intestine, soft tissue 1, …
ARPC5	Approved	Medium, Low	ENSG00000162704	cells in tubules, neuronal cells, decidual cells, exocrine glandular cells, cells in red pulp, germinal center cells, hematopoietic cells, alveolar cells, cells in glomeruli, glandular cells, cells in seminiferous ducts, myoepithelial cells, smooth muscle cells, Purkinje cells, macrophages, cardiomyocytes, Leydig cells, myocytes, glial cells, cholangiocytes, lymphoid tissue, hepatocytes, respirat…	stomach 2, stomach 1, seminal vesicle, colon, gallbladder, kidney, testis, caudate, tonsil, thyroid gland, epididymis, adrenal gland, endometrium 1, endometrium 2, salivary gland, smooth muscle, heart muscle, pancreas, cerebral cortex, placenta, hippocampus, bronchus, parathyroid gland, skeletal muscle, urinary bladder, appendix, liver, rectum, prostate, duodenum, cerebellum, fallopian tube, sple…
ARPC5L	Approved	Medium, Low	ENSG00000136950	cells in tubules, decidual cells, exocrine glandular cells, cells in red pulp, germinal center cells, hematopoietic cells, alveolar cells, cells in glomeruli, glandular cells, cells in seminiferous ducts, myoepithelial cells, smooth muscle cells, Purkinje cells, macrophages, cardiomyocytes, Leydig cells, myocytes, glial cells, cholangiocytes, lymphoid tissue, hepatocytes, respiratory epithelial c…	stomach 2, stomach 1, seminal vesicle, colon, gallbladder, kidney, testis, caudate, tonsil, thyroid gland, epididymis, adrenal gland, endometrium 1, endometrium 2, salivary gland, smooth muscle, heart muscle, duodenum, cerebral cortex, placenta, hippocampus, bronchus, parathyroid gland, skeletal muscle, urinary bladder, appendix, liver, rectum, prostate, pancreas, cerebellum, fallopian tube, sple…
ARRB1	Approved	High, Medium, Low	ENSG00000137486	cells in tubules, ciliated cells tip of cilia, spermatogonia cells, exocrine glandular cells, pancreatic endocrine cells, alveolar cells, endothelial cells, cells in glomeruli, decidual cells, glandular cells, germinal center cells, keratinocytes, ciliated cells cell body, non-ciliated cells, smooth muscle cells, ciliated cells ciliary rootlets, Purkinje cells, basal cells, macrophages, Leydig ce…	stomach 2, colon, gallbladder, esophagus, kidney, cervix, testis, caudate, tonsil, thyroid gland, epididymis, adrenal gland, endometrium 1, endometrium 2, smooth muscle, pancreas, cerebral cortex, vagina, placenta, hippocampus, bronchus, urinary bladder, appendix, liver, rectum, duodenum, cerebellum, fallopian tube, soft tissue 1, soft tissue 2, skin 2, small intestine, nasopharynx, lung, ovary, …
ASB9	Enhanced	High, Medium, Low	ENSG00000102048	spermatogonia cells, elongated or late spermatids, Leydig cells, pachytene spermatocytes, pancreatic endocrine cells, preleptotene spermatocytes, distal tubules, collecting ducts, round or early spermatids	testis, kidney, pancreas
ASH2L	Approved	Medium, Low	ENSG00000129691	cells in tubules, decidual cells, spermatogonia cells, exocrine glandular cells, pancreatic endocrine cells, hematopoietic cells, endothelial cells, glandular cells, myoepithelial cells, peripheral nerve, cardiomyocytes, sertoli cells, adipocytes, Leydig cells, glial cells, squamous epithelial cells, respiratory epithelial cells, peripheral nerve/ganglion, epidermal cells, neuronal cells, urothel…	stomach 2, stomach 1, colon, gallbladder, esophagus, kidney, cervix, testis, tonsil, thyroid gland, epididymis, adrenal gland, endometrium 1, endometrium 2, duodenum, cerebral cortex, vagina, bronchus, adipose tissue, urinary bladder, appendix, breast, rectum, prostate, pancreas, placenta, fallopian tube, bone marrow, soft tissue 2, skin 2, small intestine, nasopharynx, ovary, oral mucosa, heart …
ATAD3A	Approved	High, Medium, Low	ENSG00000197785	cells in tubules, Langerhans, decidual cells, melanocytes, cells in granular layer, pancreatic endocrine cells, cells in red pulp, germinal center cells, hematopoietic cells, alveolar cells, endothelial cells, cells in glomeruli, cells in white pulp, non-germinal center cells, glandular cells, cells in seminiferous ducts, myoepithelial cells, keratinocytes, smooth muscle cells, peripheral nerve, …	stomach 2, stomach 1, seminal vesicle, colon, gallbladder, esophagus, kidney, cervix, testis, caudate, tonsil, thyroid gland, epididymis, adrenal gland, endometrium 1, endometrium 2, salivary gland, smooth muscle, heart muscle, pancreas, cerebral cortex, vagina, lymph node, placenta, hippocampus, bronchus, parathyroid gland, skeletal muscle, adipose tissue, urinary bladder, appendix, liver, rectu…
ATF2	Supported	High, Medium, Low	ENSG00000115966	cells in tubules, ovarian stroma cells, Bergmann glia - nucleus, exocrine glandular cells, pancreatic endocrine cells, cells in red pulp, germinal center cells, hematopoietic cells, melanocytes, endothelial cells, cells in glomeruli, fibroblasts, cells in white pulp, decidual cells, non-germinal center cells, glandular cells, myoepithelial cells, keratinocytes, smooth muscle cells, granular cells…	stomach 2, stomach 1, seminal vesicle, colon, gallbladder, esophagus, kidney, cervix, testis, caudate, tonsil, thyroid gland, epididymis, adrenal gland, endometrium 1, endometrium 2, salivary gland, smooth muscle, heart muscle, pancreas, cerebral cortex, vagina, lymph node, placenta, hippocampus, bronchus, parathyroid gland, adipose tissue, urinary bladder, small intestine, liver, rectum, prostat…
ATF3	Approved	High, Medium, Low	ENSG00000162772	cells in tubules, decidual cells, exocrine glandular cells, pancreatic endocrine cells, hematopoietic cells, alveolar cells, ciliated cells cilia axoneme, ciliated cells tip of cilia, glandular cells, cells in seminiferous ducts, germinal center cells, keratinocytes, ciliated cells cell body, ciliated cells ciliary rootlets, Purkinje cells, macrophages, adipocytes, Leydig cells, cholangiocytes, h…	stomach 2, stomach 1, colon, gallbladder, kidney, cervix, testis, caudate, tonsil, thyroid gland, epididymis, adrenal gland, endometrium 1, endometrium 2, salivary gland, pancreas, cerebral cortex, vagina, placenta, hippocampus, bronchus, parathyroid gland, adipose tissue, urinary bladder, appendix, liver, rectum, prostate, duodenum, cerebellum, fallopian tube, bone marrow, skin 2, small intestin…
ATF7IP	Supported	High, Medium, Low	ENSG00000171681	cells in tubules, Langerhans, decidual cells, spermatogonia cells, exocrine glandular cells, round or early spermatids, pancreatic endocrine cells, cells in red pulp, germinal center cells, preleptotene spermatocytes, hematopoietic cells, melanocytes, endothelial cells, cells in glomeruli, peritubular cells, cells in white pulp, follicle cells, glandular cells, myoepithelial cells, pachytene sper…	stomach 2, stomach 1, seminal vesicle, colon, gallbladder, esophagus, kidney, cervix, testis, caudate, tonsil, thyroid gland, epididymis, adrenal gland, endometrium 1, endometrium 2, salivary gland, pancreas, cerebral cortex, vagina, lymph node, placenta, hippocampus, parathyroid gland, adipose tissue, urinary bladder, appendix, breast, rectum, prostate, duodenum, cerebellum, fallopian tube, sple…
ATG5	Approved	High, Medium, Low	ENSG00000057663	cells in tubules, decidual cells, exocrine glandular cells, pancreatic endocrine cells, germinal center cells, melanocytes, endothelial cells, respiratory epithelial cells, glandular cells, cells in seminiferous ducts, myoepithelial cells, keratinocytes, peripheral nerve, Purkinje cells, macrophages, adipocytes, Leydig cells, glial cells, lymphoid tissue, chondrocytes, squamous epithelial cells, …	stomach 2, stomach 1, seminal vesicle, colon, gallbladder, esophagus, kidney, cervix, testis, tonsil, thyroid gland, epididymis, adrenal gland, endometrium 1, endometrium 2, salivary gland, duodenum, cerebral cortex, vagina, lymph node, placenta, bronchus, adipose tissue, urinary bladder, appendix, breast, rectum, prostate, pancreas, cerebellum, fallopian tube, soft tissue 1, soft tissue 2, small…
ATM	Supported	High, Medium, Low	ENSG00000149311	cells in tubules, mucosal lymphoid cells, hepatocytes, decidual cells, spermatogonia cells, cells in granular layer, enterocytes - Microvilli, Langerhans, pancreatic endocrine cells, enterocytes, Leydig cells, cells in red pulp, myoepithelial cells, preleptotene spermatocytes, hematopoietic cells, endothelial cells, cells in glomeruli, cells in white pulp, non-germinal center cells, glandular cel…	stomach 2, stomach 1, seminal vesicle, colon, gallbladder, esophagus, kidney, cervix, testis, caudate, tonsil, thyroid gland, epididymis, adrenal gland, endometrium 1, endometrium 2, salivary gland, smooth muscle, heart muscle, pancreas, cerebral cortex, vagina, lymph node, placenta, hippocampus, bronchus, parathyroid gland, skeletal muscle, adipose tissue, urinary bladder, appendix, liver, rectu…
ATP12A	Approved	Medium, Low	ENSG00000075673	cells in tubules, epidermal cells, decidual cells, glandular cells, keratinocytes, squamous epithelial cells	placenta, tonsil, esophagus, skin 1, rectum, kidney, skin 2
ATP13A2	Enhanced	High, Medium, Low	ENSG00000159363	cells in tubules, Langerhans, decidual cells, cells in granular layer, pancreatic endocrine cells, germinal center cells, melanocytes, alveolar cells, endothelial cells, cells in glomeruli, respiratory epithelial cells, glandular cells, cells in seminiferous ducts, myoepithelial cells, keratinocytes, smooth muscle cells, peripheral nerve, Purkinje cells, macrophages, exocrine glandular cells, car…	stomach 2, stomach 1, seminal vesicle, colon, gallbladder, esophagus, kidney, cervix, testis, caudate, tonsil, thyroid gland, epididymis, adrenal gland, endometrium 1, endometrium 2, salivary gland, smooth muscle, heart muscle, pancreas, cerebral cortex, vagina, lymph node, placenta, hippocampus, bronchus, parathyroid gland, skeletal muscle, urinary bladder, appendix, liver, rectum, prostate, duo…
ATP2C1	Supported	High, Medium, Low	ENSG00000017260	cells in tubules, spermatogonia cells, syncytiotrophoblasts - microvilli, cells in granular layer, cells in spinous layer, pancreatic endocrine cells, langerhans cells, cells in red pulp, arrector pili muscle cells, germinal center cells, hematopoietic cells, melanocytes, endothelial cells, cells in glomeruli, cells in basal layer, fibrohistiocytic cells, follicle cells, respiratory epithelial ce…	stomach 2, stomach 1, seminal vesicle, colon, gallbladder, esophagus, kidney, cervix, testis, caudate, tonsil, thyroid gland, epididymis, adrenal gland, endometrium 1, endometrium 2, salivary gland, smooth muscle, heart muscle, pancreas, cerebral cortex, vagina, lymph node, placenta, hippocampus, bronchus, parathyroid gland, skeletal muscle, adipose tissue, urinary bladder, appendix, liver, rectu…
ATP5F1A	Enhanced	High, Medium	ENSG00000152234	cells in tubules, ovarian stroma cells, spermatogonia cells, syncytiotrophoblasts - microvilli, cells in granular layer, Langerhans, pancreatic endocrine cells, cells in red pulp, germinal center cells, hematopoietic cells, melanocytes, endothelial cells, cells in glomeruli, cells in white pulp, follicle cells, non-germinal center cells, glandular cells, myoepithelial cells, pachytene spermatocyt…	stomach 2, stomach 1, seminal vesicle, colon, gallbladder, esophagus, kidney, cervix, testis, caudate, tonsil, thyroid gland, epididymis, adrenal gland, endometrium 1, endometrium 2, salivary gland, smooth muscle, heart muscle, pancreas, cerebral cortex, vagina, lymph node, placenta, hippocampus, bronchus, parathyroid gland, skeletal muscle, adipose tissue, urinary bladder, appendix, liver, rectu…
ATP5F1B	Enhanced	High, Medium, Low	ENSG00000110955	cells in tubules, ovarian stroma cells, decidual cells, spermatogonia cells, cells in granular layer, round or early spermatids, Langerhans, pancreatic endocrine cells, cells in red pulp, germinal center cells, preleptotene spermatocytes, hematopoietic cells, melanocytes, endothelial cells, cells in glomeruli, cells in white pulp, follicle cells, non-germinal center cells, glandular cells, myoepi…	stomach 2, stomach 1, seminal vesicle, colon, gallbladder, esophagus, kidney, cervix, testis, caudate, tonsil, thyroid gland, epididymis, adrenal gland, endometrium 1, endometrium 2, salivary gland, smooth muscle, heart muscle, pancreas, cerebral cortex, vagina, lymph node, placenta, hippocampus, bronchus, parathyroid gland, skeletal muscle, adipose tissue, urinary bladder, appendix, liver, rectu…
ATP5F1C	Approved	High, Medium, Low	ENSG00000165629	cells in tubules, cardiomyocytes, epidermal cells, macrophages, exocrine glandular cells, glandular cells, neuronal cells, cells in granular layer, spermatogonia cells, pachytene spermatocytes, urothelial cells, cells in molecular layer, lymphoid tissue, hepatocytes, hematopoietic cells, neuropil, round or early spermatids, respiratory epithelial cells, smooth muscle cells, cells in endometrial s…	stomach 2, stomach 1, seminal vesicle, colon, kidney, testis, caudate, thyroid gland, epididymis, adrenal gland, endometrium 1, endometrium 2, salivary gland, smooth muscle, duodenum, cerebral cortex, bronchus, parathyroid gland, urinary bladder, appendix, liver, rectum, pancreas, cerebellum, bone marrow, small intestine, lung, skin 2, heart muscle
ATP5MG	Approved	High, Medium, Low	ENSG00000167283	cells in tubules, ovarian stroma cells, melanocytes, cells in granular layer, pancreatic endocrine cells, cells in red pulp, germinal center cells, hematopoietic cells, alveolar cells, endothelial cells, cells in glomeruli, non-germinal center cells, glandular cells, cells in seminiferous ducts, myoepithelial cells, peripheral nerve, smooth muscle cells, Purkinje cells, macrophages, exocrine glan…	stomach 2, stomach 1, seminal vesicle, lung, gallbladder, esophagus, kidney, cervix, testis, caudate, tonsil, thyroid gland, epididymis, adrenal gland, endometrium 1, endometrium 2, salivary gland, smooth muscle, heart muscle, pancreas, cerebral cortex, vagina, lymph node, placenta, hippocampus, bronchus, skeletal muscle, urinary bladder, appendix, liver, rectum, prostate, duodenum, cerebellum, f…
ATP5PD	Enhanced	High, Medium, Low	ENSG00000167863	cells in tubules, ovarian stroma cells, spermatogonia cells, syncytiotrophoblasts - microvilli, cells in granular layer, Langerhans, pancreatic endocrine cells, cells in red pulp, germinal center cells, hematopoietic cells, melanocytes, endothelial cells, cells in glomeruli, cells in white pulp, follicle cells, non-germinal center cells, glandular cells, myoepithelial cells, pachytene spermatocyt…	stomach 2, stomach 1, seminal vesicle, colon, gallbladder, esophagus, kidney, cervix, testis, caudate, tonsil, thyroid gland, epididymis, adrenal gland, endometrium 1, endometrium 2, salivary gland, smooth muscle, heart muscle, pancreas, cerebral cortex, vagina, lymph node, placenta, hippocampus, bronchus, parathyroid gland, skeletal muscle, adipose tissue, urinary bladder, appendix, liver, rectu…
ATP5PO	Enhanced	High, Medium, Low	ENSG00000241837	ovarian stroma cells, melanocytes, spermatogonia cells, cells in granular layer, Langerhans, pancreatic endocrine cells, proximal tubules cell body, cells in red pulp, germinal center cells, hematopoietic cells, alveolar cells, cells in white pulp, cells in glomeruli, non-germinal center cells, glandular cells, myoepithelial cells, pachytene spermatocytes, keratinocytes, distal tubules, Purkinje …	stomach 2, stomach 1, seminal vesicle, colon, gallbladder, esophagus, kidney, cervix, testis, caudate, tonsil, thyroid gland, epididymis, adrenal gland, endometrium 1, endometrium 2, salivary gland, smooth muscle, heart muscle, pancreas, cerebral cortex, vagina, lymph node, placenta, hippocampus, bronchus, parathyroid gland, skeletal muscle, urinary bladder, appendix, liver, rectum, prostate, duo…
ATP6V1A	Approved	High, Medium, Low	ENSG00000114573	cells in tubules, ovarian stroma cells, melanocytes, exocrine glandular cells, Langerhans, pancreatic endocrine cells, cells in red pulp, germinal center cells, hematopoietic cells, alveolar cells, endothelial cells, cells in glomeruli, cells in white pulp, respiratory epithelial cells, glandular cells, cells in seminiferous ducts, myoepithelial cells, keratinocytes, smooth muscle cells, peripher…	stomach 2, stomach 1, colon, gallbladder, esophagus, kidney, testis, caudate, tonsil, thyroid gland, epididymis, adrenal gland, endometrium 1, endometrium 2, salivary gland, smooth muscle, pancreas, cerebral cortex, vagina, lymph node, placenta, hippocampus, bronchus, parathyroid gland, skeletal muscle, adipose tissue, urinary bladder, appendix, breast, rectum, prostate, duodenum, cerebellum, fal…
ATP6V1B2	Enhanced	High, Medium, Low	ENSG00000147416	Purkinje cells - cytoplasm/membrane, syncytiotrophoblasts - microvilli, exocrine glandular cells, cells in spinous layer, pancreatic endocrine cells, proximal tubules cell body, synaptic glomeruli - core, cells in red pulp, germinal center cells, molecular layer - neuropil, hematopoietic cells, melanocytes, endothelial cells, cells in basal layer, molecular layer cells - cytoplasm/membrane, gland…	stomach 2, stomach 1, seminal vesicle, colon, gallbladder, esophagus, kidney, testis, caudate, tonsil, thyroid gland, epididymis, adrenal gland, endometrium 1, endometrium 2, salivary gland, smooth muscle, pancreas, cerebral cortex, lymph node, placenta, hippocampus, bronchus, parathyroid gland, urinary bladder, appendix, liver, rectum, prostate, duodenum, cerebellum, fallopian tube, spleen, bone…
ATP8B2	Approved	High, Medium, Low	ENSG00000143515	cells in tubules, exocrine glandular cells, hematopoietic cells, melanocytes, endothelial cells, glandular cells, peripheral nerve, ciliated cells ciliary rootlets, ciliated cells cell body, cardiomyocytes, macrophages, sertoli cells, adipocytes, Leydig cells, myocytes, glial cells, squamous epithelial cells, goblet cells, elongated or late spermatids, neuronal cells, urothelial cells, fibroblast…	stomach 2, stomach 1, seminal vesicle, colon, gallbladder, esophagus, kidney, cervix, testis, thyroid gland, epididymis, adrenal gland, endometrium 1, endometrium 2, salivary gland, duodenum, cerebral cortex, vagina, bronchus, parathyroid gland, skeletal muscle, adipose tissue, urinary bladder, appendix, heart muscle, rectum, prostate, pancreas, fallopian tube, bone marrow, soft tissue 2, small i…
AURKB	Enhanced	High, Medium, Low	ENSG00000178999	decidual cells, spermatogonia cells, enterocytes, Leydig cells, hematopoietic cells, cells in white pulp, cells in basal layer, respiratory epithelial cells, glandular cells, eccrine glands, smooth muscle cells, lymphocytes, macrophages, endocrine cells, myocytes, glial cells, squamous epithelial cells, goblet cells, non-germinal center cells, neuronal cells, urothelial cells, cells in endometria…	stomach 2, colon, gallbladder, esophagus, smooth muscle, testis, tonsil, vagina, adrenal gland, endometrium 1, endometrium 2, cerebral cortex, lymph node, bronchus, skeletal muscle, urinary bladder, small intestine, breast, rectum, duodenum, placenta, spleen, bone marrow, appendix, lung, oral mucosa, skin 1, skin 2
AUTS2	Approved	Medium, Low	ENSG00000158321	cells in tubules, Langerhans, decidual cells, spermatogonia cells, exocrine glandular cells, pancreatic endocrine cells, round or early spermatids, preleptotene spermatocytes, melanocytes, alveolar cells, endothelial cells, cells in glomeruli, non-germinal center cells, glandular cells, myoepithelial cells, pachytene spermatocytes, keratinocytes, smooth muscle cells, Purkinje cells, macrophages, …	stomach 2, stomach 1, seminal vesicle, colon, gallbladder, esophagus, kidney, testis, caudate, tonsil, thyroid gland, epididymis, adrenal gland, endometrium 1, endometrium 2, salivary gland, smooth muscle, heart muscle, pancreas, cerebral cortex, vagina, placenta, hippocampus, bronchus, adipose tissue, urinary bladder, appendix, liver, rectum, prostate, duodenum, cerebellum, fallopian tube, soft …
AVIL	Approved	Medium, Low	ENSG00000135407	glandular cells	stomach 1, stomach 2, small intestine, gallbladder, duodenum
B2M	Enhanced	High, Medium, Low	ENSG00000166710	mucosal lymphoid cells, hepatocytes, decidual cells, cells in seminiferous ducts, Leydig cells, cells in granular layer, cells in spinous layer, pancreatic endocrine cells, enterocytes, langerhans cells, cells in red pulp, myoepithelial cells, hematopoietic cells, melanocytes, endothelial cells, cells in glomeruli, cells in basal layer, fibrohistiocytic cells, follicle cells, non-germinal center …	stomach 2, stomach 1, seminal vesicle, colon, gallbladder, esophagus, kidney, cervix, testis, caudate, tonsil, thyroid gland, epididymis, adrenal gland, endometrium 1, endometrium 2, salivary gland, smooth muscle, heart muscle, pancreas, cerebral cortex, vagina, lymph node, placenta, hippocampus, bronchus, parathyroid gland, skeletal muscle, adipose tissue, urinary bladder, appendix, liver, rectu…
BAG3	Enhanced	High, Medium, Low	ENSG00000151929	cells in tubules, Purkinje cells - cytoplasm/membrane, ciliated cells tip of cilia, spermatogonia cells, Leydig cells, exocrine glandular cells, cells in spinous layer, pancreatic endocrine cells, langerhans cells, arrector pili muscle cells, germinal center cells, molecular layer - neuropil, hematopoietic cells, melanocytes, endothelial cells, cells in glomeruli, ciliated cells cilia axoneme, fi…	stomach 2, stomach 1, seminal vesicle, colon, gallbladder, esophagus, kidney, cervix, testis, caudate, tonsil, thyroid gland, epididymis, adrenal gland, endometrium 1, endometrium 2, salivary gland, smooth muscle, heart muscle, pancreas, cerebral cortex, vagina, placenta, hippocampus, bronchus, parathyroid gland, skeletal muscle, adipose tissue, urinary bladder, appendix, liver, rectum, prostate,…
BAG4	Approved	High, Medium, Low	ENSG00000156735	cells in tubules, ovarian stroma cells, hepatocytes, ciliated cells tip of cilia, melanocytes, cells in granular layer, Langerhans, pancreatic endocrine cells, cells in red pulp, germinal center cells, hematopoietic cells, alveolar cells, endothelial cells, cells in glomeruli, ciliated cells cilia axoneme, cells in white pulp, decidual cells, glandular cells, cells in seminiferous ducts, myoepith…	stomach 2, stomach 1, seminal vesicle, colon, gallbladder, esophagus, kidney, cervix, testis, caudate, tonsil, thyroid gland, epididymis, adrenal gland, endometrium 1, endometrium 2, salivary gland, smooth muscle, heart muscle, pancreas, cerebral cortex, vagina, lymph node, placenta, hippocampus, bronchus, parathyroid gland, skeletal muscle, adipose tissue, urinary bladder, appendix, liver, rectu…
BAIAP2	Enhanced	High, Medium, Low	ENSG00000175866	cells in tubules, ovarian stroma cells, decidual cells, melanocytes, spermatogonia cells, cells in granular layer, Langerhans, pancreatic endocrine cells, cells in red pulp, germinal center cells, hematopoietic cells, alveolar cells, endothelial cells, cells in glomeruli, cells in white pulp, follicle cells, non-germinal center cells, glandular cells, myoepithelial cells, keratinocytes, smooth mu…	stomach 2, stomach 1, seminal vesicle, colon, gallbladder, esophagus, kidney, cervix, testis, caudate, tonsil, thyroid gland, epididymis, adrenal gland, endometrium 1, endometrium 2, salivary gland, smooth muscle, heart muscle, pancreas, cerebral cortex, vagina, lymph node, placenta, hippocampus, bronchus, parathyroid gland, skeletal muscle, adipose tissue, urinary bladder, appendix, liver, rectu…
BAIAP2L1	Enhanced	High, Medium, Low	ENSG00000006453	Langerhans, hepatocytes, ciliated cells tip of cilia, melanocytes, spermatogonia cells, cells in granular layer, pancreatic endocrine cells, proximal tubules cell body, cells in red pulp, germinal center cells, hematopoietic cells, alveolar cells, endothelial cells, ciliated cells cilia axoneme, cells in white pulp, decidual cells, follicle cells, glandular cells, myoepithelial cells, keratinocyt…	stomach 2, stomach 1, seminal vesicle, colon, gallbladder, esophagus, kidney, cervix, testis, caudate, tonsil, thyroid gland, epididymis, adrenal gland, endometrium 1, endometrium 2, salivary gland, smooth muscle, heart muscle, pancreas, cerebral cortex, vagina, lymph node, placenta, hippocampus, bronchus, parathyroid gland, skeletal muscle, adipose tissue, urinary bladder, appendix, liver, rectu…
BAIAP2L2	Approved	High, Medium, Low	ENSG00000128298	peripheral nerve/ganglion, squamous epithelial cells, adipocytes, epidermal cells, cells in molecular layer, cells in red pulp, glandular cells, neuronal cells, exocrine glandular cells, cells in tubules, macrophages, pancreatic endocrine cells, glial cells, Purkinje cells, lymphoid tissue, cells in seminiferous ducts, alveolar cells, cells in endometrial stroma, neuropil, endothelial cells, resp…	stomach 2, stomach 1, colon, gallbladder, esophagus, kidney, testis, caudate, thyroid gland, adrenal gland, endometrium 1, endometrium 2, duodenum, cerebral cortex, hippocampus, bronchus, adipose tissue, small intestine, rectum, prostate, pancreas, cerebellum, spleen, appendix, nasopharynx, lung, skin 2
BANF1	Enhanced	High, Medium, Low	ENSG00000175334	cells in tubules, ovarian stroma cells, decidual cells, spermatogonia cells, cells in granular layer, cells in spinous layer, pancreatic endocrine cells, langerhans cells, cells in red pulp, germinal center cells, preleptotene spermatocytes, hematopoietic cells, melanocytes, endothelial cells, cells in glomeruli, peritubular cells, cells in basal layer, fibrohistiocytic cells, cells in corneal la…	stomach 2, stomach 1, seminal vesicle, colon, gallbladder, esophagus, kidney, cervix, testis, caudate, tonsil, thyroid gland, epididymis, adrenal gland, endometrium 1, endometrium 2, salivary gland, smooth muscle, heart muscle, pancreas, cerebral cortex, vagina, lymph node, placenta, hippocampus, bronchus, parathyroid gland, skeletal muscle, adipose tissue, urinary bladder, appendix, liver, rectu…
BARX2	Enhanced	High, Low	ENSG00000043039	glandular cells, cells in spinous layer, squamous epithelial cells	tonsil, vagina, salivary gland, esophagus, oral mucosa, skin 2
BASP1	Enhanced	High, Medium, Low	ENSG00000176788	neuronal cells, decidual cells, hematopoietic cells, langerhans cells, cells in red pulp, molecular layer - neuropil, syncytiotrophoblasts - microvilli, fibrohistiocytic cells, cells in basal layer, endothelial cells, respiratory epithelial cells, glandular cells, white matter cells - cytoplasm/membrane, germinal center cells, glial cells, lymphoid tissue, squamous epithelial cells, non-germinal …	stomach 2, stomach 1, seminal vesicle, cervix, caudate, tonsil, thyroid gland, epididymis, endometrium 1, endometrium 2, vagina, cerebral cortex, lymph node, placenta, hippocampus, bronchus, parathyroid gland, urinary bladder, appendix, prostate, cerebellum, spleen, bone marrow, soft tissue 2, ovary, oral mucosa, skin 1, skin 2
BAZ1B	Supported	High, Medium, Low	ENSG00000009954	cells in tubules, ovarian stroma cells, Bergmann glia - nucleus, spermatogonia cells, exocrine glandular cells, cells in spinous layer, langerhans cells, cells in red pulp, arrector pili muscle cells, germinal center cells, hematopoietic cells, melanocytes, endothelial cells, hair follicles, cells in glomeruli, sebaceous glands, ciliated cells cilia axoneme, fibrohistiocytic cells, ciliated cells…	stomach 2, stomach 1, seminal vesicle, colon, gallbladder, esophagus, kidney, cervix, testis, caudate, tonsil, thyroid gland, epididymis, adrenal gland, endometrium 1, endometrium 2, salivary gland, smooth muscle, pancreas, cerebral cortex, vagina, lymph node, placenta, bronchus, skeletal muscle, adipose tissue, urinary bladder, appendix, breast, rectum, prostate, duodenum, cerebellum, fallopian …
BBS4	Approved	High, Medium, Low	ENSG00000140463	cells in tubules, exocrine glandular cells, pancreatic endocrine cells, cells in red pulp, germinal center cells, hematopoietic cells, melanocytes, cells in white pulp, cells in glomeruli, non-germinal center cells, glandular cells, myoepithelial cells, keratinocytes, alveolar cells type II, cells in seminiferous ducts, Leydig cells, myocytes, neuropil, squamous epithelial cells, respiratory epit…	stomach 2, stomach 1, seminal vesicle, colon, gallbladder, esophagus, kidney, cervix, testis, tonsil, thyroid gland, endometrium 1, endometrium 2, salivary gland, duodenum, cerebral cortex, vagina, lymph node, parathyroid gland, skeletal muscle, urinary bladder, appendix, breast, rectum, prostate, pancreas, placenta, fallopian tube, spleen, bone marrow, small intestine, nasopharynx, lung, oral mu…
BCAP31	Supported	High, Medium, Low	ENSG00000185825	cells in tubules, Purkinje cells - cytoplasm/membrane, decidual cells, exocrine glandular cells, cells in spinous layer, pancreatic endocrine cells, langerhans cells, cells in red pulp, germinal center cells, hematopoietic cells, melanocytes, endothelial cells, cells in basal layer, molecular layer cells - cytoplasm/membrane, non-germinal center cells, glandular cells, white matter cells - cytopl…	stomach 2, stomach 1, seminal vesicle, colon, gallbladder, esophagus, kidney, cervix, testis, caudate, tonsil, thyroid gland, epididymis, adrenal gland, endometrium 1, endometrium 2, salivary gland, smooth muscle, pancreas, cerebral cortex, lymph node, placenta, hippocampus, bronchus, parathyroid gland, adipose tissue, urinary bladder, appendix, liver, rectum, prostate, duodenum, cerebellum, fall…
BCAR1	Approved	High, Medium, Low	ENSG00000050820	cells in tubules, decidual cells, exocrine glandular cells, germinal center cells, hematopoietic cells, melanocytes, endothelial cells, cells in glomeruli, ciliated cells tip of cilia, glandular cells, cells in seminiferous ducts, myoepithelial cells, keratinocytes, ciliated cells cell body, non-ciliated cells, smooth muscle cells, ciliated cells ciliary rootlets, Purkinje cells, basal cells, mac…	stomach 2, seminal vesicle, colon, gallbladder, esophagus, kidney, cervix, testis, tonsil, thyroid gland, epididymis, endometrium 1, endometrium 2, salivary gland, smooth muscle, duodenum, cerebral cortex, vagina, placenta, bronchus, skeletal muscle, urinary bladder, appendix, breast, rectum, pancreas, cerebellum, fallopian tube, bone marrow, small intestine, lung, oral mucosa, skin 1
BCAS3	Approved	High, Medium, Low	ENSG00000141376	cells in tubules, Langerhans, decidual cells, melanocytes, cells in granular layer, pancreatic endocrine cells, cells in red pulp, germinal center cells, hematopoietic cells, alveolar cells, endothelial cells, cells in glomeruli, follicle cells, glandular cells, cells in seminiferous ducts, myoepithelial cells, keratinocytes, ciliated cells ciliary rootlets, non-ciliated cells, ciliated cells cel…	stomach 2, stomach 1, seminal vesicle, colon, gallbladder, esophagus, kidney, cervix, testis, caudate, tonsil, thyroid gland, epididymis, adrenal gland, endometrium 1, endometrium 2, salivary gland, heart muscle, pancreas, cerebral cortex, vagina, lymph node, placenta, hippocampus, bronchus, parathyroid gland, urinary bladder, appendix, liver, rectum, prostate, duodenum, cerebellum, fallopian tub…
BCL11A	Enhanced	High, Medium, Low	ENSG00000119866	squamous epithelial cells, Purkinje cells, epidermal cells, ciliated cells tip of cilia, melanocytes, glandular cells, neuronal cells, urothelial cells, cells in tubules, germinal center cells, Langerhans, cells in red pulp, lymphoid tissue, ciliated cells ciliary rootlets, hematopoietic cells, keratinocytes, non-germinal center cells	stomach 2, stomach 1, seminal vesicle, esophagus, kidney, cervix, caudate, tonsil, vagina, salivary gland, cerebral cortex, hippocampus, bronchus, urinary bladder, small intestine, breast, cerebellum, fallopian tube, spleen, bone marrow, appendix, oral mucosa, skin 1, skin 2
BCL2	Enhanced	High, Medium, Low	ENSG00000171791	cells in tubules, mucosal lymphoid cells, decidual cells, exocrine glandular cells, enterocytes, cells in red pulp, myoepithelial cells, hematopoietic cells, melanocytes, cells in white pulp, non-germinal center cells, glandular cells, germinal center cells, peripheral nerve, smooth muscle cells, adipocytes, squamous epithelial cells, goblet cells, respiratory epithelial cells, peripheral nerve/g…	seminal vesicle, colon, gallbladder, esophagus, kidney, cervix, tonsil, thyroid gland, epididymis, endometrium 1, endometrium 2, smooth muscle, duodenum, vagina, lymph node, bronchus, parathyroid gland, adipose tissue, urinary bladder, appendix, breast, rectum, prostate, pancreas, placenta, fallopian tube, spleen, bone marrow, soft tissue 2, small intestine, soft tissue 1, nasopharynx, ovary, ski…
BCL2L1	Approved	Medium, Low	ENSG00000171552	cells in tubules, cells in granular layer, hematopoietic cells, alveolar cells, endothelial cells, respiratory epithelial cells, glandular cells, myoepithelial cells, Purkinje cells, cells in seminiferous ducts, exocrine glandular cells, Leydig cells, myocytes, lymphoid tissue, chondrocytes, hepatocytes, squamous epithelial cells, non-germinal center cells, peripheral nerve/ganglion, neuronal cel…	stomach 2, stomach 1, colon, gallbladder, esophagus, kidney, testis, caudate, tonsil, epididymis, adrenal gland, endometrium 1, thyroid gland, salivary gland, duodenum, cerebral cortex, lymph node, bronchus, skeletal muscle, urinary bladder, appendix, liver, rectum, pancreas, cerebellum, fallopian tube, bone marrow, small intestine, soft tissue 1, lung, breast
BCL6	Enhanced	High, Medium, Low	ENSG00000113916	cells in granular layer, cells in spinous layer, cells in red pulp, preleptotene spermatocytes, hematopoietic cells, round or early spermatids, hair follicles, GLUC cells - nucleus, respiratory epithelial cells, glandular cells, germinal center cells, pachytene spermatocytes, eccrine glands, peripheral nerve, myocytes, lymphoid tissue, chondrocytes, squamous epithelial cells, white matter cells -…	cerebellum, lymph node, testis, fallopian tube, spleen, bone marrow, bronchus, tonsil, skeletal muscle, epididymis, urinary bladder, thyroid gland, appendix, gallbladder, soft tissue 1, nasopharynx, placenta, oral mucosa, skin 1, soft tissue 2, skin 2
BCL7A	Approved	High, Medium, Low	ENSG00000110987	cells in tubules, Langerhans, exocrine glandular cells, pancreatic endocrine cells, germinal center cells, hematopoietic cells, melanocytes, endothelial cells, cells in white pulp, glandular cells, myoepithelial cells, round or early spermatids, Purkinje cells, cells in granular layer, adipocytes, glial cells, cholangiocytes, lymphoid tissue, chondrocytes, squamous epithelial cells, respiratory e…	stomach 2, stomach 1, seminal vesicle, colon, gallbladder, esophagus, kidney, cervix, testis, caudate, tonsil, thyroid gland, epididymis, endometrium 1, endometrium 2, salivary gland, pancreas, cerebral cortex, vagina, lymph node, placenta, hippocampus, bronchus, parathyroid gland, adipose tissue, urinary bladder, appendix, liver, rectum, prostate, duodenum, cerebellum, fallopian tube, spleen, bo…
BCL7B	Approved	High, Medium, Low	ENSG00000106635	cells in tubules, decidual cells, spermatogonia cells, pancreatic endocrine cells, cells in red pulp, round or early spermatids, preleptotene spermatocytes, hematopoietic cells, alveolar cells, endothelial cells, cells in glomeruli, cells in white pulp, respiratory epithelial cells, glandular cells, myoepithelial cells, pachytene spermatocytes, keratinocytes, smooth muscle cells, Purkinje cells, …	stomach 2, stomach 1, seminal vesicle, colon, gallbladder, esophagus, kidney, cervix, testis, tonsil, thyroid gland, epididymis, adrenal gland, endometrium 1, endometrium 2, smooth muscle, duodenum, cerebral cortex, vagina, lymph node, placenta, bronchus, urinary bladder, appendix, breast, rectum, prostate, pancreas, cerebellum, spleen, bone marrow, skin 2, small intestine, nasopharynx, lung, ora…
BCLAF1	Enhanced	High, Medium, Low	ENSG00000029363	cells in tubules, ovarian stroma cells, decidual cells, spermatogonia cells, cells in granular layer, cells in spinous layer, pancreatic endocrine cells, langerhans cells, cells in red pulp, germinal center cells, preleptotene spermatocytes, hematopoietic cells, melanocytes, endothelial cells, cells in glomeruli, cells in basal layer, fibrohistiocytic cells, follicle cells, non-germinal center ce…	stomach 2, stomach 1, seminal vesicle, colon, gallbladder, esophagus, kidney, cervix, testis, caudate, tonsil, thyroid gland, epididymis, adrenal gland, endometrium 1, endometrium 2, salivary gland, smooth muscle, heart muscle, pancreas, cerebral cortex, vagina, lymph node, placenta, hippocampus, bronchus, parathyroid gland, skeletal muscle, adipose tissue, urinary bladder, appendix, liver, rectu…
BCR	Approved	High, Medium, Low	ENSG00000186716	cells in tubules, Langerhans, decidual cells, melanocytes, cells in granular layer, pancreatic endocrine cells, hematopoietic cells, alveolar cells, endothelial cells, follicle cells, respiratory epithelial cells, glandular cells, cells in seminiferous ducts, germinal center cells, keratinocytes, peripheral nerve, Purkinje cells, macrophages, exocrine glandular cells, adipocytes, Leydig cells, my…	stomach 2, stomach 1, seminal vesicle, colon, gallbladder, esophagus, kidney, cervix, testis, caudate, tonsil, thyroid gland, epididymis, adrenal gland, endometrium 1, endometrium 2, salivary gland, pancreas, cerebral cortex, vagina, lymph node, placenta, hippocampus, bronchus, parathyroid gland, skeletal muscle, adipose tissue, urinary bladder, appendix, liver, rectum, prostate, duodenum, cerebe…
BDNF	Enhanced	Medium, Low	ENSG00000176697	molecular layer cells - cytoplasm/membrane, granular cells - cytoplasm/membrane, neuropil, glandular cells, neuronal cells, Leydig cells, molecular layer cells - nucleus, glial cells, synaptic glomeruli - core, processes in granular layer, molecular layer - neuropil, processes in molecular layer, GLUC cells - cytoplasm/membrane	cerebellum, testis, hippocampus, caudate, fallopian tube, parathyroid gland, adrenal gland, thyroid gland, cerebral cortex
BECN1	Supported	High, Medium, Low	ENSG00000126581	cells in tubules, Langerhans, spermatogonia cells, exocrine glandular cells, round or early spermatids, pancreatic endocrine cells, cells in red pulp, germinal center cells, preleptotene spermatocytes, hematopoietic cells, melanocytes, endothelial cells, cells in glomeruli, respiratory epithelial cells, glandular cells, myoepithelial cells, pachytene spermatocytes, keratinocytes, smooth muscle ce…	stomach 2, stomach 1, seminal vesicle, colon, gallbladder, kidney, cervix, testis, caudate, tonsil, thyroid gland, epididymis, adrenal gland, endometrium 1, endometrium 2, salivary gland, smooth muscle, heart muscle, pancreas, cerebral cortex, lymph node, placenta, hippocampus, bronchus, parathyroid gland, skeletal muscle, adipose tissue, urinary bladder, appendix, liver, rectum, prostate, duoden…
BICRA	Approved	High, Medium, Low	ENSG00000063169	cells in tubules, ovarian stroma cells, decidual cells, melanocytes, cells in granular layer, cells in red pulp, germinal center cells, hematopoietic cells, alveolar cells, endothelial cells, cells in glomeruli, cells in white pulp, non-germinal center cells, glandular cells, cells in seminiferous ducts, myoepithelial cells, keratinocytes, smooth muscle cells, peripheral nerve, Purkinje cells, ma…	stomach 2, stomach 1, seminal vesicle, colon, gallbladder, esophagus, kidney, cervix, testis, caudate, tonsil, thyroid gland, epididymis, adrenal gland, endometrium 1, endometrium 2, salivary gland, smooth muscle, heart muscle, pancreas, cerebral cortex, vagina, lymph node, placenta, hippocampus, bronchus, skeletal muscle, adipose tissue, urinary bladder, appendix, liver, rectum, prostate, duoden…
BIN1	Enhanced	High, Medium, Low	ENSG00000136717	cells in tubules, ovarian stroma cells, decidual cells, exocrine glandular cells, pancreatic endocrine cells, Leydig cells, cells in red pulp, germinal center cells, hematopoietic cells, melanocytes, endothelial cells, cells in glomeruli, glial cells, molecular layer cells - cytoplasm/membrane, non-germinal center cells, glandular cells, cells in seminiferous ducts, myoepithelial cells, periphera…	stomach 2, stomach 1, seminal vesicle, colon, gallbladder, kidney, cervix, testis, caudate, tonsil, thyroid gland, epididymis, adrenal gland, endometrium 1, endometrium 2, salivary gland, smooth muscle, heart muscle, pancreas, cerebral cortex, lymph node, placenta, hippocampus, bronchus, parathyroid gland, skeletal muscle, adipose tissue, urinary bladder, appendix, liver, rectum, prostate, duoden…
BIN3	Approved	Medium, Low	ENSG00000147439	peripheral nerve/ganglion, cells in tubules, neuronal cells, macrophages, non-germinal center cells, glandular cells, adipocytes, exocrine glandular cells, myoepithelial cells, pancreatic endocrine cells, glial cells, cells in red pulp, germinal center cells, cardiomyocytes, hematopoietic cells, respiratory epithelial cells, urothelial cells	stomach 2, stomach 1, seminal vesicle, colon, gallbladder, kidney, caudate, tonsil, thyroid gland, epididymis, adrenal gland, endometrium 1, endometrium 2, salivary gland, duodenum, cerebral cortex, lymph node, hippocampus, bronchus, urinary bladder, small intestine, breast, rectum, prostate, pancreas, fallopian tube, spleen, bone marrow, nasopharynx, lung, heart muscle
BIRC3	Enhanced	High, Medium, Low	ENSG00000023445	mucosal lymphoid cells, spermatogonia cells, cells in spinous layer, pancreatic endocrine cells, proximal tubules cell body, preleptotene spermatocytes, hematopoietic cells, fibrohistiocytic cells, enterocytes, cells in basal layer, cells in white pulp, glandular cells, germinal center cells, eccrine glands, ciliated cells cell body, non-ciliated cells, distal tubules, lymphocytes, basal cells, L…	stomach 1, seminal vesicle, colon, esophagus, breast, cervix, testis, tonsil, vagina, thyroid gland, salivary gland, kidney, duodenum, lymph node, bronchus, parathyroid gland, urinary bladder, small intestine, liver, rectum, pancreas, placenta, fallopian tube, spleen, bone marrow, appendix, oral mucosa, skin 1, skin 2
BLOC1S6	Approved	High, Medium, Low	ENSG00000104164	cells in tubules, ovarian stroma cells, decidual cells, melanocytes, cells in granular layer, Langerhans, cells in red pulp, germinal center cells, hematopoietic cells, alveolar cells, endothelial cells, cells in glomeruli, cells in white pulp, non-germinal center cells, glandular cells, cells in seminiferous ducts, myoepithelial cells, keratinocytes, smooth muscle cells, peripheral nerve, Purkin…	stomach 2, stomach 1, seminal vesicle, colon, gallbladder, esophagus, kidney, cervix, testis, caudate, tonsil, thyroid gland, epididymis, adrenal gland, endometrium 1, endometrium 2, salivary gland, smooth muscle, heart muscle, pancreas, cerebral cortex, vagina, lymph node, placenta, hippocampus, bronchus, parathyroid gland, skeletal muscle, urinary bladder, appendix, liver, prostate, duodenum, c…
BMI1	Supported	High, Medium, Low	ENSG00000168283	ovarian stroma cells, decidual cells, spermatogonia cells, cells in granular layer, pancreatic endocrine cells, proximal tubules cell body, cells in red pulp, germinal center cells, hematopoietic cells, melanocytes, endothelial cells, cells in white pulp, follicle cells, non-germinal center cells, glandular cells, myoepithelial cells, pachytene spermatocytes, keratinocytes, distal tubules, periph…	stomach 2, stomach 1, seminal vesicle, colon, gallbladder, esophagus, kidney, cervix, testis, caudate, tonsil, thyroid gland, epididymis, adrenal gland, endometrium 1, endometrium 2, salivary gland, smooth muscle, heart muscle, pancreas, cerebral cortex, vagina, lymph node, placenta, hippocampus, bronchus, parathyroid gland, skeletal muscle, adipose tissue, urinary bladder, appendix, liver, rectu…
BOD1L1	Approved	High, Medium, Low	ENSG00000038219	cells in tubules, ovarian stroma cells, decidual cells, melanocytes, cells in granular layer, Langerhans, pancreatic endocrine cells, cells in red pulp, germinal center cells, hematopoietic cells, alveolar cells, endothelial cells, cells in glomeruli, cells in white pulp, non-germinal center cells, glandular cells, cells in seminiferous ducts, myoepithelial cells, keratinocytes, smooth muscle cel…	stomach 2, stomach 1, seminal vesicle, colon, gallbladder, esophagus, kidney, cervix, testis, caudate, tonsil, thyroid gland, epididymis, adrenal gland, endometrium 1, endometrium 2, salivary gland, smooth muscle, heart muscle, pancreas, cerebral cortex, vagina, lymph node, placenta, hippocampus, bronchus, parathyroid gland, skeletal muscle, adipose tissue, urinary bladder, appendix, liver, rectu…
BRCA1	Approved	High, Medium, Low	ENSG00000012048	cells in tubules, ovarian stroma cells, decidual cells, melanocytes, cells in granular layer, Langerhans, pancreatic endocrine cells, Purkinje cells, germinal center cells, hematopoietic cells, alveolar cells, endothelial cells, cells in glomeruli, follicle cells, glandular cells, cells in seminiferous ducts, myoepithelial cells, keratinocytes, ciliated cells cell body, non-ciliated cells, smooth…	stomach 2, stomach 1, seminal vesicle, colon, gallbladder, esophagus, kidney, cervix, testis, caudate, tonsil, thyroid gland, epididymis, adrenal gland, endometrium 1, endometrium 2, salivary gland, smooth muscle, heart muscle, pancreas, cerebral cortex, vagina, lymph node, placenta, hippocampus, skeletal muscle, adipose tissue, urinary bladder, appendix, liver, rectum, prostate, duodenum, cerebe…
BRD4	Supported	High, Medium, Low	ENSG00000141867	cells in tubules, Purkinje cells - cytoplasm/membrane, decidual cells, exocrine glandular cells, Langerhans, pancreatic endocrine cells, synaptic glomeruli - core, cells in red pulp, germinal center cells, hematopoietic cells, melanocytes, endothelial cells, cells in glomeruli, cells in white pulp, non-germinal center cells, glandular cells, white matter cells - cytoplasm/membrane, myoepithelial …	stomach 2, stomach 1, seminal vesicle, colon, gallbladder, esophagus, kidney, cervix, testis, caudate, tonsil, thyroid gland, epididymis, adrenal gland, endometrium 1, endometrium 2, salivary gland, smooth muscle, heart muscle, pancreas, cerebral cortex, vagina, lymph node, placenta, hippocampus, bronchus, parathyroid gland, skeletal muscle, adipose tissue, urinary bladder, appendix, liver, rectu…
BRD7	Enhanced	High, Medium, Low	ENSG00000166164	cells in tubules, ovarian stroma cells, decidual cells, spermatogonia cells, cells in granular layer, round or early spermatids, Langerhans, pancreatic endocrine cells, cells in red pulp, germinal center cells, preleptotene spermatocytes, hematopoietic cells, melanocytes, endothelial cells, cells in glomeruli, cells in white pulp, non-germinal center cells, glandular cells, myoepithelial cells, p…	stomach 2, stomach 1, seminal vesicle, colon, gallbladder, esophagus, kidney, cervix, testis, caudate, tonsil, thyroid gland, epididymis, adrenal gland, endometrium 1, endometrium 2, salivary gland, smooth muscle, heart muscle, pancreas, cerebral cortex, vagina, lymph node, placenta, hippocampus, bronchus, parathyroid gland, urinary bladder, appendix, liver, rectum, prostate, duodenum, cerebellum…
BRD8	Supported	High, Medium, Low	ENSG00000112983	cells in tubules, mucosal lymphoid cells, decidual cells, spermatogonia cells, cells in granular layer, round or early spermatids, Langerhans, pancreatic endocrine cells, enterocytes, Leydig cells, cells in red pulp, germinal center cells, preleptotene spermatocytes, hematopoietic cells, melanocytes, endothelial cells, peritubular cells, cells in white pulp, non-germinal center cells, glandular c…	stomach 2, stomach 1, seminal vesicle, colon, gallbladder, esophagus, kidney, cervix, testis, caudate, tonsil, thyroid gland, epididymis, adrenal gland, endometrium 1, endometrium 2, salivary gland, smooth muscle, heart muscle, pancreas, cerebral cortex, vagina, lymph node, placenta, hippocampus, bronchus, parathyroid gland, skeletal muscle, adipose tissue, urinary bladder, appendix, liver, rectu…
BST2	Enhanced	High, Medium, Low	ENSG00000130303	cells in tubules, ovarian stroma cells, decidual cells, cells in granular layer, pancreatic endocrine cells, cells in red pulp, germinal center cells, hematopoietic cells, endothelial cells, cells in glomeruli, non-germinal center cells, glandular cells, cells in seminiferous ducts, myoepithelial cells, smooth muscle cells, Purkinje cells, macrophages, exocrine glandular cells, adipocytes, Leydig…	stomach 2, stomach 1, seminal vesicle, colon, gallbladder, kidney, testis, tonsil, thyroid gland, epididymis, adrenal gland, endometrium 1, endometrium 2, salivary gland, smooth muscle, heart muscle, pancreas, cerebral cortex, vagina, lymph node, placenta, hippocampus, skeletal muscle, adipose tissue, urinary bladder, appendix, liver, rectum, prostate, duodenum, cerebellum, fallopian tube, spleen…
BTK	Enhanced	High, Medium	ENSG00000010671	mucosal lymphoid cells, macrophages, germinal center cells, cells in red pulp, hematopoietic cells, cells in white pulp, non-germinal center cells, hofbauer cells	lymph node, placenta, spleen, bone marrow, tonsil, appendix, colon, lung, rectum
BUB3	Supported	High, Medium, Low	ENSG00000154473	cells in tubules, ovarian stroma cells, decidual cells, spermatogonia cells, cells in granular layer, cells in spinous layer, pancreatic endocrine cells, langerhans cells, cells in red pulp, round or early spermatids, preleptotene spermatocytes, hematopoietic cells, melanocytes, endothelial cells, cells in glomeruli, cells in basal layer, fibrohistiocytic cells, follicle cells, respiratory epithe…	stomach 2, stomach 1, seminal vesicle, colon, gallbladder, esophagus, kidney, cervix, testis, caudate, tonsil, thyroid gland, epididymis, adrenal gland, endometrium 1, endometrium 2, salivary gland, smooth muscle, pancreas, cerebral cortex, vagina, lymph node, placenta, hippocampus, bronchus, parathyroid gland, skeletal muscle, adipose tissue, urinary bladder, appendix, breast, rectum, prostate, …
C10orf90	Approved	High, Low	ENSG00000154493	elongated or late spermatids, endothelial cells, decidual cells, macrophages	placenta, lung, testis, colon
C15orf62	Approved	Medium, Low	ENSG00000188277	fibroblasts, melanocytes, Langerhans, keratinocytes, squamous epithelial cells	esophagus, tonsil, skin 1
C17orf97	Approved	High, Medium, Low	ENSG00000187624	cells in tubules, exocrine glandular cells, pancreatic endocrine cells, germinal center cells, alveolar cells, round or early spermatids, peritubular cells, respiratory epithelial cells, glandular cells, myoepithelial cells, pachytene spermatocytes, macrophages, neuropil, cardiomyocytes, Leydig cells, glial cells, cholangiocytes, lymphoid tissue, hepatocytes, squamous epithelial cells, non-germin…	stomach 2, stomach 1, seminal vesicle, colon, gallbladder, esophagus, kidney, cervix, testis, tonsil, thyroid gland, epididymis, adrenal gland, endometrium 1, endometrium 2, salivary gland, heart muscle, duodenum, cerebral cortex, lymph node, bronchus, parathyroid gland, urinary bladder, appendix, liver, rectum, prostate, pancreas, fallopian tube, small intestine, nasopharynx, lung, breast
C1orf198	Approved	High, Medium, Low	ENSG00000119280	cells in tubules, ovarian stroma cells, decidual cells, melanocytes, cells in granular layer, pancreatic endocrine cells, cells in red pulp, hematopoietic cells, alveolar cells, endothelial cells, cells in glomeruli, respiratory epithelial cells, glandular cells, cells in seminiferous ducts, myoepithelial cells, keratinocytes, smooth muscle cells, peripheral nerve, Purkinje cells, macrophages, ex…	stomach 2, stomach 1, seminal vesicle, colon, gallbladder, esophagus, kidney, cervix, testis, caudate, thyroid gland, epididymis, adrenal gland, endometrium 1, endometrium 2, salivary gland, smooth muscle, heart muscle, pancreas, cerebral cortex, vagina, lymph node, placenta, hippocampus, bronchus, parathyroid gland, skeletal muscle, adipose tissue, urinary bladder, appendix, liver, rectum, prost…
C6orf132	Enhanced	High, Medium, Low	ENSG00000188112	ciliated cells tip of cilia, Leydig cells, cells in granular layer, cells in spinous layer, proximal tubules cell body, langerhans cells, hematopoietic cells, melanocytes, fibrohistiocytic cells, ciliated cells cilia axoneme, endothelial cells, glandular cells, eccrine glands, ciliated cells cell body, peripheral nerve, ciliated cells ciliary rootlets, cells in seminiferous ducts, exocrine glandu…	stomach 2, stomach 1, colon, gallbladder, esophagus, kidney, cervix, testis, tonsil, thyroid gland, adrenal gland, endometrium 2, salivary gland, duodenum, vagina, bronchus, skeletal muscle, urinary bladder, appendix, breast, rectum, pancreas, placenta, fallopian tube, bone marrow, soft tissue 2, small intestine, nasopharynx, ovary, oral mucosa, skin 1, skin 2
CACNB1	Approved	High, Medium, Low	ENSG00000067191	cells in granular layer, pancreatic endocrine cells, germinal center cells, melanocytes, respiratory epithelial cells, glandular cells, myoepithelial cells, keratinocytes, smooth muscle cells, peripheral nerve, exocrine glandular cells, adipocytes, Leydig cells, myocytes, glial cells, lymphoid tissue, squamous epithelial cells, non-germinal center cells, peripheral nerve/ganglion, epidermal cells…	stomach 2, stomach 1, colon, gallbladder, esophagus, smooth muscle, cervix, testis, caudate, tonsil, vagina, epididymis, adrenal gland, endometrium 1, thyroid gland, duodenum, cerebral cortex, lymph node, placenta, hippocampus, bronchus, parathyroid gland, skeletal muscle, adipose tissue, urinary bladder, appendix, breast, rectum, prostate, pancreas, cerebellum, soft tissue 1, soft tissue 2, smal…
CACNB2	Enhanced	High, Medium, Low	ENSG00000165995	cells in tubules, Purkinje cells - cytoplasm/membrane, Langerhans, pancreatic endocrine cells, enterocytes, synaptic glomeruli - core, mucosal lymphoid cells, molecular layer - neuropil, melanocytes, endothelial cells, cells in glomeruli, cells in white pulp, respiratory epithelial cells, glandular cells, white matter cells - cytoplasm/membrane, keratinocytes, smooth muscle cells, alveolar cells …	stomach 2, stomach 1, colon, kidney, testis, caudate, tonsil, thyroid gland, adrenal gland, endometrium 2, salivary gland, smooth muscle, cerebral cortex, lymph node, placenta, hippocampus, bronchus, parathyroid gland, appendix, heart muscle, rectum, pancreas, cerebellum, spleen, soft tissue 1, soft tissue 2, nasopharynx, lung, ovary, skin 2, skin 1, liver
CACTIN	Approved	High, Medium, Low	ENSG00000105298	cells in tubules, ovarian stroma cells, melanocytes, cells in granular layer, Langerhans, pancreatic endocrine cells, cells in red pulp, germinal center cells, hematopoietic cells, alveolar cells, endothelial cells, cells in glomeruli, cells in white pulp, follicle cells, non-germinal center cells, glandular cells, cells in seminiferous ducts, myoepithelial cells, keratinocytes, smooth muscle cel…	stomach 2, stomach 1, seminal vesicle, colon, gallbladder, esophagus, kidney, cervix, testis, caudate, tonsil, thyroid gland, epididymis, adrenal gland, endometrium 1, endometrium 2, salivary gland, smooth muscle, heart muscle, pancreas, cerebral cortex, vagina, lymph node, placenta, hippocampus, bronchus, parathyroid gland, skeletal muscle, urinary bladder, appendix, liver, rectum, prostate, duo…
CADM4	Enhanced	Medium, Low	ENSG00000105767	peripheral nerve/ganglion, neuronal cells, hepatocytes, cardiomyocytes, macrophages, glandular cells, adipocytes, urothelial cells, distal tubules, myocytes, proximal tubules cell body, Leydig cells, processes in white matter, processes in granular layer, molecular layer - neuropil, collecting ducts, neuropil, respiratory epithelial cells	stomach 2, stomach 1, seminal vesicle, colon, gallbladder, kidney, cervix, testis, adrenal gland, endometrium 1, thyroid gland, heart muscle, cerebral cortex, bronchus, parathyroid gland, skeletal muscle, adipose tissue, urinary bladder, small intestine, liver, rectum, prostate, duodenum, cerebellum, fallopian tube, nasopharynx, lung, breast
CALD1	Enhanced	High, Medium, Low	ENSG00000122786	cells in tubules, decidual cells, pancreatic endocrine cells, arrector pili muscle cells, hematopoietic cells, alveolar cells, endothelial cells, peritubular cells, glandular cells, myoepithelial cells, smooth muscle cells, vascular mural cells, macrophages, sertoli cells, adipocytes, Leydig cells, hepatocytes, squamous epithelial cells, elongated or late spermatids, ovarian stroma cells, fibrobl…	stomach 1, lung, gallbladder, breast, cervix, testis, tonsil, epididymis, endometrium 1, endometrium 2, salivary gland, smooth muscle, cerebral cortex, kidney, liver, prostate, pancreas, placenta, bone marrow, soft tissue 1, ovary, oral mucosa, skin 1, skin 2
CALML5	Enhanced	High, Medium, Low	ENSG00000178372	cells in basal layer, fibrohistiocytic cells, glandular cells, cells in granular layer, cells in spinous layer, squamous epithelial cells, melanocytes, endothelial cells	cervix, tonsil, vagina, salivary gland, breast, oral mucosa, skin 1, skin 2
CALR	Enhanced	High, Medium, Low	ENSG00000179218	decidual cells, exocrine glandular cells, cells in red pulp, hematopoietic cells, fibrohistiocytic cells, respiratory epithelial cells, glandular cells, myoepithelial cells, lymphocytes, alveolar cells type II, Purkinje cells, macrophages, sertoli cells, Leydig cells, cholangiocytes, hepatocytes, squamous epithelial cells, non-germinal center cells, neuronal cells, urothelial cells, cells in mole…	stomach 2, stomach 1, seminal vesicle, lung, gallbladder, cervix, testis, caudate, tonsil, thyroid gland, epididymis, endometrium 1, endometrium 2, duodenum, cerebral cortex, lymph node, placenta, hippocampus, bronchus, parathyroid gland, urinary bladder, appendix, liver, rectum, prostate, pancreas, cerebellum, fallopian tube, spleen, bone marrow, small intestine, nasopharynx, skin 2, skin 1, bre…
CAMK2A	Supported	High, Medium, Low	ENSG00000070808	cells in tubules, cells in granular layer, pancreatic endocrine cells, cells in red pulp, germinal center cells, hematopoietic cells, endothelial cells, cells in glomeruli, respiratory epithelial cells, glandular cells, cells in seminiferous ducts, myoepithelial cells, smooth muscle cells, Purkinje cells, macrophages, exocrine glandular cells, cardiomyocytes, Leydig cells, myocytes, glial cells, …	stomach 2, stomach 1, colon, gallbladder, kidney, cervix, testis, caudate, tonsil, thyroid gland, epididymis, adrenal gland, endometrium 1, endometrium 2, salivary gland, smooth muscle, heart muscle, pancreas, cerebral cortex, lymph node, placenta, hippocampus, bronchus, parathyroid gland, skeletal muscle, urinary bladder, appendix, liver, rectum, prostate, duodenum, cerebellum, fallopian tube, s…
CAMK2B	Enhanced	High, Medium, Low	ENSG00000058404	cardiomyocytes, Purkinje cells - cytoplasm/membrane, endothelial cells, Purkinje cells - dendrites, neuronal cells, cells in granular layer, myocytes, white matter cells - cytoplasm/membrane, granular cells - cytoplasm/membrane, synaptic glomeruli - core, processes in white matter, neuropil, molecular layer - neuropil, distal tubules, arrector pili muscle cells, white matter cells - nucleus, glan…	cerebellum, hippocampus, caudate, skin 1, skeletal muscle, epididymis, thyroid gland, heart muscle, cerebral cortex, kidney, gallbladder
CAMSAP3	Enhanced	High, Medium, Low	ENSG00000076826	spermatogonia cells, exocrine glandular cells, pancreatic endocrine cells, alveolar cells, melanocytes, glandular cells, myoepithelial cells, peripheral nerve, keratinocytes, Purkinje cells, cells in granular layer, sertoli cells, Leydig cells, cholangiocytes, neuropil, squamous epithelial cells, respiratory epithelial cells, peripheral nerve/ganglion, urothelial cells, fibroblasts, follicle cell…	stomach 2, stomach 1, colon, gallbladder, esophagus, cervix, testis, tonsil, epididymis, vagina, salivary gland, duodenum, cerebral cortex, placenta, bronchus, parathyroid gland, urinary bladder, appendix, liver, rectum, pancreas, cerebellum, fallopian tube, soft tissue 1, soft tissue 2, small intestine, nasopharynx, lung, ovary, oral mucosa, skin 1, breast
CAND1	Approved	Medium, Low	ENSG00000111530	cells in tubules, ovarian stroma cells, cells in seminiferous ducts, smooth muscle cells, glandular cells, adipocytes, urothelial cells, Leydig cells, myocytes, fibroblasts, follicle cells, peripheral nerve, hepatocytes, squamous epithelial cells, cells in endometrial stroma, endothelial cells, respiratory epithelial cells, cells in glomeruli	seminal vesicle, colon, smooth muscle, testis, thyroid gland, adrenal gland, endometrium 1, endometrium 2, salivary gland, kidney, bronchus, skeletal muscle, adipose tissue, urinary bladder, small intestine, liver, duodenum, fallopian tube, soft tissue 1, soft tissue 2, ovary, oral mucosa
CANX	Enhanced	High, Medium, Low	ENSG00000127022	cells in tubules, mucosal lymphoid cells, hepatocytes, decidual cells, Leydig cells, cells in granular layer, cells in spinous layer, pancreatic endocrine cells, enterocytes, langerhans cells, cells in red pulp, germinal center cells, hematopoietic cells, melanocytes, endothelial cells, cells in glomeruli, cells in basal layer, fibrohistiocytic cells, non-germinal center cells, glandular cells, o…	stomach 2, stomach 1, seminal vesicle, colon, gallbladder, esophagus, kidney, cervix, testis, caudate, tonsil, thyroid gland, epididymis, adrenal gland, endometrium 1, endometrium 2, salivary gland, smooth muscle, heart muscle, pancreas, cerebral cortex, vagina, lymph node, placenta, hippocampus, bronchus, parathyroid gland, skeletal muscle, adipose tissue, urinary bladder, appendix, liver, rectu…
CAP1	Approved	High, Medium, Low	ENSG00000131236	cells in tubules, ovarian stroma cells, decidual cells, melanocytes, exocrine glandular cells, Langerhans, pancreatic endocrine cells, cells in red pulp, germinal center cells, hematopoietic cells, alveolar cells, endothelial cells, cells in white pulp, respiratory epithelial cells, glandular cells, cells in seminiferous ducts, myoepithelial cells, keratinocytes, macrophages, adipocytes, Leydig c…	stomach 2, stomach 1, seminal vesicle, colon, gallbladder, esophagus, kidney, cervix, testis, caudate, tonsil, thyroid gland, epididymis, adrenal gland, endometrium 1, endometrium 2, salivary gland, pancreas, cerebral cortex, lymph node, placenta, bronchus, parathyroid gland, adipose tissue, urinary bladder, appendix, liver, rectum, prostate, duodenum, cerebellum, fallopian tube, spleen, bone mar…
CAP2	Enhanced	High, Medium, Low	ENSG00000112186	peripheral nerve/ganglion, Purkinje cells - cytoplasm/membrane, proximal tubules cell body, smooth muscle cells, glandular cells, neuronal cells, myocytes, glial cells, synaptic glomeruli - core, processes in white matter, processes in granular layer, cardiomyocytes, distal tubules, neuropil, GLUC cells - cytoplasm/membrane, endothelial cells, respiratory epithelial cells, Purkinje cells - dendri…	cerebellum, hippocampus, caudate, bronchus, skeletal muscle, adrenal gland, colon, heart muscle, nasopharynx, smooth muscle, cerebral cortex, kidney
CAPG	Enhanced	High, Medium, Low, Ascending	ENSG00000042493	enterocytes - Gradient, mucosal lymphoid cells, cells in granular layer, enterocytes - Microvilli, langerhans cells, cells in red pulp, hematopoietic cells, melanocytes, fibrohistiocytic cells, cells in basal layer, glandular cells, germinal center cells, distal tubules, lymphocytes, hair follicles, macrophages, cells in spinous layer, squamous epithelial cells, enterocytes, collecting ducts, non…	lymph node, stomach 2, small intestine, stomach 1, spleen, bone marrow, tonsil, parathyroid gland, urinary bladder, thyroid gland, appendix, colon, gallbladder, soft tissue 1, lung, esophagus, skin 1, rectum, kidney, skin 2
CAPN1	Enhanced	High, Medium, Low	ENSG00000014216	cells in tubules, ovarian stroma cells, decidual cells, exocrine glandular cells, cells in spinous layer, pancreatic endocrine cells, langerhans cells, cells in red pulp, germinal center cells, hematopoietic cells, melanocytes, endothelial cells, cells in glomeruli, cells in basal layer, fibrohistiocytic cells, non-germinal center cells, glandular cells, cells in seminiferous ducts, myoepithelial…	stomach 2, stomach 1, seminal vesicle, colon, gallbladder, esophagus, kidney, cervix, testis, caudate, tonsil, thyroid gland, epididymis, adrenal gland, endometrium 1, endometrium 2, salivary gland, smooth muscle, heart muscle, pancreas, cerebral cortex, vagina, lymph node, placenta, hippocampus, bronchus, parathyroid gland, skeletal muscle, urinary bladder, appendix, liver, rectum, prostate, duo…
CAPN10	Approved	High, Medium, Low	ENSG00000142330	cells in tubules, Langerhans, melanocytes, exocrine glandular cells, pancreatic endocrine cells, cells in red pulp, hematopoietic cells, alveolar cells, cells in white pulp, cells in glomeruli, respiratory epithelial cells, glandular cells, cells in seminiferous ducts, germinal center cells, keratinocytes, peripheral nerve, Purkinje cells, macrophages, cardiomyocytes, Leydig cells, glial cells, c…	stomach 2, stomach 1, seminal vesicle, colon, gallbladder, kidney, cervix, testis, caudate, tonsil, thyroid gland, epididymis, adrenal gland, endometrium 1, endometrium 2, salivary gland, heart muscle, pancreas, cerebral cortex, vagina, lymph node, placenta, hippocampus, bronchus, parathyroid gland, urinary bladder, appendix, liver, rectum, prostate, duodenum, cerebellum, fallopian tube, spleen, …
CAPN2	Approved	High, Medium, Low	ENSG00000162909	cells in tubules, Purkinje cells - cytoplasm/membrane, Bergmann glia - nucleus, cells in seminiferous ducts, pancreatic endocrine cells, molecular layer - neuropil, hematopoietic cells, alveolar cells, endothelial cells, cells in glomeruli, respiratory epithelial cells, glandular cells, white matter cells - cytoplasm/membrane, macrophages, Leydig cells, granular cells - cytoplasm/membrane, cholan…	stomach 2, stomach 1, seminal vesicle, lung, gallbladder, kidney, cervix, testis, tonsil, epididymis, adrenal gland, thyroid gland, salivary gland, cerebral cortex, bronchus, parathyroid gland, urinary bladder, appendix, liver, rectum, prostate, pancreas, cerebellum, fallopian tube, bone marrow, soft tissue 2, soft tissue 1, nasopharynx, skin 1
CAPNS1	Approved	High, Medium, Low	ENSG00000126247	cells in tubules, ovarian stroma cells, decidual cells, melanocytes, cells in granular layer, Langerhans, pancreatic endocrine cells, cells in red pulp, germinal center cells, hematopoietic cells, alveolar cells, endothelial cells, cells in glomeruli, cells in white pulp, non-germinal center cells, glandular cells, cells in seminiferous ducts, myoepithelial cells, keratinocytes, smooth muscle cel…	stomach 2, stomach 1, seminal vesicle, colon, gallbladder, esophagus, kidney, cervix, testis, caudate, tonsil, thyroid gland, epididymis, adrenal gland, endometrium 1, endometrium 2, salivary gland, smooth muscle, heart muscle, pancreas, cerebral cortex, vagina, lymph node, placenta, hippocampus, bronchus, parathyroid gland, adipose tissue, urinary bladder, appendix, liver, rectum, prostate, duod…
CAPNS2	Enhanced	Medium, Low	ENSG00000256812	glandular cells, keratinocytes, epidermal cells, squamous epithelial cells	cervix, small intestine, vagina, appendix, breast, esophagus, oral mucosa, skin 1, skin 2
CAPZA1	Approved	High, Medium, Low	ENSG00000116489	cells in tubules, ovarian stroma cells, decidual cells, melanocytes, cells in granular layer, Langerhans, pancreatic endocrine cells, cells in red pulp, germinal center cells, hematopoietic cells, alveolar cells, endothelial cells, cells in glomeruli, cells in white pulp, non-germinal center cells, glandular cells, cells in seminiferous ducts, myoepithelial cells, keratinocytes, smooth muscle cel…	stomach 2, stomach 1, seminal vesicle, colon, gallbladder, esophagus, kidney, cervix, testis, caudate, tonsil, thyroid gland, epididymis, adrenal gland, endometrium 1, endometrium 2, salivary gland, smooth muscle, heart muscle, pancreas, cerebral cortex, vagina, lymph node, placenta, hippocampus, bronchus, skeletal muscle, adipose tissue, urinary bladder, appendix, liver, rectum, prostate, duoden…
CAPZA3	Enhanced	High, Medium, Low	ENSG00000177938	spermatogonia cells, elongated or late spermatids, Leydig cells, round or early spermatids, preleptotene spermatocytes, pachytene spermatocytes	testis
CAPZB	Approved	High, Medium, Low	ENSG00000077549	cells in tubules, Langerhans, decidual cells, melanocytes, cells in granular layer, pancreatic endocrine cells, cells in red pulp, germinal center cells, hematopoietic cells, alveolar cells, endothelial cells, cells in glomeruli, cells in white pulp, respiratory epithelial cells, glandular cells, cells in seminiferous ducts, myoepithelial cells, keratinocytes, smooth muscle cells, peripheral nerv…	stomach 2, stomach 1, seminal vesicle, colon, gallbladder, esophagus, kidney, cervix, testis, caudate, tonsil, thyroid gland, epididymis, adrenal gland, endometrium 1, endometrium 2, salivary gland, smooth muscle, heart muscle, pancreas, cerebral cortex, vagina, lymph node, placenta, hippocampus, bronchus, parathyroid gland, skeletal muscle, urinary bladder, appendix, liver, rectum, prostate, duo…
CARM1	Supported	High, Medium, Low	ENSG00000142453	cells in tubules, ovarian stroma cells, cells in granular layer, round or early spermatids, Langerhans, cells in red pulp, germinal center cells, hematopoietic cells, melanocytes, endothelial cells, cells in glomeruli, cells in white pulp, follicle cells, non-germinal center cells, glandular cells, myoepithelial cells, pachytene spermatocytes, keratinocytes, smooth muscle cells, peripheral nerve,…	stomach 2, stomach 1, seminal vesicle, colon, gallbladder, esophagus, kidney, cervix, testis, caudate, tonsil, thyroid gland, epididymis, adrenal gland, endometrium 1, endometrium 2, salivary gland, smooth muscle, heart muscle, pancreas, cerebral cortex, vagina, lymph node, placenta, hippocampus, bronchus, parathyroid gland, skeletal muscle, adipose tissue, urinary bladder, appendix, liver, rectu…
CARMIL1	Enhanced	High, Medium, Low	ENSG00000079691	cells in tubules, ovarian stroma cells, decidual cells, melanocytes, cells in granular layer, Langerhans, pancreatic endocrine cells, germinal center cells, hematopoietic cells, alveolar cells, endothelial cells, follicle cells, glandular cells, myoepithelial cells, keratinocytes, ciliated cells ciliary rootlets, smooth muscle cells, ciliated cells cell body, macrophages, exocrine glandular cells…	stomach 2, stomach 1, seminal vesicle, colon, gallbladder, esophagus, kidney, cervix, testis, caudate, tonsil, thyroid gland, epididymis, adrenal gland, endometrium 1, endometrium 2, salivary gland, smooth muscle, heart muscle, pancreas, cerebral cortex, vagina, lymph node, placenta, hippocampus, bronchus, parathyroid gland, skeletal muscle, urinary bladder, appendix, liver, rectum, prostate, duo…
CARMIL2	Approved	High, Medium, Low	ENSG00000159753	cells in tubules, Langerhans, exocrine glandular cells, pancreatic endocrine cells, cells in red pulp, germinal center cells, hematopoietic cells, melanocytes, endothelial cells, cells in white pulp, non-germinal center cells, glandular cells, cells in seminiferous ducts, myoepithelial cells, keratinocytes, peripheral nerve, cardiomyocytes, macrophages, adipocytes, Leydig cells, myocytes, glial c…	stomach 1, seminal vesicle, colon, gallbladder, esophagus, kidney, cervix, testis, caudate, tonsil, thyroid gland, epididymis, adrenal gland, endometrium 2, salivary gland, heart muscle, pancreas, cerebral cortex, vagina, lymph node, skeletal muscle, adipose tissue, urinary bladder, appendix, liver, rectum, prostate, duodenum, placenta, fallopian tube, spleen, bone marrow, soft tissue 2, skin 2, …
CASK	Enhanced	High, Medium, Low	ENSG00000147044	cells in tubules, ovarian stroma cells, decidual cells, cells in granular layer, pancreatic endocrine cells, cells in red pulp, germinal center cells, melanocytes, alveolar cells, endothelial cells, cells in glomeruli, non-germinal center cells, glandular cells, cells in seminiferous ducts, myoepithelial cells, keratinocytes, smooth muscle cells, peripheral nerve, Purkinje cells, macrophages, neu…	stomach 2, stomach 1, seminal vesicle, colon, gallbladder, esophagus, kidney, cervix, testis, caudate, tonsil, thyroid gland, epididymis, adrenal gland, endometrium 1, endometrium 2, salivary gland, smooth muscle, heart muscle, pancreas, cerebral cortex, vagina, lymph node, placenta, hippocampus, bronchus, parathyroid gland, skeletal muscle, adipose tissue, urinary bladder, appendix, liver, rectu…
CASP1	Approved	High, Medium, Low	ENSG00000137752	cells in tubules, cells in granular layer, pancreatic endocrine cells, cells in red pulp, endothelial cells, cells in glomeruli, cells in white pulp, respiratory epithelial cells, glandular cells, round or early spermatids, keratinocytes, smooth muscle cells, Purkinje cells, macrophages, exocrine glandular cells, cardiomyocytes, myocytes, glial cells, cholangiocytes, lymphoid tissue, hepatocytes,…	stomach 2, stomach 1, seminal vesicle, colon, gallbladder, esophagus, kidney, cervix, testis, tonsil, thyroid gland, epididymis, endometrium 1, endometrium 2, salivary gland, smooth muscle, duodenum, cerebral cortex, vagina, lymph node, placenta, bronchus, parathyroid gland, skeletal muscle, urinary bladder, appendix, liver, rectum, prostate, pancreas, cerebellum, fallopian tube, spleen, skin 2, …
CASP3	Enhanced	Medium, Low	ENSG00000164305	ovarian stroma cells, decidual cells, hematopoietic cells, non-germinal center cells, glandular cells, neuronal cells, urothelial cells, Leydig cells, macrophages, spermatogonia cells, pancreatic endocrine cells, cells in red pulp, lymphoid tissue, germinal center cells, preleptotene spermatocytes, squamous epithelial cells, trophoblastic cells, cells in white pulp, respiratory epithelial cells	stomach 2, stomach 1, seminal vesicle, colon, gallbladder, esophagus, testis, tonsil, endometrium 1, thyroid gland, duodenum, lymph node, hippocampus, bronchus, urinary bladder, small intestine, rectum, pancreas, placenta, spleen, bone marrow, appendix, nasopharynx, lung, ovary, oral mucosa
CASP6	Enhanced	High, Medium, Low	ENSG00000138794	decidual cells, exocrine glandular cells, enterocytes - Microvilli, proximal tubules cell body, hematopoietic cells, melanocytes, enterocytes, glandular cells, germinal center cells, ciliated cells cell body, distal tubules, hofbauer cells, cytotrophoblasts, endocrine cells, squamous epithelial cells, goblet cells, collecting ducts, non-germinal center cells, epidermal cells, urothelial cells, fo…	stomach 2, stomach 1, seminal vesicle, colon, gallbladder, kidney, cervix, tonsil, endometrium 1, endometrium 2, salivary gland, duodenum, lymph node, urinary bladder, small intestine, breast, rectum, prostate, pancreas, placenta, fallopian tube, bone marrow, appendix, ovary, skin 1, skin 2
CASP7	Enhanced	High, Medium, Low	ENSG00000165806	cells in tubules, decidual cells, spermatogonia cells, exocrine glandular cells, germinal center cells, melanocytes, endothelial cells, respiratory epithelial cells, glandular cells, myoepithelial cells, keratinocytes, Purkinje cells, macrophages, hepatocytes, squamous epithelial cells, non-germinal center cells, epidermal cells, urothelial cells, fibroblasts, follicle cells, cells in endometrial…	stomach 2, stomach 1, seminal vesicle, colon, gallbladder, esophagus, kidney, cervix, testis, tonsil, epididymis, adrenal gland, endometrium 1, vagina, salivary gland, duodenum, cerebral cortex, lymph node, placenta, bronchus, parathyroid gland, urinary bladder, appendix, liver, rectum, prostate, pancreas, cerebellum, fallopian tube, skin 2, small intestine, nasopharynx, lung, ovary, oral mucosa,…
CASP8	Approved	High, Medium, Low	ENSG00000064012	cells in tubules, ovarian stroma cells, decidual cells, melanocytes, cells in granular layer, Langerhans, pancreatic endocrine cells, cells in red pulp, germinal center cells, hematopoietic cells, alveolar cells, endothelial cells, cells in white pulp, respiratory epithelial cells, glandular cells, cells in seminiferous ducts, myoepithelial cells, keratinocytes, smooth muscle cells, Purkinje cell…	stomach 2, stomach 1, seminal vesicle, colon, gallbladder, esophagus, kidney, cervix, testis, caudate, tonsil, thyroid gland, epididymis, adrenal gland, endometrium 1, endometrium 2, salivary gland, smooth muscle, heart muscle, pancreas, cerebral cortex, vagina, lymph node, placenta, hippocampus, bronchus, parathyroid gland, skeletal muscle, adipose tissue, urinary bladder, appendix, liver, rectu…
CASP9	Approved	Medium, Low	ENSG00000132906	cells in tubules, ovarian stroma cells, decidual cells, melanocytes, cells in granular layer, Langerhans, pancreatic endocrine cells, cells in red pulp, germinal center cells, hematopoietic cells, alveolar cells, endothelial cells, cells in glomeruli, cells in white pulp, follicle cells, non-germinal center cells, glandular cells, cells in seminiferous ducts, myoepithelial cells, keratinocytes, s…	stomach 2, stomach 1, seminal vesicle, colon, gallbladder, esophagus, kidney, cervix, testis, caudate, tonsil, thyroid gland, epididymis, adrenal gland, endometrium 1, endometrium 2, salivary gland, smooth muscle, heart muscle, pancreas, cerebral cortex, vagina, lymph node, placenta, hippocampus, bronchus, parathyroid gland, skeletal muscle, adipose tissue, urinary bladder, appendix, liver, rectu…
CASQ2	Enhanced	High, Medium	ENSG00000118729	cardiomyocytes, myocytes	heart muscle, skeletal muscle
CASS4	Approved	Medium, Low	ENSG00000087589	cells in tubules, decidual cells, spermatogonia cells, hematopoietic cells, alveolar cells, melanocytes, endothelial cells, cells in glomeruli, respiratory epithelial cells, glandular cells, myoepithelial cells, keratinocytes, smooth muscle cells, peripheral nerve, Purkinje cells, macrophages, cardiomyocytes, Leydig cells, myocytes, glial cells, squamous epithelial cells, non-germinal center cell…	stomach 2, stomach 1, colon, gallbladder, esophagus, kidney, cervix, testis, caudate, thyroid gland, epididymis, adrenal gland, endometrium 1, endometrium 2, smooth muscle, vagina, cerebral cortex, lymph node, placenta, hippocampus, bronchus, skeletal muscle, appendix, breast, rectum, duodenum, cerebellum, fallopian tube, bone marrow, soft tissue 2, small intestine, soft tissue 1, nasopharynx, lu…
CAST	Enhanced	High, Medium, Low	ENSG00000153113	cells in tubules, Langerhans, ciliated cells tip of cilia, melanocytes, exocrine glandular cells, pancreatic endocrine cells, germinal center cells, hematopoietic cells, alveolar cells, endothelial cells, cells in glomeruli, decidual cells, glandular cells, cells in seminiferous ducts, myoepithelial cells, keratinocytes, ciliated cells cell body, smooth muscle cells, peripheral nerve, ciliated ce…	stomach 2, stomach 1, seminal vesicle, colon, gallbladder, esophagus, kidney, cervix, testis, tonsil, thyroid gland, epididymis, adrenal gland, endometrium 1, endometrium 2, salivary gland, smooth muscle, heart muscle, pancreas, cerebral cortex, vagina, lymph node, placenta, bronchus, parathyroid gland, skeletal muscle, urinary bladder, appendix, liver, rectum, prostate, duodenum, cerebellum, fal…
CAT	Enhanced	High, Medium, Low	ENSG00000121691	mucosal lymphoid cells, macrophages, glandular cells, endocrine cells, hofbauer cells, proximal tubules cell body, ciliated cells cell body, hepatocytes, hematopoietic cells, enterocytes, cytotrophoblasts	placenta, small intestine, fallopian tube, bone marrow, bronchus, adrenal gland, seminal vesicle, colon, liver, lung, rectum, prostate, kidney, duodenum
CATIP	Supported	High, Medium, Low	ENSG00000158428	ciliated cells cilia axoneme, ciliated cells tip of cilia, glandular cells, Leydig cells, ciliated cells ciliary rootlets, distal tubules	testis, fallopian tube, bronchus, adrenal gland, endometrium 1, endometrium 2, nasopharynx, kidney
CAV1	Enhanced	High, Medium, Low	ENSG00000105974	cells in basal layer, cardiomyocytes, alveolar cells type I, decidual cells, ovarian stroma cells, smooth muscle cells, glandular cells, adipocytes, cells in spinous layer, cholangiocytes, "bowmans capsule", squamous epithelial cells, fibrohistiocytic cells, cells in endometrial stroma, endothelial cells, respiratory epithelial cells, hair follicles, sebaceous glands	colon, esophagus, breast, cervix, tonsil, endometrium 2, endometrium 1, thyroid gland, smooth muscle, heart muscle, vagina, cerebral cortex, kidney, bronchus, adipose tissue, liver, prostate, placenta, nasopharynx, lung, ovary, oral mucosa, skin 1, skin 2
CAV3	Enhanced	Medium, Low	ENSG00000182533	glandular cells, cardiomyocytes, Leydig cells, cells in tubules, myocytes	stomach 2, small intestine, stomach 1, parathyroid gland, skeletal muscle, appendix, heart muscle, testis, kidney, duodenum
CAVIN3	Supported	High, Medium, Low	ENSG00000170955	squamous epithelial cells, adipocytes, decidual cells, ovarian stroma cells, fibroblasts, ciliated cells ciliary rootlets, smooth muscle cells, cells in endometrial stroma, endothelial cells	placenta, fallopian tube, skin 1, bronchus, vagina, adipose tissue, endometrium 2, breast, nasopharynx, ovary, cerebral cortex, smooth muscle
CBL	Enhanced	High, Medium, Low	ENSG00000110395	spermatogonia cells, cells in red pulp, round or early spermatids, preleptotene spermatocytes, hematopoietic cells, cells in white pulp, cells in glomeruli, endothelial cells, follicle cells, glandular cells, germinal center cells, pachytene spermatocytes, peripheral nerve, alveolar cells type II, Purkinje cells, macrophages, Leydig cells, glial cells, lymphoid tissue, squamous epithelial cells, …	cerebellum, lymph node, testis, hippocampus, caudate, spleen, bone marrow, soft tissue 2, tonsil, epididymis, adrenal gland, vagina, appendix, colon, soft tissue 1, lung, ovary, cerebral cortex, kidney
CBX5	Enhanced	High, Medium, Low	ENSG00000094916	cells in tubules, neuronal cells, spermatogonia cells, cells in granular layer, cells in spinous layer, pancreatic endocrine cells, langerhans cells, cells in red pulp, hematopoietic cells, endothelial cells, cells in glomeruli, cells in basal layer, fibrohistiocytic cells, respiratory epithelial cells, glandular cells, germinal center cells, lymphocytes, alveolar cells type II, hofbauer cells, P…	stomach 2, stomach 1, seminal vesicle, colon, gallbladder, esophagus, kidney, cervix, testis, caudate, tonsil, thyroid gland, epididymis, adrenal gland, endometrium 1, endometrium 2, salivary gland, pancreas, cerebral cortex, lymph node, placenta, hippocampus, bronchus, parathyroid gland, adipose tissue, urinary bladder, appendix, breast, rectum, prostate, duodenum, cerebellum, fallopian tube, sp…
CC2D1A	Supported	High, Medium, Low	ENSG00000132024	cells in tubules, ovarian stroma cells, spermatogonia cells, syncytiotrophoblasts - microvilli, cells in granular layer, round or early spermatids, Langerhans, pancreatic endocrine cells, cells in red pulp, germinal center cells, preleptotene spermatocytes, hematopoietic cells, melanocytes, endothelial cells, cells in glomeruli, cells in white pulp, non-germinal center cells, glandular cells, myo…	stomach 2, stomach 1, seminal vesicle, colon, gallbladder, esophagus, kidney, cervix, testis, caudate, tonsil, thyroid gland, epididymis, adrenal gland, endometrium 1, endometrium 2, salivary gland, heart muscle, pancreas, cerebral cortex, vagina, lymph node, placenta, hippocampus, bronchus, skeletal muscle, urinary bladder, appendix, liver, rectum, prostate, duodenum, cerebellum, fallopian tube,…
CCDC25	Approved	High, Medium, Low	ENSG00000147419	cells in tubules, Langerhans, decidual cells, cells in granular layer, pancreatic endocrine cells, cells in red pulp, hematopoietic cells, melanocytes, endothelial cells, cells in white pulp, follicle cells, non-germinal center cells, glandular cells, cells in seminiferous ducts, myoepithelial cells, keratinocytes, smooth muscle cells, peripheral nerve, Purkinje cells, macrophages, exocrine gland…	stomach 2, stomach 1, seminal vesicle, colon, gallbladder, esophagus, kidney, cervix, testis, caudate, tonsil, thyroid gland, epididymis, adrenal gland, endometrium 1, endometrium 2, salivary gland, smooth muscle, heart muscle, pancreas, cerebral cortex, vagina, lymph node, placenta, hippocampus, parathyroid gland, skeletal muscle, adipose tissue, appendix, liver, rectum, prostate, duodenum, cere…
CCDC88A	Enhanced	High, Medium, Low	ENSG00000115355	peripheral nerve/ganglion, Purkinje cells, macrophages, urothelial cells, cells in granular layer, germinal center cells, pachytene spermatocytes, round or early spermatids, cells in red pulp, lymphoid tissue, cells in spinous layer, hematopoietic cells, alveolar cells type II, non-germinal center cells	cerebellum, lymph node, testis, spleen, bone marrow, tonsil, urinary bladder, appendix, colon, lung, skin 1
CCDC97	Enhanced	High, Medium, Low	ENSG00000142039	cells in tubules, neuronal cells, spermatogonia cells, sertoli cells, exocrine glandular cells, pancreatic endocrine cells, round or early spermatids, preleptotene spermatocytes, hematopoietic cells, melanocytes, endothelial cells, cells in glomeruli, follicle cells, respiratory epithelial cells, glandular cells, germinal center cells, pachytene spermatocytes, keratinocytes, smooth muscle cells, …	stomach 2, stomach 1, seminal vesicle, colon, gallbladder, esophagus, kidney, cervix, testis, caudate, tonsil, thyroid gland, epididymis, adrenal gland, endometrium 1, endometrium 2, salivary gland, smooth muscle, heart muscle, pancreas, cerebral cortex, vagina, lymph node, placenta, hippocampus, bronchus, parathyroid gland, skeletal muscle, adipose tissue, urinary bladder, appendix, liver, rectu…
CCL21	Enhanced	Medium, Low	ENSG00000137077	cells in white pulp, macrophages, smooth muscle cells, glandular cells, hematopoietic cells, germinal center cells, cells in red pulp, lymphoid tissue, squamous epithelial cells, alveolar cells type II, non-germinal center cells	lymph node, spleen, bone marrow, tonsil, vagina, appendix, colon, lung, esophagus, smooth muscle
CCL27	Enhanced	High, Medium	ENSG00000213927	cells in red pulp, fibrohistiocytic cells, non-germinal center cells, cells in spinous layer, hematopoietic cells	lymph node, spleen, bone marrow, tonsil, skin 1, skin 2
CCN2	Approved	High, Medium, Low	ENSG00000118523	cells in tubules, ovarian stroma cells, epidermal cells, macrophages, non-germinal center cells, glandular cells, neuronal cells, exocrine glandular cells, Leydig cells, germinal center cells, myocytes, smooth muscle cells, alveolar cells, lymphoid tissue, chondrocytes, hepatocytes, squamous epithelial cells, cells in endometrial stroma, respiratory epithelial cells, cells in glomeruli	stomach 2, stomach 1, lung, kidney, cervix, testis, caudate, thyroid gland, adrenal gland, endometrium 1, endometrium 2, smooth muscle, duodenum, cerebral cortex, vagina, lymph node, hippocampus, bronchus, skeletal muscle, small intestine, liver, rectum, pancreas, soft tissue 1, appendix, nasopharynx, ovary, oral mucosa, skin 2
CCNA2	Enhanced	High, Medium, Low	ENSG00000145386	cells in tubules, cardiomyocytes, hair follicles, cells in basal layer, cells in red pulp, respiratory epithelial cells, glandular cells, squamous epithelial cells, exocrine glandular cells, endocrine cells, germinal center cells, goblet cells, mucosal lymphoid cells, urothelial cells, cells in spinous layer, spermatogonia cells, hematopoietic cells, enterocytes, cells in endometrial stroma, non-…	stomach 2, colon, esophagus, kidney, cervix, testis, tonsil, vagina, adrenal gland, endometrium 1, endometrium 2, salivary gland, duodenum, lymph node, bronchus, parathyroid gland, urinary bladder, appendix, breast, rectum, pancreas, placenta, fallopian tube, spleen, bone marrow, skin 2, small intestine, nasopharynx, oral mucosa, skin 1, heart muscle
CCNB1	Enhanced	High, Medium, Low	ENSG00000134057	cells in tubules, mucosal lymphoid cells, decidual cells, spermatogonia cells, cells in spinous layer, cells in red pulp, preleptotene spermatocytes, hematopoietic cells, cells in white pulp, cells in basal layer, glandular cells, germinal center cells, pachytene spermatocytes, eccrine glands, ciliated cells cell body, macrophages, endocrine cells, squamous epithelial cells, enterocytes, non-germ…	stomach 2, stomach 1, seminal vesicle, colon, gallbladder, esophagus, kidney, cervix, testis, tonsil, vagina, endometrium 1, endometrium 2, salivary gland, lymph node, bronchus, urinary bladder, appendix, breast, rectum, duodenum, placenta, fallopian tube, spleen, bone marrow, small intestine, nasopharynx, lung, oral mucosa, skin 1, skin 2
CCND2	Approved	Medium, Low	ENSG00000118971	peripheral nerve/ganglion, cells in tubules, cardiomyocytes, epidermal cells, glandular cells, neuronal cells, urothelial cells, myocytes, pancreatic endocrine cells, neuropil, hepatocytes, squamous epithelial cells, fibroblasts, endothelial cells, cells in glomeruli, keratinocytes	stomach 2, stomach 1, colon, esophagus, kidney, cervix, tonsil, thyroid gland, epididymis, adrenal gland, endometrium 1, endometrium 2, heart muscle, duodenum, cerebral cortex, vagina, skeletal muscle, urinary bladder, small intestine, liver, rectum, pancreas, appendix, oral mucosa, skin 1, skin 2
CCNF	Enhanced	High, Medium, Low	ENSG00000162063	mucosal lymphoid cells, cells in white pulp, macrophages, germinal center cells, langerhans cells, cells in red pulp, endothelial cells, enterocytes - Microvilli, hematopoietic cells, fibrohistiocytic cells, alveolar cells type II, non-germinal center cells	lymph node, small intestine, spleen, bone marrow, tonsil, appendix, colon, lung, rectum, skin 2, skin 1, duodenum
CCNH	Approved	High, Medium, Low	ENSG00000134480	cells in tubules, preleptotene spermatocytes, spermatogonia cells, glandular cells, neuronal cells, exocrine glandular cells, Leydig cells, pachytene spermatocytes, cells in molecular layer, hepatocytes, squamous epithelial cells, round or early spermatids, respiratory epithelial cells, urothelial cells	stomach 2, stomach 1, colon, gallbladder, kidney, testis, caudate, epididymis, adrenal gland, duodenum, cerebral cortex, hippocampus, bronchus, parathyroid gland, urinary bladder, small intestine, liver, rectum, prostate, pancreas, cerebellum, fallopian tube, appendix, oral mucosa
CCNK	Supported	High, Medium, Low	ENSG00000090061	cells in tubules, Langerhans, decidual cells, melanocytes, spermatogonia cells, cells in granular layer, pancreatic endocrine cells, germinal center cells, preleptotene spermatocytes, hematopoietic cells, alveolar cells, round or early spermatids, cells in glomeruli, follicle cells, respiratory epithelial cells, glandular cells, myoepithelial cells, pachytene spermatocytes, keratinocytes, smooth …	stomach 2, stomach 1, seminal vesicle, colon, gallbladder, esophagus, kidney, cervix, testis, caudate, tonsil, thyroid gland, epididymis, adrenal gland, endometrium 1, endometrium 2, salivary gland, smooth muscle, pancreas, cerebral cortex, vagina, lymph node, placenta, hippocampus, bronchus, parathyroid gland, skeletal muscle, urinary bladder, appendix, breast, rectum, prostate, duodenum, cerebe…
CCNT1	Supported	High, Medium, Low	ENSG00000129315	ovarian stroma cells, sertoli cells, cells in granular layer, Langerhans, pancreatic endocrine cells, proximal tubules cell body, cells in red pulp, germinal center cells, hematopoietic cells, melanocytes, endothelial cells, cells in glomeruli, cells in white pulp, non-germinal center cells, glandular cells, myoepithelial cells, round or early spermatids, keratinocytes, distal tubules, alveolar c…	stomach 2, stomach 1, colon, gallbladder, esophagus, kidney, testis, caudate, tonsil, thyroid gland, epididymis, adrenal gland, endometrium 1, endometrium 2, salivary gland, smooth muscle, heart muscle, pancreas, cerebral cortex, vagina, lymph node, placenta, hippocampus, bronchus, parathyroid gland, skeletal muscle, urinary bladder, appendix, liver, rectum, prostate, duodenum, cerebellum, fallop…
CCR7	Enhanced	High, Medium, Low	ENSG00000126353	peripheral nerve/ganglion, mucosal lymphoid cells, cells in white pulp, cells in corneal layer, cells in red pulp, hematopoietic cells, lymphocytes, alveolar cells, endothelial cells, non-germinal center cells	lymph node, spleen, bone marrow, tonsil, colon, lung, rectum, skin 1, skin 2
CCT2	Enhanced	High, Medium, Low	ENSG00000166226	neuronal cells, spermatogonia cells, squamous epithelial cells, cells in granular layer, round or early spermatids, pancreatic endocrine cells, germinal center cells, preleptotene spermatocytes, hematopoietic cells, melanocytes, cells in white pulp, cells in molecular layer, respiratory epithelial cells, glandular cells, myoepithelial cells, pachytene spermatocytes, peripheral nerve, alveolar cel…	stomach 2, stomach 1, colon, gallbladder, cervix, testis, caudate, tonsil, thyroid gland, epididymis, adrenal gland, endometrium 1, endometrium 2, salivary gland, pancreas, cerebral cortex, lymph node, placenta, hippocampus, bronchus, parathyroid gland, urinary bladder, appendix, liver, rectum, prostate, duodenum, cerebellum, fallopian tube, spleen, bone marrow, soft tissue 2, small intestine, na…
CCT3	Approved	High, Medium, Low	ENSG00000163468	cells in tubules, ovarian stroma cells, melanocytes, cells in granular layer, Langerhans, pancreatic endocrine cells, cells in red pulp, germinal center cells, hematopoietic cells, alveolar cells, endothelial cells, cells in glomeruli, cells in white pulp, non-germinal center cells, glandular cells, cells in seminiferous ducts, myoepithelial cells, keratinocytes, smooth muscle cells, peripheral n…	stomach 2, stomach 1, seminal vesicle, colon, gallbladder, esophagus, kidney, cervix, testis, caudate, tonsil, thyroid gland, epididymis, adrenal gland, endometrium 1, endometrium 2, salivary gland, smooth muscle, heart muscle, pancreas, cerebral cortex, vagina, lymph node, placenta, hippocampus, bronchus, parathyroid gland, skeletal muscle, adipose tissue, urinary bladder, appendix, liver, rectu…
CCT4	Supported	High, Medium, Low	ENSG00000115484	decidual cells, spermatogonia cells, proximal tubules cell body, preleptotene spermatocytes, pachytene spermatocytes, follicle cells, respiratory epithelial cells, glandular cells, germinal center cells, round or early spermatids, distal tubules, hofbauer cells, Purkinje cells, cytotrophoblasts, sertoli cells, chondrocytes, squamous epithelial cells, collecting ducts, non-germinal center cells, p…	stomach 1, seminal vesicle, colon, gallbladder, esophagus, kidney, cervix, testis, caudate, tonsil, vagina, adrenal gland, endometrium 1, endometrium 2, cerebral cortex, lymph node, placenta, hippocampus, bronchus, urinary bladder, breast, rectum, duodenum, cerebellum, fallopian tube, soft tissue 1, nasopharynx, ovary, oral mucosa, skin 2
CCT5	Enhanced	High, Medium, Low	ENSG00000150753	cells in tubules, ovarian stroma cells, spermatogonia cells, sertoli cells, cells in granular layer, cells in spinous layer, pancreatic endocrine cells, langerhans cells, cells in red pulp, germinal center cells, preleptotene spermatocytes, hematopoietic cells, endothelial cells, cells in glomeruli, cells in basal layer, fibrohistiocytic cells, respiratory epithelial cells, glandular cells, myoep…	stomach 2, stomach 1, seminal vesicle, colon, kidney, cervix, testis, caudate, tonsil, thyroid gland, epididymis, adrenal gland, endometrium 1, endometrium 2, salivary gland, pancreas, cerebral cortex, lymph node, placenta, hippocampus, bronchus, parathyroid gland, skeletal muscle, adipose tissue, urinary bladder, appendix, breast, rectum, prostate, duodenum, cerebellum, fallopian tube, spleen, b…
CCT6A	Supported	High, Medium, Low	ENSG00000146731	cells in tubules, Langerhans, melanocytes, spermatogonia cells, cells in granular layer, pancreatic endocrine cells, round or early spermatids, preleptotene spermatocytes, hematopoietic cells, alveolar cells, endothelial cells, germinal center cells, cells in white pulp, non-germinal center cells, glandular cells, myoepithelial cells, pachytene spermatocytes, keratinocytes, smooth muscle cells, P…	stomach 2, stomach 1, seminal vesicle, colon, gallbladder, esophagus, kidney, cervix, testis, caudate, tonsil, thyroid gland, epididymis, adrenal gland, endometrium 1, endometrium 2, salivary gland, smooth muscle, heart muscle, pancreas, cerebral cortex, vagina, lymph node, placenta, hippocampus, bronchus, parathyroid gland, skeletal muscle, adipose tissue, urinary bladder, appendix, liver, rectu…
CCT7	Approved	High, Medium, Low	ENSG00000135624	cells in tubules, ovarian stroma cells, decidual cells, melanocytes, cells in granular layer, Langerhans, pancreatic endocrine cells, cells in red pulp, germinal center cells, hematopoietic cells, alveolar cells, endothelial cells, cells in glomeruli, cells in white pulp, non-germinal center cells, glandular cells, cells in seminiferous ducts, myoepithelial cells, keratinocytes, smooth muscle cel…	stomach 2, stomach 1, seminal vesicle, colon, gallbladder, esophagus, kidney, cervix, testis, caudate, tonsil, thyroid gland, epididymis, adrenal gland, endometrium 1, endometrium 2, salivary gland, smooth muscle, heart muscle, pancreas, cerebral cortex, vagina, lymph node, placenta, hippocampus, bronchus, parathyroid gland, skeletal muscle, adipose tissue, urinary bladder, appendix, liver, rectu…
CCT8	Enhanced	High, Medium, Low	ENSG00000156261	cells in tubules, ovarian stroma cells, decidual cells, spermatogonia cells, sertoli cells, cells in granular layer, cells in spinous layer, pancreatic endocrine cells, cells in red pulp, germinal center cells, hematopoietic cells, endothelial cells, cells in basal layer, fibrohistiocytic cells, follicle cells, respiratory epithelial cells, glandular cells, myoepithelial cells, pachytene spermato…	stomach 2, stomach 1, seminal vesicle, colon, gallbladder, esophagus, kidney, cervix, testis, caudate, tonsil, thyroid gland, epididymis, adrenal gland, endometrium 1, endometrium 2, salivary gland, heart muscle, pancreas, cerebral cortex, vagina, lymph node, placenta, hippocampus, bronchus, parathyroid gland, skeletal muscle, adipose tissue, urinary bladder, appendix, liver, rectum, prostate, du…
CD247	Enhanced	High, Medium, Low	ENSG00000198821	germinal center cells, cells in red pulp, lymphoid tissue, hematopoietic cells, alveolar cells, cells in white pulp, non-germinal center cells	lymph node, spleen, bone marrow, tonsil, appendix, lung
CD274	Enhanced	High, Medium, Low	ENSG00000120217	peripheral nerve/ganglion, squamous epithelial cells, macrophages, cytotrophoblasts, glandular cells, germinal center cells, myocytes, peripheral nerve, syncytiotrophoblasts - microvilli, endothelial cells, syncytiotrophoblasts - cell body	placenta, soft tissue 2, tonsil, skeletal muscle, seminal vesicle, lung, colon
CD2AP	Enhanced	High, Medium, Low	ENSG00000198087	cells in tubules, decidual cells, exocrine glandular cells, pancreatic endocrine cells, cells in red pulp, germinal center cells, hematopoietic cells, melanocytes, endothelial cells, cells in glomeruli, peritubular cells, molecular layer cells - cytoplasm/membrane, respiratory epithelial cells, glandular cells, myoepithelial cells, keratinocytes, alveolar cells type II, macrophages, sertoli cells…	stomach 2, stomach 1, seminal vesicle, colon, gallbladder, esophagus, kidney, cervix, testis, tonsil, thyroid gland, epididymis, adrenal gland, endometrium 1, endometrium 2, salivary gland, heart muscle, pancreas, cerebral cortex, vagina, lymph node, placenta, bronchus, parathyroid gland, skeletal muscle, urinary bladder, appendix, liver, rectum, prostate, duodenum, cerebellum, fallopian tube, sp…
CD4	Enhanced	Medium, Low	ENSG00000010610	cells in basal layer, cells in white pulp, germinal center cells, cells in red pulp, lymphoid tissue, hematopoietic cells, endothelial cells, non-germinal center cells	lymph node, spleen, bone marrow, tonsil, appendix, skin 1, skin 2
CD44	Enhanced	High, Medium, Descending, Low	ENSG00000026508	enterocytes - Gradient, mucosal lymphoid cells, decidual cells, exocrine glandular cells, cells in spinous layer, proximal tubules cell body, langerhans cells, cells in red pulp, hematopoietic cells, melanocytes, endothelial cells, enterocytes, cells in glomeruli, cells in basal layer, fibrohistiocytic cells, glandular cells, germinal center cells, ciliated cells cell body, non-ciliated cells, di…	seminal vesicle, colon, esophagus, kidney, cervix, testis, tonsil, vagina, epididymis, thyroid gland, salivary gland, smooth muscle, duodenum, cerebral cortex, lymph node, bronchus, adipose tissue, urinary bladder, appendix, breast, rectum, prostate, pancreas, placenta, fallopian tube, spleen, bone marrow, small intestine, soft tissue 1, nasopharynx, lung, ovary, oral mucosa, skin 1, skin 2
CD81	Supported	High, Medium, Low	ENSG00000110651	pancreatic endocrine cells, cardiomyocytes, fibroblasts, decidual cells, ovarian stroma cells, smooth muscle cells, glandular cells, adipocytes, exocrine glandular cells, germinal center cells, lymphoid tissue, cells in red pulp, neuropil, hematopoietic cells, fibrohistiocytic cells, cells in endometrial stroma, endothelial cells, non-germinal center cells, sertoli cells, peritubular cells	lymph node, placenta, testis, skin 1, spleen, bone marrow, soft tissue 2, tonsil, adipose tissue, endometrium 1, endometrium 2, appendix, heart muscle, soft tissue 1, seminal vesicle, ovary, skin 2, cerebral cortex, smooth muscle, pancreas
CD93	Enhanced	High, Medium, Low	ENSG00000125810	cells in red pulp, macrophages, endothelial cells, cells in glomeruli, hematopoietic cells	spleen, bone marrow, lung, colon, skin 2, skin 1, kidney, cerebral cortex
CDC37	Supported	High, Medium, Low	ENSG00000105401	cells in tubules, ovarian stroma cells, decidual cells, spermatogonia cells, exocrine glandular cells, cells in spinous layer, pancreatic endocrine cells, langerhans cells, cells in red pulp, germinal center cells, hematopoietic cells, melanocytes, endothelial cells, cells in glomeruli, cells in basal layer, fibrohistiocytic cells, follicle cells, non-germinal center cells, glandular cells, myoep…	stomach 2, stomach 1, seminal vesicle, colon, gallbladder, esophagus, kidney, cervix, testis, caudate, tonsil, thyroid gland, epididymis, adrenal gland, endometrium 1, endometrium 2, salivary gland, smooth muscle, heart muscle, pancreas, cerebral cortex, vagina, lymph node, placenta, hippocampus, bronchus, parathyroid gland, skeletal muscle, adipose tissue, urinary bladder, appendix, liver, rectu…
CDC42	Approved	Medium, Low	ENSG00000070831	cells in tubules, neuronal cells, decidual cells, exocrine glandular cells, cells in red pulp, hematopoietic cells, endothelial cells, cells in glomeruli, cells in white pulp, respiratory epithelial cells, glandular cells, cells in seminiferous ducts, germinal center cells, smooth muscle cells, Purkinje cells, macrophages, cardiomyocytes, Leydig cells, myocytes, neuropil, squamous epithelial cell…	stomach 2, stomach 1, seminal vesicle, colon, gallbladder, esophagus, kidney, cervix, testis, caudate, tonsil, thyroid gland, epididymis, adrenal gland, endometrium 1, endometrium 2, salivary gland, smooth muscle, pancreas, cerebral cortex, vagina, lymph node, placenta, hippocampus, bronchus, skeletal muscle, urinary bladder, appendix, breast, rectum, prostate, duodenum, cerebellum, fallopian tub…
CDC42BPA	Approved	High, Medium, Low	ENSG00000143776	cells in tubules, decidual cells, melanocytes, exocrine glandular cells, pancreatic endocrine cells, hematopoietic cells, alveolar cells, endothelial cells, cells in glomeruli, glandular cells, cells in seminiferous ducts, myoepithelial cells, smooth muscle cells, Purkinje cells, macrophages, cells in granular layer, adipocytes, Leydig cells, myocytes, glial cells, neuropil, hepatocytes, squamous…	stomach 2, stomach 1, seminal vesicle, colon, gallbladder, esophagus, kidney, cervix, testis, caudate, thyroid gland, epididymis, adrenal gland, endometrium 1, endometrium 2, salivary gland, smooth muscle, heart muscle, pancreas, cerebral cortex, placenta, hippocampus, bronchus, parathyroid gland, skeletal muscle, adipose tissue, urinary bladder, appendix, liver, rectum, prostate, duodenum, cereb…
CDC42BPB	Approved	High, Medium, Low	ENSG00000198752	cells in tubules, ovarian stroma cells, decidual cells, melanocytes, cells in granular layer, Langerhans, cells in red pulp, germinal center cells, hematopoietic cells, alveolar cells, endothelial cells, cells in glomeruli, glandular cells, cells in seminiferous ducts, myoepithelial cells, keratinocytes, ciliated cells cell body, non-ciliated cells, ciliated cells ciliary rootlets, Purkinje cells…	stomach 2, stomach 1, seminal vesicle, colon, gallbladder, esophagus, kidney, cervix, testis, caudate, tonsil, thyroid gland, epididymis, adrenal gland, endometrium 1, endometrium 2, salivary gland, heart muscle, pancreas, cerebral cortex, vagina, lymph node, placenta, hippocampus, bronchus, parathyroid gland, urinary bladder, appendix, liver, rectum, prostate, duodenum, cerebellum, fallopian tub…
CDC42BPG	Enhanced	High, Medium, Low	ENSG00000171219	cells in tubules, decidual cells, exocrine glandular cells, pancreatic endocrine cells, cells in red pulp, germinal center cells, hematopoietic cells, alveolar cells, cells in white pulp, glandular cells, myoepithelial cells, keratinocytes, ciliated cells cell body, ciliated cells ciliary rootlets, cells in granular layer, sertoli cells, Leydig cells, squamous epithelial cells, non-germinal cente…	stomach 2, stomach 1, seminal vesicle, colon, gallbladder, esophagus, kidney, cervix, testis, tonsil, vagina, adrenal gland, thyroid gland, salivary gland, lymph node, placenta, parathyroid gland, urinary bladder, appendix, breast, rectum, prostate, pancreas, cerebellum, fallopian tube, spleen, bone marrow, small intestine, nasopharynx, lung, ovary, oral mucosa, skin 1, skin 2
CDC42EP1	Approved	High, Medium, Low	ENSG00000128283	neuronal cells, decidual cells, exocrine glandular cells, pancreatic endocrine cells, hematopoietic cells, alveolar cells, cells in glomeruli, glandular cells, round or early spermatids, peripheral nerve, non-ciliated cells, smooth muscle cells, keratinocytes, adipocytes, myocytes, cholangiocytes, squamous epithelial cells, peripheral nerve/ganglion, epidermal cells, ovarian stroma cells, fibrobl…	stomach 2, stomach 1, colon, gallbladder, kidney, testis, tonsil, adrenal gland, endometrium 1, thyroid gland, salivary gland, smooth muscle, duodenum, cerebral cortex, hippocampus, skeletal muscle, adipose tissue, small intestine, liver, rectum, pancreas, placenta, fallopian tube, bone marrow, soft tissue 2, skin 2, soft tissue 1, lung, ovary, oral mucosa, skin 1, breast
CDC42EP2	Approved	Medium, Low	ENSG00000149798	cells in tubules, Langerhans, decidual cells, melanocytes, exocrine glandular cells, pancreatic endocrine cells, hematopoietic cells, alveolar cells, endothelial cells, cells in glomeruli, follicle cells, glandular cells, cells in seminiferous ducts, myoepithelial cells, keratinocytes, peripheral nerve, Purkinje cells, macrophages, cells in granular layer, adipocytes, Leydig cells, neuropil, chon…	stomach 2, stomach 1, seminal vesicle, colon, gallbladder, esophagus, kidney, cervix, testis, caudate, tonsil, thyroid gland, adrenal gland, endometrium 2, salivary gland, pancreas, cerebral cortex, vagina, placenta, hippocampus, parathyroid gland, adipose tissue, urinary bladder, appendix, breast, rectum, prostate, duodenum, cerebellum, fallopian tube, bone marrow, soft tissue 2, skin 2, small i…
CDC42EP3	Approved	High, Medium, Low	ENSG00000163171	cells in tubules, ovarian stroma cells, decidual cells, melanocytes, cells in granular layer, Langerhans, pancreatic endocrine cells, cells in red pulp, germinal center cells, hematopoietic cells, alveolar cells, endothelial cells, cells in glomeruli, cells in white pulp, non-germinal center cells, glandular cells, cells in seminiferous ducts, myoepithelial cells, keratinocytes, smooth muscle cel…	stomach 2, stomach 1, seminal vesicle, colon, gallbladder, esophagus, kidney, cervix, testis, caudate, tonsil, thyroid gland, epididymis, adrenal gland, endometrium 1, endometrium 2, salivary gland, smooth muscle, heart muscle, pancreas, cerebral cortex, vagina, lymph node, placenta, hippocampus, bronchus, parathyroid gland, skeletal muscle, adipose tissue, urinary bladder, appendix, liver, rectu…
CDC42EP4	Approved	High, Medium, Low	ENSG00000179604	cells in tubules, ovarian stroma cells, decidual cells, melanocytes, cells in granular layer, Langerhans, pancreatic endocrine cells, germinal center cells, hematopoietic cells, alveolar cells, endothelial cells, cells in glomeruli, follicle cells, non-germinal center cells, glandular cells, cells in seminiferous ducts, myoepithelial cells, keratinocytes, smooth muscle cells, peripheral nerve, Pu…	stomach 2, stomach 1, seminal vesicle, colon, gallbladder, esophagus, kidney, cervix, testis, caudate, tonsil, thyroid gland, epididymis, adrenal gland, endometrium 1, endometrium 2, salivary gland, smooth muscle, heart muscle, pancreas, cerebral cortex, vagina, lymph node, placenta, hippocampus, bronchus, parathyroid gland, skeletal muscle, adipose tissue, urinary bladder, appendix, liver, rectu…
CDC42EP5	Approved	High, Medium, Low	ENSG00000167617	peripheral nerve/ganglion, ciliated cells cilia axoneme, ciliated cells tip of cilia, glandular cells, cells in tubules, round or early spermatids, ciliated cells ciliary rootlets, endothelial cells, elongated or late spermatids	stomach 2, testis, stomach 1, fallopian tube, bronchus, small intestine, colon, nasopharynx, cerebral cortex, kidney, duodenum
CDC5L	Supported	High, Medium, Low	ENSG00000096401	cells in tubules, ovarian stroma cells, decidual cells, spermatogonia cells, cells in granular layer, Langerhans, pancreatic endocrine cells, cells in red pulp, germinal center cells, hematopoietic cells, melanocytes, endothelial cells, cells in glomeruli, cells in white pulp, non-germinal center cells, glandular cells, myoepithelial cells, keratinocytes, smooth muscle cells, alveolar cells type …	stomach 2, stomach 1, seminal vesicle, colon, gallbladder, esophagus, kidney, cervix, testis, caudate, tonsil, thyroid gland, epididymis, adrenal gland, endometrium 1, endometrium 2, salivary gland, smooth muscle, heart muscle, pancreas, cerebral cortex, vagina, lymph node, placenta, hippocampus, bronchus, parathyroid gland, skeletal muscle, urinary bladder, appendix, liver, rectum, prostate, duo…
CDCA5	Enhanced	High, Medium, Low	ENSG00000146670	cells in tubules, mucosal lymphoid cells, decidual cells, hematopoietic cells, exocrine glandular cells, cells in spinous layer, enterocytes, Leydig cells, cells in red pulp, syncytiotrophoblasts - microvilli, cells in white pulp, cells in basal layer, non-germinal center cells, glandular cells, germinal center cells, hofbauer cells, Purkinje cells, cells in seminiferous ducts, cytotrophoblasts, …	stomach 2, stomach 1, colon, gallbladder, esophagus, kidney, cervix, testis, tonsil, thyroid gland, epididymis, adrenal gland, endometrium 1, endometrium 2, salivary gland, duodenum, cerebral cortex, lymph node, placenta, hippocampus, bronchus, parathyroid gland, skeletal muscle, urinary bladder, appendix, breast, rectum, pancreas, cerebellum, fallopian tube, spleen, bone marrow, small intestine,…
CDH1	Enhanced	High, Medium, Low	ENSG00000039068	exocrine glandular cells, enterocytes - Microvilli, enterocytes, langerhans cells, melanocytes, hair follicles, cells in basal layer, glandular cells, myoepithelial cells, eccrine glands, ciliated cells ciliary rootlets, distal tubules, paneth cells, alveolar cells type II, ciliated cells cell body, basal cells, cells in granular layer, cytotrophoblasts, endocrine cells, cholangiocytes, cells in …	stomach 2, stomach 1, seminal vesicle, colon, gallbladder, esophagus, kidney, cervix, tonsil, thyroid gland, epididymis, endometrium 1, endometrium 2, salivary gland, duodenum, vagina, bronchus, parathyroid gland, urinary bladder, appendix, liver, rectum, prostate, pancreas, placenta, fallopian tube, skin 2, small intestine, nasopharynx, lung, oral mucosa, skin 1, breast
CDH2	Enhanced	High, Medium, Low	ENSG00000170558	peripheral nerve/ganglion, Purkinje cells - cytoplasm/membrane, hepatocytes, glandular cells, cardiomyocytes, cholangiocytes, pancreatic endocrine cells, proximal tubules cell body, synaptic glomeruli - core, neuropil, molecular layer - neuropil, enterocytes, cells in endometrial stroma, "bowmans capsule", sertoli cells	cerebellum, stomach 2, testis, stomach 1, fallopian tube, liver, thyroid gland, epididymis, adrenal gland, endometrium 1, endometrium 2, small intestine, colon, heart muscle, rectum, pancreas, cerebral cortex, kidney, duodenum
CDK12	Supported	High, Medium, Low	ENSG00000167258	cells in tubules, ovarian stroma cells, spermatogonia cells, syncytiotrophoblasts - microvilli, cells in granular layer, round or early spermatids, Langerhans, pancreatic endocrine cells, cells in red pulp, germinal center cells, preleptotene spermatocytes, hematopoietic cells, melanocytes, endothelial cells, cells in glomeruli, peritubular cells, cells in white pulp, non-germinal center cells, g…	stomach 2, stomach 1, seminal vesicle, colon, gallbladder, esophagus, kidney, cervix, testis, caudate, tonsil, thyroid gland, epididymis, adrenal gland, endometrium 1, endometrium 2, salivary gland, smooth muscle, heart muscle, pancreas, cerebral cortex, vagina, lymph node, placenta, hippocampus, bronchus, parathyroid gland, skeletal muscle, adipose tissue, urinary bladder, appendix, liver, rectu…
CDK2	Enhanced	Medium, Low	ENSG00000123374	cells in tubules, cardiomyocytes, decidual cells, non-germinal center cells, glandular cells, neuronal cells, cells in granular layer, Leydig cells, germinal center cells, pachytene spermatocytes, lymphoid tissue, ciliated cells cell body, spermatogonia cells, squamous epithelial cells, melanocytes, trophoblastic cells, hematopoietic cells, urothelial cells	stomach 2, colon, gallbladder, esophagus, kidney, cervix, testis, caudate, tonsil, vagina, epididymis, adrenal gland, thyroid gland, lymph node, hippocampus, urinary bladder, small intestine, heart muscle, rectum, prostate, duodenum, placenta, fallopian tube, bone marrow, appendix, oral mucosa, skin 1, skin 2
CDK4	Supported	High, Medium, Low	ENSG00000135446	cells in tubules, mucosal lymphoid cells, cells in spinous layer, pancreatic endocrine cells, enterocytes, langerhans cells, cells in red pulp, germinal center cells, melanocytes, endothelial cells, cells in basal layer, fibrohistiocytic cells, non-germinal center cells, glandular cells, myoepithelial cells, peripheral nerve, smooth muscle cells, lymphocytes, cytotrophoblasts, cardiomyocytes, end…	colon, gallbladder, esophagus, kidney, cervix, testis, tonsil, thyroid gland, epididymis, adrenal gland, endometrium 1, endometrium 2, salivary gland, smooth muscle, heart muscle, duodenum, vagina, lymph node, bronchus, urinary bladder, appendix, breast, rectum, pancreas, placenta, spleen, soft tissue 1, soft tissue 2, small intestine, ovary, oral mucosa, skin 2
CDK5	Enhanced	High, Medium, Low	ENSG00000164885	cells in tubules, ovarian stroma cells, decidual cells, spermatogonia cells, cells in granular layer, Langerhans, pancreatic endocrine cells, cells in red pulp, germinal center cells, preleptotene spermatocytes, hematopoietic cells, endothelial cells, cells in glomeruli, cells in white pulp, follicle cells, respiratory epithelial cells, glandular cells, myoepithelial cells, keratinocytes, smooth …	stomach 2, stomach 1, seminal vesicle, colon, gallbladder, esophagus, kidney, cervix, testis, caudate, tonsil, thyroid gland, epididymis, adrenal gland, endometrium 1, endometrium 2, salivary gland, smooth muscle, pancreas, cerebral cortex, vagina, lymph node, placenta, hippocampus, bronchus, parathyroid gland, skeletal muscle, urinary bladder, appendix, liver, rectum, prostate, duodenum, cerebel…
CDK5RAP2	Approved	High, Medium, Low	ENSG00000136861	cells in tubules, ovarian stroma cells, decidual cells, melanocytes, cells in granular layer, Langerhans, pancreatic endocrine cells, cells in red pulp, germinal center cells, hematopoietic cells, alveolar cells, endothelial cells, cells in glomeruli, cells in white pulp, non-germinal center cells, glandular cells, cells in seminiferous ducts, myoepithelial cells, keratinocytes, smooth muscle cel…	stomach 2, stomach 1, seminal vesicle, colon, gallbladder, esophagus, kidney, cervix, testis, caudate, tonsil, thyroid gland, epididymis, adrenal gland, endometrium 1, endometrium 2, salivary gland, smooth muscle, heart muscle, pancreas, cerebral cortex, vagina, lymph node, placenta, hippocampus, bronchus, parathyroid gland, skeletal muscle, adipose tissue, urinary bladder, appendix, liver, rectu…
CDK7	Enhanced	High, Medium, Low	ENSG00000134058	cells in tubules, Langerhans, decidual cells, spermatogonia cells, exocrine glandular cells, pancreatic endocrine cells, germinal center cells, preleptotene spermatocytes, hematopoietic cells, melanocytes, round or early spermatids, cells in glomeruli, glandular cells, myoepithelial cells, pachytene spermatocytes, keratinocytes, ciliated cells cell body, non-ciliated cells, smooth muscle cells, p…	stomach 2, stomach 1, seminal vesicle, colon, gallbladder, esophagus, kidney, cervix, testis, caudate, tonsil, thyroid gland, epididymis, adrenal gland, endometrium 1, endometrium 2, salivary gland, smooth muscle, pancreas, cerebral cortex, vagina, lymph node, placenta, hippocampus, bronchus, parathyroid gland, skeletal muscle, urinary bladder, appendix, breast, rectum, prostate, duodenum, cerebe…
CDK9	Supported	High, Medium, Low	ENSG00000136807	cells in tubules, ovarian stroma cells, decidual cells, spermatogonia cells, cells in granular layer, Langerhans, pancreatic endocrine cells, cells in red pulp, germinal center cells, preleptotene spermatocytes, hematopoietic cells, melanocytes, endothelial cells, cells in glomeruli, peritubular cells, cells in white pulp, non-germinal center cells, glandular cells, myoepithelial cells, keratinoc…	stomach 2, stomach 1, seminal vesicle, colon, gallbladder, esophagus, kidney, cervix, testis, caudate, tonsil, thyroid gland, epididymis, adrenal gland, endometrium 1, endometrium 2, salivary gland, smooth muscle, heart muscle, pancreas, cerebral cortex, vagina, lymph node, placenta, hippocampus, bronchus, parathyroid gland, skeletal muscle, adipose tissue, urinary bladder, appendix, liver, rectu…
CDKN1A	Supported	High, Medium, Low	ENSG00000124762	cells in tubules, spermatogonia cells, exocrine glandular cells, cells in spinous layer, pancreatic endocrine cells, cells in red pulp, preleptotene spermatocytes, hematopoietic cells, fibrohistiocytic cells, cells in glomeruli, endothelial cells, glandular cells, germinal center cells, ciliated cells cell body, lymphocytes, hofbauer cells, macrophages, cytotrophoblasts, adipocytes, Leydig cells,…	stomach 2, stomach 1, seminal vesicle, colon, gallbladder, esophagus, kidney, cervix, testis, tonsil, thyroid gland, epididymis, adrenal gland, endometrium 2, duodenum, vagina, lymph node, bronchus, parathyroid gland, adipose tissue, urinary bladder, appendix, liver, rectum, prostate, pancreas, placenta, fallopian tube, spleen, bone marrow, skin 2, small intestine, lung, oral mucosa, skin 1, brea…
CDKN2A	Enhanced	High, Medium, Low	ENSG00000147889	cells in tubules, ovarian stroma cells, decidual cells, melanocytes, spermatogonia cells, exocrine glandular cells, round or early spermatids, Langerhans, pancreatic endocrine cells, cells in red pulp, germinal center cells, preleptotene spermatocytes, hematopoietic cells, alveolar cells, endothelial cells, cells in glomeruli, cells in white pulp, cells in molecular layer, respiratory epithelial …	stomach 2, stomach 1, seminal vesicle, colon, gallbladder, esophagus, kidney, cervix, testis, caudate, tonsil, thyroid gland, epididymis, adrenal gland, endometrium 1, endometrium 2, salivary gland, heart muscle, pancreas, cerebral cortex, lymph node, placenta, hippocampus, bronchus, parathyroid gland, urinary bladder, appendix, liver, rectum, prostate, duodenum, cerebellum, fallopian tube, splee…
CEACAM1	Enhanced	High, Medium, Low	ENSG00000079385	mucosal lymphoid cells, glandular cells, enterocytes - Microvilli, cells in red pulp, hepatocytes, hematopoietic cells, enterocytes, melanocytes, cells in white pulp, cells in glomeruli	small intestine, salivary gland, skin 1, spleen, bone marrow, endometrium 1, appendix, colon, liver, rectum, prostate, kidney, duodenum
CENPA	Enhanced	Medium, Low	ENSG00000115163	cells in tubules, spermatogonia cells, cells in granular layer, cells in spinous layer, langerhans cells, cells in red pulp, germinal center cells, preleptotene spermatocytes, hematopoietic cells, melanocytes, fibrohistiocytic cells, cells in glomeruli, cells in basal layer, endothelial cells, glandular cells, myoepithelial cells, pachytene spermatocytes, peripheral nerve, lymphocytes, eccrine gl…	stomach 2, stomach 1, colon, kidney, cervix, testis, tonsil, thyroid gland, epididymis, endometrium 1, endometrium 2, lymph node, urinary bladder, small intestine, breast, rectum, duodenum, placenta, fallopian tube, spleen, bone marrow, soft tissue 2, appendix, ovary, oral mucosa, skin 1, skin 2
CENPF	Enhanced	Medium, Descending, Low	ENSG00000117724	enterocytes - Gradient, cells in basal layer, sebaceous glands, spermatogonia cells, glandular cells, squamous epithelial cells, urothelial cells, germinal center cells, pachytene spermatocytes, goblet cells, eccrine glands, cells in spinous layer, preleptotene spermatocytes, hematopoietic cells, enterocytes, hair follicles, non-germinal center cells, cytotrophoblasts	lymph node, placenta, small intestine, urinary bladder, skin 2, bone marrow, tonsil, testis, epididymis, endometrium 1, endometrium 2, appendix, colon, gallbladder, stomach 2, esophagus, oral mucosa, skin 1, rectum, vagina, duodenum
CENPQ	Approved	Medium, Low	ENSG00000031691	cells in tubules, Purkinje cells, decidual cells, macrophages, glandular cells, squamous epithelial cells, sertoli cells, neuronal cells, cells in molecular layer, lymphoid tissue, germinal center cells, cardiomyocytes, hematopoietic cells, keratinocytes, respiratory epithelial cells, elongated or late spermatids, cells in glomeruli	cerebellum, placenta, testis, hippocampus, salivary gland, bone marrow, bronchus, tonsil, vagina, epididymis, adrenal gland, endometrium 1, thyroid gland, appendix, lung, heart muscle, esophagus, oral mucosa, skin 1, rectum, kidney
CEP55	Approved	Medium, Low	ENSG00000138180	peripheral nerve/ganglion, cells in tubules, Purkinje cells, epidermal cells, decidual cells, macrophages, smooth muscle cells, glandular cells, neuronal cells, cells in seminiferous ducts, Leydig cells, myoepithelial cells, myocytes, keratinocytes, squamous epithelial cells, melanocytes, endothelial cells, non-germinal center cells, urothelial cells	stomach 1, seminal vesicle, colon, gallbladder, esophagus, kidney, testis, caudate, tonsil, epididymis, adrenal gland, thyroid gland, smooth muscle, cerebral cortex, lymph node, placenta, parathyroid gland, skeletal muscle, urinary bladder, small intestine, breast, rectum, duodenum, cerebellum, appendix, lung, skin 1, skin 2
CEP57	Approved	High, Medium, Low	ENSG00000166037	cells in tubules, neuronal cells, decidual cells, melanocytes, cells in granular layer, Langerhans, pancreatic endocrine cells, cells in red pulp, germinal center cells, hematopoietic cells, alveolar cells, endothelial cells, cells in glomeruli, cells in molecular layer, respiratory epithelial cells, glandular cells, myoepithelial cells, keratinocytes, smooth muscle cells, peripheral nerve, adipo…	stomach 2, stomach 1, seminal vesicle, colon, gallbladder, esophagus, kidney, cervix, testis, tonsil, thyroid gland, epididymis, adrenal gland, endometrium 1, endometrium 2, salivary gland, smooth muscle, heart muscle, pancreas, cerebral cortex, vagina, lymph node, placenta, hippocampus, bronchus, parathyroid gland, skeletal muscle, urinary bladder, appendix, liver, rectum, prostate, duodenum, ce…
CERS1	Enhanced	Medium, Low	ENSG00000223802	cardiomyocytes, decidual cells, glandular cells, neuronal cells, endocrine cells, germinal center cells, round or early spermatids, glial cells, enterocytes, elongated or late spermatids	lymph node, placenta, testis, hippocampus, caudate, endometrium 2, small intestine, colon, heart muscle, rectum, cerebral cortex
CETN2	Approved	High, Medium, Low	ENSG00000147400	cells in tubules, neuronal cells, decidual cells, melanocytes, spermatogonia cells, exocrine glandular cells, Langerhans, pancreatic endocrine cells, round or early spermatids, preleptotene spermatocytes, hematopoietic cells, alveolar cells, endothelial cells, follicle cells, glandular cells, myoepithelial cells, pachytene spermatocytes, keratinocytes, smooth muscle cells, peripheral nerve, Purki…	stomach 2, stomach 1, seminal vesicle, colon, gallbladder, esophagus, kidney, cervix, testis, caudate, tonsil, thyroid gland, epididymis, adrenal gland, endometrium 1, endometrium 2, salivary gland, smooth muscle, heart muscle, pancreas, cerebral cortex, vagina, placenta, hippocampus, bronchus, parathyroid gland, urinary bladder, appendix, liver, rectum, prostate, duodenum, cerebellum, fallopian …
CFAP300	Enhanced	Medium, Low	ENSG00000137691	ciliated cells cilia axoneme, cells in seminiferous ducts, ciliated cells cell body, ciliated cells tip of cilia, ciliated cells ciliary rootlets	nasopharynx, bronchus, testis, fallopian tube
CFDP1	Approved	High, Medium, Low	ENSG00000153774	cells in tubules, ovarian stroma cells, melanocytes, exocrine glandular cells, Langerhans, pancreatic endocrine cells, cells in red pulp, germinal center cells, hematopoietic cells, alveolar cells, endothelial cells, cells in glomeruli, cells in white pulp, follicle cells, respiratory epithelial cells, glandular cells, cells in seminiferous ducts, myoepithelial cells, keratinocytes, smooth muscle…	stomach 2, stomach 1, seminal vesicle, colon, gallbladder, esophagus, kidney, cervix, testis, caudate, tonsil, thyroid gland, epididymis, adrenal gland, endometrium 1, endometrium 2, salivary gland, smooth muscle, heart muscle, pancreas, cerebral cortex, vagina, lymph node, placenta, hippocampus, bronchus, parathyroid gland, skeletal muscle, adipose tissue, urinary bladder, appendix, liver, rectu…
CFL1	Approved	High, Medium, Low	ENSG00000172757	cells in tubules, cells in red pulp, alveolar cells, germinal center cells, hematopoietic cells, melanocytes, endothelial cells, cells in glomeruli, ciliated cells cilia axoneme, cells in white pulp, glandular cells, cells in seminiferous ducts, myoepithelial cells, ciliated cells ciliary rootlets, non-ciliated cells, smooth muscle cells, basal cells, macrophages, Leydig cells, lymphoid tissue, s…	stomach 2, stomach 1, seminal vesicle, colon, gallbladder, esophagus, kidney, cervix, testis, tonsil, epididymis, adrenal gland, endometrium 1, thyroid gland, salivary gland, smooth muscle, lymph node, bronchus, parathyroid gland, appendix, breast, rectum, prostate, duodenum, fallopian tube, spleen, bone marrow, soft tissue 2, small intestine, soft tissue 1, nasopharynx, lung, ovary, oral mucosa,…
CFL2	Enhanced	High, Medium, Low	ENSG00000165410	cells in tubules, decidual cells, spermatogonia cells, exocrine glandular cells, pancreatic endocrine cells, molecular layer - neuropil, endothelial cells, cells in glomeruli, non-germinal center cells, glandular cells, white matter cells - cytoplasm/membrane, germinal center cells, peripheral nerve, smooth muscle cells, adipocytes, sertoli cells, cardiomyocytes, Leydig cells, myocytes, granular …	stomach 1, colon, gallbladder, kidney, cervix, testis, caudate, tonsil, epididymis, adrenal gland, endometrium 1, thyroid gland, smooth muscle, duodenum, cerebral cortex, lymph node, placenta, skeletal muscle, adipose tissue, urinary bladder, appendix, liver, rectum, prostate, pancreas, cerebellum, fallopian tube, soft tissue 1, soft tissue 2, small intestine, nasopharynx, ovary, heart muscle
CFTR	Enhanced	High, Medium	ENSG00000001626	enterocytes, proximal tubules cell body, glandular cells, glands of Brunner, exocrine glandular cells	small intestine, salivary gland, gallbladder, duodenum, kidney, pancreas
CGN	Enhanced	High, Medium, Low	ENSG00000143375	exocrine glandular cells, enterocytes - Microvilli, proximal tubules cell body, enterocytes, respiratory epithelial cells, glandular cells, distal tubules, alveolar cells type II, cytotrophoblasts, sertoli cells, endocrine cells, glial cells, squamous epithelial cells, goblet cells, collecting ducts, non-germinal center cells, molecular layer cells - nucleus, syncytiotrophoblasts - cell body, uro…	stomach 2, stomach 1, seminal vesicle, colon, gallbladder, esophagus, kidney, cervix, testis, caudate, thyroid gland, epididymis, endometrium 1, endometrium 2, salivary gland, duodenum, vagina, placenta, bronchus, parathyroid gland, urinary bladder, appendix, breast, rectum, prostate, pancreas, cerebellum, fallopian tube, small intestine, nasopharynx, lung, ovary
CGNL1	Enhanced	High, Medium, Low	ENSG00000128849	"bowmans capsule", decidual cells, glandular cells, exocrine glandular cells, Leydig cells, enterocytes - Microvilli, proximal tubules cell body, alveolar cells, distal tubules, enterocytes, collecting ducts, endothelial cells, sertoli cells, cells in glomeruli	placenta, stomach 2, small intestine, stomach 1, salivary gland, fallopian tube, prostate, testis, thyroid gland, endometrium 1, endometrium 2, appendix, colon, breast, seminal vesicle, lung, rectum, pancreas, cerebral cortex, kidney, duodenum
CHD3	Supported	High, Medium, Low	ENSG00000170004	cells in tubules, ovarian stroma cells, exocrine glandular cells, pancreatic endocrine cells, enterocytes, Leydig cells, mucosal lymphoid cells, melanocytes, endothelial cells, cells in glomeruli, fibrohistiocytic cells, respiratory epithelial cells, glandular cells, germinal center cells, smooth muscle cells, lymphocytes, alveolar cells type II, macrophages, sertoli cells, adipocytes, endocrine …	stomach 1, colon, gallbladder, esophagus, kidney, cervix, testis, caudate, tonsil, thyroid gland, epididymis, adrenal gland, endometrium 1, endometrium 2, salivary gland, smooth muscle, vagina, cerebral cortex, lymph node, hippocampus, bronchus, skeletal muscle, adipose tissue, urinary bladder, small intestine, breast, rectum, prostate, pancreas, placenta, fallopian tube, soft tissue 1, soft tiss…
CHD4	Supported	High, Medium, Low	ENSG00000111642	cells in tubules, ovarian stroma cells, hepatocytes, ciliated cells tip of cilia, cells in granular layer, Langerhans, pancreatic endocrine cells, cells in red pulp, germinal center cells, hematopoietic cells, melanocytes, endothelial cells, cells in glomeruli, cells in white pulp, decidual cells, follicle cells, glandular cells, cells in seminiferous ducts, myoepithelial cells, keratinocytes, ci…	stomach 2, stomach 1, seminal vesicle, colon, gallbladder, esophagus, kidney, cervix, testis, caudate, tonsil, thyroid gland, epididymis, adrenal gland, endometrium 1, endometrium 2, salivary gland, smooth muscle, heart muscle, pancreas, cerebral cortex, vagina, lymph node, placenta, hippocampus, bronchus, parathyroid gland, skeletal muscle, adipose tissue, urinary bladder, appendix, liver, rectu…
CHMP1B	Supported	High, Medium, Low	ENSG00000255112	cells in tubules, ovarian stroma cells, decidual cells, melanocytes, cells in seminiferous ducts, exocrine glandular cells, cells in spinous layer, pancreatic endocrine cells, langerhans cells, cells in red pulp, germinal center cells, molecular layer - neuropil, hematopoietic cells, alveolar cells, endothelial cells, cells in glomeruli, cells in basal layer, molecular layer cells - cytoplasm/mem…	stomach 2, stomach 1, seminal vesicle, colon, gallbladder, esophagus, kidney, cervix, testis, caudate, tonsil, thyroid gland, epididymis, adrenal gland, endometrium 1, endometrium 2, salivary gland, heart muscle, pancreas, cerebral cortex, vagina, lymph node, placenta, hippocampus, bronchus, parathyroid gland, skeletal muscle, adipose tissue, urinary bladder, appendix, liver, rectum, prostate, du…
CHMP4B	Enhanced	High, Medium, Low	ENSG00000101421	cells in tubules, Purkinje cells - cytoplasm/membrane, ciliated cells tip of cilia, exocrine glandular cells, pancreatic endocrine cells, cells in red pulp, arrector pili muscle cells, germinal center cells, molecular layer - neuropil, hematopoietic cells, endothelial cells, cells in glomeruli, cells in white pulp, decidual cells, glandular cells, white matter cells - cytoplasm/membrane, myoepith…	stomach 2, stomach 1, seminal vesicle, colon, gallbladder, esophagus, kidney, cervix, testis, caudate, tonsil, thyroid gland, epididymis, adrenal gland, endometrium 1, endometrium 2, smooth muscle, heart muscle, pancreas, cerebral cortex, vagina, lymph node, placenta, hippocampus, bronchus, parathyroid gland, skeletal muscle, urinary bladder, appendix, liver, rectum, prostate, duodenum, cerebellu…
CHMP5	Enhanced	Medium, Low	ENSG00000086065	cells in tubules, neuronal cells, ciliated cells tip of cilia, urothelial cells, glandular cells, cardiomyocytes, exocrine glandular cells, Leydig cells, pachytene spermatocytes, pancreatic endocrine cells, ciliated cells cell body, trophoblastic cells, round or early spermatids, ciliated cells ciliary rootlets	stomach 2, stomach 1, seminal vesicle, colon, gallbladder, kidney, testis, caudate, adrenal gland, endometrium 1, thyroid gland, duodenum, cerebral cortex, bronchus, urinary bladder, small intestine, breast, rectum, prostate, pancreas, placenta, fallopian tube, appendix, heart muscle
CHRM1	Enhanced	High, Medium, Low	ENSG00000168539	peripheral nerve/ganglion, molecular layer cells - cytoplasm/membrane, cells in seminiferous ducts, Purkinje cells - dendrites, white matter cells - cytoplasm/membrane, neuronal cells, Purkinje cells - cytoplasm/membrane, neuropil, processes in molecular layer, GLUC cells - cytoplasm/membrane, cells in glomeruli	cerebellum, testis, hippocampus, rectum, cerebral cortex, kidney
CHRM4	Enhanced	Medium, Low	ENSG00000180720	Purkinje cells, glial cells, glandular cells, neuronal cells, cells in granular layer, cells in molecular layer, neuropil, endothelial cells	cerebellum, stomach 2, stomach 1, hippocampus, caudate, small intestine, cerebral cortex, duodenum
CHRNA1	Enhanced	High	ENSG00000138435	cardiomyocytes, myocytes	heart muscle, skeletal muscle
CHTOP	Approved	High, Medium, Low	ENSG00000160679	cells in tubules, ovarian stroma cells, decidual cells, melanocytes, cells in granular layer, Langerhans, pancreatic endocrine cells, cells in red pulp, germinal center cells, hematopoietic cells, alveolar cells, endothelial cells, cells in glomeruli, cells in white pulp, follicle cells, non-germinal center cells, glandular cells, cells in seminiferous ducts, myoepithelial cells, keratinocytes, s…	stomach 2, stomach 1, seminal vesicle, colon, gallbladder, esophagus, kidney, cervix, testis, caudate, tonsil, thyroid gland, epididymis, adrenal gland, endometrium 1, endometrium 2, salivary gland, smooth muscle, heart muscle, pancreas, cerebral cortex, vagina, lymph node, placenta, hippocampus, bronchus, parathyroid gland, skeletal muscle, adipose tissue, urinary bladder, appendix, liver, rectu…
CHUK	Approved	High, Medium, Low	ENSG00000213341	cells in tubules, ovarian stroma cells, decidual cells, melanocytes, cells in granular layer, Langerhans, pancreatic endocrine cells, cells in red pulp, germinal center cells, hematopoietic cells, alveolar cells, endothelial cells, cells in glomeruli, cells in white pulp, follicle cells, non-germinal center cells, glandular cells, cells in seminiferous ducts, myoepithelial cells, keratinocytes, s…	stomach 2, stomach 1, seminal vesicle, colon, gallbladder, esophagus, kidney, cervix, testis, caudate, tonsil, thyroid gland, epididymis, adrenal gland, endometrium 1, endometrium 2, salivary gland, smooth muscle, heart muscle, pancreas, cerebral cortex, vagina, lymph node, placenta, hippocampus, bronchus, parathyroid gland, skeletal muscle, adipose tissue, urinary bladder, appendix, liver, rectu…
CIC	Approved	High, Medium, Low	ENSG00000079432	cells in tubules, ovarian stroma cells, decidual cells, melanocytes, spermatogonia cells, cells in granular layer, Langerhans, pancreatic endocrine cells, cells in red pulp, germinal center cells, hematopoietic cells, alveolar cells, endothelial cells, cells in glomeruli, cells in white pulp, follicle cells, non-germinal center cells, glandular cells, myoepithelial cells, keratinocytes, smooth mu…	stomach 2, stomach 1, seminal vesicle, colon, gallbladder, esophagus, kidney, cervix, testis, caudate, tonsil, thyroid gland, epididymis, adrenal gland, endometrium 1, endometrium 2, salivary gland, smooth muscle, heart muscle, pancreas, cerebral cortex, vagina, lymph node, placenta, hippocampus, bronchus, parathyroid gland, skeletal muscle, adipose tissue, urinary bladder, appendix, liver, rectu…
CKAP5	Supported	High, Medium, Low	ENSG00000175216	cells in tubules, ovarian stroma cells, hepatocytes, ciliated cells tip of cilia, spermatogonia cells, syncytiotrophoblasts - microvilli, cells in granular layer, cells in spinous layer, pancreatic endocrine cells, langerhans cells, cells in red pulp, arrector pili muscle cells, germinal center cells, hematopoietic cells, melanocytes, endothelial cells, cells in glomeruli, sebaceous glands, cilia…	stomach 2, stomach 1, seminal vesicle, colon, gallbladder, esophagus, kidney, cervix, testis, caudate, tonsil, thyroid gland, epididymis, adrenal gland, endometrium 1, endometrium 2, salivary gland, smooth muscle, heart muscle, pancreas, cerebral cortex, vagina, lymph node, placenta, hippocampus, bronchus, parathyroid gland, skeletal muscle, adipose tissue, urinary bladder, appendix, liver, rectu…
CKB	Enhanced	High, Medium, Low	ENSG00000166165	Purkinje cells - cytoplasm/membrane, granular cells - cytoplasm/membrane, Purkinje cells - dendrites, adipocytes, distal tubules, myocytes, glial cells, processes in white matter, neuropil, cardiomyocytes, collecting ducts, enterocytes, processes in molecular layer, endothelial cells, glandular cells	cerebellum, stomach 2, stomach 1, hippocampus, caudate, prostate, skeletal muscle, adipose tissue, appendix, heart muscle, rectum, cerebral cortex, kidney
CKM	Enhanced	High	ENSG00000104879	cardiomyocytes, myocytes	heart muscle, skeletal muscle
CLCN2	Approved	High, Medium, Low	ENSG00000114859	cells in tubules, decidual cells, exocrine glandular cells, pancreatic endocrine cells, hematopoietic cells, alveolar cells, endothelial cells, glandular cells, cells in seminiferous ducts, myoepithelial cells, peripheral nerve, Purkinje cells, macrophages, cells in granular layer, Leydig cells, myocytes, glial cells, neuropil, chondrocytes, hepatocytes, squamous epithelial cells, respiratory epi…	stomach 2, stomach 1, seminal vesicle, colon, gallbladder, esophagus, kidney, cervix, testis, caudate, tonsil, thyroid gland, epididymis, adrenal gland, endometrium 1, endometrium 2, salivary gland, pancreas, cerebral cortex, placenta, hippocampus, bronchus, parathyroid gland, skeletal muscle, urinary bladder, appendix, liver, rectum, prostate, duodenum, cerebellum, fallopian tube, bone marrow, s…
CLCN3	Approved	High, Medium, Low	ENSG00000109572	cells in tubules, Langerhans, decidual cells, cells in granular layer, germinal center cells, hematopoietic cells, melanocytes, endothelial cells, cells in glomeruli, respiratory epithelial cells, glandular cells, cells in seminiferous ducts, myoepithelial cells, keratinocytes, smooth muscle cells, Purkinje cells, macrophages, exocrine glandular cells, adipocytes, Leydig cells, myocytes, glial ce…	stomach 2, stomach 1, seminal vesicle, colon, gallbladder, esophagus, kidney, cervix, testis, caudate, tonsil, thyroid gland, epididymis, adrenal gland, endometrium 1, endometrium 2, salivary gland, smooth muscle, pancreas, cerebral cortex, vagina, lymph node, placenta, hippocampus, bronchus, parathyroid gland, skeletal muscle, adipose tissue, urinary bladder, appendix, liver, rectum, prostate, d…
CLDN3	Enhanced	High, Medium, Low	ENSG00000165215	squamous epithelial cells, "bowmans capsule", epidermal cells, glial cells, urothelial cells, glandular cells, distal tubules, exocrine glandular cells, endocrine cells, enterocytes - Microvilli, proximal tubules cell body, goblet cells, cholangiocytes, keratinocytes, hepatocytes, collecting ducts, enterocytes, paneth cells, endothelial cells, respiratory epithelial cells	seminal vesicle, colon, gallbladder, kidney, tonsil, thyroid gland, epididymis, endometrium 1, endometrium 2, salivary gland, duodenum, cerebral cortex, bronchus, parathyroid gland, urinary bladder, appendix, liver, rectum, prostate, pancreas, fallopian tube, small intestine, nasopharynx, skin 2, skin 1, breast
CLIC1	Enhanced	High, Medium, Low	ENSG00000213719	cells in tubules, decidual cells, exocrine glandular cells, cells in spinous layer, langerhans cells, cells in red pulp, alveolar cells, endothelial cells, cells in glomeruli, ciliated cells cilia axoneme, fibrohistiocytic cells, ciliated cells tip of cilia, glandular cells, germinal center cells, ciliated cells ciliary rootlets, smooth muscle cells, lymphocytes, ciliated cells cell body, adipocy…	stomach 2, stomach 1, seminal vesicle, colon, gallbladder, esophagus, kidney, cervix, testis, tonsil, vagina, epididymis, endometrium 1, thyroid gland, salivary gland, smooth muscle, duodenum, lymph node, bronchus, skeletal muscle, adipose tissue, urinary bladder, appendix, heart muscle, rectum, prostate, pancreas, placenta, fallopian tube, spleen, soft tissue 1, small intestine, nasopharynx, lun…
CLIC4	Enhanced	High, Medium, Low	ENSG00000169504	peripheral nerve/ganglion, cells in tubules, decidual cells, glandular cells, Leydig cells, germinal center cells, peripheral nerve, processes in white matter, processes in granular layer, smooth muscle cells, cells in endometrial stroma, endothelial cells	cerebellum, placenta, testis, soft tissue 2, tonsil, epididymis, endometrium 1, endometrium 2, salivary gland, colon, smooth muscle, seminal vesicle, rectum, cerebral cortex, kidney
CLMN	Enhanced	High, Medium, Low	ENSG00000165959	cells in tubules, spermatogonia cells, exocrine glandular cells, pancreatic endocrine cells, cells in red pulp, hematopoietic cells, pachytene spermatocytes, respiratory epithelial cells, glandular cells, myoepithelial cells, round or early spermatids, Purkinje cells, Leydig cells, myocytes, glial cells, cholangiocytes, neuropil, squamous epithelial cells, non-germinal center cells, peripheral ne…	stomach 2, stomach 1, seminal vesicle, colon, gallbladder, kidney, cervix, testis, caudate, tonsil, thyroid gland, epididymis, adrenal gland, endometrium 1, endometrium 2, salivary gland, duodenum, cerebral cortex, lymph node, placenta, bronchus, parathyroid gland, skeletal muscle, urinary bladder, appendix, liver, rectum, prostate, pancreas, cerebellum, fallopian tube, spleen, bone marrow, small…
CLTC	Approved	High, Medium, Low	ENSG00000141367	cells in tubules, ovarian stroma cells, decidual cells, melanocytes, cells in granular layer, Langerhans, pancreatic endocrine cells, cells in red pulp, germinal center cells, hematopoietic cells, alveolar cells, endothelial cells, cells in glomeruli, cells in white pulp, cells in molecular layer, non-germinal center cells, glandular cells, cells in seminiferous ducts, myoepithelial cells, kerati…	stomach 2, stomach 1, seminal vesicle, colon, gallbladder, esophagus, kidney, cervix, testis, caudate, tonsil, thyroid gland, epididymis, adrenal gland, endometrium 1, endometrium 2, salivary gland, heart muscle, pancreas, cerebral cortex, vagina, lymph node, placenta, hippocampus, bronchus, parathyroid gland, urinary bladder, appendix, liver, rectum, prostate, duodenum, cerebellum, fallopian tub…
CNN1	Enhanced	High, Medium	ENSG00000130176	myoepithelial cells, smooth muscle cells	breast, smooth muscle
CNN2	Approved	Medium, Low	ENSG00000064666	glandular cells, germinal center cells, cells in red pulp, lymphoid tissue, myoepithelial cells, alveolar cells, non-germinal center cells	lymph node, cervix, stomach 1, spleen, tonsil, thyroid gland, appendix, lung, breast, prostate
CNN3	Enhanced	High, Medium, Low	ENSG00000117519	cells in tubules, ovarian stroma cells, decidual cells, spermatogonia cells, cells in granular layer, enterocytes - Microvilli, pancreatic endocrine cells, enterocytes, Leydig cells, cells in red pulp, germinal center cells, preleptotene spermatocytes, hematopoietic cells, melanocytes, endothelial cells, cells in glomeruli, peritubular cells, fibrohistiocytic cells, cells in corneal layer, non-ge…	stomach 2, stomach 1, seminal vesicle, colon, gallbladder, esophagus, kidney, cervix, testis, caudate, tonsil, thyroid gland, epididymis, adrenal gland, endometrium 1, endometrium 2, salivary gland, smooth muscle, heart muscle, pancreas, cerebral cortex, vagina, lymph node, placenta, hippocampus, bronchus, parathyroid gland, skeletal muscle, urinary bladder, appendix, liver, rectum, prostate, duo…
CNR1	Enhanced	High, Medium, Low	ENSG00000118432	squamous epithelial cells, ciliated cells cilia axoneme, neuronal cells, basal cells, ciliated cells tip of cilia, glandular cells, adipocytes, urothelial cells, sertoli cells, hofbauer cells, synaptic glomeruli - core, neuropil, ciliated cells ciliary rootlets, hematopoietic cells, cytotrophoblasts, cells in anterior , epidermal cells	stomach 2, stomach 1, seminal vesicle, colon, gallbladder, testis, pituitary gland, caudate, tonsil, thyroid gland, epididymis, endometrium 1, endometrium 2, cerebral cortex, placenta, bronchus, adipose tissue, urinary bladder, appendix, breast, rectum, prostate, duodenum, cerebellum, fallopian tube, bone marrow, small intestine, nasopharynx, skin 2
COASY	Approved	High, Medium, Low	ENSG00000068120	cells in tubules, ovarian stroma cells, decidual cells, melanocytes, cells in granular layer, Langerhans, pancreatic endocrine cells, cells in red pulp, germinal center cells, hematopoietic cells, alveolar cells, endothelial cells, cells in glomeruli, cells in white pulp, follicle cells, non-germinal center cells, glandular cells, cells in seminiferous ducts, myoepithelial cells, keratinocytes, s…	stomach 2, stomach 1, seminal vesicle, colon, gallbladder, esophagus, kidney, cervix, testis, caudate, tonsil, thyroid gland, epididymis, adrenal gland, endometrium 1, endometrium 2, salivary gland, smooth muscle, heart muscle, pancreas, cerebral cortex, vagina, lymph node, placenta, hippocampus, bronchus, parathyroid gland, skeletal muscle, adipose tissue, urinary bladder, appendix, liver, rectu…
COBL	Enhanced	High, Medium, Low	ENSG00000106078	mucosal lymphoid cells, hepatocytes, spermatogonia cells, syncytiotrophoblasts - microvilli, cells in granular layer, enterocytes - Microvilli, Langerhans, pancreatic endocrine cells, enterocytes, Leydig cells, cells in red pulp, germinal center cells, hematopoietic cells, melanocytes, endothelial cells, cells in glomeruli, cells in white pulp, follicle cells, non-germinal center cells, glandular…	stomach 2, stomach 1, seminal vesicle, colon, gallbladder, esophagus, kidney, cervix, testis, caudate, tonsil, thyroid gland, epididymis, adrenal gland, endometrium 1, endometrium 2, salivary gland, smooth muscle, heart muscle, pancreas, cerebral cortex, vagina, lymph node, placenta, hippocampus, bronchus, parathyroid gland, skeletal muscle, adipose tissue, urinary bladder, appendix, liver, rectu…
COBLL1	Enhanced	High, Medium, Low	ENSG00000082438	spermatogonia cells, syncytiotrophoblasts - microvilli, exocrine glandular cells, cells in spinous layer, pancreatic endocrine cells, proximal tubules cell body, langerhans cells, cells in red pulp, germinal center cells, preleptotene spermatocytes, hematopoietic cells, melanocytes, endothelial cells, cells in basal layer, cells in white pulp, cells in corneal layer, non-germinal center cells, gl…	stomach 2, stomach 1, seminal vesicle, colon, gallbladder, esophagus, kidney, cervix, testis, caudate, tonsil, thyroid gland, epididymis, adrenal gland, endometrium 1, endometrium 2, salivary gland, smooth muscle, heart muscle, pancreas, cerebral cortex, vagina, bronchus, skeletal muscle, urinary bladder, appendix, liver, rectum, prostate, duodenum, placenta, fallopian tube, spleen, bone marrow, …
COL1A1	Approved	High, Medium, Low	ENSG00000108821	cells in tubules, ovarian stroma cells, decidual cells, spermatogonia cells, cells in granular layer, pancreatic endocrine cells, germinal center cells, preleptotene spermatocytes, hematopoietic cells, alveolar cells, endothelial cells, cells in glomeruli, respiratory epithelial cells, glandular cells, myoepithelial cells, keratinocytes, Purkinje cells, macrophages, exocrine glandular cells, adip…	stomach 2, seminal vesicle, colon, gallbladder, esophagus, kidney, cervix, testis, caudate, tonsil, thyroid gland, epididymis, adrenal gland, endometrium 1, endometrium 2, salivary gland, pancreas, cerebral cortex, lymph node, placenta, hippocampus, bronchus, adipose tissue, urinary bladder, appendix, breast, rectum, duodenum, cerebellum, fallopian tube, bone marrow, soft tissue 2, skin 2, soft t…
COL3A1	Approved	Medium, Low	ENSG00000168542	spermatogonia cells, elongated or late spermatids, ciliated cells ciliary rootlets, Leydig cells	testis, fallopian tube
COPS2	Approved	High, Medium, Low	ENSG00000166200	cells in tubules, ovarian stroma cells, decidual cells, cells in granular layer, Langerhans, pancreatic endocrine cells, germinal center cells, melanocytes, endothelial cells, cells in glomeruli, cells in white pulp, follicle cells, respiratory epithelial cells, glandular cells, myoepithelial cells, keratinocytes, peripheral nerve, alveolar cells type II, Purkinje cells, cells in seminiferous duc…	stomach 2, seminal vesicle, colon, gallbladder, esophagus, kidney, cervix, testis, caudate, tonsil, thyroid gland, epididymis, adrenal gland, endometrium 1, endometrium 2, salivary gland, heart muscle, pancreas, cerebral cortex, vagina, lymph node, placenta, hippocampus, bronchus, parathyroid gland, skeletal muscle, adipose tissue, urinary bladder, appendix, liver, rectum, prostate, duodenum, cer…
COPS3	Approved	High, Medium, Low	ENSG00000141030	cells in tubules, ovarian stroma cells, decidual cells, melanocytes, cells in granular layer, Langerhans, pancreatic endocrine cells, cells in red pulp, germinal center cells, hematopoietic cells, alveolar cells, endothelial cells, cells in white pulp, follicle cells, non-germinal center cells, glandular cells, cells in seminiferous ducts, myoepithelial cells, keratinocytes, smooth muscle cells, …	stomach 2, stomach 1, seminal vesicle, colon, gallbladder, esophagus, kidney, cervix, testis, caudate, tonsil, thyroid gland, epididymis, adrenal gland, endometrium 1, endometrium 2, salivary gland, smooth muscle, heart muscle, pancreas, cerebral cortex, vagina, lymph node, placenta, hippocampus, bronchus, parathyroid gland, skeletal muscle, adipose tissue, urinary bladder, appendix, liver, rectu…
COPS4	Approved	High, Medium, Low	ENSG00000138663	cells in tubules, ovarian stroma cells, decidual cells, melanocytes, cells in granular layer, Langerhans, cells in red pulp, hematopoietic cells, alveolar cells, endothelial cells, cells in glomeruli, cells in white pulp, follicle cells, non-germinal center cells, glandular cells, cells in seminiferous ducts, myoepithelial cells, keratinocytes, smooth muscle cells, peripheral nerve, Purkinje cell…	stomach 2, stomach 1, seminal vesicle, colon, gallbladder, esophagus, kidney, cervix, testis, caudate, tonsil, thyroid gland, epididymis, adrenal gland, endometrium 1, endometrium 2, salivary gland, smooth muscle, heart muscle, pancreas, cerebral cortex, vagina, lymph node, placenta, hippocampus, bronchus, parathyroid gland, skeletal muscle, adipose tissue, urinary bladder, appendix, liver, rectu…
COPS5	Supported	High, Medium	ENSG00000121022	cells in tubules, ovarian stroma cells, decidual cells, spermatogonia cells, cells in granular layer, round or early spermatids, Langerhans, pancreatic endocrine cells, cells in red pulp, germinal center cells, preleptotene spermatocytes, hematopoietic cells, melanocytes, endothelial cells, cells in glomeruli, peritubular cells, cells in white pulp, non-germinal center cells, glandular cells, myo…	stomach 2, stomach 1, seminal vesicle, colon, gallbladder, esophagus, kidney, cervix, testis, caudate, tonsil, thyroid gland, epididymis, adrenal gland, endometrium 1, endometrium 2, salivary gland, smooth muscle, heart muscle, pancreas, cerebral cortex, vagina, lymph node, placenta, hippocampus, bronchus, parathyroid gland, skeletal muscle, adipose tissue, urinary bladder, appendix, liver, rectu…
COPS6	Approved	High, Medium, Low	ENSG00000168090	cells in tubules, ovarian stroma cells, decidual cells, melanocytes, spermatogonia cells, cells in granular layer, round or early spermatids, Langerhans, pancreatic endocrine cells, Purkinje cells, germinal center cells, preleptotene spermatocytes, hematopoietic cells, alveolar cells, cells in white pulp, cells in glomeruli, glandular cells, myoepithelial cells, pachytene spermatocytes, keratinoc…	stomach 2, stomach 1, seminal vesicle, colon, gallbladder, esophagus, kidney, cervix, testis, caudate, tonsil, thyroid gland, epididymis, adrenal gland, endometrium 1, endometrium 2, salivary gland, smooth muscle, pancreas, cerebral cortex, vagina, lymph node, placenta, hippocampus, bronchus, parathyroid gland, adipose tissue, urinary bladder, appendix, breast, rectum, prostate, duodenum, cerebel…
COPS7A	Supported	High, Medium, Low	ENSG00000111652	cells in tubules, neuronal cells, decidual cells, spermatogonia cells, cells in granular layer, cells in spinous layer, pancreatic endocrine cells, langerhans cells, melanocytes, alveolar cells, endothelial cells, cells in glomeruli, cells in basal layer, fibrohistiocytic cells, follicle cells, respiratory epithelial cells, glandular cells, germinal center cells, round or early spermatids, periph…	stomach 2, stomach 1, seminal vesicle, colon, gallbladder, esophagus, kidney, cervix, testis, caudate, tonsil, thyroid gland, epididymis, adrenal gland, endometrium 1, endometrium 2, salivary gland, smooth muscle, pancreas, cerebral cortex, vagina, lymph node, placenta, hippocampus, bronchus, parathyroid gland, skeletal muscle, adipose tissue, urinary bladder, appendix, breast, rectum, prostate, …
CORO1A	Enhanced	High, Medium, Low	ENSG00000102879	cells in basal layer, molecular layer cells - cytoplasm/membrane, cells in white pulp, granular cells - cytoplasm/membrane, neuropil, white matter cells - cytoplasm/membrane, germinal center cells, mucosal lymphoid cells, glial cells, processes in white matter, processes in granular layer, cells in spinous layer, cells in red pulp, hematopoietic cells, processes in molecular layer, fibrohistiocyt…	cerebellum, lymph node, hippocampus, caudate, spleen, bone marrow, tonsil, appendix, colon, skin 1, rectum, cerebral cortex, skin 2
CORO1B	Enhanced	High, Medium, Low	ENSG00000172725	cells in tubules, Purkinje cells - cytoplasm/membrane, decidual cells, exocrine glandular cells, pancreatic endocrine cells, cells in red pulp, germinal center cells, hematopoietic cells, fibrohistiocytic cells, cells in glomeruli, endothelial cells, respiratory epithelial cells, glandular cells, cells in seminiferous ducts, myoepithelial cells, smooth muscle cells, alveolar cells type II, macrop…	stomach 2, stomach 1, seminal vesicle, colon, gallbladder, kidney, cervix, testis, tonsil, thyroid gland, epididymis, adrenal gland, endometrium 1, endometrium 2, salivary gland, smooth muscle, duodenum, cerebral cortex, vagina, lymph node, placenta, bronchus, urinary bladder, appendix, breast, rectum, prostate, pancreas, cerebellum, fallopian tube, spleen, bone marrow, soft tissue 2, small intes…
CORO1C	Approved	High, Medium, Low	ENSG00000110880	cells in tubules, ovarian stroma cells, decidual cells, melanocytes, cells in granular layer, Langerhans, pancreatic endocrine cells, cells in red pulp, germinal center cells, hematopoietic cells, alveolar cells, endothelial cells, cells in glomeruli, cells in white pulp, follicle cells, non-germinal center cells, glandular cells, cells in seminiferous ducts, myoepithelial cells, keratinocytes, s…	stomach 2, stomach 1, seminal vesicle, colon, gallbladder, esophagus, kidney, cervix, testis, caudate, tonsil, thyroid gland, epididymis, adrenal gland, endometrium 1, endometrium 2, salivary gland, smooth muscle, heart muscle, pancreas, cerebral cortex, vagina, lymph node, placenta, hippocampus, bronchus, parathyroid gland, skeletal muscle, adipose tissue, urinary bladder, appendix, liver, rectu…
CORO2A	Enhanced	High, Medium, Low, Ascending	ENSG00000106789	enterocytes - Gradient, cells in tubules, mucosal lymphoid cells, exocrine glandular cells, enterocytes - Microvilli, enterocytes, melanocytes, endothelial cells, cells in glomeruli, respiratory epithelial cells, glandular cells, peripheral nerve, smooth muscle cells, macrophages, sertoli cells, cardiomyocytes, endocrine cells, myocytes, chondrocytes, hepatocytes, squamous epithelial cells, goble…	stomach 2, stomach 1, colon, gallbladder, esophagus, kidney, cervix, testis, tonsil, vagina, epididymis, adrenal gland, endometrium 1, thyroid gland, smooth muscle, heart muscle, duodenum, lymph node, bronchus, parathyroid gland, skeletal muscle, urinary bladder, appendix, liver, rectum, prostate, pancreas, soft tissue 1, soft tissue 2, small intestine, nasopharynx, lung, ovary, skin 2, skin 1, b…
CORO2B	Enhanced	High, Medium, Low	ENSG00000103647	cells in tubules, neuronal cells, decidual cells, cells in granular layer, enterocytes - Microvilli, pancreatic endocrine cells, mucosal lymphoid cells, arrector pili muscle cells, hematopoietic cells, endothelial cells, cells in glomeruli, cells in basal layer, fibrohistiocytic cells, glandular cells, myoepithelial cells, ciliated cells cell body, smooth muscle cells, lymphocytes, ciliated cells…	stomach 2, colon, gallbladder, esophagus, kidney, cervix, testis, caudate, tonsil, vagina, epididymis, adrenal gland, endometrium 1, thyroid gland, smooth muscle, cerebral cortex, lymph node, placenta, hippocampus, bronchus, parathyroid gland, urinary bladder, appendix, breast, rectum, pancreas, cerebellum, fallopian tube, spleen, bone marrow, soft tissue 2, soft tissue 1, nasopharynx, lung, ovar…
COTL1	Enhanced	High, Medium, Low	ENSG00000103187	molecular layer cells - cytoplasm/membrane, granular cells - cytoplasm/membrane, cells in red pulp, glandular cells, neuronal cells, macrophages, myocytes, proximal tubules cell body, glial cells, mucosal lymphoid cells, processes in granular layer, germinal center cells, cardiomyocytes, hematopoietic cells, trophoblastic cells, cells in white pulp, non-germinal center cells	cerebellum, lymph node, stomach 1, hippocampus, placenta, caudate, spleen, bone marrow, tonsil, skeletal muscle, thyroid gland, appendix, colon, gallbladder, stomach 2, seminal vesicle, lung, rectum, cerebral cortex, kidney, heart muscle
COX4I1	Supported	High, Medium, Low	ENSG00000131143	cells in tubules, ovarian stroma cells, decidual cells, cells in granular layer, cells in spinous layer, pancreatic endocrine cells, langerhans cells, cells in red pulp, germinal center cells, hematopoietic cells, melanocytes, endothelial cells, cells in glomeruli, cells in basal layer, fibrohistiocytic cells, non-germinal center cells, glandular cells, myoepithelial cells, pachytene spermatocyte…	stomach 2, stomach 1, seminal vesicle, colon, gallbladder, esophagus, kidney, cervix, testis, caudate, tonsil, thyroid gland, epididymis, adrenal gland, endometrium 1, endometrium 2, salivary gland, smooth muscle, heart muscle, pancreas, cerebral cortex, vagina, lymph node, placenta, hippocampus, bronchus, parathyroid gland, skeletal muscle, adipose tissue, urinary bladder, appendix, liver, rectu…
COX5A	Supported	High, Medium, Low	ENSG00000178741	decidual cells, spermatogonia cells, cells in granular layer, cells in spinous layer, pancreatic endocrine cells, proximal tubules cell body, langerhans cells, cells in red pulp, preleptotene spermatocytes, hematopoietic cells, melanocytes, endothelial cells, cells in basal layer, fibrohistiocytic cells, non-germinal center cells, glandular cells, germinal center cells, pachytene spermatocytes, e…	stomach 2, stomach 1, seminal vesicle, colon, gallbladder, esophagus, kidney, cervix, testis, caudate, tonsil, thyroid gland, epididymis, adrenal gland, endometrium 1, endometrium 2, salivary gland, smooth muscle, heart muscle, pancreas, cerebral cortex, vagina, lymph node, placenta, hippocampus, bronchus, parathyroid gland, skeletal muscle, urinary bladder, appendix, liver, rectum, prostate, duo…
COX7C	Approved	High, Medium, Low	ENSG00000127184	cells in tubules, ovarian stroma cells, decidual cells, cells in granular layer, Langerhans, pancreatic endocrine cells, cells in red pulp, germinal center cells, hematopoietic cells, melanocytes, endothelial cells, cells in glomeruli, cells in white pulp, respiratory epithelial cells, glandular cells, cells in seminiferous ducts, myoepithelial cells, keratinocytes, smooth muscle cells, Purkinje …	stomach 2, stomach 1, seminal vesicle, colon, gallbladder, esophagus, kidney, cervix, testis, caudate, tonsil, thyroid gland, epididymis, adrenal gland, endometrium 1, endometrium 2, salivary gland, smooth muscle, heart muscle, pancreas, cerebral cortex, vagina, lymph node, placenta, hippocampus, bronchus, parathyroid gland, skeletal muscle, urinary bladder, appendix, liver, rectum, prostate, duo…
CPLX4	Enhanced	High, Low	ENSG00000166569	nerve fiber layer, synapses	cerebellum, retina
CPNE1	Approved	High, Medium, Low	ENSG00000214078	cells in tubules, spermatogonia cells, exocrine glandular cells, pancreatic endocrine cells, cells in red pulp, hematopoietic cells, alveolar cells, cells in white pulp, cells in glomeruli, respiratory epithelial cells, glandular cells, germinal center cells, smooth muscle cells, macrophages, cardiomyocytes, Leydig cells, myocytes, lymphoid tissue, squamous epithelial cells, non-germinal center c…	stomach 2, stomach 1, colon, gallbladder, kidney, testis, tonsil, thyroid gland, epididymis, adrenal gland, endometrium 1, endometrium 2, salivary gland, smooth muscle, duodenum, lymph node, bronchus, parathyroid gland, skeletal muscle, urinary bladder, appendix, heart muscle, rectum, prostate, pancreas, fallopian tube, spleen, bone marrow, small intestine, nasopharynx, lung, ovary
CPNE4	Enhanced	High, Medium, Low	ENSG00000196353	glandular cells, elongated or late spermatids, Leydig cells	testis, prostate
CPSF6	Supported	High, Medium	ENSG00000111605	cells in tubules, ovarian stroma cells, decidual cells, spermatogonia cells, cells in granular layer, round or early spermatids, Langerhans, pancreatic endocrine cells, cells in red pulp, germinal center cells, preleptotene spermatocytes, hematopoietic cells, melanocytes, endothelial cells, cells in glomeruli, peritubular cells, cells in white pulp, non-germinal center cells, glandular cells, myo…	stomach 2, stomach 1, seminal vesicle, colon, gallbladder, esophagus, kidney, cervix, testis, caudate, tonsil, thyroid gland, epididymis, adrenal gland, endometrium 1, endometrium 2, salivary gland, smooth muscle, heart muscle, pancreas, cerebral cortex, vagina, lymph node, placenta, hippocampus, bronchus, parathyroid gland, skeletal muscle, adipose tissue, urinary bladder, appendix, liver, rectu…
CPSF7	Supported	High, Medium, Low	ENSG00000149532	cells in tubules, ovarian stroma cells, spermatogonia cells, sertoli cells, cells in granular layer, round or early spermatids, Langerhans, pancreatic endocrine cells, cells in red pulp, germinal center cells, preleptotene spermatocytes, hematopoietic cells, melanocytes, endothelial cells, cells in glomeruli, peritubular cells, cells in white pulp, non-germinal center cells, glandular cells, myoe…	stomach 2, stomach 1, seminal vesicle, colon, gallbladder, esophagus, kidney, cervix, testis, caudate, tonsil, thyroid gland, epididymis, adrenal gland, endometrium 1, endometrium 2, salivary gland, smooth muscle, heart muscle, pancreas, cerebral cortex, vagina, lymph node, placenta, hippocampus, bronchus, parathyroid gland, skeletal muscle, adipose tissue, urinary bladder, appendix, liver, rectu…
CR1L	Approved	Medium, Low	ENSG00000197721	neuronal cells, germinal center cells, cells in red pulp, lymphoid tissue, hematopoietic cells, cells in white pulp, non-germinal center cells	lymph node, hippocampus, spleen, bone marrow, tonsil, appendix
CREB1	Supported	High, Medium, Low	ENSG00000118260	cells in tubules, ovarian stroma cells, Bergmann glia - nucleus, exocrine glandular cells, Langerhans, pancreatic endocrine cells, cells in red pulp, germinal center cells, hematopoietic cells, melanocytes, endothelial cells, cells in glomeruli, peritubular cells, cells in white pulp, decidual cells, non-germinal center cells, glandular cells, myoepithelial cells, round or early spermatids, perip…	stomach 2, stomach 1, seminal vesicle, colon, gallbladder, esophagus, kidney, cervix, testis, caudate, tonsil, thyroid gland, epididymis, adrenal gland, endometrium 1, endometrium 2, salivary gland, smooth muscle, heart muscle, pancreas, cerebral cortex, vagina, lymph node, placenta, hippocampus, bronchus, parathyroid gland, skeletal muscle, adipose tissue, urinary bladder, appendix, liver, rectu…
CREBBP	Supported	High, Medium, Low	ENSG00000005339	cells in tubules, ovarian stroma cells, decidual cells, spermatogonia cells, sertoli cells, cells in granular layer, Langerhans, pancreatic endocrine cells, cells in red pulp, germinal center cells, preleptotene spermatocytes, hematopoietic cells, melanocytes, endothelial cells, cells in glomeruli, peritubular cells, cells in white pulp, non-germinal center cells, glandular cells, myoepithelial c…	stomach 2, stomach 1, seminal vesicle, colon, gallbladder, esophagus, kidney, cervix, testis, caudate, tonsil, thyroid gland, epididymis, adrenal gland, endometrium 1, endometrium 2, salivary gland, smooth muscle, heart muscle, pancreas, cerebral cortex, vagina, lymph node, placenta, hippocampus, bronchus, parathyroid gland, skeletal muscle, adipose tissue, urinary bladder, appendix, liver, rectu…
CRIP1	Approved	High, Medium, Low	ENSG00000213145	cells in tubules, Langerhans, decidual cells, germinal center cells, melanocytes, endothelial cells, cells in glomeruli, cells in white pulp, glandular cells, myoepithelial cells, round or early spermatids, keratinocytes, ciliated cells cell body, non-ciliated cells, smooth muscle cells, macrophages, adipocytes, glial cells, lymphoid tissue, squamous epithelial cells, goblet cells, non-germinal c…	stomach 2, stomach 1, seminal vesicle, colon, gallbladder, kidney, cervix, testis, tonsil, epididymis, endometrium 1, thyroid gland, smooth muscle, cerebral cortex, lymph node, hippocampus, bronchus, adipose tissue, appendix, breast, rectum, prostate, duodenum, placenta, fallopian tube, spleen, soft tissue 1, small intestine, nasopharynx, lung, oral mucosa, skin 1, skin 2
CRIP2	Approved	High, Medium, Low	ENSG00000182809	peripheral nerve/ganglion, cells in tubules, melanocytes, non-germinal center cells, glandular cells, exocrine glandular cells, myoepithelial cells, peripheral nerve, pancreatic endocrine cells, neuropil, chondrocytes, squamous epithelial cells, alveolar cells type I, trophoblastic cells, endothelial cells, respiratory epithelial cells, urothelial cells, cells in glomeruli, keratinocytes	stomach 2, seminal vesicle, colon, gallbladder, esophagus, kidney, cervix, tonsil, thyroid gland, epididymis, endometrium 1, endometrium 2, salivary gland, cerebral cortex, bronchus, urinary bladder, breast, prostate, pancreas, placenta, fallopian tube, soft tissue 1, soft tissue 2, nasopharynx, lung, oral mucosa, skin 1
CRK	Approved	High, Medium, Low	ENSG00000167193	cells in tubules, Langerhans, epidermal cells, glandular cells, cardiomyocytes, exocrine glandular cells, myocytes, pancreatic endocrine cells, cholangiocytes, keratinocytes, hepatocytes, squamous epithelial cells, trophoblastic cells, respiratory epithelial cells	stomach 2, colon, gallbladder, esophagus, kidney, cervix, tonsil, vagina, salivary gland, heart muscle, duodenum, bronchus, skeletal muscle, small intestine, liver, rectum, prostate, pancreas, placenta, appendix, nasopharynx, oral mucosa, skin 1, skin 2
CRMP1	Approved	Medium, Low	ENSG00000072832	Purkinje cells, glandular cells, neuronal cells, cells in molecular layer, neuropil, preleptotene spermatocytes	cerebellum, testis, hippocampus, caudate, small intestine, gallbladder, cerebral cortex, duodenum
CROCC	Enhanced	High, Medium, Low	ENSG00000058453	inner nuclear layer, photoreceptor cells, decidual cells, respiratory epithelial cells, glandular cells, outer plexiform layer, nerve fiber layer, ganglion cells	placenta, fallopian tube, bronchus, retina, thyroid gland, epididymis, endometrium 1, endometrium 2, nasopharynx
CRYAB	Enhanced	High, Medium, Low	ENSG00000109846	Bergmann glia - cytoplasm/membrane, white matter cells - cytoplasm/membrane, decidual cells, granular cells - cytoplasm/membrane, neuropil, lens fiber cells, glandular cells, adipocytes, distal tubules, myocytes, proximal tubules cell body, glial cells, processes in white matter, processes in granular layer, cardiomyocytes, processes in molecular layer, granular cells - nucleus, trophoblastic cel…	cerebellum, placenta, eye, caudate, skeletal muscle, adipose tissue, epididymis, thyroid gland, salivary gland, heart muscle, seminal vesicle, hippocampus, cerebral cortex, kidney
CRYGD	Supported	High, Low	ENSG00000118231	lens fiber cells, pachytene spermatocytes	testis, eye
CSK	Approved	High, Medium, Low	ENSG00000103653	peripheral nerve/ganglion, Purkinje cells, basal cells, glial cells, spermatogonia cells, glandular cells, neuronal cells, exocrine glandular cells, preleptotene spermatocytes, pachytene spermatocytes, round or early spermatids, cells in molecular layer, cells in red pulp, neuropil, ciliated cells cell body, non-ciliated cells, hematopoietic cells, trophoblastic cells, endothelial cells, non-germ…	stomach 2, stomach 1, seminal vesicle, colon, gallbladder, testis, caudate, tonsil, epididymis, endometrium 1, thyroid gland, duodenum, cerebral cortex, lymph node, placenta, hippocampus, bronchus, breast, pancreas, cerebellum, fallopian tube, spleen, bone marrow, nasopharynx
CSNK2B	Approved	High, Medium, Low	ENSG00000204435	cells in tubules, ovarian stroma cells, decidual cells, melanocytes, cells in granular layer, Langerhans, pancreatic endocrine cells, cells in red pulp, germinal center cells, hematopoietic cells, alveolar cells, endothelial cells, cells in glomeruli, cells in white pulp, follicle cells, non-germinal center cells, glandular cells, cells in seminiferous ducts, myoepithelial cells, keratinocytes, s…	stomach 2, stomach 1, seminal vesicle, colon, gallbladder, esophagus, kidney, cervix, testis, caudate, tonsil, thyroid gland, epididymis, adrenal gland, endometrium 1, endometrium 2, salivary gland, smooth muscle, heart muscle, pancreas, cerebral cortex, vagina, lymph node, placenta, hippocampus, bronchus, parathyroid gland, skeletal muscle, adipose tissue, urinary bladder, appendix, liver, rectu…
CSRP3	Enhanced	High	ENSG00000129170	cardiomyocytes, myocytes	heart muscle, skeletal muscle
CSTF1	Supported	High, Medium, Low	ENSG00000101138	cells in tubules, ovarian stroma cells, decidual cells, spermatogonia cells, cells in granular layer, Langerhans, pancreatic endocrine cells, cells in red pulp, round or early spermatids, preleptotene spermatocytes, hematopoietic cells, melanocytes, endothelial cells, cells in white pulp, follicle cells, respiratory epithelial cells, glandular cells, germinal center cells, pachytene spermatocytes…	stomach 2, stomach 1, seminal vesicle, colon, gallbladder, esophagus, kidney, cervix, testis, caudate, tonsil, thyroid gland, epididymis, adrenal gland, endometrium 1, endometrium 2, salivary gland, smooth muscle, heart muscle, pancreas, cerebral cortex, vagina, lymph node, placenta, hippocampus, bronchus, parathyroid gland, skeletal muscle, adipose tissue, urinary bladder, appendix, liver, rectu…
CSTF2	Supported	High, Medium, Low	ENSG00000101811	cells in tubules, ovarian stroma cells, decidual cells, spermatogonia cells, cells in granular layer, round or early spermatids, Langerhans, pancreatic endocrine cells, cells in red pulp, germinal center cells, preleptotene spermatocytes, hematopoietic cells, melanocytes, endothelial cells, cells in glomeruli, cells in white pulp, follicle cells, non-germinal center cells, glandular cells, myoepi…	stomach 2, stomach 1, seminal vesicle, colon, gallbladder, esophagus, kidney, cervix, testis, caudate, tonsil, thyroid gland, epididymis, adrenal gland, endometrium 1, endometrium 2, salivary gland, smooth muscle, heart muscle, pancreas, cerebral cortex, vagina, lymph node, placenta, hippocampus, bronchus, parathyroid gland, skeletal muscle, adipose tissue, urinary bladder, appendix, liver, rectu…
CTBP2	Approved	High, Medium, Low	ENSG00000175029	cells in tubules, decidual cells, spermatogonia cells, hematopoietic cells, exocrine glandular cells, alveolar cells, melanocytes, endothelial cells, glandular cells, myoepithelial cells, keratinocytes, ciliated cells cell body, smooth muscle cells, cardiomyocytes, Leydig cells, myocytes, glial cells, lymphoid tissue, squamous epithelial cells, non-germinal center cells, peripheral nerve/ganglion…	stomach 2, stomach 1, colon, gallbladder, esophagus, kidney, cervix, testis, tonsil, thyroid gland, epididymis, endometrium 1, endometrium 2, salivary gland, smooth muscle, duodenum, cerebral cortex, vagina, lymph node, parathyroid gland, skeletal muscle, urinary bladder, appendix, breast, rectum, prostate, pancreas, placenta, fallopian tube, bone marrow, soft tissue 2, small intestine, soft tiss…
CTNNA1	Approved	High, Medium, Low	ENSG00000044115	cells in tubules, ovarian stroma cells, decidual cells, melanocytes, cells in granular layer, Langerhans, pancreatic endocrine cells, cells in red pulp, germinal center cells, hematopoietic cells, alveolar cells, endothelial cells, cells in glomeruli, cells in white pulp, respiratory epithelial cells, glandular cells, cells in seminiferous ducts, myoepithelial cells, keratinocytes, smooth muscle …	stomach 2, stomach 1, seminal vesicle, colon, gallbladder, esophagus, kidney, cervix, testis, caudate, tonsil, thyroid gland, epididymis, adrenal gland, endometrium 1, endometrium 2, salivary gland, smooth muscle, heart muscle, pancreas, cerebral cortex, vagina, lymph node, placenta, hippocampus, bronchus, parathyroid gland, skeletal muscle, adipose tissue, urinary bladder, appendix, liver, rectu…
CTNNA2	Enhanced	Medium, Low	ENSG00000066032	glial cells, neuronal cells, neuropil, Leydig cells, cells in seminiferous ducts	hippocampus, testis, cerebral cortex
CTNNA3	Enhanced	Medium, Low	ENSG00000183230	Bergmann glia - cytoplasm/membrane, white matter cells - cytoplasm/membrane, glandular cells, cardiomyocytes, urothelial cells, glial cells, molecular layer - neuropil	cerebellum, hippocampus, fallopian tube, urinary bladder, heart muscle, rectum, duodenum, gallbladder
CTNNB1	Supported	High, Medium, Low	ENSG00000168036	cells in tubules, Purkinje cells - cytoplasm/membrane, decidual cells, spermatogonia cells, exocrine glandular cells, cells in spinous layer, pancreatic endocrine cells, langerhans cells, hematopoietic cells, melanocytes, endothelial cells, cells in glomeruli, glial cells, glandular cells, white matter cells - cytoplasm/membrane, myoepithelial cells, eccrine glands, hair follicles, alveolar cells…	stomach 2, stomach 1, seminal vesicle, colon, gallbladder, esophagus, kidney, cervix, testis, caudate, tonsil, thyroid gland, epididymis, adrenal gland, endometrium 1, endometrium 2, salivary gland, heart muscle, pancreas, cerebral cortex, vagina, placenta, hippocampus, bronchus, parathyroid gland, urinary bladder, appendix, liver, rectum, prostate, duodenum, cerebellum, fallopian tube, bone marr…
CTNNBL1	Approved	High, Medium, Low	ENSG00000132792	cells in tubules, Langerhans, ciliated cells tip of cilia, spermatogonia cells, exocrine glandular cells, pancreatic endocrine cells, germinal center cells, preleptotene spermatocytes, hematopoietic cells, melanocytes, endothelial cells, cells in glomeruli, ciliated cells cilia axoneme, decidual cells, follicle cells, glandular cells, myoepithelial cells, round or early spermatids, keratinocytes,…	stomach 2, stomach 1, seminal vesicle, colon, gallbladder, esophagus, kidney, cervix, testis, caudate, tonsil, vagina, epididymis, adrenal gland, endometrium 1, thyroid gland, salivary gland, heart muscle, pancreas, cerebral cortex, lymph node, placenta, hippocampus, bronchus, parathyroid gland, skeletal muscle, urinary bladder, appendix, liver, rectum, prostate, duodenum, cerebellum, fallopian t…
CTNND1	Enhanced	High, Medium, Low	ENSG00000198561	cells in tubules, Langerhans, decidual cells, exocrine glandular cells, pancreatic endocrine cells, germinal center cells, hematopoietic cells, melanocytes, endothelial cells, cells in glomeruli, non-germinal center cells, glandular cells, myoepithelial cells, keratinocytes, smooth muscle cells, peripheral nerve, alveolar cells type II, sertoli cells, adipocytes, macrophages, cytotrophoblasts, ca…	stomach 2, stomach 1, seminal vesicle, colon, gallbladder, esophagus, kidney, cervix, testis, tonsil, thyroid gland, epididymis, adrenal gland, endometrium 1, endometrium 2, salivary gland, smooth muscle, heart muscle, pancreas, cerebral cortex, lymph node, bronchus, parathyroid gland, skeletal muscle, adipose tissue, urinary bladder, appendix, liver, rectum, prostate, duodenum, placenta, fallopi…
CTSD	Supported	High, Medium, Low	ENSG00000117984	mucosal lymphoid cells, hepatocytes, decidual cells, cells in granular layer, cells in spinous layer, pancreatic endocrine cells, proximal tubules cell body, langerhans cells, cells in red pulp, myoepithelial cells, hematopoietic cells, melanocytes, endothelial cells, cells in glomeruli, cells in basal layer, fibrohistiocytic cells, glandular cells, germinal center cells, eccrine glands, ciliated…	stomach 2, stomach 1, seminal vesicle, colon, gallbladder, kidney, cervix, testis, caudate, tonsil, thyroid gland, epididymis, adrenal gland, endometrium 1, endometrium 2, salivary gland, smooth muscle, heart muscle, pancreas, cerebral cortex, lymph node, placenta, hippocampus, bronchus, parathyroid gland, adipose tissue, urinary bladder, appendix, liver, rectum, prostate, duodenum, cerebellum, f…
CTTN	Supported	High, Medium, Low	ENSG00000085733	cells in tubules, ovarian stroma cells, decidual cells, spermatogonia cells, cells in granular layer, cells in spinous layer, pancreatic endocrine cells, langerhans cells, cells in red pulp, germinal center cells, preleptotene spermatocytes, hematopoietic cells, melanocytes, endothelial cells, cells in glomeruli, cells in basal layer, fibrohistiocytic cells, follicle cells, non-germinal center ce…	stomach 2, stomach 1, seminal vesicle, colon, gallbladder, esophagus, kidney, cervix, testis, caudate, tonsil, thyroid gland, epididymis, adrenal gland, endometrium 1, endometrium 2, salivary gland, smooth muscle, heart muscle, pancreas, cerebral cortex, vagina, lymph node, placenta, hippocampus, bronchus, parathyroid gland, skeletal muscle, adipose tissue, urinary bladder, appendix, liver, rectu…
CTTNBP2	Enhanced	High, Medium, Low	ENSG00000077063	cells in tubules, ovarian stroma cells, ciliated cells tip of cilia, melanocytes, cells in granular layer, Langerhans, pancreatic endocrine cells, cells in red pulp, germinal center cells, hematopoietic cells, alveolar cells, endothelial cells, cells in glomeruli, decidual cells, follicle cells, glandular cells, cells in seminiferous ducts, myoepithelial cells, keratinocytes, ciliated cells cell …	stomach 2, stomach 1, seminal vesicle, colon, gallbladder, esophagus, kidney, cervix, testis, caudate, tonsil, thyroid gland, epididymis, adrenal gland, endometrium 1, endometrium 2, salivary gland, smooth muscle, heart muscle, pancreas, cerebral cortex, vagina, placenta, hippocampus, bronchus, parathyroid gland, skeletal muscle, urinary bladder, appendix, liver, rectum, prostate, duodenum, cereb…
CTTNBP2NL	Approved	High, Medium, Low	ENSG00000143079	cells in tubules, ovarian stroma cells, decidual cells, melanocytes, cells in granular layer, Langerhans, pancreatic endocrine cells, cells in red pulp, germinal center cells, hematopoietic cells, alveolar cells, endothelial cells, cells in glomeruli, cells in white pulp, non-germinal center cells, glandular cells, cells in seminiferous ducts, myoepithelial cells, keratinocytes, smooth muscle cel…	stomach 2, stomach 1, seminal vesicle, colon, gallbladder, esophagus, kidney, cervix, testis, caudate, tonsil, thyroid gland, epididymis, adrenal gland, endometrium 1, endometrium 2, salivary gland, smooth muscle, heart muscle, pancreas, cerebral cortex, lymph node, placenta, hippocampus, bronchus, skeletal muscle, adipose tissue, urinary bladder, appendix, liver, rectum, prostate, duodenum, cere…
CUL1	Supported	High, Medium, Low	ENSG00000055130	cells in tubules, neuronal cells, spermatogonia cells, cells in granular layer, Langerhans, pancreatic endocrine cells, cells in red pulp, melanocytes, endothelial cells, cells in glomeruli, cells in white pulp, follicle cells, glandular cells, germinal center cells, keratinocytes, smooth muscle cells, peripheral nerve, alveolar cells type II, Purkinje cells, macrophages, exocrine glandular cells…	stomach 2, stomach 1, seminal vesicle, colon, gallbladder, kidney, cervix, testis, caudate, tonsil, thyroid gland, epididymis, endometrium 1, endometrium 2, salivary gland, smooth muscle, heart muscle, pancreas, cerebral cortex, vagina, placenta, hippocampus, bronchus, parathyroid gland, skeletal muscle, adipose tissue, urinary bladder, appendix, liver, rectum, prostate, duodenum, cerebellum, fal…
CUL2	Approved	High, Medium, Low	ENSG00000108094	cells in tubules, ovarian stroma cells, decidual cells, cells in granular layer, Langerhans, pancreatic endocrine cells, germinal center cells, melanocytes, endothelial cells, follicle cells, respiratory epithelial cells, glandular cells, cells in seminiferous ducts, myoepithelial cells, keratinocytes, peripheral nerve, Purkinje cells, macrophages, exocrine glandular cells, adipocytes, Leydig cel…	stomach 2, stomach 1, seminal vesicle, colon, gallbladder, kidney, cervix, testis, caudate, tonsil, epididymis, adrenal gland, endometrium 1, endometrium 2, salivary gland, pancreas, cerebral cortex, lymph node, placenta, hippocampus, bronchus, parathyroid gland, adipose tissue, urinary bladder, appendix, liver, rectum, prostate, duodenum, cerebellum, fallopian tube, soft tissue 1, soft tissue 2,…
CUL3	Supported	High, Medium, Low	ENSG00000036257	cells in tubules, ovarian stroma cells, decidual cells, cells in granular layer, Langerhans, pancreatic endocrine cells, cells in red pulp, germinal center cells, hematopoietic cells, melanocytes, endothelial cells, cells in white pulp, non-germinal center cells, glandular cells, cells in seminiferous ducts, myoepithelial cells, keratinocytes, smooth muscle cells, peripheral nerve, alveolar cells…	stomach 2, stomach 1, seminal vesicle, colon, gallbladder, esophagus, kidney, cervix, testis, caudate, tonsil, thyroid gland, epididymis, adrenal gland, endometrium 1, endometrium 2, salivary gland, smooth muscle, heart muscle, pancreas, cerebral cortex, vagina, lymph node, placenta, hippocampus, bronchus, parathyroid gland, skeletal muscle, adipose tissue, urinary bladder, appendix, liver, rectu…
CUL4B	Enhanced	High, Medium, Low	ENSG00000158290	Langerhans, decidual cells, syncytiotrophoblasts - microvilli, cells in granular layer, pancreatic endocrine cells, proximal tubules cell body, cells in red pulp, hematopoietic cells, melanocytes, endothelial cells, respiratory epithelial cells, glandular cells, germinal center cells, round or early spermatids, keratinocytes, distal tubules, sertoli cells, Purkinje cells, exocrine glandular cells…	stomach 2, stomach 1, seminal vesicle, colon, gallbladder, esophagus, kidney, cervix, testis, caudate, tonsil, thyroid gland, epididymis, adrenal gland, endometrium 1, endometrium 2, salivary gland, smooth muscle, heart muscle, pancreas, cerebral cortex, vagina, lymph node, placenta, hippocampus, bronchus, parathyroid gland, skeletal muscle, urinary bladder, small intestine, liver, rectum, prosta…
CUL5	Approved	High, Medium, Low	ENSG00000166266	cells in tubules, ovarian stroma cells, decidual cells, melanocytes, cells in granular layer, Langerhans, pancreatic endocrine cells, cells in red pulp, germinal center cells, hematopoietic cells, alveolar cells, endothelial cells, cells in glomeruli, cells in white pulp, non-germinal center cells, glandular cells, cells in seminiferous ducts, myoepithelial cells, keratinocytes, smooth muscle cel…	stomach 2, stomach 1, seminal vesicle, colon, gallbladder, esophagus, kidney, cervix, testis, caudate, tonsil, thyroid gland, epididymis, adrenal gland, endometrium 1, endometrium 2, salivary gland, smooth muscle, heart muscle, pancreas, cerebral cortex, vagina, lymph node, placenta, hippocampus, bronchus, parathyroid gland, skeletal muscle, adipose tissue, urinary bladder, appendix, liver, rectu…
CUL7	Approved	High, Medium, Low	ENSG00000044090	cells in tubules, ovarian stroma cells, ciliated cells tip of cilia, melanocytes, cells in granular layer, pancreatic endocrine cells, cells in red pulp, germinal center cells, hematopoietic cells, alveolar cells, endothelial cells, cells in glomeruli, ciliated cells cilia axoneme, glandular cells, cells in seminiferous ducts, myoepithelial cells, keratinocytes, ciliated cells cell body, smooth m…	stomach 2, stomach 1, seminal vesicle, colon, gallbladder, esophagus, kidney, cervix, testis, caudate, tonsil, thyroid gland, epididymis, adrenal gland, endometrium 1, endometrium 2, salivary gland, smooth muscle, heart muscle, pancreas, cerebral cortex, vagina, lymph node, placenta, hippocampus, bronchus, parathyroid gland, skeletal muscle, urinary bladder, appendix, liver, rectum, prostate, duo…
CUL9	Approved	Medium, Low	ENSG00000112659	cells in tubules, cardiomyocytes, cells in seminiferous ducts, smooth muscle cells, glandular cells, adipocytes, cells in granular layer, Leydig cells, myoepithelial cells, neuropil, chondrocytes, hepatocytes, squamous epithelial cells, trophoblastic cells, respiratory epithelial cells, cells in glomeruli	colon, esophagus, smooth muscle, testis, thyroid gland, epididymis, adrenal gland, endometrium 2, salivary gland, kidney, heart muscle, cerebral cortex, placenta, bronchus, parathyroid gland, adipose tissue, liver, prostate, cerebellum, fallopian tube, soft tissue 1, nasopharynx, breast
CWC15	Supported	High, Medium, Low	ENSG00000150316	cells in tubules, spermatogonia cells, exocrine glandular cells, cells in spinous layer, pancreatic endocrine cells, langerhans cells, cells in red pulp, germinal center cells, endothelial cells, cells in glomeruli, glandular cells, myoepithelial cells, pachytene spermatocytes, smooth muscle cells, Purkinje cells, cells in granular layer, sertoli cells, cardiomyocytes, Leydig cells, myocytes, rou…	stomach 2, stomach 1, seminal vesicle, colon, gallbladder, esophagus, kidney, cervix, testis, caudate, tonsil, thyroid gland, epididymis, adrenal gland, endometrium 1, endometrium 2, salivary gland, smooth muscle, heart muscle, pancreas, cerebral cortex, vagina, lymph node, placenta, hippocampus, bronchus, parathyroid gland, skeletal muscle, urinary bladder, appendix, liver, rectum, prostate, duo…
CX3CL1	Approved	High, Medium, Low	ENSG00000006210	cells in tubules, ovarian stroma cells, decidual cells, melanocytes, cells in granular layer, Langerhans, pancreatic endocrine cells, cells in red pulp, germinal center cells, hematopoietic cells, alveolar cells, endothelial cells, cells in white pulp, follicle cells, non-germinal center cells, glandular cells, cells in seminiferous ducts, myoepithelial cells, keratinocytes, smooth muscle cells, …	stomach 2, stomach 1, seminal vesicle, colon, gallbladder, esophagus, kidney, cervix, testis, caudate, tonsil, thyroid gland, epididymis, adrenal gland, endometrium 1, endometrium 2, salivary gland, smooth muscle, heart muscle, pancreas, cerebral cortex, vagina, lymph node, placenta, hippocampus, bronchus, parathyroid gland, skeletal muscle, adipose tissue, urinary bladder, appendix, liver, rectu…
CXADR	Enhanced	High, Medium, Low	ENSG00000154639	mucosal lymphoid cells, hepatocytes, decidual cells, exocrine glandular cells, cells in spinous layer, pancreatic endocrine cells, enterocytes, langerhans cells, cells in red pulp, germinal center cells, hematopoietic cells, endothelial cells, cells in glomeruli, cells in basal layer, fibrohistiocytic cells, follicle cells, non-germinal center cells, glandular cells, myoepithelial cells, peripher…	stomach 2, stomach 1, seminal vesicle, colon, gallbladder, esophagus, kidney, cervix, testis, caudate, tonsil, thyroid gland, epididymis, adrenal gland, endometrium 1, endometrium 2, salivary gland, heart muscle, pancreas, cerebral cortex, vagina, lymph node, placenta, hippocampus, bronchus, parathyroid gland, skeletal muscle, adipose tissue, urinary bladder, appendix, liver, rectum, prostate, du…
CXCL12	Approved	Medium, Low	ENSG00000107562	spermatogonia cells, elongated or late spermatids, Leydig cells, round or early spermatids, preleptotene spermatocytes, pachytene spermatocytes	testis
CXCL16	Approved	High	ENSG00000161921	elongated or late spermatids	testis
CXCL8	Supported	Medium, Low	ENSG00000169429	cells in tubules, non-germinal center cells, glandular cells, cardiomyocytes, germinal center cells, myocytes, follicle cells, cells in red pulp, neuropil, squamous epithelial cells, lymphoid tissue, cells in white pulp, hematopoietic cells, sertoli cells	lymph node, stomach 2, testis, stomach 1, spleen, bone marrow, tonsil, skeletal muscle, epididymis, adrenal gland, appendix, heart muscle, esophagus, cerebral cortex, ovary, kidney
CYB5R3	Approved	High, Medium, Low	ENSG00000100243	cells in tubules, neuronal cells, decidual cells, exocrine glandular cells, pancreatic endocrine cells, cells in red pulp, melanocytes, alveolar cells, endothelial cells, cells in glomeruli, glandular cells, cells in seminiferous ducts, germinal center cells, keratinocytes, smooth muscle cells, Purkinje cells, macrophages, adipocytes, Leydig cells, myocytes, glial cells, cholangiocytes, lymphoid …	stomach 2, stomach 1, seminal vesicle, colon, gallbladder, esophagus, kidney, cervix, testis, caudate, tonsil, thyroid gland, epididymis, adrenal gland, endometrium 1, endometrium 2, salivary gland, smooth muscle, heart muscle, pancreas, cerebral cortex, vagina, lymph node, placenta, hippocampus, bronchus, skeletal muscle, adipose tissue, urinary bladder, appendix, liver, rectum, prostate, duoden…
CYBB	Enhanced	High, Medium, Low	ENSG00000165168	mucosal lymphoid cells, macrophages, hematopoietic cells, germinal center cells, cells in red pulp, squamous epithelial cells, respiratory epithelial cells	spleen, bone marrow, bronchus, tonsil, colon, lung, esophagus, rectum
CYC1	Supported	High, Medium, Low	ENSG00000179091	cells in tubules, ovarian stroma cells, decidual cells, spermatogonia cells, cells in granular layer, cells in spinous layer, pancreatic endocrine cells, langerhans cells, cells in red pulp, germinal center cells, hematopoietic cells, melanocytes, endothelial cells, cells in glomeruli, cells in basal layer, fibrohistiocytic cells, follicle cells, non-germinal center cells, glandular cells, myoepi…	stomach 2, stomach 1, seminal vesicle, lung, esophagus, kidney, cervix, testis, caudate, tonsil, thyroid gland, epididymis, adrenal gland, endometrium 1, endometrium 2, salivary gland, smooth muscle, heart muscle, pancreas, cerebral cortex, vagina, lymph node, placenta, hippocampus, bronchus, parathyroid gland, skeletal muscle, adipose tissue, urinary bladder, appendix, liver, rectum, prostate, d…
CYCS	Enhanced	High, Medium, Low	ENSG00000172115	ovarian stroma cells, hepatocytes, decidual cells, spermatogonia cells, cells in granular layer, cells in spinous layer, pancreatic endocrine cells, proximal tubules cell body, langerhans cells, cells in red pulp, germinal center cells, hematopoietic cells, endothelial cells, cells in glomeruli, cells in basal layer, fibrohistiocytic cells, cells in corneal layer, follicle cells, non-germinal cen…	stomach 2, stomach 1, seminal vesicle, colon, gallbladder, esophagus, kidney, cervix, testis, caudate, tonsil, thyroid gland, epididymis, adrenal gland, endometrium 1, endometrium 2, salivary gland, smooth muscle, heart muscle, pancreas, cerebral cortex, vagina, lymph node, placenta, hippocampus, bronchus, parathyroid gland, skeletal muscle, adipose tissue, urinary bladder, appendix, liver, rectu…
CYFIP1	Approved	Medium, Low	ENSG00000273749	cells in tubules, ovarian stroma cells, decidual cells, cells in granular layer, pancreatic endocrine cells, cells in red pulp, germinal center cells, hematopoietic cells, alveolar cells, endothelial cells, cells in glomeruli, cells in white pulp, follicle cells, respiratory epithelial cells, glandular cells, cells in seminiferous ducts, myoepithelial cells, keratinocytes, smooth muscle cells, Pu…	stomach 2, stomach 1, seminal vesicle, colon, gallbladder, esophagus, kidney, cervix, testis, caudate, tonsil, thyroid gland, epididymis, adrenal gland, endometrium 1, endometrium 2, salivary gland, smooth muscle, heart muscle, pancreas, cerebral cortex, vagina, lymph node, placenta, hippocampus, bronchus, skeletal muscle, urinary bladder, appendix, liver, rectum, prostate, duodenum, cerebellum, …
CYLD	Approved	Medium, Low	ENSG00000083799	cells in tubules, ovarian stroma cells, melanocytes, cells in granular layer, Langerhans, pancreatic endocrine cells, cells in red pulp, germinal center cells, hematopoietic cells, alveolar cells, endothelial cells, cells in glomeruli, non-germinal center cells, glandular cells, cells in seminiferous ducts, myoepithelial cells, keratinocytes, smooth muscle cells, peripheral nerve, Purkinje cells,…	stomach 2, stomach 1, seminal vesicle, colon, gallbladder, esophagus, kidney, cervix, testis, caudate, tonsil, thyroid gland, epididymis, adrenal gland, endometrium 1, endometrium 2, salivary gland, smooth muscle, heart muscle, pancreas, cerebral cortex, vagina, lymph node, placenta, hippocampus, bronchus, parathyroid gland, skeletal muscle, urinary bladder, appendix, liver, rectum, prostate, duo…
CYRIA	Approved	High, Medium, Low	ENSG00000197872	cells in tubules, ovarian stroma cells, decidual cells, melanocytes, cells in granular layer, Langerhans, pancreatic endocrine cells, cells in red pulp, germinal center cells, hematopoietic cells, alveolar cells, endothelial cells, cells in glomeruli, cells in white pulp, follicle cells, non-germinal center cells, glandular cells, cells in seminiferous ducts, myoepithelial cells, keratinocytes, s…	stomach 2, stomach 1, seminal vesicle, colon, gallbladder, esophagus, kidney, cervix, testis, caudate, tonsil, thyroid gland, epididymis, adrenal gland, endometrium 1, endometrium 2, salivary gland, smooth muscle, heart muscle, pancreas, cerebral cortex, vagina, lymph node, placenta, hippocampus, bronchus, parathyroid gland, skeletal muscle, adipose tissue, urinary bladder, appendix, liver, rectu…
CYRIB	Enhanced	High, Medium, Low	ENSG00000153310	cells in tubules, ovarian stroma cells, melanocytes, cells in granular layer, pancreatic endocrine cells, cells in red pulp, germinal center cells, hematopoietic cells, alveolar cells, endothelial cells, cells in glomeruli, cells in white pulp, follicle cells, respiratory epithelial cells, glandular cells, cells in seminiferous ducts, myoepithelial cells, peripheral nerve, smooth muscle cells, Pu…	stomach 2, stomach 1, seminal vesicle, colon, gallbladder, esophagus, kidney, testis, caudate, tonsil, thyroid gland, epididymis, adrenal gland, endometrium 1, endometrium 2, smooth muscle, pancreas, cerebral cortex, lymph node, placenta, hippocampus, bronchus, parathyroid gland, skeletal muscle, adipose tissue, urinary bladder, appendix, breast, rectum, duodenum, cerebellum, fallopian tube, sple…
DAAM2	Approved	High, Medium, Low	ENSG00000146122	cells in tubules, ovarian stroma cells, decidual cells, cells in granular layer, pancreatic endocrine cells, cells in red pulp, germinal center cells, hematopoietic cells, melanocytes, endothelial cells, cells in glomeruli, cells in white pulp, follicle cells, non-germinal center cells, glandular cells, cells in seminiferous ducts, myoepithelial cells, keratinocytes, smooth muscle cells, peripher…	stomach 2, stomach 1, seminal vesicle, colon, gallbladder, esophagus, kidney, cervix, testis, caudate, tonsil, thyroid gland, epididymis, adrenal gland, endometrium 1, endometrium 2, salivary gland, smooth muscle, heart muscle, pancreas, cerebral cortex, vagina, lymph node, placenta, hippocampus, bronchus, parathyroid gland, skeletal muscle, urinary bladder, appendix, liver, rectum, prostate, duo…
DAB2	Enhanced	High, Medium, Low	ENSG00000153071	mucosal lymphoid cells, decidual cells, syncytiotrophoblasts - microvilli, exocrine glandular cells, cells in red pulp, round or early spermatids, hematopoietic cells, endothelial cells, germinal center cells, fibrohistiocytic cells, ciliated cells tip of cilia, follicle cells, glandular cells, myoepithelial cells, pachytene spermatocytes, peripheral nerve, non-ciliated cells, smooth muscle cells…	stomach 2, stomach 1, colon, gallbladder, esophagus, kidney, cervix, testis, caudate, tonsil, thyroid gland, epididymis, adrenal gland, endometrium 1, endometrium 2, salivary gland, smooth muscle, vagina, cerebral cortex, lymph node, placenta, hippocampus, parathyroid gland, skeletal muscle, adipose tissue, urinary bladder, liver, rectum, prostate, pancreas, cerebellum, fallopian tube, spleen, bo…
DAG1	Enhanced	High, Medium, Low	ENSG00000173402	peripheral nerve/ganglion, ovarian stroma cells, macrophages, smooth muscle cells, glandular cells, cardiomyocytes, exocrine glandular cells, Leydig cells, myocytes, eccrine glands, pachytene spermatocytes, syncytiotrophoblasts - microvilli, peripheral nerve, endothelial cells, respiratory epithelial cells, syncytiotrophoblasts - cell body, cells in glomeruli, peritubular cells	stomach 2, stomach 1, colon, gallbladder, smooth muscle, testis, thyroid gland, epididymis, endometrium 1, endometrium 2, kidney, heart muscle, cerebral cortex, bronchus, parathyroid gland, skeletal muscle, breast, rectum, prostate, pancreas, placenta, soft tissue 1, nasopharynx, lung, ovary, skin 2
DAPK1	Approved	High, Medium, Low	ENSG00000196730	cells in tubules, neuronal cells, exocrine glandular cells, Langerhans, pancreatic endocrine cells, cells in red pulp, germinal center cells, hematopoietic cells, melanocytes, endothelial cells, glandular cells, cells in seminiferous ducts, myoepithelial cells, keratinocytes, macrophages, cells in granular layer, cardiomyocytes, Leydig cells, myocytes, cholangiocytes, lymphoid tissue, hepatocytes…	stomach 2, stomach 1, seminal vesicle, colon, gallbladder, esophagus, kidney, cervix, testis, caudate, tonsil, thyroid gland, epididymis, adrenal gland, endometrium 1, endometrium 2, salivary gland, heart muscle, pancreas, cerebral cortex, vagina, lymph node, placenta, bronchus, skeletal muscle, urinary bladder, appendix, liver, rectum, prostate, duodenum, cerebellum, fallopian tube, spleen, bone…
DAPK3	Approved	High, Medium, Low	ENSG00000167657	cells in tubules, ovarian stroma cells, decidual cells, melanocytes, cells in granular layer, Langerhans, germinal center cells, hematopoietic cells, alveolar cells, endothelial cells, cells in glomeruli, follicle cells, glandular cells, cells in seminiferous ducts, myoepithelial cells, keratinocytes, smooth muscle cells, peripheral nerve, Purkinje cells, macrophages, exocrine glandular cells, ad…	stomach 2, stomach 1, seminal vesicle, colon, gallbladder, esophagus, kidney, cervix, testis, caudate, tonsil, thyroid gland, epididymis, adrenal gland, endometrium 1, endometrium 2, salivary gland, smooth muscle, pancreas, cerebral cortex, vagina, lymph node, placenta, hippocampus, bronchus, skeletal muscle, adipose tissue, urinary bladder, appendix, breast, rectum, prostate, duodenum, cerebellu…
DARS1	Enhanced	High, Medium, Low	ENSG00000115866	cells in tubules, ovarian stroma cells, decidual cells, spermatogonia cells, cells in granular layer, Langerhans, pancreatic endocrine cells, cells in red pulp, germinal center cells, hematopoietic cells, melanocytes, endothelial cells, cells in glomeruli, cells in white pulp, follicle cells, non-germinal center cells, glandular cells, myoepithelial cells, round or early spermatids, keratinocytes…	stomach 2, stomach 1, seminal vesicle, colon, gallbladder, esophagus, kidney, cervix, testis, caudate, tonsil, thyroid gland, epididymis, adrenal gland, endometrium 1, endometrium 2, salivary gland, pancreas, cerebral cortex, vagina, lymph node, placenta, hippocampus, bronchus, parathyroid gland, adipose tissue, urinary bladder, appendix, liver, rectum, prostate, duodenum, cerebellum, fallopian t…
DBN1	Enhanced	High, Medium, Low	ENSG00000113758	cells in tubules, mucosal lymphoid cells, spermatogonia cells, exocrine glandular cells, synaptic glomeruli - core, cells in red pulp, hematopoietic cells, endothelial cells, cells in glomeruli, non-germinal center cells, glandular cells, myoepithelial cells, neuronal cells, processes in granular layer, peripheral nerve, GLUC cells - cytoplasm/membrane, processes in white matter, neuropil, squamo…	stomach 2, stomach 1, colon, gallbladder, esophagus, kidney, testis, caudate, tonsil, epididymis, endometrium 1, endometrium 2, salivary gland, cerebral cortex, lymph node, hippocampus, parathyroid gland, urinary bladder, breast, rectum, prostate, pancreas, cerebellum, fallopian tube, spleen, bone marrow, soft tissue 2, nasopharynx, ovary, oral mucosa, skin 1, skin 2
DBNL	Enhanced	High, Medium, Low	ENSG00000136279	cells in tubules, Purkinje cells - cytoplasm/membrane, decidual cells, exocrine glandular cells, pancreatic endocrine cells, synaptic glomeruli - core, cells in red pulp, germinal center cells, hematopoietic cells, endothelial cells, cells in glomeruli, cells in white pulp, non-germinal center cells, glandular cells, myoepithelial cells, round or early spermatids, processes in granular layer, ker…	stomach 2, stomach 1, seminal vesicle, colon, gallbladder, esophagus, kidney, cervix, testis, caudate, tonsil, thyroid gland, epididymis, adrenal gland, endometrium 1, endometrium 2, salivary gland, pancreas, cerebral cortex, vagina, lymph node, placenta, hippocampus, bronchus, parathyroid gland, urinary bladder, appendix, liver, rectum, prostate, duodenum, cerebellum, fallopian tube, spleen, bon…
DCPS	Supported	High, Medium, Low	ENSG00000110063	cells in tubules, ovarian stroma cells, decidual cells, spermatogonia cells, exocrine glandular cells, round or early spermatids, Langerhans, cells in red pulp, germinal center cells, preleptotene spermatocytes, hematopoietic cells, melanocytes, endothelial cells, cells in glomeruli, peritubular cells, cells in white pulp, non-germinal center cells, glandular cells, myoepithelial cells, pachytene…	stomach 2, stomach 1, seminal vesicle, colon, gallbladder, esophagus, kidney, cervix, testis, caudate, tonsil, thyroid gland, epididymis, adrenal gland, endometrium 1, endometrium 2, salivary gland, smooth muscle, heart muscle, pancreas, cerebral cortex, vagina, lymph node, hippocampus, bronchus, parathyroid gland, skeletal muscle, adipose tissue, urinary bladder, appendix, liver, rectum, prostat…
DCTN1	Approved	High, Medium, Low	ENSG00000204843	cells in tubules, neuronal cells, exocrine glandular cells, Langerhans, pancreatic endocrine cells, hematopoietic cells, melanocytes, endothelial cells, cells in glomeruli, follicle cells, non-germinal center cells, glandular cells, cells in seminiferous ducts, myoepithelial cells, keratinocytes, smooth muscle cells, peripheral nerve, Purkinje cells, macrophages, adipocytes, Leydig cells, myocyte…	stomach 2, stomach 1, seminal vesicle, colon, gallbladder, esophagus, kidney, cervix, testis, caudate, tonsil, thyroid gland, epididymis, adrenal gland, endometrium 1, endometrium 2, salivary gland, smooth muscle, heart muscle, pancreas, cerebral cortex, vagina, placenta, hippocampus, bronchus, skeletal muscle, adipose tissue, urinary bladder, appendix, liver, rectum, prostate, duodenum, cerebell…
DCTN2	Enhanced	High, Medium, Low	ENSG00000175203	cells in tubules, ovarian stroma cells, cells in granular layer, round or early spermatids, Langerhans, cells in red pulp, germinal center cells, hematopoietic cells, melanocytes, endothelial cells, cells in glomeruli, cells in white pulp, cells in molecular layer, respiratory epithelial cells, glandular cells, myoepithelial cells, pachytene spermatocytes, keratinocytes, smooth muscle cells, peri…	stomach 2, stomach 1, seminal vesicle, colon, gallbladder, esophagus, kidney, cervix, testis, caudate, tonsil, thyroid gland, epididymis, adrenal gland, endometrium 1, endometrium 2, salivary gland, smooth muscle, heart muscle, pancreas, cerebral cortex, vagina, lymph node, placenta, hippocampus, bronchus, parathyroid gland, urinary bladder, appendix, liver, rectum, prostate, duodenum, cerebellum…
DCTN5	Approved	Medium, Low	ENSG00000166847	cells in tubules, Langerhans, exocrine glandular cells, pancreatic endocrine cells, hematopoietic cells, melanocytes, non-germinal center cells, glandular cells, cells in seminiferous ducts, myoepithelial cells, keratinocytes, peripheral nerve, Purkinje cells, macrophages, Leydig cells, myocytes, glial cells, cholangiocytes, hepatocytes, squamous epithelial cells, respiratory epithelial cells, ep…	stomach 2, stomach 1, seminal vesicle, colon, gallbladder, kidney, cervix, testis, caudate, tonsil, thyroid gland, epididymis, adrenal gland, endometrium 2, salivary gland, duodenum, cerebral cortex, placenta, hippocampus, bronchus, parathyroid gland, skeletal muscle, urinary bladder, appendix, liver, rectum, prostate, pancreas, cerebellum, fallopian tube, bone marrow, soft tissue 2, small intest…
DCTN6	Approved	High, Medium, Low	ENSG00000104671	peripheral nerve/ganglion, cells in tubules, Langerhans, epidermal cells, decidual cells, cells in seminiferous ducts, non-germinal center cells, glandular cells, squamous epithelial cells, exocrine glandular cells, Leydig cells, germinal center cells, neuropil, hematopoietic cells, lymphoid tissue, trophoblastic cells, cells in white pulp, respiratory epithelial cells, urothelial cells, cells in…	stomach 2, stomach 1, seminal vesicle, colon, gallbladder, esophagus, kidney, cervix, testis, tonsil, thyroid gland, epididymis, adrenal gland, endometrium 1, endometrium 2, salivary gland, duodenum, cerebral cortex, lymph node, bronchus, parathyroid gland, urinary bladder, appendix, breast, rectum, prostate, pancreas, placenta, fallopian tube, spleen, bone marrow, small intestine, nasopharynx, o…
DDB1	Approved	High, Medium, Low	ENSG00000167986	cells in tubules, Langerhans, decidual cells, exocrine glandular cells, pancreatic endocrine cells, cells in red pulp, hematopoietic cells, melanocytes, endothelial cells, cells in white pulp, follicle cells, respiratory epithelial cells, glandular cells, cells in seminiferous ducts, germinal center cells, keratinocytes, Purkinje cells, macrophages, adipocytes, Leydig cells, myocytes, glial cells…	stomach 2, stomach 1, seminal vesicle, colon, gallbladder, esophagus, kidney, cervix, testis, caudate, tonsil, thyroid gland, epididymis, adrenal gland, endometrium 1, endometrium 2, salivary gland, heart muscle, pancreas, cerebral cortex, vagina, lymph node, placenta, hippocampus, bronchus, parathyroid gland, skeletal muscle, adipose tissue, urinary bladder, appendix, liver, rectum, prostate, du…
DDB2	Enhanced	High, Medium, Low	ENSG00000134574	mucosal lymphoid cells, decidual cells, exocrine glandular cells, cells in spinous layer, pancreatic endocrine cells, proximal tubules cell body, myoepithelial cells, hematopoietic cells, melanocytes, endothelial cells, cells in glomeruli, sebaceous glands, cells in basal layer, fibrohistiocytic cells, glandular cells, ovarian stroma cells, germinal center cells, peripheral nerve, non-ciliated ce…	stomach 2, stomach 1, seminal vesicle, colon, gallbladder, esophagus, kidney, cervix, testis, tonsil, vagina, epididymis, adrenal gland, endometrium 1, endometrium 2, salivary gland, smooth muscle, pancreas, cerebral cortex, lymph node, placenta, bronchus, parathyroid gland, urinary bladder, appendix, liver, rectum, duodenum, cerebellum, fallopian tube, bone marrow, soft tissue 2, skin 2, small i…
DDRGK1	Approved	Medium, Low	ENSG00000198171	cells in tubules, neuronal cells, exocrine glandular cells, pancreatic endocrine cells, cells in red pulp, germinal center cells, hematopoietic cells, cells in glomeruli, respiratory epithelial cells, glandular cells, cells in seminiferous ducts, myoepithelial cells, smooth muscle cells, Purkinje cells, macrophages, adipocytes, Leydig cells, myocytes, neuropil, hepatocytes, squamous epithelial ce…	stomach 2, stomach 1, seminal vesicle, colon, gallbladder, esophagus, kidney, cervix, testis, tonsil, thyroid gland, epididymis, adrenal gland, endometrium 1, endometrium 2, salivary gland, smooth muscle, pancreas, cerebral cortex, lymph node, placenta, hippocampus, bronchus, parathyroid gland, skeletal muscle, adipose tissue, urinary bladder, appendix, liver, rectum, prostate, duodenum, cerebell…
DDX1	Enhanced	High, Medium, Low	ENSG00000079785	cells in tubules, ovarian stroma cells, melanocytes, spermatogonia cells, cells in granular layer, Langerhans, pancreatic endocrine cells, cells in red pulp, germinal center cells, hematopoietic cells, alveolar cells, endothelial cells, cells in glomeruli, cells in white pulp, respiratory epithelial cells, glandular cells, myoepithelial cells, round or early spermatids, keratinocytes, smooth musc…	stomach 2, stomach 1, seminal vesicle, colon, gallbladder, esophagus, kidney, cervix, testis, caudate, tonsil, thyroid gland, epididymis, adrenal gland, endometrium 1, endometrium 2, salivary gland, smooth muscle, heart muscle, pancreas, cerebral cortex, vagina, lymph node, placenta, hippocampus, parathyroid gland, skeletal muscle, adipose tissue, urinary bladder, appendix, liver, rectum, prostat…
DDX10	Approved	High, Medium, Low	ENSG00000178105	cells in tubules, Langerhans, melanocytes, cells in granular layer, pancreatic endocrine cells, cells in red pulp, round or early spermatids, hematopoietic cells, alveolar cells, endothelial cells, cells in white pulp, respiratory epithelial cells, glandular cells, germinal center cells, pachytene spermatocytes, keratinocytes, peripheral nerve, Purkinje cells, macrophages, exocrine glandular cell…	stomach 2, stomach 1, colon, gallbladder, kidney, cervix, testis, caudate, tonsil, thyroid gland, epididymis, adrenal gland, endometrium 1, endometrium 2, salivary gland, heart muscle, pancreas, cerebral cortex, lymph node, placenta, hippocampus, bronchus, urinary bladder, appendix, liver, rectum, duodenum, cerebellum, fallopian tube, spleen, bone marrow, soft tissue 2, small intestine, soft tiss…
DDX17	Supported	High, Medium, Low	ENSG00000100201	cells in tubules, neuronal cells, Bergmann glia - nucleus, sertoli cells, exocrine glandular cells, cells in spinous layer, pancreatic endocrine cells, langerhans cells, cells in red pulp, germinal center cells, hematopoietic cells, melanocytes, endothelial cells, hair follicles, cells in basal layer, fibrohistiocytic cells, decidual cells, non-germinal center cells, glandular cells, myoepithelia…	stomach 2, stomach 1, seminal vesicle, lung, gallbladder, esophagus, kidney, cervix, testis, caudate, tonsil, thyroid gland, epididymis, adrenal gland, endometrium 1, endometrium 2, salivary gland, smooth muscle, pancreas, cerebral cortex, lymph node, placenta, hippocampus, bronchus, parathyroid gland, skeletal muscle, urinary bladder, appendix, breast, rectum, prostate, duodenum, cerebellum, fal…
DDX21	Enhanced	High, Medium, Low	ENSG00000165732	mucosal lymphoid cells, decidual cells, melanocytes, spermatogonia cells, Leydig cells, exocrine glandular cells, cells in spinous layer, proximal tubules cell body, langerhans cells, cells in red pulp, myoepithelial cells, hematopoietic cells, alveolar cells, endothelial cells, enterocytes, cells in basal layer, fibrohistiocytic cells, glandular cells, germinal center cells, ciliated cells cell …	stomach 2, stomach 1, seminal vesicle, colon, gallbladder, esophagus, kidney, cervix, testis, caudate, tonsil, thyroid gland, epididymis, adrenal gland, endometrium 1, endometrium 2, salivary gland, smooth muscle, heart muscle, pancreas, cerebral cortex, vagina, lymph node, placenta, hippocampus, bronchus, parathyroid gland, skeletal muscle, urinary bladder, appendix, liver, rectum, prostate, duo…
DDX23	Approved	High, Medium, Low	ENSG00000174243	cells in tubules, ovarian stroma cells, melanocytes, cells in granular layer, Langerhans, cells in red pulp, germinal center cells, hematopoietic cells, alveolar cells, endothelial cells, cells in glomeruli, cells in white pulp, non-germinal center cells, glandular cells, cells in seminiferous ducts, myoepithelial cells, keratinocytes, smooth muscle cells, peripheral nerve, Purkinje cells, macrop…	stomach 2, stomach 1, seminal vesicle, colon, gallbladder, esophagus, kidney, cervix, testis, caudate, tonsil, thyroid gland, epididymis, adrenal gland, endometrium 1, endometrium 2, salivary gland, smooth muscle, heart muscle, pancreas, cerebral cortex, vagina, lymph node, placenta, hippocampus, bronchus, parathyroid gland, skeletal muscle, adipose tissue, urinary bladder, appendix, liver, rectu…
DDX39B	Enhanced	High, Medium, Low	ENSG00000198563	Langerhans, decidual cells, spermatogonia cells, exocrine glandular cells, pancreatic endocrine cells, proximal tubules cell body, cells in red pulp, germinal center cells, hematopoietic cells, melanocytes, endothelial cells, cells in glomeruli, non-germinal center cells, glandular cells, myoepithelial cells, pachytene spermatocytes, keratinocytes, distal tubules, peripheral nerve, alveolar cells…	stomach 2, stomach 1, seminal vesicle, colon, gallbladder, esophagus, kidney, cervix, testis, tonsil, thyroid gland, epididymis, adrenal gland, endometrium 1, endometrium 2, salivary gland, smooth muscle, duodenum, vagina, bronchus, skeletal muscle, urinary bladder, appendix, breast, rectum, prostate, pancreas, placenta, fallopian tube, spleen, bone marrow, soft tissue 2, skin 2, small intestine,…
DDX46	Supported	High, Medium, Low	ENSG00000145833	cells in tubules, ovarian stroma cells, decidual cells, spermatogonia cells, cells in granular layer, round or early spermatids, Langerhans, pancreatic endocrine cells, cells in red pulp, germinal center cells, preleptotene spermatocytes, hematopoietic cells, melanocytes, endothelial cells, cells in glomeruli, cells in white pulp, non-germinal center cells, glandular cells, myoepithelial cells, p…	stomach 2, stomach 1, seminal vesicle, colon, gallbladder, esophagus, kidney, cervix, testis, caudate, tonsil, thyroid gland, epididymis, adrenal gland, endometrium 1, endometrium 2, salivary gland, smooth muscle, heart muscle, pancreas, cerebral cortex, vagina, lymph node, placenta, hippocampus, bronchus, parathyroid gland, skeletal muscle, adipose tissue, urinary bladder, appendix, liver, rectu…
DDX58	Approved	High, Medium, Low	ENSG00000107201	cells in tubules, neuronal cells, decidual cells, melanocytes, exocrine glandular cells, Langerhans, pancreatic endocrine cells, cells in red pulp, germinal center cells, hematopoietic cells, alveolar cells, endothelial cells, cells in glomeruli, respiratory epithelial cells, glandular cells, cells in seminiferous ducts, myoepithelial cells, keratinocytes, smooth muscle cells, peripheral nerve, m…	stomach 2, stomach 1, seminal vesicle, colon, gallbladder, kidney, cervix, testis, tonsil, thyroid gland, epididymis, adrenal gland, endometrium 1, endometrium 2, salivary gland, smooth muscle, duodenum, cerebral cortex, vagina, lymph node, bronchus, parathyroid gland, skeletal muscle, urinary bladder, appendix, liver, rectum, prostate, pancreas, placenta, fallopian tube, spleen, bone marrow, sof…
DDX6	Approved	High, Medium, Low	ENSG00000110367	cells in tubules, ovarian stroma cells, decidual cells, melanocytes, cells in granular layer, Langerhans, pancreatic endocrine cells, cells in red pulp, germinal center cells, hematopoietic cells, alveolar cells, endothelial cells, cells in glomeruli, cells in white pulp, follicle cells, non-germinal center cells, glandular cells, cells in seminiferous ducts, myoepithelial cells, keratinocytes, s…	stomach 2, stomach 1, seminal vesicle, colon, gallbladder, esophagus, kidney, cervix, testis, caudate, tonsil, thyroid gland, epididymis, adrenal gland, endometrium 1, endometrium 2, salivary gland, smooth muscle, heart muscle, pancreas, cerebral cortex, vagina, lymph node, placenta, hippocampus, bronchus, parathyroid gland, skeletal muscle, adipose tissue, urinary bladder, appendix, liver, rectu…
DEFA6	Enhanced	High	ENSG00000164822	paneth cells	small intestine, duodenum
DENND1C	Enhanced	High, Medium, Low	ENSG00000205744	alveolar cells type II, mucosal lymphoid cells, cells in white pulp, macrophages, cells in red pulp, germinal center cells, peripheral nerve/ganglion, hematopoietic cells, alveolar cells type I, endothelial cells, non-germinal center cells	lymph node, spleen, bone marrow, tonsil, appendix, colon, lung, rectum
DHCR24	Enhanced	High, Medium, Low	ENSG00000116133	sebaceous glands, glandular cells, neuronal cells, cells in granular layer, Leydig cells, hepatocytes, distal tubules, hair follicles, fibrohistiocytic cells	testis, cerebral cortex, adrenal gland, liver, skin 1, kidney, skin 2
DHX15	Approved	Medium, Low	ENSG00000109606	cells in tubules, Purkinje cells, epidermal cells, decidual cells, cells in seminiferous ducts, glandular cells, neuronal cells, urothelial cells, Leydig cells, germinal center cells, Langerhans, pancreatic endocrine cells, follicle cells, keratinocytes, squamous epithelial cells, melanocytes, trophoblastic cells, respiratory epithelial cells	stomach 1, colon, gallbladder, esophagus, kidney, testis, caudate, tonsil, vagina, epididymis, adrenal gland, endometrium 1, endometrium 2, duodenum, placenta, hippocampus, urinary bladder, breast, rectum, pancreas, cerebellum, fallopian tube, nasopharynx, ovary, skin 1, skin 2
DHX16	Supported	High, Medium, Low	ENSG00000204560	cells in tubules, ovarian stroma cells, decidual cells, spermatogonia cells, cells in granular layer, Langerhans, pancreatic endocrine cells, cells in red pulp, round or early spermatids, preleptotene spermatocytes, hematopoietic cells, melanocytes, endothelial cells, cells in glomeruli, peritubular cells, germinal center cells, cells in white pulp, non-germinal center cells, glandular cells, myo…	stomach 2, stomach 1, seminal vesicle, colon, gallbladder, esophagus, kidney, cervix, testis, caudate, tonsil, thyroid gland, epididymis, adrenal gland, endometrium 1, endometrium 2, salivary gland, smooth muscle, heart muscle, pancreas, cerebral cortex, vagina, lymph node, placenta, hippocampus, bronchus, parathyroid gland, skeletal muscle, adipose tissue, urinary bladder, appendix, liver, rectu…
DHX9	Supported	High, Medium, Low	ENSG00000135829	cells in tubules, ovarian stroma cells, spermatogonia cells, sertoli cells, cells in granular layer, round or early spermatids, Langerhans, pancreatic endocrine cells, cells in red pulp, germinal center cells, preleptotene spermatocytes, hematopoietic cells, melanocytes, endothelial cells, cells in glomeruli, cells in white pulp, follicle cells, non-germinal center cells, glandular cells, myoepit…	stomach 2, stomach 1, seminal vesicle, colon, gallbladder, esophagus, kidney, cervix, testis, caudate, tonsil, thyroid gland, epididymis, adrenal gland, endometrium 1, endometrium 2, salivary gland, smooth muscle, heart muscle, pancreas, cerebral cortex, vagina, lymph node, placenta, hippocampus, bronchus, parathyroid gland, skeletal muscle, adipose tissue, urinary bladder, appendix, liver, rectu…
DIAPH1	Approved	High, Medium, Low	ENSG00000131504	cells in tubules, decidual cells, spermatogonia cells, exocrine glandular cells, pancreatic endocrine cells, cells in red pulp, preleptotene spermatocytes, hematopoietic cells, endothelial cells, non-germinal center cells, glandular cells, germinal center cells, round or early spermatids, Purkinje cells, macrophages, cells in granular layer, myocytes, glial cells, cholangiocytes, neuropil, hepato…	stomach 2, stomach 1, seminal vesicle, colon, gallbladder, kidney, cervix, testis, caudate, tonsil, thyroid gland, epididymis, adrenal gland, endometrium 1, endometrium 2, salivary gland, pancreas, cerebral cortex, lymph node, placenta, hippocampus, bronchus, skeletal muscle, urinary bladder, appendix, liver, rectum, prostate, duodenum, cerebellum, fallopian tube, spleen, bone marrow, soft tissue…
DIAPH2	Enhanced	High, Medium, Low	ENSG00000147202	cells in tubules, neuronal cells, decidual cells, exocrine glandular cells, pancreatic endocrine cells, cells in red pulp, germinal center cells, hematopoietic cells, melanocytes, endothelial cells, cells in glomeruli, cells in white pulp, follicle cells, respiratory epithelial cells, glandular cells, myoepithelial cells, keratinocytes, smooth muscle cells, alveolar cells type II, macrophages, se…	stomach 2, stomach 1, seminal vesicle, colon, gallbladder, esophagus, kidney, cervix, testis, caudate, tonsil, vagina, epididymis, adrenal gland, endometrium 1, endometrium 2, salivary gland, smooth muscle, pancreas, cerebral cortex, lymph node, placenta, hippocampus, bronchus, parathyroid gland, skeletal muscle, urinary bladder, appendix, liver, rectum, prostate, duodenum, cerebellum, fallopian …
DIP2B	Enhanced	High, Medium, Low	ENSG00000066084	cells in tubules, neuronal cells, decidual cells, melanocytes, spermatogonia cells, cells in granular layer, Langerhans, pancreatic endocrine cells, cells in red pulp, germinal center cells, hematopoietic cells, alveolar cells, endothelial cells, cells in white pulp, cells in molecular layer, respiratory epithelial cells, glandular cells, myoepithelial cells, keratinocytes, smooth muscle cells, m…	stomach 2, stomach 1, colon, gallbladder, esophagus, kidney, cervix, testis, tonsil, thyroid gland, epididymis, adrenal gland, endometrium 1, endometrium 2, salivary gland, smooth muscle, pancreas, cerebral cortex, vagina, lymph node, placenta, hippocampus, bronchus, parathyroid gland, skeletal muscle, urinary bladder, appendix, breast, rectum, prostate, duodenum, cerebellum, fallopian tube, sple…
DIXDC1	Approved	High, Medium, Low	ENSG00000150764	peripheral nerve/ganglion, cells in tubules, Purkinje cells, epidermal cells, decidual cells, cells in seminiferous ducts, non-germinal center cells, glandular cells, cardiomyocytes, exocrine glandular cells, myocytes, fibroblasts, smooth muscle cells, neuropil, chondrocytes, hepatocytes, squamous epithelial cells, peripheral nerve, endothelial cells, respiratory epithelial cells, urothelial cells	stomach 2, stomach 1, seminal vesicle, colon, gallbladder, esophagus, kidney, cervix, testis, tonsil, epididymis, adrenal gland, endometrium 1, thyroid gland, smooth muscle, duodenum, cerebral cortex, lymph node, placenta, bronchus, parathyroid gland, skeletal muscle, urinary bladder, appendix, liver, rectum, pancreas, cerebellum, fallopian tube, soft tissue 1, small intestine, nasopharynx, skin …
DLG1	Supported	High, Medium, Low	ENSG00000075711	cells in tubules, ovarian stroma cells, decidual cells, spermatogonia cells, syncytiotrophoblasts - microvilli, exocrine glandular cells, Langerhans, pancreatic endocrine cells, synaptic glomeruli - core, cells in red pulp, germinal center cells, molecular layer - neuropil, hematopoietic cells, melanocytes, endothelial cells, cells in glomeruli, molecular layer cells - cytoplasm/membrane, non-ger…	stomach 2, stomach 1, seminal vesicle, colon, gallbladder, esophagus, kidney, cervix, testis, tonsil, thyroid gland, epididymis, adrenal gland, endometrium 1, endometrium 2, salivary gland, smooth muscle, heart muscle, pancreas, cerebral cortex, vagina, lymph node, placenta, hippocampus, bronchus, parathyroid gland, skeletal muscle, urinary bladder, appendix, liver, rectum, prostate, duodenum, ce…
DLG4	Enhanced	High, Medium, Low	ENSG00000132535	molecular layer cells - cytoplasm/membrane, neuronal cells, endocrine cells, goblet cells, synaptic glomeruli - core, Purkinje cells - cytoplasm/membrane, neuropil, paneth cells, enterocytes, granular cells - nucleus, GLUC cells - cytoplasm/membrane	cerebellum, hippocampus, caudate, appendix, small intestine, cerebral cortex
DLST	Supported	High, Medium, Low	ENSG00000119689	ovarian stroma cells, hepatocytes, spermatogonia cells, cells in granular layer, Langerhans, pancreatic endocrine cells, proximal tubules cell body, cells in red pulp, round or early spermatids, preleptotene spermatocytes, hematopoietic cells, melanocytes, endothelial cells, cells in glomeruli, cells in white pulp, follicle cells, non-germinal center cells, glandular cells, germinal center cells,…	stomach 2, stomach 1, seminal vesicle, colon, gallbladder, esophagus, kidney, cervix, testis, caudate, tonsil, thyroid gland, epididymis, adrenal gland, endometrium 1, endometrium 2, salivary gland, smooth muscle, pancreas, cerebral cortex, vagina, lymph node, placenta, hippocampus, bronchus, parathyroid gland, skeletal muscle, adipose tissue, urinary bladder, appendix, liver, rectum, prostate, d…
DMAP1	Approved	High, Medium, Low	ENSG00000178028	cells in tubules, neuronal cells, decidual cells, melanocytes, cells in granular layer, Langerhans, pancreatic endocrine cells, cells in red pulp, germinal center cells, hematopoietic cells, alveolar cells, cells in white pulp, cells in glomeruli, follicle cells, respiratory epithelial cells, glandular cells, cells in seminiferous ducts, myoepithelial cells, keratinocytes, smooth muscle cells, pe…	stomach 2, stomach 1, seminal vesicle, colon, gallbladder, esophagus, kidney, cervix, testis, caudate, tonsil, thyroid gland, epididymis, adrenal gland, endometrium 1, endometrium 2, salivary gland, smooth muscle, pancreas, cerebral cortex, vagina, lymph node, placenta, hippocampus, bronchus, parathyroid gland, skeletal muscle, urinary bladder, appendix, breast, rectum, prostate, duodenum, cerebe…
DMC1	Enhanced	High, Low	ENSG00000100206	cardiomyocytes, pachytene spermatocytes	testis, heart muscle
DMD	Enhanced	Medium, Low	ENSG00000198947	endothelial cells, cardiomyocytes, neuropil, myocytes	skin 2, cerebral cortex, heart muscle, skeletal muscle
DNA2	Approved	High, Medium, Low	ENSG00000138346	cells in tubules, cells in granular layer, pancreatic endocrine cells, cells in red pulp, germinal center cells, hematopoietic cells, melanocytes, endothelial cells, cells in glomeruli, cells in white pulp, follicle cells, non-germinal center cells, glandular cells, cells in seminiferous ducts, myoepithelial cells, keratinocytes, smooth muscle cells, Purkinje cells, macrophages, exocrine glandula…	stomach 2, stomach 1, seminal vesicle, colon, gallbladder, esophagus, kidney, cervix, testis, caudate, tonsil, thyroid gland, adrenal gland, endometrium 1, endometrium 2, salivary gland, smooth muscle, heart muscle, pancreas, cerebral cortex, vagina, lymph node, placenta, hippocampus, bronchus, parathyroid gland, skeletal muscle, urinary bladder, appendix, liver, rectum, prostate, duodenum, cereb…
DNAI3	Enhanced	High, Medium, Low	ENSG00000162643	ciliated cells cilia axoneme, Purkinje cells, ciliated cells tip of cilia, spermatogonia cells, glandular cells, neuronal cells, Leydig cells, pachytene spermatocytes, ciliated cells ciliary rootlets, preleptotene spermatocytes, round or early spermatids, elongated or late spermatids	cerebellum, testis, hippocampus, caudate, fallopian tube, bronchus, adrenal gland, small intestine, nasopharynx, duodenum
DNAJA1	Approved	High, Medium, Low	ENSG00000086061	cells in tubules, neuronal cells, ciliated cells tip of cilia, melanocytes, exocrine glandular cells, Langerhans, pancreatic endocrine cells, cells in red pulp, hematopoietic cells, alveolar cells, cells in white pulp, cells in glomeruli, decidual cells, follicle cells, glandular cells, cells in seminiferous ducts, germinal center cells, keratinocytes, ciliated cells cell body, smooth muscle cell…	stomach 2, stomach 1, seminal vesicle, colon, gallbladder, esophagus, kidney, cervix, testis, caudate, tonsil, thyroid gland, epididymis, adrenal gland, endometrium 1, endometrium 2, salivary gland, smooth muscle, pancreas, cerebral cortex, vagina, lymph node, placenta, hippocampus, bronchus, skeletal muscle, urinary bladder, appendix, breast, rectum, prostate, duodenum, cerebellum, fallopian tub…
DNAJB2	Approved	Medium, Low	ENSG00000135924	cells in tubules, ovarian stroma cells, decidual cells, cells in granular layer, Langerhans, cells in red pulp, germinal center cells, hematopoietic cells, melanocytes, endothelial cells, cells in glomeruli, cells in molecular layer, non-germinal center cells, glandular cells, myoepithelial cells, keratinocytes, smooth muscle cells, peripheral nerve, alveolar cells type II, Purkinje cells, cells …	stomach 2, stomach 1, seminal vesicle, colon, gallbladder, esophagus, kidney, cervix, testis, caudate, tonsil, thyroid gland, epididymis, adrenal gland, endometrium 1, endometrium 2, salivary gland, smooth muscle, pancreas, cerebral cortex, vagina, placenta, hippocampus, bronchus, parathyroid gland, skeletal muscle, adipose tissue, urinary bladder, appendix, liver, rectum, prostate, duodenum, cer…
DNAJB6	Supported	High, Medium, Low	ENSG00000105993	cells in tubules, ovarian stroma cells, ciliated cells tip of cilia, melanocytes, spermatogonia cells, cells in granular layer, cells in spinous layer, pancreatic endocrine cells, langerhans cells, cells in red pulp, hematopoietic cells, alveolar cells, endothelial cells, cells in glomeruli, ciliated cells cilia axoneme, fibrohistiocytic cells, decidual cells, follicle cells, glandular cells, ger…	stomach 2, stomach 1, seminal vesicle, colon, gallbladder, esophagus, kidney, cervix, testis, caudate, tonsil, thyroid gland, epididymis, adrenal gland, endometrium 1, endometrium 2, salivary gland, smooth muscle, pancreas, cerebral cortex, vagina, lymph node, placenta, hippocampus, bronchus, skeletal muscle, urinary bladder, appendix, breast, rectum, prostate, duodenum, cerebellum, fallopian tub…
DNAJC8	Approved	High, Medium, Low	ENSG00000126698	cells in tubules, ovarian stroma cells, decidual cells, melanocytes, cells in granular layer, Langerhans, cells in red pulp, germinal center cells, hematopoietic cells, alveolar cells, endothelial cells, cells in glomeruli, cells in white pulp, follicle cells, non-germinal center cells, glandular cells, myoepithelial cells, keratinocytes, smooth muscle cells, peripheral nerve, Purkinje cells, cel…	stomach 2, stomach 1, seminal vesicle, colon, gallbladder, esophagus, kidney, cervix, testis, caudate, tonsil, thyroid gland, epididymis, adrenal gland, endometrium 1, endometrium 2, salivary gland, smooth muscle, heart muscle, pancreas, cerebral cortex, vagina, lymph node, placenta, hippocampus, bronchus, parathyroid gland, skeletal muscle, adipose tissue, urinary bladder, appendix, liver, rectu…
DNASE1	Enhanced	High, Medium, Low	ENSG00000213918	neuropil, glandular cells, respiratory epithelial cells, urothelial cells, exocrine glandular cells	stomach 2, small intestine, stomach 1, bronchus, urinary bladder, appendix, colon, gallbladder, rectum, pancreas, cerebral cortex, duodenum
DNM1	Enhanced	High, Medium, Low	ENSG00000106976	peripheral nerve/ganglion, neuronal cells, endocrine cells, germinal center cells, granular cells - cytoplasm/membrane, synaptic glomeruli - core, processes in white matter, neuropil, enterocytes - Microvilli, processes in molecular layer, "bowmans capsule"	cerebellum, hippocampus, appendix, colon, rectum, cerebral cortex, kidney, duodenum
DNM1L	Approved	High, Medium, Low	ENSG00000087470	cells in tubules, ovarian stroma cells, decidual cells, melanocytes, cells in granular layer, round or early spermatids, Langerhans, pancreatic endocrine cells, cells in red pulp, germinal center cells, hematopoietic cells, alveolar cells, endothelial cells, cells in glomeruli, cells in white pulp, non-germinal center cells, glandular cells, myoepithelial cells, pachytene spermatocytes, keratinoc…	stomach 2, stomach 1, seminal vesicle, colon, gallbladder, esophagus, kidney, cervix, testis, caudate, tonsil, thyroid gland, epididymis, adrenal gland, endometrium 1, endometrium 2, salivary gland, smooth muscle, heart muscle, pancreas, cerebral cortex, vagina, lymph node, placenta, hippocampus, parathyroid gland, skeletal muscle, adipose tissue, urinary bladder, appendix, liver, rectum, prostat…
DNM2	Supported	High, Medium, Low	ENSG00000079805	cells in tubules, Langerhans, exocrine glandular cells, pancreatic endocrine cells, cells in red pulp, germinal center cells, melanocytes, endothelial cells, cells in glomeruli, cells in white pulp, respiratory epithelial cells, glandular cells, white matter cells - cytoplasm/membrane, myoepithelial cells, keratinocytes, smooth muscle cells, alveolar cells type II, macrophages, sertoli cells, car…	stomach 2, stomach 1, seminal vesicle, colon, gallbladder, esophagus, kidney, cervix, testis, caudate, tonsil, vagina, epididymis, adrenal gland, endometrium 1, endometrium 2, salivary gland, smooth muscle, heart muscle, pancreas, cerebral cortex, lymph node, placenta, hippocampus, bronchus, skeletal muscle, urinary bladder, appendix, liver, rectum, prostate, duodenum, cerebellum, fallopian tube,…
DOCK2	Enhanced	High, Medium, Low	ENSG00000134516	peripheral nerve/ganglion, macrophages, glandular cells, Langerhans, germinal center cells, fibroblasts, cells in red pulp, proximal tubules microvilli, hematopoietic cells, lymphoid tissue, cells in white pulp, non-germinal center cells	lymph node, stomach 2, stomach 1, spleen, bone marrow, soft tissue 2, tonsil, appendix, colon, breast, lung, skin 1, kidney, gallbladder
DOK2	Enhanced	High, Medium	ENSG00000147443	macrophages, germinal center cells, cells in red pulp, lymphoid tissue, hematopoietic cells, non-germinal center cells	lymph node, spleen, bone marrow, tonsil, appendix, lung
DOP1A	Approved	Medium, Low	ENSG00000083097	cells in tubules, Langerhans, decidual cells, cells in granular layer, pancreatic endocrine cells, germinal center cells, hematopoietic cells, melanocytes, endothelial cells, cells in molecular layer, glandular cells, cells in seminiferous ducts, myoepithelial cells, keratinocytes, ciliated cells cell body, smooth muscle cells, ciliated cells ciliary rootlets, Purkinje cells, basal cells, macroph…	stomach 2, stomach 1, seminal vesicle, colon, gallbladder, esophagus, kidney, cervix, testis, caudate, tonsil, thyroid gland, epididymis, adrenal gland, endometrium 2, salivary gland, smooth muscle, pancreas, cerebral cortex, vagina, lymph node, placenta, hippocampus, bronchus, parathyroid gland, skeletal muscle, urinary bladder, appendix, breast, rectum, prostate, duodenum, cerebellum, fallopian…
DPF1	Enhanced	Medium, Low	ENSG00000011332	decidual cells, molecular layer cells - nucleus, neuronal cells, pachytene spermatocytes, GLUC cells - nucleus, Purkinje cells - nucleus, round or early spermatids, endothelial cells	cerebellum, placenta, testis, hippocampus, caudate, cerebral cortex
DPF2	Approved	High, Medium, Low	ENSG00000133884	cells in tubules, Langerhans, decidual cells, spermatogonia cells, cells in granular layer, cells in red pulp, hematopoietic cells, melanocytes, endothelial cells, cells in glomeruli, cells in white pulp, non-germinal center cells, glandular cells, myoepithelial cells, keratinocytes, smooth muscle cells, Purkinje cells, macrophages, exocrine glandular cells, adipocytes, Leydig cells, myocytes, gl…	stomach 2, stomach 1, seminal vesicle, colon, gallbladder, esophagus, kidney, cervix, testis, tonsil, thyroid gland, epididymis, adrenal gland, endometrium 1, endometrium 2, salivary gland, smooth muscle, heart muscle, pancreas, cerebral cortex, vagina, lymph node, placenta, hippocampus, parathyroid gland, skeletal muscle, adipose tissue, urinary bladder, appendix, liver, rectum, prostate, duoden…
DPF3	Enhanced	High, Medium, Low	ENSG00000205683	peripheral nerve/ganglion, cardiomyocytes, molecular layer cells - nucleus, ovarian stroma cells, spermatogonia cells, glandular cells, neuronal cells, round or early spermatids, proximal tubules cell body, GLUC cells - nucleus, glial cells, Purkinje cells - nucleus, Langerhans, pachytene spermatocytes, preleptotene spermatocytes, hematopoietic cells, processes in molecular layer, myocytes, folli…	cerebellum, testis, hippocampus, caudate, bone marrow, skeletal muscle, adrenal gland, appendix, colon, heart muscle, ovary, skin 1, cerebral cortex, rectum, kidney
DPP4	Enhanced	High, Medium, Low	ENSG00000197635	fibrohistiocytic cells, mucosal lymphoid cells, lymphocytes, glandular cells, enterocytes - Microvilli, pancreatic endocrine cells, proximal tubules cell body, endothelial cells, hepatocytes, "bowmans capsule", enterocytes, paneth cells, trophoblastic cells, glands of Brunner, respiratory epithelial cells, cells in glomeruli	placenta, small intestine, fallopian tube, seminal vesicle, parathyroid gland, bronchus, liver, skin 1, skin 2, salivary gland, colon, gallbladder, nasopharynx, rectum, pancreas, prostate, kidney, duodenum
DPYSL2	Supported	High, Medium, Low	ENSG00000092964	mucosal lymphoid cells, cells in zona reticularis, decidual cells, cells in zona glomerulosa, cells in granular layer, pancreatic endocrine cells, proximal tubules cell body, langerhans cells, arrector pili muscle cells, myoepithelial cells, hematopoietic cells, melanocytes, endothelial cells, cells in glomeruli, fibrohistiocytic cells, non-germinal center cells, glandular cells, cells in seminif…	seminal vesicle, colon, gallbladder, kidney, testis, caudate, tonsil, epididymis, adrenal gland, endometrium 1, endometrium 2, cerebral cortex, lymph node, placenta, hippocampus, bronchus, appendix, breast, rectum, pancreas, cerebellum, fallopian tube, bone marrow, soft tissue 2, small intestine, soft tissue 1, lung, skin 1, skin 2
DPYSL3	Approved	High, Medium, Low	ENSG00000113657	ovarian stroma cells, pancreatic endocrine cells, alveolar cells, endothelial cells, cells in glomeruli, glandular cells, cells in seminiferous ducts, myoepithelial cells, peripheral nerve, smooth muscle cells, macrophages, adipocytes, Leydig cells, myocytes, neuropil, chondrocytes, squamous epithelial cells, respiratory epithelial cells, peripheral nerve/ganglion, neuronal cells, fibroblasts, ce…	colon, gallbladder, smooth muscle, testis, caudate, tonsil, epididymis, adrenal gland, endometrium 1, kidney, cerebral cortex, hippocampus, bronchus, parathyroid gland, skeletal muscle, adipose tissue, breast, pancreas, cerebellum, fallopian tube, soft tissue 1, soft tissue 2, nasopharynx, lung, ovary, oral mucosa
DPYSL4	Approved	High, Medium, Low	ENSG00000151640	cells in tubules, Langerhans, decidual cells, melanocytes, cells in granular layer, cells in red pulp, germinal center cells, hematopoietic cells, alveolar cells, endothelial cells, cells in glomeruli, cells in white pulp, respiratory epithelial cells, glandular cells, myoepithelial cells, keratinocytes, smooth muscle cells, Purkinje cells, macrophages, sertoli cells, cardiomyocytes, Leydig cells…	stomach 2, seminal vesicle, colon, gallbladder, kidney, cervix, testis, caudate, tonsil, thyroid gland, epididymis, adrenal gland, endometrium 1, endometrium 2, smooth muscle, vagina, cerebral cortex, lymph node, placenta, hippocampus, bronchus, parathyroid gland, skeletal muscle, appendix, breast, rectum, prostate, duodenum, cerebellum, fallopian tube, spleen, bone marrow, skin 2, small intestin…
DPYSL5	Enhanced	High, Medium, Low, Ascending	ENSG00000157851	enterocytes - Gradient, elongated or late spermatids, neuronal cells, pachytene spermatocytes, glial cells, enterocytes, round or early spermatids	hippocampus, testis, small intestine, cerebral cortex, caudate
DR1	Enhanced	High, Medium, Low	ENSG00000117505	cells in tubules, ovarian stroma cells, decidual cells, cells in granular layer, round or early spermatids, Langerhans, pancreatic endocrine cells, cells in red pulp, germinal center cells, hematopoietic cells, melanocytes, endothelial cells, cells in glomeruli, peritubular cells, cells in white pulp, follicle cells, non-germinal center cells, glandular cells, myoepithelial cells, pachytene sperm…	stomach 2, stomach 1, seminal vesicle, colon, gallbladder, esophagus, kidney, cervix, testis, caudate, tonsil, thyroid gland, epididymis, adrenal gland, endometrium 1, endometrium 2, salivary gland, smooth muscle, heart muscle, pancreas, cerebral cortex, vagina, lymph node, placenta, hippocampus, bronchus, parathyroid gland, skeletal muscle, adipose tissue, urinary bladder, appendix, liver, rectu…
DRG1	Enhanced	Medium, Low	ENSG00000185721	cells in tubules, ovarian stroma cells, decidual cells, melanocytes, cells in granular layer, Langerhans, pancreatic endocrine cells, cells in red pulp, germinal center cells, hematopoietic cells, alveolar cells, endothelial cells, cells in glomeruli, cells in white pulp, follicle cells, non-germinal center cells, glandular cells, myoepithelial cells, pachytene spermatocytes, keratinocytes, smoot…	stomach 2, stomach 1, seminal vesicle, colon, gallbladder, esophagus, kidney, cervix, testis, tonsil, thyroid gland, epididymis, adrenal gland, endometrium 1, endometrium 2, salivary gland, smooth muscle, heart muscle, pancreas, cerebral cortex, vagina, lymph node, placenta, hippocampus, bronchus, parathyroid gland, adipose tissue, urinary bladder, appendix, liver, rectum, prostate, duodenum, cer…
DSTN	Approved	High, Medium, Low	ENSG00000125868	cells in tubules, ovarian stroma cells, decidual cells, melanocytes, cells in granular layer, Langerhans, pancreatic endocrine cells, cells in red pulp, germinal center cells, hematopoietic cells, alveolar cells, endothelial cells, cells in glomeruli, cells in white pulp, follicle cells, non-germinal center cells, glandular cells, cells in seminiferous ducts, myoepithelial cells, keratinocytes, s…	stomach 2, stomach 1, seminal vesicle, colon, gallbladder, esophagus, kidney, cervix, testis, caudate, tonsil, thyroid gland, epididymis, adrenal gland, endometrium 1, endometrium 2, salivary gland, smooth muscle, heart muscle, pancreas, cerebral cortex, vagina, lymph node, placenta, bronchus, parathyroid gland, urinary bladder, appendix, liver, rectum, prostate, duodenum, cerebellum, fallopian t…
DTNA	Enhanced	High, Medium, Low	ENSG00000134769	cells in tubules, Bergmann glia - nucleus, exocrine glandular cells, cells in spinous layer, langerhans cells, molecular layer - neuropil, melanocytes, endothelial cells, cells in basal layer, molecular layer cells - cytoplasm/membrane, decidual cells, glandular cells, cells in seminiferous ducts, myoepithelial cells, ciliated cells cell body, non-ciliated cells, smooth muscle cells, hair follicl…	stomach 2, stomach 1, seminal vesicle, colon, gallbladder, esophagus, kidney, cervix, testis, caudate, tonsil, thyroid gland, epididymis, adrenal gland, endometrium 1, endometrium 2, salivary gland, smooth muscle, pancreas, cerebral cortex, vagina, placenta, hippocampus, bronchus, skeletal muscle, urinary bladder, appendix, breast, rectum, prostate, duodenum, cerebellum, fallopian tube, skin 2, s…
DTNBP1	Approved	High, Medium, Low	ENSG00000047579	cells in tubules, decidual cells, spermatogonia cells, exocrine glandular cells, round or early spermatids, pancreatic endocrine cells, germinal center cells, hematopoietic cells, endothelial cells, cells in glomeruli, cells in white pulp, respiratory epithelial cells, glandular cells, myoepithelial cells, pachytene spermatocytes, peripheral nerve, smooth muscle cells, cardiomyocytes, macrophages…	stomach 2, stomach 1, seminal vesicle, colon, gallbladder, esophagus, kidney, cervix, testis, tonsil, thyroid gland, epididymis, adrenal gland, endometrium 1, endometrium 2, salivary gland, smooth muscle, heart muscle, pancreas, cerebral cortex, lymph node, bronchus, parathyroid gland, skeletal muscle, adipose tissue, urinary bladder, appendix, liver, rectum, prostate, duodenum, placenta, fallopi…
DUSP10	Approved	High, Medium, Low	ENSG00000143507	cells in tubules, ovarian stroma cells, decidual cells, cells in granular layer, pancreatic endocrine cells, cells in red pulp, germinal center cells, hematopoietic cells, alveolar cells, endothelial cells, cells in glomeruli, follicle cells, non-germinal center cells, glandular cells, cells in seminiferous ducts, myoepithelial cells, peripheral nerve, smooth muscle cells, Purkinje cells, macroph…	stomach 2, stomach 1, seminal vesicle, colon, gallbladder, esophagus, kidney, cervix, testis, caudate, tonsil, thyroid gland, epididymis, adrenal gland, endometrium 1, endometrium 2, salivary gland, smooth muscle, heart muscle, pancreas, cerebral cortex, vagina, lymph node, placenta, hippocampus, bronchus, parathyroid gland, skeletal muscle, adipose tissue, urinary bladder, appendix, liver, rectu…
DUSP16	Approved	High, Medium, Low	ENSG00000111266	cells in tubules, Langerhans, decidual cells, spermatogonia cells, cells in granular layer, hematopoietic cells, melanocytes, endothelial cells, follicle cells, respiratory epithelial cells, glandular cells, myoepithelial cells, keratinocytes, smooth muscle cells, peripheral nerve, alveolar cells type II, Purkinje cells, macrophages, adipocytes, Leydig cells, myocytes, glial cells, cholangiocytes…	stomach 2, stomach 1, colon, gallbladder, esophagus, kidney, cervix, testis, tonsil, thyroid gland, epididymis, adrenal gland, endometrium 1, endometrium 2, salivary gland, smooth muscle, heart muscle, vagina, cerebral cortex, lymph node, placenta, bronchus, parathyroid gland, skeletal muscle, adipose tissue, appendix, liver, rectum, duodenum, cerebellum, bone marrow, soft tissue 2, skin 2, small…
DUSP19	Approved	High, Medium, Low	ENSG00000162999	peripheral nerve/ganglion, cells in tubules, decidual cells, cells in seminiferous ducts, non-germinal center cells, glandular cells, neuronal cells, exocrine glandular cells, Leydig cells, germinal center cells, lymphoid tissue, hepatocytes, squamous epithelial cells, trophoblastic cells, respiratory epithelial cells, urothelial cells	stomach 2, stomach 1, colon, gallbladder, esophagus, kidney, cervix, testis, tonsil, epididymis, adrenal gland, vagina, duodenum, cerebral cortex, lymph node, bronchus, urinary bladder, small intestine, liver, rectum, prostate, pancreas, placenta, appendix, nasopharynx, oral mucosa
DUSP22	Approved	High, Medium, Low	ENSG00000112679	cells in tubules, ovarian stroma cells, decidual cells, melanocytes, spermatogonia cells, cells in granular layer, round or early spermatids, Langerhans, pancreatic endocrine cells, cells in red pulp, germinal center cells, preleptotene spermatocytes, hematopoietic cells, alveolar cells, endothelial cells, cells in glomeruli, peritubular cells, cells in white pulp, follicle cells, non-germinal ce…	stomach 2, stomach 1, seminal vesicle, colon, gallbladder, esophagus, kidney, cervix, testis, caudate, tonsil, thyroid gland, epididymis, adrenal gland, endometrium 1, endometrium 2, salivary gland, smooth muscle, heart muscle, pancreas, cerebral cortex, vagina, lymph node, placenta, hippocampus, bronchus, parathyroid gland, skeletal muscle, adipose tissue, urinary bladder, appendix, liver, rectu…
DYNC1H1	Enhanced	High, Medium, Low	ENSG00000197102	cells in tubules, decidual cells, spermatogonia cells, cells in granular layer, pancreatic endocrine cells, cells in red pulp, germinal center cells, hematopoietic cells, endothelial cells, cells in glomeruli, fibrohistiocytic cells, follicle cells, glandular cells, myoepithelial cells, pachytene spermatocytes, peripheral nerve, smooth muscle cells, alveolar cells type II, Purkinje cells, macroph…	stomach 2, stomach 1, seminal vesicle, colon, gallbladder, kidney, cervix, testis, caudate, tonsil, thyroid gland, epididymis, adrenal gland, endometrium 1, endometrium 2, salivary gland, smooth muscle, pancreas, cerebral cortex, vagina, lymph node, placenta, hippocampus, bronchus, parathyroid gland, skeletal muscle, adipose tissue, urinary bladder, appendix, breast, rectum, duodenum, cerebellum,…
DYNC1I2	Supported	High, Medium, Low	ENSG00000077380	cells in tubules, ovarian stroma cells, decidual cells, spermatogonia cells, cells in granular layer, cells in spinous layer, pancreatic endocrine cells, langerhans cells, cells in red pulp, germinal center cells, preleptotene spermatocytes, hematopoietic cells, melanocytes, endothelial cells, cells in glomeruli, cells in basal layer, fibrohistiocytic cells, follicle cells, non-germinal center ce…	stomach 2, stomach 1, seminal vesicle, colon, gallbladder, esophagus, kidney, cervix, testis, caudate, tonsil, thyroid gland, epididymis, adrenal gland, endometrium 1, endometrium 2, salivary gland, smooth muscle, heart muscle, pancreas, cerebral cortex, vagina, lymph node, placenta, hippocampus, bronchus, parathyroid gland, skeletal muscle, urinary bladder, appendix, liver, rectum, prostate, duo…
DYNC1LI2	Approved	High, Medium, Low	ENSG00000135720	cells in tubules, neuronal cells, decidual cells, exocrine glandular cells, pancreatic endocrine cells, melanocytes, alveolar cells, endothelial cells, cells in glomeruli, glandular cells, cells in seminiferous ducts, myoepithelial cells, peripheral nerve, smooth muscle cells, Purkinje cells, macrophages, cells in granular layer, adipocytes, Leydig cells, myocytes, glial cells, neuropil, chondroc…	stomach 2, stomach 1, seminal vesicle, colon, gallbladder, esophagus, kidney, testis, tonsil, thyroid gland, epididymis, adrenal gland, endometrium 2, salivary gland, smooth muscle, duodenum, cerebral cortex, placenta, bronchus, parathyroid gland, skeletal muscle, adipose tissue, urinary bladder, appendix, breast, rectum, prostate, pancreas, cerebellum, fallopian tube, soft tissue 1, soft tissue …
DYNLRB1	Approved	High, Medium, Low	ENSG00000125971	cells in tubules, Langerhans, decidual cells, melanocytes, cells in granular layer, pancreatic endocrine cells, germinal center cells, hematopoietic cells, alveolar cells, endothelial cells, cells in glomeruli, follicle cells, non-germinal center cells, glandular cells, cells in seminiferous ducts, myoepithelial cells, keratinocytes, smooth muscle cells, adipocytes, macrophages, exocrine glandula…	stomach 2, stomach 1, seminal vesicle, colon, gallbladder, esophagus, kidney, cervix, testis, caudate, tonsil, thyroid gland, epididymis, adrenal gland, endometrium 1, endometrium 2, salivary gland, smooth muscle, heart muscle, pancreas, cerebral cortex, lymph node, placenta, hippocampus, bronchus, parathyroid gland, skeletal muscle, adipose tissue, urinary bladder, appendix, liver, rectum, prost…
DYRK1A	Approved	High, Medium, Low	ENSG00000157540	cells in tubules, neuronal cells, decidual cells, melanocytes, spermatogonia cells, cells in granular layer, Langerhans, pancreatic endocrine cells, cells in red pulp, germinal center cells, preleptotene spermatocytes, hematopoietic cells, alveolar cells, endothelial cells, cells in glomeruli, cells in white pulp, respiratory epithelial cells, glandular cells, myoepithelial cells, keratinocytes, …	stomach 2, stomach 1, seminal vesicle, colon, gallbladder, esophagus, kidney, cervix, testis, caudate, tonsil, thyroid gland, epididymis, adrenal gland, endometrium 1, endometrium 2, salivary gland, smooth muscle, pancreas, cerebral cortex, vagina, lymph node, placenta, hippocampus, bronchus, parathyroid gland, skeletal muscle, adipose tissue, urinary bladder, appendix, breast, rectum, prostate, …
EAPP	Approved	High, Medium, Low	ENSG00000129518	cells in tubules, ovarian stroma cells, decidual cells, melanocytes, cells in granular layer, Langerhans, pancreatic endocrine cells, germinal center cells, hematopoietic cells, alveolar cells, endothelial cells, cells in glomeruli, cells in white pulp, non-germinal center cells, glandular cells, cells in seminiferous ducts, myoepithelial cells, keratinocytes, smooth muscle cells, peripheral nerv…	stomach 2, stomach 1, seminal vesicle, colon, gallbladder, esophagus, kidney, cervix, testis, caudate, tonsil, thyroid gland, epididymis, adrenal gland, endometrium 1, endometrium 2, salivary gland, smooth muscle, heart muscle, pancreas, cerebral cortex, vagina, lymph node, placenta, hippocampus, bronchus, parathyroid gland, skeletal muscle, adipose tissue, urinary bladder, appendix, liver, rectu…
EBP	Approved	High, Medium, Low	ENSG00000147155	cells in tubules, Purkinje cells, glandular cells, ovarian stroma cells, Leydig cells, hepatocytes, squamous epithelial cells	cerebellum, stomach 2, testis, stomach 1, fallopian tube, tonsil, adrenal gland, small intestine, colon, liver, ovary, prostate, rectum, kidney, duodenum
ECH1	Supported	High, Medium, Low	ENSG00000104823	cells in tubules, ovarian stroma cells, decidual cells, spermatogonia cells, cells in granular layer, cells in spinous layer, pancreatic endocrine cells, langerhans cells, Purkinje cells, germinal center cells, hematopoietic cells, melanocytes, endothelial cells, cells in glomeruli, sebaceous glands, cells in basal layer, fibrohistiocytic cells, glandular cells, myoepithelial cells, pachytene spe…	stomach 2, stomach 1, seminal vesicle, colon, gallbladder, esophagus, kidney, cervix, testis, caudate, tonsil, thyroid gland, epididymis, adrenal gland, endometrium 1, endometrium 2, salivary gland, smooth muscle, heart muscle, pancreas, cerebral cortex, vagina, lymph node, placenta, hippocampus, bronchus, parathyroid gland, skeletal muscle, adipose tissue, urinary bladder, appendix, liver, rectu…
ECI1	Enhanced	High, Medium, Low	ENSG00000167969	ovarian stroma cells, decidual cells, melanocytes, spermatogonia cells, exocrine glandular cells, Langerhans, pancreatic endocrine cells, cells in red pulp, germinal center cells, hematopoietic cells, alveolar cells, endothelial cells, cells in glomeruli, cells in white pulp, non-germinal center cells, glandular cells, myoepithelial cells, processes in granular layer, distal tubules, keratinocyte…	stomach 2, stomach 1, seminal vesicle, colon, gallbladder, esophagus, kidney, cervix, testis, caudate, tonsil, thyroid gland, epididymis, adrenal gland, endometrium 1, endometrium 2, salivary gland, smooth muscle, heart muscle, pancreas, cerebral cortex, vagina, lymph node, placenta, hippocampus, bronchus, parathyroid gland, skeletal muscle, urinary bladder, appendix, liver, rectum, prostate, duo…
EED	Supported	High, Medium, Low	ENSG00000074266	cells in tubules, Purkinje cells - cytoplasm/membrane, decidual cells, spermatogonia cells, exocrine glandular cells, Langerhans, pancreatic endocrine cells, preleptotene spermatocytes, melanocytes, cells in white pulp, respiratory epithelial cells, glandular cells, germinal center cells, neuronal cells, keratinocytes, pachytene spermatocytes, smooth muscle cells, granular cells - nucleus, alveol…	stomach 2, stomach 1, seminal vesicle, colon, gallbladder, esophagus, kidney, cervix, testis, caudate, tonsil, vagina, epididymis, adrenal gland, endometrium 1, endometrium 2, salivary gland, smooth muscle, heart muscle, pancreas, cerebral cortex, lymph node, placenta, hippocampus, bronchus, parathyroid gland, skeletal muscle, urinary bladder, appendix, liver, rectum, duodenum, cerebellum, fallop…
EEF1A1	Supported	High, Medium, Low	ENSG00000156508	cells in tubules, neuronal cells, melanocytes, spermatogonia cells, exocrine glandular cells, Langerhans, pancreatic endocrine cells, cells in red pulp, germinal center cells, hematopoietic cells, alveolar cells, endothelial cells, cells in glomeruli, cells in white pulp, follicle cells, non-germinal center cells, glandular cells, myoepithelial cells, keratinocytes, smooth muscle cells, Purkinje …	stomach 2, stomach 1, seminal vesicle, colon, gallbladder, esophagus, kidney, cervix, testis, caudate, tonsil, thyroid gland, epididymis, adrenal gland, endometrium 1, endometrium 2, salivary gland, smooth muscle, pancreas, cerebral cortex, vagina, lymph node, placenta, hippocampus, bronchus, parathyroid gland, skeletal muscle, urinary bladder, appendix, liver, rectum, prostate, duodenum, cerebel…
EEF1A2	Approved	High, Medium, Low	ENSG00000101210	Purkinje cells, cells in molecular layer, spermatogonia cells, glandular cells, neuronal cells, cells in granular layer, Leydig cells, myocytes, pancreatic endocrine cells, glial cells, neuropil, cardiomyocytes, squamous epithelial cells, endothelial cells, elongated or late spermatids	cerebellum, testis, hippocampus, caudate, skeletal muscle, adrenal gland, seminal vesicle, heart muscle, esophagus, oral mucosa, cerebral cortex, pancreas
EEF1G	Enhanced	High, Medium, Low	ENSG00000254772	Langerhans, decidual cells, spermatogonia cells, exocrine glandular cells, pancreatic endocrine cells, cells in red pulp, germinal center cells, melanocytes, cells in white pulp, follicle cells, glandular cells, myoepithelial cells, keratinocytes, ciliated cells cell body, non-ciliated cells, smooth muscle cells, Purkinje cells, basal cells, macrophages, adipocytes, glial cells, lymphoid tissue, …	stomach 2, stomach 1, seminal vesicle, colon, gallbladder, esophagus, smooth muscle, cervix, testis, caudate, tonsil, thyroid gland, epididymis, adrenal gland, endometrium 1, endometrium 2, salivary gland, pancreas, cerebral cortex, vagina, lymph node, placenta, hippocampus, bronchus, parathyroid gland, adipose tissue, urinary bladder, appendix, breast, rectum, prostate, duodenum, cerebellum, fal…
EEF2	Enhanced	High, Medium, Low	ENSG00000167658	cells in tubules, ovarian stroma cells, decidual cells, melanocytes, cells in granular layer, Langerhans, pancreatic endocrine cells, cells in red pulp, germinal center cells, hematopoietic cells, alveolar cells, endothelial cells, cells in glomeruli, cells in white pulp, follicle cells, non-germinal center cells, glandular cells, cells in seminiferous ducts, myoepithelial cells, keratinocytes, s…	stomach 2, stomach 1, seminal vesicle, colon, gallbladder, esophagus, kidney, cervix, testis, caudate, tonsil, thyroid gland, epididymis, adrenal gland, endometrium 1, endometrium 2, salivary gland, smooth muscle, heart muscle, pancreas, cerebral cortex, vagina, lymph node, placenta, hippocampus, bronchus, parathyroid gland, skeletal muscle, adipose tissue, urinary bladder, appendix, liver, rectu…
EFHD1	Enhanced	High, Medium, Low	ENSG00000115468	cells in tubules, exocrine glandular cells, germinal center cells, hematopoietic cells, endothelial cells, cells in glomeruli, respiratory epithelial cells, glandular cells, myoepithelial cells, smooth muscle cells, Purkinje cells, macrophages, sertoli cells, Leydig cells, lymphoid tissue, chondrocytes, squamous epithelial cells, non-germinal center cells, urothelial cells, neuropil, trophoblasti…	stomach 2, stomach 1, colon, gallbladder, kidney, cervix, testis, tonsil, thyroid gland, epididymis, adrenal gland, endometrium 1, endometrium 2, salivary gland, smooth muscle, duodenum, cerebral cortex, vagina, lymph node, placenta, bronchus, urinary bladder, appendix, breast, rectum, prostate, pancreas, cerebellum, fallopian tube, bone marrow, small intestine, soft tissue 1, nasopharynx, lung
EFHD2	Enhanced	High, Medium, Low	ENSG00000142634	exocrine glandular cells, cells in spinous layer, langerhans cells, cells in red pulp, germinal center cells, hematopoietic cells, cells in white pulp, cells in glomeruli, fibrohistiocytic cells, non-germinal center cells, glandular cells, myoepithelial cells, lymphocytes, sebaceous glands, macrophages, sertoli cells, neuropil, squamous epithelial cells, respiratory epithelial cells, elongated or…	stomach 2, stomach 1, colon, gallbladder, kidney, cervix, testis, tonsil, adrenal gland, endometrium 1, duodenum, cerebral cortex, lymph node, urinary bladder, small intestine, breast, rectum, prostate, pancreas, fallopian tube, spleen, bone marrow, appendix, nasopharynx, lung, skin 1, skin 2
EFNA5	Approved	High, Medium, Low	ENSG00000184349	cells in tubules, exocrine glandular cells, pancreatic endocrine cells, cells in red pulp, endothelial cells, cells in glomeruli, respiratory epithelial cells, glandular cells, germinal center cells, keratinocytes, peripheral nerve, Purkinje cells, macrophages, sertoli cells, cardiomyocytes, Leydig cells, glial cells, cholangiocytes, neuropil, hepatocytes, squamous epithelial cells, non-germinal …	stomach 2, stomach 1, seminal vesicle, colon, gallbladder, kidney, cervix, testis, caudate, tonsil, thyroid gland, epididymis, adrenal gland, endometrium 1, endometrium 2, salivary gland, heart muscle, pancreas, cerebral cortex, vagina, lymph node, placenta, hippocampus, bronchus, parathyroid gland, urinary bladder, appendix, liver, rectum, prostate, duodenum, cerebellum, fallopian tube, spleen, …
EFS	Approved	High, Medium, Low	ENSG00000100842	cells in tubules, Langerhans, epidermal cells, macrophages, exocrine glandular cells, glandular cells, ovarian stroma cells, cells in granular layer, fibroblasts, glial cells, cholangiocytes, keratinocytes, squamous epithelial cells, trophoblastic cells, endothelial cells, respiratory epithelial cells, urothelial cells	seminal vesicle, colon, gallbladder, esophagus, kidney, cervix, caudate, tonsil, vagina, salivary gland, cerebral cortex, placenta, hippocampus, bronchus, urinary bladder, liver, prostate, pancreas, cerebellum, skin 2, nasopharynx, lung, ovary, oral mucosa, skin 1, breast
EFTUD2	Supported	High, Medium, Low	ENSG00000108883	cells in tubules, ovarian stroma cells, decidual cells, spermatogonia cells, cells in granular layer, round or early spermatids, Langerhans, pancreatic endocrine cells, cells in red pulp, germinal center cells, preleptotene spermatocytes, hematopoietic cells, melanocytes, endothelial cells, cells in glomeruli, peritubular cells, cells in white pulp, follicle cells, non-germinal center cells, glan…	stomach 2, stomach 1, seminal vesicle, colon, gallbladder, esophagus, kidney, cervix, testis, caudate, tonsil, thyroid gland, epididymis, adrenal gland, endometrium 1, endometrium 2, salivary gland, smooth muscle, heart muscle, pancreas, cerebral cortex, vagina, lymph node, placenta, hippocampus, bronchus, parathyroid gland, skeletal muscle, adipose tissue, urinary bladder, appendix, liver, rectu…
EGFR	Enhanced	High, Medium, Low	ENSG00000146648	ciliated cells tip of cilia, exocrine glandular cells, cells in spinous layer, proximal tubules cell body, germinal center cells, syncytiotrophoblasts - microvilli, alveolar cells, fibrohistiocytic cells, cells in basal layer, decidual cells, glandular cells, myoepithelial cells, pachytene spermatocytes, ciliated cells ciliary rootlets, non-ciliated cells, distal tubules, hofbauer cells, ciliated…	stomach 2, stomach 1, seminal vesicle, colon, gallbladder, esophagus, kidney, cervix, testis, caudate, tonsil, thyroid gland, epididymis, endometrium 1, endometrium 2, salivary gland, smooth muscle, heart muscle, pancreas, vagina, lymph node, bronchus, parathyroid gland, skeletal muscle, adipose tissue, urinary bladder, appendix, liver, rectum, prostate, duodenum, placenta, fallopian tube, skin 2…
EHBP1	Enhanced	High, Medium, Low	ENSG00000115504	cells in tubules, Purkinje cells - cytoplasm/membrane, preleptotene spermatocytes, decidual cells, spermatogonia cells, exocrine glandular cells, cells in spinous layer, pancreatic endocrine cells, synaptic glomeruli - core, cells in red pulp, round or early spermatids, molecular layer - neuropil, hematopoietic cells, melanocytes, endothelial cells, cells in basal layer, fibrohistiocytic cells, g…	stomach 2, stomach 1, seminal vesicle, colon, gallbladder, esophagus, kidney, cervix, testis, caudate, tonsil, thyroid gland, epididymis, adrenal gland, endometrium 2, salivary gland, heart muscle, pancreas, cerebral cortex, vagina, placenta, hippocampus, adipose tissue, urinary bladder, appendix, liver, rectum, duodenum, cerebellum, spleen, bone marrow, skin 2, small intestine, soft tissue 1, na…
EHBP1L1	Enhanced	High, Medium, Low	ENSG00000173442	Langerhans, melanocytes, germinal center cells, hematopoietic cells, alveolar cells, endothelial cells, cells in glomeruli, cells in white pulp, non-germinal center cells, glandular cells, myoepithelial cells, keratinocytes, smooth muscle cells, peripheral nerve, macrophages, cardiomyocytes, Leydig cells, myocytes, cholangiocytes, lymphoid tissue, hepatocytes, squamous epithelial cells, respirato…	stomach 2, stomach 1, colon, gallbladder, esophagus, kidney, cervix, testis, caudate, tonsil, vagina, adrenal gland, endometrium 1, endometrium 2, salivary gland, smooth muscle, heart muscle, cerebral cortex, lymph node, parathyroid gland, skeletal muscle, urinary bladder, appendix, liver, rectum, prostate, duodenum, placenta, fallopian tube, spleen, bone marrow, soft tissue 2, skin 2, small inte…
EHD2	Approved	High, Medium, Low	ENSG00000024422	cells in tubules, cardiomyocytes, cells in white pulp, decidual cells, ovarian stroma cells, smooth muscle cells, elongated or late spermatids, adipocytes, myoepithelial cells, neuropil, germinal center cells, alveolar cells, lymphoid tissue, trophoblastic cells, endothelial cells, non-germinal center cells, cells in glomeruli, peritubular cells	lymph node, placenta, testis, spleen, tonsil, adipose tissue, appendix, colon, breast, smooth muscle, lung, ovary, cerebral cortex, kidney, heart muscle
EHHADH	Enhanced	High, Medium	ENSG00000113790	proximal tubules cell body, hepatocytes	liver, kidney
EIF2AK3	Approved	High, Medium, Low	ENSG00000172071	cells in tubules, ovarian stroma cells, decidual cells, melanocytes, cells in granular layer, cells in red pulp, germinal center cells, hematopoietic cells, alveolar cells, endothelial cells, respiratory epithelial cells, glandular cells, cells in seminiferous ducts, myoepithelial cells, keratinocytes, smooth muscle cells, Purkinje cells, macrophages, exocrine glandular cells, adipocytes, Leydig …	stomach 2, stomach 1, seminal vesicle, colon, gallbladder, esophagus, kidney, cervix, testis, caudate, tonsil, thyroid gland, epididymis, adrenal gland, endometrium 1, endometrium 2, salivary gland, smooth muscle, pancreas, cerebral cortex, vagina, lymph node, placenta, hippocampus, bronchus, parathyroid gland, skeletal muscle, adipose tissue, urinary bladder, appendix, breast, rectum, prostate, …
EIF2S1	Supported	High, Medium, Low	ENSG00000134001	cells in tubules, Langerhans, decidual cells, cells in granular layer, round or early spermatids, pancreatic endocrine cells, cells in red pulp, germinal center cells, preleptotene spermatocytes, hematopoietic cells, melanocytes, endothelial cells, cells in glomeruli, cells in white pulp, follicle cells, non-germinal center cells, glandular cells, myoepithelial cells, pachytene spermatocytes, ker…	stomach 2, stomach 1, seminal vesicle, colon, gallbladder, esophagus, kidney, cervix, testis, caudate, tonsil, thyroid gland, epididymis, adrenal gland, endometrium 1, endometrium 2, salivary gland, smooth muscle, heart muscle, pancreas, cerebral cortex, vagina, lymph node, placenta, hippocampus, bronchus, parathyroid gland, skeletal muscle, adipose tissue, urinary bladder, appendix, liver, rectu…
EIF3B	Approved	High, Medium, Low	ENSG00000106263	cells in tubules, ovarian stroma cells, decidual cells, melanocytes, cells in granular layer, Langerhans, pancreatic endocrine cells, cells in red pulp, germinal center cells, hematopoietic cells, alveolar cells, endothelial cells, cells in glomeruli, cells in white pulp, follicle cells, non-germinal center cells, glandular cells, cells in seminiferous ducts, myoepithelial cells, keratinocytes, s…	stomach 2, stomach 1, seminal vesicle, colon, gallbladder, esophagus, kidney, cervix, testis, caudate, tonsil, thyroid gland, epididymis, adrenal gland, endometrium 1, endometrium 2, salivary gland, smooth muscle, heart muscle, pancreas, cerebral cortex, vagina, lymph node, placenta, hippocampus, bronchus, parathyroid gland, skeletal muscle, adipose tissue, urinary bladder, appendix, liver, rectu…
EIF3F	Approved	High, Medium, Low	ENSG00000175390	cells in tubules, neuronal cells, decidual cells, exocrine glandular cells, Langerhans, pancreatic endocrine cells, cells in red pulp, germinal center cells, hematopoietic cells, melanocytes, cells in white pulp, cells in glomeruli, glandular cells, cells in seminiferous ducts, myoepithelial cells, keratinocytes, Purkinje cells, macrophages, cells in granular layer, cardiomyocytes, Leydig cells, …	stomach 2, stomach 1, seminal vesicle, colon, gallbladder, esophagus, kidney, cervix, testis, caudate, tonsil, thyroid gland, epididymis, adrenal gland, endometrium 1, endometrium 2, salivary gland, heart muscle, pancreas, cerebral cortex, vagina, lymph node, placenta, hippocampus, parathyroid gland, skeletal muscle, urinary bladder, appendix, liver, rectum, prostate, duodenum, cerebellum, fallop…
EIF3H	Approved	High, Medium, Low	ENSG00000147677	cells in tubules, ovarian stroma cells, decidual cells, melanocytes, cells in granular layer, Langerhans, pancreatic endocrine cells, cells in red pulp, germinal center cells, hematopoietic cells, alveolar cells, endothelial cells, cells in glomeruli, cells in white pulp, non-germinal center cells, glandular cells, cells in seminiferous ducts, myoepithelial cells, keratinocytes, smooth muscle cel…	stomach 2, stomach 1, seminal vesicle, colon, gallbladder, esophagus, kidney, cervix, testis, caudate, tonsil, thyroid gland, epididymis, adrenal gland, endometrium 1, endometrium 2, salivary gland, smooth muscle, heart muscle, pancreas, cerebral cortex, vagina, lymph node, placenta, hippocampus, bronchus, parathyroid gland, skeletal muscle, adipose tissue, urinary bladder, appendix, liver, rectu…
EIF4A3	Supported	High, Medium, Low	ENSG00000141543	ovarian stroma cells, hepatocytes, decidual cells, spermatogonia cells, cells in granular layer, cells in spinous layer, pancreatic endocrine cells, proximal tubules cell body, langerhans cells, cells in red pulp, germinal center cells, preleptotene spermatocytes, hematopoietic cells, melanocytes, endothelial cells, cells in glomeruli, peritubular cells, cells in basal layer, fibrohistiocytic cel…	stomach 2, stomach 1, seminal vesicle, colon, gallbladder, esophagus, kidney, cervix, testis, caudate, tonsil, thyroid gland, epididymis, adrenal gland, endometrium 1, endometrium 2, salivary gland, smooth muscle, heart muscle, pancreas, cerebral cortex, vagina, lymph node, placenta, hippocampus, bronchus, parathyroid gland, skeletal muscle, adipose tissue, urinary bladder, appendix, liver, rectu…
EIF4EBP1	Supported	High, Medium, Low	ENSG00000187840	cells in tubules, ovarian stroma cells, decidual cells, exocrine glandular cells, cells in spinous layer, pancreatic endocrine cells, langerhans cells, cells in red pulp, hematopoietic cells, endothelial cells, cells in basal layer, fibrohistiocytic cells, respiratory epithelial cells, glandular cells, germinal center cells, smooth muscle cells, hair follicles, alveolar cells type II, macrophages…	stomach 2, stomach 1, seminal vesicle, colon, gallbladder, esophagus, kidney, cervix, testis, caudate, tonsil, vagina, epididymis, adrenal gland, endometrium 1, endometrium 2, salivary gland, smooth muscle, pancreas, cerebral cortex, lymph node, placenta, hippocampus, bronchus, parathyroid gland, skeletal muscle, adipose tissue, urinary bladder, appendix, liver, rectum, prostate, duodenum, cerebe…
EIF5A	Approved	High, Medium, Low	ENSG00000132507	decidual cells, exocrine glandular cells, pancreatic endocrine cells, hematopoietic cells, melanocytes, cells in white pulp, respiratory epithelial cells, glandular cells, cells in seminiferous ducts, peripheral nerve, keratinocytes, Purkinje cells, macrophages, Leydig cells, myocytes, squamous epithelial cells, non-germinal center cells, epidermal cells, neuronal cells, urothelial cells, fibrobl…	stomach 2, stomach 1, seminal vesicle, colon, gallbladder, esophagus, cervix, testis, caudate, tonsil, vagina, epididymis, adrenal gland, endometrium 1, thyroid gland, salivary gland, duodenum, cerebral cortex, lymph node, placenta, bronchus, parathyroid gland, skeletal muscle, urinary bladder, appendix, rectum, prostate, pancreas, cerebellum, fallopian tube, spleen, bone marrow, soft tissue 2, s…
EIF6	Enhanced	High, Medium, Low	ENSG00000242372	cells in tubules, ovarian stroma cells, decidual cells, syncytiotrophoblasts - microvilli, exocrine glandular cells, cells in spinous layer, pancreatic endocrine cells, langerhans cells, cells in red pulp, round or early spermatids, hematopoietic cells, endothelial cells, cells in glomeruli, cells in basal layer, molecular layer cells - cytoplasm/membrane, respiratory epithelial cells, glandular …	stomach 2, stomach 1, colon, gallbladder, esophagus, kidney, cervix, testis, caudate, tonsil, thyroid gland, epididymis, adrenal gland, endometrium 1, endometrium 2, salivary gland, heart muscle, pancreas, cerebral cortex, vagina, lymph node, placenta, hippocampus, parathyroid gland, urinary bladder, appendix, liver, rectum, prostate, duodenum, cerebellum, fallopian tube, spleen, bone marrow, sof…
ELMO2	Approved	High, Medium, Low	ENSG00000062598	decidual cells, melanocytes, pancreatic endocrine cells, cells in red pulp, germinal center cells, hematopoietic cells, alveolar cells, endothelial cells, cells in glomeruli, non-germinal center cells, glandular cells, cells in seminiferous ducts, myoepithelial cells, peripheral nerve, smooth muscle cells, Purkinje cells, macrophages, adipocytes, Leydig cells, myocytes, glial cells, lymphoid tiss…	seminal vesicle, colon, gallbladder, kidney, testis, caudate, tonsil, adrenal gland, thyroid gland, smooth muscle, cerebral cortex, lymph node, placenta, bronchus, skeletal muscle, adipose tissue, appendix, breast, rectum, prostate, pancreas, cerebellum, spleen, bone marrow, soft tissue 1, nasopharynx, lung, ovary, oral mucosa, skin 1, skin 2
ELMO3	Approved	Medium, Low	ENSG00000102890	cells in tubules, Langerhans, decidual cells, melanocytes, cells in granular layer, pancreatic endocrine cells, cells in red pulp, germinal center cells, hematopoietic cells, alveolar cells, respiratory epithelial cells, glandular cells, cells in seminiferous ducts, myoepithelial cells, keratinocytes, Purkinje cells, macrophages, exocrine glandular cells, adipocytes, Leydig cells, glial cells, ch…	stomach 2, stomach 1, seminal vesicle, colon, gallbladder, kidney, cervix, testis, caudate, tonsil, thyroid gland, epididymis, adrenal gland, endometrium 1, endometrium 2, salivary gland, heart muscle, pancreas, cerebral cortex, vagina, lymph node, placenta, hippocampus, bronchus, parathyroid gland, adipose tissue, urinary bladder, appendix, liver, rectum, prostate, duodenum, cerebellum, fallopia…
ELN	Supported	Medium, Low	ENSG00000049540	extracellular matrix, spermatogonia cells, sertoli cells, fibroblasts, preleptotene spermatocytes, peritubular cells	soft tissue 1, soft tissue 2, skin 1, testis, skin 2
ELOVL3	Enhanced	High, Low	ENSG00000119915	sebaceous cells, arrector pili muscle cells, sebaceous glands	skin 1, skin
EMCN	Approved	High, Medium, Low	ENSG00000164035	cells in tubules, cells in granular layer, pancreatic endocrine cells, cells in red pulp, hematopoietic cells, alveolar cells, endothelial cells, cells in glomeruli, cells in white pulp, cells in molecular layer, respiratory epithelial cells, glandular cells, cells in seminiferous ducts, germinal center cells, keratinocytes, smooth muscle cells, Purkinje cells, macrophages, exocrine glandular cel…	stomach 2, stomach 1, colon, gallbladder, esophagus, kidney, testis, caudate, tonsil, thyroid gland, epididymis, adrenal gland, endometrium 1, endometrium 2, salivary gland, smooth muscle, heart muscle, pancreas, cerebral cortex, vagina, lymph node, placenta, hippocampus, bronchus, parathyroid gland, skeletal muscle, urinary bladder, appendix, liver, rectum, prostate, duodenum, cerebellum, fallop…
EMD	Supported	High, Medium, Low	ENSG00000102119	cells in tubules, ovarian stroma cells, decidual cells, cells in granular layer, Langerhans, pancreatic endocrine cells, cells in red pulp, germinal center cells, hematopoietic cells, melanocytes, endothelial cells, cells in glomeruli, cells in white pulp, follicle cells, non-germinal center cells, glandular cells, myoepithelial cells, keratinocytes, smooth muscle cells, peripheral nerve, alveola…	stomach 2, stomach 1, seminal vesicle, colon, gallbladder, esophagus, kidney, cervix, testis, caudate, tonsil, thyroid gland, epididymis, adrenal gland, endometrium 1, endometrium 2, salivary gland, smooth muscle, heart muscle, pancreas, cerebral cortex, vagina, lymph node, placenta, hippocampus, bronchus, parathyroid gland, skeletal muscle, adipose tissue, urinary bladder, appendix, liver, rectu…
EMP2	Approved	High, Medium, Low	ENSG00000213853	cells in tubules, epidermal cells, decidual cells, cells in seminiferous ducts, glandular cells, cardiomyocytes, exocrine glandular cells, fibroblasts, keratinocytes, ciliated cells cell body, hepatocytes, squamous epithelial cells, cells in endometrial stroma, trophoblastic cells, endothelial cells, ciliated cells ciliary rootlets	stomach 2, stomach 1, seminal vesicle, colon, kidney, testis, tonsil, epididymis, endometrium 1, endometrium 2, salivary gland, heart muscle, duodenum, bronchus, parathyroid gland, small intestine, liver, rectum, prostate, pancreas, placenta, fallopian tube, soft tissue 1, appendix, skin 1, skin 2
ENAH	Enhanced	High, Medium, Low	ENSG00000154380	cells in tubules, ovarian stroma cells, Bergmann glia - nucleus, Leydig cells, exocrine glandular cells, cells in spinous layer, pancreatic endocrine cells, synaptic glomeruli - core, cells in red pulp, germinal center cells, molecular layer - neuropil, hematopoietic cells, melanocytes, endothelial cells, hair follicles, cells in glomeruli, glial cells, molecular layer cells - cytoplasm/membrane,…	stomach 2, stomach 1, seminal vesicle, colon, gallbladder, esophagus, kidney, cervix, testis, caudate, tonsil, thyroid gland, epididymis, adrenal gland, endometrium 1, endometrium 2, salivary gland, smooth muscle, heart muscle, pancreas, cerebral cortex, vagina, lymph node, placenta, hippocampus, bronchus, parathyroid gland, skeletal muscle, adipose tissue, urinary bladder, appendix, liver, rectu…
ENOPH1	Enhanced	Medium, Low	ENSG00000145293	decidual cells, exocrine glandular cells, pancreatic endocrine cells, proximal tubules cell body, hematopoietic cells, endothelial cells, follicle cells, glandular cells, keratinocytes, ciliated cells ciliary rootlets, ciliated cells cell body, Purkinje cells, macrophages, cells in granular layer, Leydig cells, myocytes, cholangiocytes, neuropil, hepatocytes, squamous epithelial cells, peripheral…	stomach 2, stomach 1, seminal vesicle, colon, gallbladder, esophagus, kidney, cervix, testis, caudate, thyroid gland, epididymis, adrenal gland, endometrium 1, endometrium 2, salivary gland, duodenum, cerebral cortex, placenta, hippocampus, parathyroid gland, skeletal muscle, urinary bladder, appendix, liver, rectum, prostate, pancreas, cerebellum, fallopian tube, bone marrow, small intestine, na…
ENTPD6	Approved	High, Medium, Low	ENSG00000197586	cells in tubules, Langerhans, melanocytes, cells in granular layer, pancreatic endocrine cells, cells in red pulp, germinal center cells, hematopoietic cells, alveolar cells, endothelial cells, cells in glomeruli, cells in white pulp, non-germinal center cells, glandular cells, cells in seminiferous ducts, myoepithelial cells, keratinocytes, Purkinje cells, macrophages, exocrine glandular cells, …	stomach 2, stomach 1, seminal vesicle, colon, gallbladder, esophagus, kidney, cervix, testis, caudate, tonsil, thyroid gland, epididymis, adrenal gland, endometrium 1, endometrium 2, salivary gland, heart muscle, pancreas, cerebral cortex, lymph node, placenta, hippocampus, bronchus, parathyroid gland, adipose tissue, urinary bladder, appendix, liver, rectum, prostate, duodenum, cerebellum, fallo…
ENY2	Approved	High, Medium, Low	ENSG00000120533	cells in tubules, ovarian stroma cells, melanocytes, cells in granular layer, Langerhans, pancreatic endocrine cells, germinal center cells, hematopoietic cells, alveolar cells, endothelial cells, cells in glomeruli, cells in white pulp, follicle cells, respiratory epithelial cells, glandular cells, cells in seminiferous ducts, myoepithelial cells, keratinocytes, peripheral nerve, Purkinje cells,…	stomach 2, stomach 1, seminal vesicle, colon, gallbladder, esophagus, kidney, cervix, testis, caudate, tonsil, thyroid gland, epididymis, adrenal gland, endometrium 1, endometrium 2, salivary gland, pancreas, cerebral cortex, vagina, lymph node, placenta, hippocampus, bronchus, parathyroid gland, skeletal muscle, adipose tissue, urinary bladder, appendix, breast, rectum, prostate, duodenum, cereb…
EP300	Supported	High, Medium, Low	ENSG00000100393	cells in tubules, ovarian stroma cells, decidual cells, exocrine glandular cells, Langerhans, pancreatic endocrine cells, cells in red pulp, germinal center cells, hematopoietic cells, melanocytes, endothelial cells, cells in glomeruli, fibroblasts, cells in white pulp, non-germinal center cells, glandular cells, myoepithelial cells, peripheral nerve, keratinocytes, smooth muscle cells, granular …	stomach 2, stomach 1, seminal vesicle, colon, gallbladder, esophagus, kidney, cervix, testis, caudate, tonsil, thyroid gland, epididymis, adrenal gland, endometrium 1, endometrium 2, salivary gland, smooth muscle, heart muscle, pancreas, cerebral cortex, vagina, lymph node, placenta, hippocampus, bronchus, parathyroid gland, skeletal muscle, adipose tissue, urinary bladder, appendix, liver, rectu…
EP400	Supported	High, Medium, Low	ENSG00000183495	cells in tubules, ovarian stroma cells, decidual cells, spermatogonia cells, cells in granular layer, round or early spermatids, Langerhans, pancreatic endocrine cells, cells in red pulp, germinal center cells, preleptotene spermatocytes, hematopoietic cells, melanocytes, endothelial cells, cells in glomeruli, cells in white pulp, follicle cells, glandular cells, myoepithelial cells, pachytene sp…	stomach 2, stomach 1, seminal vesicle, colon, gallbladder, esophagus, kidney, cervix, testis, caudate, tonsil, thyroid gland, epididymis, adrenal gland, endometrium 1, endometrium 2, salivary gland, smooth muscle, pancreas, cerebral cortex, vagina, lymph node, placenta, hippocampus, bronchus, parathyroid gland, adipose tissue, urinary bladder, appendix, liver, rectum, prostate, duodenum, cerebell…
EPB41L1	Enhanced	High, Medium, Low	ENSG00000088367	cells in tubules, decidual cells, exocrine glandular cells, pancreatic endocrine cells, melanocytes, alveolar cells, cells in glomeruli, glandular cells, myoepithelial cells, keratinocytes, macrophages, cells in granular layer, Leydig cells, glial cells, cholangiocytes, neuropil, squamous epithelial cells, respiratory epithelial cells, peripheral nerve/ganglion, epidermal cells, neuronal cells, u…	stomach 2, stomach 1, seminal vesicle, colon, gallbladder, esophagus, kidney, cervix, testis, caudate, tonsil, vagina, adrenal gland, endometrium 2, salivary gland, duodenum, cerebral cortex, placenta, hippocampus, bronchus, urinary bladder, appendix, liver, rectum, pancreas, cerebellum, fallopian tube, skin 2, small intestine, nasopharynx, lung, oral mucosa, skin 1, breast
EPB41L2	Supported	High, Medium, Low	ENSG00000079819	cells in tubules, neuronal cells, exocrine glandular cells, pancreatic endocrine cells, cells in red pulp, germinal center cells, hematopoietic cells, endothelial cells, cells in glomeruli, cells in basal layer, fibrohistiocytic cells, glandular cells, myoepithelial cells, peripheral nerve, non-ciliated cells, smooth muscle cells, vascular mural cells, Purkinje cells, basal cells, sertoli cells, …	stomach 2, stomach 1, seminal vesicle, colon, gallbladder, esophagus, kidney, cervix, testis, caudate, tonsil, thyroid gland, epididymis, endometrium 1, endometrium 2, smooth muscle, pancreas, cerebral cortex, vagina, lymph node, hippocampus, bronchus, parathyroid gland, urinary bladder, appendix, liver, rectum, duodenum, cerebellum, fallopian tube, spleen, bone marrow, soft tissue 2, skin 2, sma…
EPB41L3	Enhanced	High, Medium, Low	ENSG00000082397	mucosal lymphoid cells, ciliated cells tip of cilia, pancreatic endocrine cells, proximal tubules cell body, synaptic glomeruli - core, Purkinje cells - cytoplasm/membrane, molecular layer - neuropil, endothelial cells, enterocytes, molecular layer cells - cytoplasm/membrane, glandular cells, germinal center cells, processes in granular layer, ciliated cells cell body, distal tubules, ciliated ce…	cerebellum, lymph node, small intestine, fallopian tube, tonsil, parathyroid gland, testis, epididymis, adrenal gland, appendix, colon, gallbladder, nasopharynx, placenta, ovary, pancreas, cerebral cortex, rectum, kidney, duodenum
EPHA3	Approved	Medium, Low	ENSG00000044524	cells in tubules, ovarian stroma cells, decidual cells, cells in granular layer, cells in red pulp, germinal center cells, alveolar cells, endothelial cells, cells in glomeruli, respiratory epithelial cells, glandular cells, cells in seminiferous ducts, myoepithelial cells, peripheral nerve, smooth muscle cells, cardiomyocytes, macrophages, adipocytes, Leydig cells, neuropil, hepatocytes, squamou…	stomach 1, seminal vesicle, colon, gallbladder, esophagus, kidney, cervix, testis, caudate, tonsil, thyroid gland, epididymis, adrenal gland, endometrium 1, endometrium 2, salivary gland, smooth muscle, heart muscle, cerebral cortex, lymph node, placenta, hippocampus, bronchus, parathyroid gland, adipose tissue, urinary bladder, small intestine, liver, rectum, prostate, duodenum, cerebellum, fall…
EPRS1	Enhanced	High, Medium, Low	ENSG00000136628	cells in tubules, neuronal cells, spermatogonia cells, exocrine glandular cells, round or early spermatids, pancreatic endocrine cells, cells in red pulp, germinal center cells, preleptotene spermatocytes, hematopoietic cells, endothelial cells, cells in glomeruli, cells in white pulp, follicle cells, non-germinal center cells, glandular cells, myoepithelial cells, pachytene spermatocytes, kerati…	stomach 2, stomach 1, seminal vesicle, colon, gallbladder, esophagus, kidney, cervix, testis, caudate, tonsil, epididymis, endometrium 1, endometrium 2, salivary gland, smooth muscle, duodenum, cerebral cortex, lymph node, placenta, hippocampus, urinary bladder, appendix, breast, rectum, prostate, pancreas, cerebellum, fallopian tube, spleen, bone marrow, small intestine, soft tissue 1, nasophary…
EPS15	Approved	High, Medium, Low	ENSG00000085832	cells in tubules, ovarian stroma cells, decidual cells, melanocytes, cells in granular layer, Langerhans, pancreatic endocrine cells, cells in red pulp, germinal center cells, hematopoietic cells, alveolar cells, endothelial cells, cells in glomeruli, cells in white pulp, follicle cells, non-germinal center cells, glandular cells, cells in seminiferous ducts, myoepithelial cells, keratinocytes, s…	stomach 2, stomach 1, seminal vesicle, colon, gallbladder, esophagus, kidney, cervix, testis, caudate, tonsil, thyroid gland, epididymis, adrenal gland, endometrium 1, endometrium 2, salivary gland, smooth muscle, heart muscle, pancreas, cerebral cortex, vagina, lymph node, placenta, hippocampus, bronchus, parathyroid gland, skeletal muscle, adipose tissue, urinary bladder, appendix, liver, rectu…
EPS8	Approved	High, Medium, Low	ENSG00000151491	cells in tubules, ovarian stroma cells, melanocytes, cells in granular layer, Langerhans, pancreatic endocrine cells, cells in red pulp, germinal center cells, hematopoietic cells, alveolar cells, endothelial cells, cells in glomeruli, cells in white pulp, follicle cells, non-germinal center cells, glandular cells, cells in seminiferous ducts, myoepithelial cells, keratinocytes, smooth muscle cel…	stomach 2, stomach 1, seminal vesicle, colon, gallbladder, esophagus, kidney, cervix, testis, caudate, tonsil, vagina, epididymis, adrenal gland, endometrium 1, thyroid gland, salivary gland, smooth muscle, heart muscle, pancreas, cerebral cortex, lymph node, placenta, hippocampus, bronchus, skeletal muscle, adipose tissue, urinary bladder, appendix, liver, rectum, prostate, duodenum, cerebellum,…
EPS8L2	Approved	High, Medium, Low	ENSG00000177106	cells in tubules, neuronal cells, exocrine glandular cells, pancreatic endocrine cells, melanocytes, cells in white pulp, cells in glomeruli, glandular cells, myoepithelial cells, keratinocytes, smooth muscle cells, alveolar cells type II, macrophages, cardiomyocytes, Leydig cells, myocytes, glial cells, cholangiocytes, hepatocytes, squamous epithelial cells, alveolar cells type I, respiratory ep…	stomach 2, stomach 1, seminal vesicle, colon, gallbladder, esophagus, kidney, cervix, testis, caudate, tonsil, thyroid gland, epididymis, adrenal gland, endometrium 1, endometrium 2, salivary gland, smooth muscle, heart muscle, pancreas, cerebral cortex, vagina, hippocampus, bronchus, skeletal muscle, urinary bladder, appendix, liver, rectum, prostate, duodenum, placenta, fallopian tube, spleen, …
EPS8L3	Approved	Medium, Low	ENSG00000198758	glandular cells	appendix, small intestine, colon, gallbladder, rectum, duodenum
ERBB2	Enhanced	Medium, Low	ENSG00000141736	decidual cells, cells in granular layer, cells in spinous layer, langerhans cells, hematopoietic cells, round or early spermatids, cells in basal layer, glandular cells, myoepithelial cells, pachytene spermatocytes, eccrine glands, ciliated cells ciliary rootlets, distal tubules, hair follicles, alveolar cells type II, collecting ducts, ciliated cells cell body, cardiomyocytes, myocytes, hepatocy…	seminal vesicle, lung, esophagus, kidney, cervix, testis, tonsil, thyroid gland, endometrium 1, endometrium 2, salivary gland, heart muscle, vagina, bronchus, parathyroid gland, skeletal muscle, urinary bladder, appendix, liver, rectum, prostate, placenta, fallopian tube, bone marrow, small intestine, nasopharynx, skin 2, skin 1, breast
ERBB3	Approved	High, Medium, Low	ENSG00000065361	cells in tubules, ovarian stroma cells, decidual cells, melanocytes, cells in granular layer, Langerhans, pancreatic endocrine cells, cells in red pulp, germinal center cells, hematopoietic cells, alveolar cells, endothelial cells, cells in glomeruli, cells in white pulp, follicle cells, non-germinal center cells, glandular cells, cells in seminiferous ducts, myoepithelial cells, keratinocytes, s…	stomach 2, stomach 1, seminal vesicle, colon, gallbladder, esophagus, kidney, cervix, testis, caudate, tonsil, thyroid gland, epididymis, adrenal gland, endometrium 1, endometrium 2, salivary gland, smooth muscle, heart muscle, pancreas, cerebral cortex, vagina, lymph node, placenta, hippocampus, bronchus, parathyroid gland, skeletal muscle, adipose tissue, urinary bladder, appendix, liver, rectu…
ERG	Approved	High, Medium, Low	ENSG00000157554	cells in tubules, cells in red pulp, hematopoietic cells, alveolar cells, endothelial cells, cells in glomeruli, respiratory epithelial cells, glandular cells, myoepithelial cells, pachytene spermatocytes, smooth muscle cells, cardiomyocytes, macrophages, adipocytes, Leydig cells, myocytes, neuropil, chondrocytes, hepatocytes, non-germinal center cells, neuronal cells, fibroblasts, cells in endom…	stomach 2, stomach 1, colon, smooth muscle, testis, caudate, tonsil, adrenal gland, endometrium 1, kidney, heart muscle, cerebral cortex, lymph node, hippocampus, bronchus, skeletal muscle, adipose tissue, small intestine, liver, rectum, spleen, bone marrow, soft tissue 2, appendix, soft tissue 1, nasopharynx, lung, skin 1, breast
ERMN	Enhanced	High, Medium	ENSG00000136541	white matter cells - cytoplasm/membrane, pachytene spermatocytes, GLUC cells - nucleus, glial cells, processes in granular layer, neuropil, white matter cells - nucleus	cerebellum, hippocampus, testis, cerebral cortex, caudate
ESD	Approved	High, Medium, Low	ENSG00000139684	cells in tubules, spermatogonia cells, hematopoietic cells, exocrine glandular cells, pancreatic endocrine cells, cells in red pulp, alveolar cells, melanocytes, glandular cells, myoepithelial cells, smooth muscle cells, Purkinje cells, macrophages, cells in granular layer, cardiomyocytes, Leydig cells, glial cells, neuropil, chondrocytes, hepatocytes, respiratory epithelial cells, peripheral ner…	stomach 2, stomach 1, colon, gallbladder, kidney, cervix, testis, caudate, thyroid gland, epididymis, adrenal gland, endometrium 1, endometrium 2, salivary gland, smooth muscle, heart muscle, pancreas, cerebral cortex, hippocampus, bronchus, urinary bladder, appendix, liver, rectum, prostate, duodenum, cerebellum, fallopian tube, spleen, bone marrow, soft tissue 2, small intestine, soft tissue 1,…
ESF1	Supported	High, Medium, Low	ENSG00000089048	cells in tubules, ovarian stroma cells, spermatogonia cells, cells in granular layer, cells in spinous layer, pancreatic endocrine cells, langerhans cells, cells in red pulp, germinal center cells, preleptotene spermatocytes, hematopoietic cells, melanocytes, endothelial cells, cells in glomeruli, peritubular cells, cells in basal layer, fibrohistiocytic cells, follicle cells, non-germinal center…	stomach 2, stomach 1, seminal vesicle, colon, gallbladder, esophagus, kidney, cervix, testis, caudate, tonsil, thyroid gland, epididymis, adrenal gland, endometrium 1, endometrium 2, salivary gland, smooth muscle, heart muscle, pancreas, cerebral cortex, vagina, lymph node, placenta, hippocampus, bronchus, parathyroid gland, skeletal muscle, adipose tissue, urinary bladder, appendix, liver, rectu…
ESPN	Enhanced	High, Medium, Low	ENSG00000187017	cells in tubules, Purkinje cells, decidual cells, glandular cells, neuronal cells, urothelial cells, hepatocytes, squamous epithelial cells, trophoblastic cells, sertoli cells	cerebellum, cervix, small intestine, stomach 1, hippocampus, fallopian tube, caudate, testis, epididymis, adrenal gland, appendix, colon, liver, stomach 2, placenta, esophagus, urinary bladder, cerebral cortex, rectum, kidney, duodenum
ESR1	Enhanced	High, Medium, Low	ENSG00000091831	cells in endometrial stroma, glandular cells, smooth muscle cells, non-ciliated cells, squamous epithelial cells	cervix, fallopian tube, vagina, endometrium 1, endometrium 2, breast, smooth muscle
ESR2	Enhanced	Medium, Low	ENSG00000140009	cells in zona glomerulosa, glandular cells, ovarian stroma cells, Leydig cells, germinal center cells, squamous epithelial cells, non-germinal center cells, medullary cells	lymph node, testis, tonsil, adrenal gland, ovary, rectum
ETFA	Enhanced	High, Medium, Low	ENSG00000140374	cells in tubules, ovarian stroma cells, decidual cells, spermatogonia cells, cells in granular layer, cells in spinous layer, pancreatic endocrine cells, cells in red pulp, arrector pili muscle cells, germinal center cells, hematopoietic cells, endothelial cells, cells in glomeruli, cells in basal layer, fibrohistiocytic cells, follicle cells, non-germinal center cells, glandular cells, myoepithe…	stomach 2, stomach 1, seminal vesicle, colon, gallbladder, esophagus, kidney, cervix, testis, caudate, tonsil, thyroid gland, epididymis, adrenal gland, endometrium 1, endometrium 2, salivary gland, heart muscle, pancreas, cerebral cortex, vagina, lymph node, placenta, hippocampus, bronchus, parathyroid gland, skeletal muscle, urinary bladder, appendix, liver, rectum, prostate, duodenum, cerebell…
EVL	Enhanced	High, Medium, Low	ENSG00000196405	Purkinje cells, cells in white pulp, macrophages, cells in red pulp, non-germinal center cells, glandular cells, neuronal cells, cells in granular layer, germinal center cells, mucosal lymphoid cells, neuropil, cardiomyocytes, hematopoietic cells, lymphocytes, cells in endometrial stroma, fibrohistiocytic cells, respiratory epithelial cells, urothelial cells	cerebellum, lymph node, stomach 1, hippocampus, skin 1, spleen, bone marrow, bronchus, tonsil, urinary bladder, endometrium 1, endometrium 2, appendix, colon, heart muscle, stomach 2, lung, rectum, cerebral cortex, skin 2
EZH2	Enhanced	High, Medium, Low	ENSG00000106462	spermatogonia cells, cells in granular layer, cells in spinous layer, langerhans cells, cells in red pulp, round or early spermatids, preleptotene spermatocytes, hematopoietic cells, cells in white pulp, cells in basal layer, respiratory epithelial cells, glandular cells, germinal center cells, pachytene spermatocytes, eccrine glands, lymphocytes, hair follicles, hofbauer cells, macrophages, exoc…	stomach 2, stomach 1, colon, esophagus, cervix, testis, tonsil, vagina, epididymis, adrenal gland, endometrium 1, endometrium 2, salivary gland, duodenum, lymph node, bronchus, urinary bladder, appendix, rectum, pancreas, placenta, fallopian tube, spleen, bone marrow, small intestine, nasopharynx, lung, oral mucosa, skin 1, skin 2
EZR	Enhanced	High, Medium, Low	ENSG00000092820	cells in tubules, ciliated cells tip of cilia, hematopoietic cells, exocrine glandular cells, cells in spinous layer, pancreatic endocrine cells, langerhans cells, cells in red pulp, germinal center cells, processes in molecular layer, endothelial cells, cells in glomeruli, sebaceous glands, ciliated cells cilia axoneme, fibrohistiocytic cells, decidual cells, glandular cells, myoepithelial cells…	stomach 2, stomach 1, seminal vesicle, colon, gallbladder, esophagus, kidney, cervix, testis, caudate, tonsil, thyroid gland, epididymis, adrenal gland, endometrium 1, endometrium 2, salivary gland, pancreas, cerebral cortex, vagina, lymph node, placenta, hippocampus, parathyroid gland, urinary bladder, appendix, liver, rectum, prostate, duodenum, cerebellum, fallopian tube, spleen, bone marrow, …
F11R	Enhanced	High, Medium, Low	ENSG00000158769	neuronal cells, spermatogonia cells, exocrine glandular cells, pancreatic endocrine cells, proximal tubules cell body, cells in red pulp, round or early spermatids, preleptotene spermatocytes, hematopoietic cells, alveolar cells, endothelial cells, cells in white pulp, glandular cells, germinal center cells, pachytene spermatocytes, keratinocytes, ciliated cells ciliary rootlets, distal tubules, …	stomach 2, stomach 1, seminal vesicle, colon, gallbladder, esophagus, kidney, cervix, testis, caudate, tonsil, thyroid gland, epididymis, adrenal gland, endometrium 1, endometrium 2, salivary gland, heart muscle, pancreas, cerebral cortex, vagina, lymph node, bronchus, parathyroid gland, urinary bladder, appendix, liver, rectum, prostate, duodenum, placenta, fallopian tube, spleen, bone marrow, s…
F2RL1	Approved	High, Medium, Low	ENSG00000164251	cells in tubules, exocrine glandular cells, pancreatic endocrine cells, cells in red pulp, hematopoietic cells, alveolar cells, endothelial cells, cells in white pulp, non-germinal center cells, glandular cells, cells in seminiferous ducts, germinal center cells, smooth muscle cells, Purkinje cells, macrophages, cells in granular layer, cardiomyocytes, Leydig cells, myocytes, glial cells, lymphoi…	stomach 2, stomach 1, seminal vesicle, colon, gallbladder, esophagus, kidney, cervix, testis, caudate, tonsil, thyroid gland, epididymis, adrenal gland, endometrium 1, endometrium 2, salivary gland, smooth muscle, pancreas, cerebral cortex, lymph node, placenta, hippocampus, bronchus, parathyroid gland, skeletal muscle, urinary bladder, appendix, liver, rectum, prostate, duodenum, cerebellum, fal…
FABP4	Enhanced	High, Medium	ENSG00000170323	adipocytes, endothelial cells, macrophages	lung, breast, adipose tissue, skin 2
[truncated: 1,331 more rows]
