# Supplementary material for: A census of actin-associated proteins in humans
Source: Front Cell Dev Biol. 2023 Apr 28;11:1168050. doi: 10.3389/fcell.2023.1168050 (PMC10175787; doi:10.3389/fcell.2023.1168050)
Supplement: Supplementary file 2 [file Table3.XLSX]

## Sheet: Sheet1
query	seed_ortholog	evalue	score	eggNOG_OGs	max_annot_lvl	COG_category	Description	Preferred_name	GOs	EC	KEGG_ko	KEGG_Pathway	KEGG_Module	KEGG_Reaction	KEGG_rclass	BRITE	KEGG_TC	CAZy	BiGG_Reaction	PFAMs
sp|A0A0B4J2A2|PAL4C_HUMAN	9606.ENSP00000463057	1.95e-119	340.0	COG0652@1|root,KOG0865@2759|Eukaryota,39XG5@33154|Opisthokonta,3BITG@33208|Metazoa,3CT7Z@33213|Bilateria,47ZDR@7711|Chordata,495W9@7742|Vertebrata,3JBTZ@40674|Mammalia,35KAS@314146|Euarchontoglires,4MQ24@9443|Primates,4N88J@9604|Hominidae	33208|Metazoa	O	peptidyl-prolyl cis-trans isomerase activity	-	GO:0000413,GO:0003674,GO:0003755,GO:0003824,GO:0005488,GO:0005575,GO:0005622,GO:0005623,GO:0005634,GO:0005737,GO:0005829,GO:0006464,GO:0006807,GO:0008144,GO:0008150,GO:0008152,GO:0009987,GO:0016018,GO:0016853,GO:0016859,GO:0018193,GO:0018208,GO:0019538,GO:0033218,GO:0036211,GO:0042277,GO:0043170,GO:0043226,GO:0043227,GO:0043229,GO:0043231,GO:0043412,GO:0043900,GO:0043903,GO:0044237,GO:0044238,GO:…	5.2.1.8	ko:K03767,ko:K12738	ko01503,ko04217,map01503,map04217	-	-	-	ko00000,ko00001,ko01000,ko03110,ko04147	-	-	-	Pro_isomerase
sp|A0A1B0GWK0|PVLEF_HUMAN	29073.XP_008692075.1	3.31e-77	233.0	COG5126@1|root,KOG0027@2759|Eukaryota,3A20A@33154|Opisthokonta,3BQPU@33208|Metazoa,3D777@33213|Bilateria,48F07@7711|Chordata,49BY9@7742|Vertebrata,3JGVE@40674|Mammalia,3EVKT@33554|Carnivora	33208|Metazoa	T	EF-hand domain	AATK-AS1	-	-	ko:K02183	ko04014,ko04015,ko04016,ko04020,ko04022,ko04024,ko04070,ko04114,ko04218,ko04261,ko04270,ko04371,ko04626,ko04713,ko04720,ko04722,ko04728,ko04740,ko04744,ko04745,ko04750,ko04910,ko04912,ko04915,ko04916,ko04921,ko04922,ko04924,ko04925,ko04970,ko04971,ko05010,ko05031,ko05034,ko05133,ko05152,ko05167,ko05200,ko05214,ko05418,map04014,map04015,map04016,map04020,map04022,map04024,map04070,map04114,map0421…	-	-	-	ko00000,ko00001,ko01009,ko03036,ko04131,ko04147	-	-	-	EF-hand_1,EF-hand_5,EF-hand_7
sp|A0MZ66|SHOT1_HUMAN	9606.ENSP00000347532	0.0	1110.0	28P8Q@1|root,2QVVT@2759|Eukaryota,39T3M@33154|Opisthokonta,3BKWX@33208|Metazoa,3CU71@33213|Bilateria,480P9@7711|Chordata,493YC@7742|Vertebrata,3J596@40674|Mammalia,35GJN@314146|Euarchontoglires,4MCZK@9443|Primates,4N3HW@9604|Hominidae	33208|Metazoa	Z	endoplasmic reticulum polarization	KIAA1598	GO:0000902,GO:0000904,GO:0001558,GO:0003674,GO:0003779,GO:0005488,GO:0005515,GO:0005575,GO:0005622,GO:0005623,GO:0005737,GO:0005829,GO:0005856,GO:0005874,GO:0005875,GO:0006928,GO:0006929,GO:0006930,GO:0006996,GO:0007010,GO:0007015,GO:0007029,GO:0007154,GO:0007163,GO:0007165,GO:0007166,GO:0007264,GO:0007265,GO:0007266,GO:0007275,GO:0007399,GO:0007409,GO:0008092,GO:0008150,GO:0008361,GO:0009653,GO:…	-	-	-	-	-	-	-	-	-	-	-
sp|A1A4S6|RHG10_HUMAN	9606.ENSP00000336923	0.0	1558.0	KOG1451@1|root,KOG1451@2759|Eukaryota,38GJW@33154|Opisthokonta,3BCDA@33208|Metazoa,3CXTK@33213|Bilateria,47ZWG@7711|Chordata,48ZEP@7742|Vertebrata,3J7Y9@40674|Mammalia,35MR6@314146|Euarchontoglires,4MGPU@9443|Primates,4MUWP@9604|Hominidae	33208|Metazoa	T	Rho GTPase activating protein 10	ARHGAP10	GO:0003674,GO:0005096,GO:0005488,GO:0005515,GO:0005543,GO:0005575,GO:0005622,GO:0005623,GO:0005737,GO:0005829,GO:0005886,GO:0006996,GO:0007010,GO:0007154,GO:0007165,GO:0007264,GO:0007265,GO:0007266,GO:0007275,GO:0007399,GO:0008047,GO:0008150,GO:0008289,GO:0009966,GO:0009987,GO:0010646,GO:0010941,GO:0016020,GO:0016043,GO:0023051,GO:0023052,GO:0030029,GO:0030036,GO:0030234,GO:0030695,GO:0032501,GO:…	-	ko:K13736,ko:K20071,ko:K20651	ko05100,map05100	-	-	-	ko00000,ko00001,ko04131	-	-	-	BAR_3,PH,RhoGAP,SH3_9
sp|A1E959|ODAM_HUMAN	9606.ENSP00000379401	3.28e-193	536.0	2C82Y@1|root,2RM1P@2759|Eukaryota,39W0G@33154|Opisthokonta,3BNT5@33208|Metazoa,3D3JW@33213|Bilateria,47YWH@7711|Chordata,48V0D@7742|Vertebrata,3J4DU@40674|Mammalia,35C9H@314146|Euarchontoglires,4MIA2@9443|Primates,4MY99@9604|Hominidae	33208|Metazoa	K	odontogenesis of dentin-containing tooth	ODAM	GO:0001932,GO:0001934,GO:0005575,GO:0005576,GO:0005615,GO:0005622,GO:0005623,GO:0005634,GO:0005737,GO:0006807,GO:0006950,GO:0006952,GO:0006954,GO:0007275,GO:0008150,GO:0008152,GO:0008284,GO:0009611,GO:0009653,GO:0009887,GO:0009893,GO:0009987,GO:0010468,GO:0010562,GO:0010604,GO:0010628,GO:0019220,GO:0019222,GO:0019538,GO:0031323,GO:0031325,GO:0031399,GO:0031401,GO:0032268,GO:0032270,GO:0032501,GO:…	-	-	-	-	-	-	-	-	-	-	FDC-SP,ODAM
sp|A1L188|NDUF8_HUMAN	9593.ENSGGOP00000016794	1.37e-45	147.0	2E52Q@1|root,2SBX9@2759|Eukaryota,3A9CX@33154|Opisthokonta,3BVIH@33208|Metazoa,3D9DF@33213|Bilateria,48G0U@7711|Chordata,49D1G@7742|Vertebrata,3JI2E@40674|Mammalia,35R13@314146|Euarchontoglires,4MK2V@9443|Primates,4N7GQ@9604|Hominidae	33208|Metazoa	S	mitochondrial respiratory chain complex I assembly	C17orf89	GO:0005575,GO:0005622,GO:0005623,GO:0005737,GO:0005739,GO:0006996,GO:0007005,GO:0008150,GO:0009987,GO:0010257,GO:0016043,GO:0022607,GO:0032981,GO:0033108,GO:0034622,GO:0043226,GO:0043227,GO:0043229,GO:0043231,GO:0043933,GO:0044085,GO:0044424,GO:0044444,GO:0044464,GO:0065003,GO:0071840	-	-	-	-	-	-	-	-	-	-	-
sp|A1L390|PKHG3_HUMAN	9593.ENSGGOP00000009165	0.0	2291.0	KOG3518@1|root,KOG3518@2759|Eukaryota,38E2F@33154|Opisthokonta,3BC9Q@33208|Metazoa,3CUZP@33213|Bilateria,47ZDI@7711|Chordata,48XKR@7742|Vertebrata,3J6ZQ@40674|Mammalia,35D06@314146|Euarchontoglires,4MF27@9443|Primates,4N6A5@9604|Hominidae	33208|Metazoa	T	RhoGEF domain	PLEKHG3	GO:0002009,GO:0002165,GO:0003002,GO:0003674,GO:0005085,GO:0005088,GO:0005089,GO:0005488,GO:0005515,GO:0005575,GO:0005622,GO:0005623,GO:0005737,GO:0007275,GO:0007389,GO:0007444,GO:0007472,GO:0007474,GO:0007476,GO:0007478,GO:0007480,GO:0007552,GO:0007560,GO:0008150,GO:0009653,GO:0009791,GO:0009886,GO:0009887,GO:0009888,GO:0009966,GO:0010646,GO:0017016,GO:0017048,GO:0017160,GO:0019899,GO:0019904,GO:…	-	-	-	-	-	-	-	-	-	-	PH,RhoGEF
sp|A4D2P6|GRD2I_HUMAN	9606.ENSP00000397351	0.0	2247.0	KOG1922@1|root,KOG3528@1|root,KOG3589@1|root,KOG1922@2759|Eukaryota,KOG3528@2759|Eukaryota,KOG3589@2759|Eukaryota,38BSS@33154|Opisthokonta,3BE4N@33208|Metazoa,3CW84@33213|Bilateria,4823F@7711|Chordata,498BW@7742|Vertebrata,3JG1G@40674|Mammalia,35KQ1@314146|Euarchontoglires,4MAKD@9443|Primates,4MZP8@9604|Hominidae	33208|Metazoa	T	Formin Homology 2 Domain	GRID2IP	GO:0005575,GO:0005623,GO:0005886,GO:0006996,GO:0007010,GO:0007154,GO:0007165,GO:0007166,GO:0007186,GO:0007215,GO:0007216,GO:0008150,GO:0009987,GO:0010646,GO:0010648,GO:0016020,GO:0016043,GO:0023051,GO:0023052,GO:0023057,GO:0030029,GO:0030036,GO:0030425,GO:0036477,GO:0042995,GO:0043005,GO:0043197,GO:0044309,GO:0044425,GO:0044456,GO:0044459,GO:0044463,GO:0044464,GO:0045202,GO:0045211,GO:0048167,GO:…	-	-	-	-	-	-	-	-	-	-	FH2,PDZ
sp|A4FU49|SH321_HUMAN	61853.ENSNLEP00000013854	0.0	898.0	KOG4348@1|root,KOG4348@2759|Eukaryota,38H6B@33154|Opisthokonta,3BMAX@33208|Metazoa,3D4IR@33213|Bilateria,489D0@7711|Chordata,495SG@7742|Vertebrata,3J21X@40674|Mammalia,35KM5@314146|Euarchontoglires,4M5U1@9443|Primates	33208|Metazoa	T	SH3 domain containing 21	SH3D21	GO:0005575,GO:0005622,GO:0005623,GO:0005634,GO:0005654,GO:0005886,GO:0016020,GO:0031974,GO:0031981,GO:0043226,GO:0043227,GO:0043229,GO:0043231,GO:0043233,GO:0044422,GO:0044424,GO:0044428,GO:0044446,GO:0044464,GO:0070013,GO:0071944	-	-	-	-	-	-	-	-	-	-	SH3_2,SH3_9
sp|A4UGR9|XIRP2_HUMAN	9606.ENSP00000386840	0.0	4899.0	2E8PI@1|root,2SF50@2759|Eukaryota,39RKI@33154|Opisthokonta,3BIFT@33208|Metazoa,3D2MV@33213|Bilateria,4814A@7711|Chordata,48W4C@7742|Vertebrata,3JNS1@40674|Mammalia,35I2E@314146|Euarchontoglires,4M8K1@9443|Primates,4MX5T@9604|Hominidae	33208|Metazoa	Z	Xin repeat	XIRP2	GO:0003007,GO:0003205,GO:0003231,GO:0003279,GO:0003281,GO:0003674,GO:0003779,GO:0005488,GO:0005515,GO:0005575,GO:0005622,GO:0005623,GO:0005737,GO:0007275,GO:0007507,GO:0007517,GO:0008092,GO:0008150,GO:0009653,GO:0009887,GO:0009888,GO:0009987,GO:0014706,GO:0016043,GO:0030016,GO:0030017,GO:0030018,GO:0030054,GO:0031674,GO:0032501,GO:0032502,GO:0034330,GO:0042805,GO:0043226,GO:0043228,GO:0043229,GO:…	-	-	-	-	-	-	-	-	-	-	Xin
sp|A5A3E0|POTEF_HUMAN	9606.ENSP00000350052	0.0	1622.0	COG5277@1|root,KOG0676@2759|Eukaryota,38C0D@33154|Opisthokonta,3BBGP@33208|Metazoa,3CRBJ@33213|Bilateria,480DQ@7711|Chordata,4944Y@7742|Vertebrata,3JEDP@40674|Mammalia,35F5M@314146|Euarchontoglires,4MKQH@9443|Primates,4N50J@9604|Hominidae	33208|Metazoa	Z	Actin	ACTG1	GO:0000079,GO:0000123,GO:0001932,GO:0002252,GO:0002253,GO:0002376,GO:0002429,GO:0002431,GO:0002433,GO:0002682,GO:0002684,GO:0002757,GO:0002764,GO:0002768,GO:0003674,GO:0005198,GO:0005200,GO:0005488,GO:0005515,GO:0005522,GO:0005575,GO:0005576,GO:0005615,GO:0005622,GO:0005623,GO:0005634,GO:0005654,GO:0005737,GO:0005829,GO:0005856,GO:0005884,GO:0005886,GO:0005912,GO:0005924,GO:0005925,GO:0006464,GO:…	-	ko:K05692,ko:K17299	ko04015,ko04145,ko04210,ko04390,ko04391,ko04510,ko04520,ko04530,ko04611,ko04670,ko04714,ko04745,ko04810,ko04919,ko04921,ko05100,ko05110,ko05130,ko05131,ko05132,ko05164,ko05205,ko05225,ko05410,ko05412,ko05414,ko05416,ko05418,map04015,map04145,map04210,map04390,map04391,map04510,map04520,map04530,map04611,map04670,map04714,map04745,map04810,map04919,map04921,map05100,map05110,map05130,map05131,map0…	-	-	-	ko00000,ko00001,ko03019,ko03021,ko03029,ko03036,ko04147,ko04812	-	-	-	Actin,Ank_2,CCDC144C
sp|A6NFN3|RFOX3_HUMAN	9606.ENSP00000463653	1.11e-212	588.0	KOG0125@1|root,KOG0125@2759|Eukaryota,39R9B@33154|Opisthokonta,3BEGA@33208|Metazoa,3CSYB@33213|Bilateria,485JE@7711|Chordata,48UYT@7742|Vertebrata,3J8HV@40674|Mammalia,35GA3@314146|Euarchontoglires,4MGVV@9443|Primates,4MX0I@9604|Hominidae	33208|Metazoa	A	Calcitonin gene-related peptide regulator C terminal	RBFOX3	GO:0000003,GO:0000381,GO:0001067,GO:0002009,GO:0002165,GO:0003002,GO:0003006,GO:0003008,GO:0003674,GO:0003676,GO:0003677,GO:0003712,GO:0003714,GO:0003723,GO:0003727,GO:0003729,GO:0003730,GO:0005488,GO:0005515,GO:0005575,GO:0005622,GO:0005623,GO:0005634,GO:0005654,GO:0005737,GO:0005794,GO:0005802,GO:0005829,GO:0006139,GO:0006355,GO:0006403,GO:0006417,GO:0006725,GO:0006807,GO:0006810,GO:0007154,GO:…	-	ko:K14946	-	-	-	-	ko00000,ko03041	-	-	-	Fox-1_C,RRM_1
sp|A6NGB9|WIPF3_HUMAN	9606.ENSP00000242140	1.05e-257	717.0	KOG4462@1|root,KOG4462@2759|Eukaryota,38HE5@33154|Opisthokonta,3BM60@33208|Metazoa,3CV2J@33213|Bilateria,4890A@7711|Chordata,48V9J@7742|Vertebrata,3J40V@40674|Mammalia,35HCD@314146|Euarchontoglires,4MMNV@9443|Primates,4MWFQ@9604|Hominidae	33208|Metazoa	Z	protein family, member 3	WIPF3	GO:0002252,GO:0002253,GO:0002376,GO:0002429,GO:0002431,GO:0002433,GO:0002682,GO:0002684,GO:0002757,GO:0002764,GO:0002768,GO:0003674,GO:0005488,GO:0005515,GO:0005575,GO:0005622,GO:0005623,GO:0005737,GO:0005829,GO:0006810,GO:0006897,GO:0006909,GO:0007154,GO:0007165,GO:0007166,GO:0008150,GO:0009987,GO:0016192,GO:0017124,GO:0019904,GO:0023052,GO:0038093,GO:0038094,GO:0038096,GO:0044424,GO:0044444,GO:…	-	ko:K19475	ko04144,map04144	-	-	-	ko00000,ko00001,ko04131	-	-	-	WH2
sp|A6NGQ2|OOEP_HUMAN	9606.ENSP00000359384	2.35e-106	306.0	2CWAJ@1|root,2RU0M@2759|Eukaryota,3A55V@33154|Opisthokonta,3BS7N@33208|Metazoa,3D7ET@33213|Bilateria,48FCA@7711|Chordata,49C7D@7742|Vertebrata,3JGXH@40674|Mammalia,35QMM@314146|Euarchontoglires,4MK22@9443|Primates,4MUH4@9604|Hominidae	33208|Metazoa	S	KH-like RNA-binding domain	OOEP	GO:0000003,GO:0001701,GO:0003674,GO:0003676,GO:0003723,GO:0005488,GO:0005575,GO:0005622,GO:0005623,GO:0005737,GO:0005938,GO:0006464,GO:0006468,GO:0006793,GO:0006796,GO:0006807,GO:0007163,GO:0007275,GO:0007389,GO:0007565,GO:0007566,GO:0008150,GO:0008152,GO:0009566,GO:0009790,GO:0009792,GO:0009880,GO:0009987,GO:0016043,GO:0016310,GO:0019538,GO:0019953,GO:0022414,GO:0022607,GO:0032501,GO:0032502,GO:…	-	-	-	-	-	-	-	-	-	-	MOEP19
sp|A6NI79|CCD69_HUMAN	9606.ENSP00000347586	1.96e-152	435.0	28I5D@1|root,2RYPP@2759|Eukaryota,39R8S@33154|Opisthokonta,3BK4G@33208|Metazoa,3CU93@33213|Bilateria,47Z79@7711|Chordata,48WNH@7742|Vertebrata,3J7XN@40674|Mammalia,35N68@314146|Euarchontoglires,4M7C9@9443|Primates,4N5J7@9604|Hominidae	33208|Metazoa	S	Coiled-coil domain containing 69	CCDC69	GO:0000226,GO:0005575,GO:0005622,GO:0005623,GO:0005819,GO:0005856,GO:0006996,GO:0007010,GO:0007017,GO:0007049,GO:0007051,GO:0008150,GO:0009987,GO:0015630,GO:0016043,GO:0022402,GO:0022607,GO:0043226,GO:0043228,GO:0043229,GO:0043232,GO:0044085,GO:0044422,GO:0044424,GO:0044430,GO:0044446,GO:0044464,GO:0051225,GO:0051233,GO:0051255,GO:0070925,GO:0071840	-	-	-	-	-	-	-	-	-	-	-
sp|A6NIX2|WTIP_HUMAN	9606.ENSP00000466953	1.18e-310	846.0	KOG1704@1|root,KOG1701@2759|Eukaryota,38H02@33154|Opisthokonta,3BFZ8@33208|Metazoa,3CWNY@33213|Bilateria,4890B@7711|Chordata,48WC8@7742|Vertebrata,3J6FU@40674|Mammalia,359R0@314146|Euarchontoglires,4MMEM@9443|Primates,4MSZY@9604|Hominidae	33208|Metazoa	K	Zinc-binding domain present in Lin-11, Isl-1, Mec-3.	WTIP	GO:0000003,GO:0000132,GO:0000226,GO:0000278,GO:0000932,GO:0001655,GO:0001666,GO:0001947,GO:0002009,GO:0002064,GO:0002065,GO:0002066,GO:0003006,GO:0003007,GO:0003140,GO:0003143,GO:0003674,GO:0003712,GO:0003714,GO:0003779,GO:0005488,GO:0005515,GO:0005575,GO:0005622,GO:0005623,GO:0005634,GO:0005667,GO:0005737,GO:0005815,GO:0005829,GO:0005856,GO:0005886,GO:0005911,GO:0005912,GO:0005924,GO:0005925,GO:…	-	ko:K16682	ko04390,ko04391,ko04392,map04390,map04391,map04392	-	-	-	ko00000,ko00001,ko03019,ko03036	-	-	-	LIM
sp|A6NKD9|CC85C_HUMAN	9606.ENSP00000369592	1.02e-255	706.0	KOG3819@1|root,KOG3819@2759|Eukaryota,38I0D@33154|Opisthokonta,3BIG4@33208|Metazoa,3CU32@33213|Bilateria,481Y8@7711|Chordata,4957Z@7742|Vertebrata,3J222@40674|Mammalia,35CST@314146|Euarchontoglires,4M9GG@9443|Primates,4MZCS@9604|Hominidae	33208|Metazoa	S	cerebral cortex development	CCDC85C	GO:0003674,GO:0005488,GO:0005515,GO:0005575,GO:0005911,GO:0007275,GO:0007399,GO:0007417,GO:0007420,GO:0008150,GO:0009892,GO:0009987,GO:0010468,GO:0010605,GO:0010608,GO:0010629,GO:0016246,GO:0016441,GO:0016458,GO:0019222,GO:0021537,GO:0021543,GO:0021987,GO:0030054,GO:0030900,GO:0031047,GO:0032501,GO:0032502,GO:0035194,GO:0040029,GO:0043296,GO:0048513,GO:0048519,GO:0048731,GO:0048856,GO:0050789,GO:…	-	ko:K16758	-	-	-	-	ko00000,ko03036	-	-	-	CCDC85
sp|A6NMY6|AXA2L_HUMAN	61622.XP_010372533.1	1.84e-236	651.0	KOG0819@1|root,KOG0819@2759|Eukaryota,38DK4@33154|Opisthokonta,3BI0C@33208|Metazoa,3CRGC@33213|Bilateria,47YW4@7711|Chordata,48XIZ@7742|Vertebrata,3J84U@40674|Mammalia,35HQI@314146|Euarchontoglires,4MFM0@9443|Primates,367QU@314294|Cercopithecoidea	33208|Metazoa	U	Annexin A2	ANXA2	GO:0000323,GO:0001501,GO:0001503,GO:0001525,GO:0001568,GO:0001726,GO:0001765,GO:0001775,GO:0001786,GO:0001816,GO:0001919,GO:0001921,GO:0001932,GO:0001934,GO:0001944,GO:0002020,GO:0002252,GO:0002263,GO:0002274,GO:0002275,GO:0002283,GO:0002366,GO:0002376,GO:0002443,GO:0002444,GO:0002446,GO:0002520,GO:0002521,GO:0002573,GO:0003157,GO:0003158,GO:0003348,GO:0003416,GO:0003417,GO:0003674,GO:0003779,GO:…	-	ko:K17092	-	-	-	-	ko00000,ko04131,ko04147	1.A.31.1.4,9.A.48.1	-	-	Annexin
sp|A7E2Y1|MYH7B_HUMAN	9606.ENSP00000262873	0.0	2120.0	COG5022@1|root,KOG0161@2759|Eukaryota,38CVC@33154|Opisthokonta,3BBPR@33208|Metazoa,3CSM1@33213|Bilateria,485B7@7711|Chordata,48Y7U@7742|Vertebrata,3J70I@40674|Mammalia,35DWA@314146|Euarchontoglires,4MGP8@9443|Primates,4MZYV@9604|Hominidae	33208|Metazoa	Z	Myosin N-terminal SH3-like domain	MYH7B	GO:0000003,GO:0000146,GO:0000166,GO:0000278,GO:0000281,GO:0000902,GO:0000904,GO:0000910,GO:0001525,GO:0001568,GO:0001654,GO:0001655,GO:0001667,GO:0001700,GO:0001701,GO:0001725,GO:0001726,GO:0001736,GO:0001738,GO:0001745,GO:0001894,GO:0001931,GO:0001944,GO:0002009,GO:0002026,GO:0002027,GO:0002064,GO:0002065,GO:0002066,GO:0002165,GO:0002376,GO:0002520,GO:0002521,GO:0002573,GO:0002791,GO:0002793,GO:…	-	ko:K10352,ko:K17751	ko04260,ko04261,ko04530,ko05416,map04260,map04261,map04530,map05416	-	-	-	ko00000,ko00001,ko04147,ko04812	-	-	-	IQ,Myosin_N,Myosin_head,Myosin_tail_1
sp|A7KAX9|RHG32_HUMAN	9606.ENSP00000310561	0.0	4093.0	KOG1449@1|root,KOG3564@1|root,KOG1449@2759|Eukaryota,KOG3564@2759|Eukaryota,38DXK@33154|Opisthokonta,3B9VF@33208|Metazoa,3CVME@33213|Bilateria,480P5@7711|Chordata,48Y5E@7742|Vertebrata,3JEVQ@40674|Mammalia,35FQ4@314146|Euarchontoglires,4MI6P@9443|Primates,4MTC3@9604|Hominidae	33208|Metazoa	T	Rho GTPase activating protein 32	ARHGAP32	GO:0000902,GO:0000904,GO:0001650,GO:0003674,GO:0005096,GO:0005488,GO:0005515,GO:0005575,GO:0005622,GO:0005623,GO:0005634,GO:0005654,GO:0005730,GO:0005737,GO:0005794,GO:0005829,GO:0005856,GO:0005938,GO:0006928,GO:0006935,GO:0007154,GO:0007165,GO:0007264,GO:0007265,GO:0007266,GO:0007275,GO:0007399,GO:0007409,GO:0007411,GO:0008047,GO:0008150,GO:0009605,GO:0009653,GO:0009966,GO:0009987,GO:0010646,GO:…	-	ko:K17933,ko:K20647	-	-	-	-	ko00000,ko04131	-	-	-	PX,RhoGAP,SH3_2,SH3_9
sp|A8K0Z3|WASH1_HUMAN	9606.ENSP00000485627	5.15e-293	805.0	COG2373@1|root,KOG1366@2759|Eukaryota,39P2Q@33154|Opisthokonta,3CQME@33208|Metazoa,3E6UR@33213|Bilateria,48SG6@7711|Chordata,49NZE@7742|Vertebrata,3JNY2@40674|Mammalia,35UPC@314146|Euarchontoglires,4MIVA@9443|Primates,4MTY0@9604|Hominidae	33208|Metazoa	Z	at the surface of endosomes, where it recruits and activates the Arp2 3 complex to induce actin polymerization, playing a key role in the fission of tubules that serve as transport intermediates during endosome sorting	Wash1	GO:0003674,GO:0005488,GO:0005515,GO:0005575,GO:0005622,GO:0005623,GO:0005737,GO:0005768,GO:0005769,GO:0005773,GO:0005776,GO:0006810,GO:0006887,GO:0006996,GO:0007010,GO:0007015,GO:0008064,GO:0008092,GO:0008150,GO:0009892,GO:0009894,GO:0009895,GO:0009987,GO:0010506,GO:0010507,GO:0010563,GO:0010638,GO:0012505,GO:0015631,GO:0016043,GO:0016192,GO:0016197,GO:0016482,GO:0019216,GO:0019220,GO:0019222,GO:…	-	ko:K18461	ko04144,ko04212,map04144,map04212	-	-	-	ko00000,ko00001,ko04131	-	-	-	WASH_WAHD
sp|A8K5M9|CO062_HUMAN	9593.ENSGGOP00000000051	3.43e-123	351.0	2E0W3@1|root,2S89I@2759|Eukaryota,39Y3Q@33154|Opisthokonta,3BN2Q@33208|Metazoa,3CSK3@33213|Bilateria,484FG@7711|Chordata,48XGN@7742|Vertebrata,3J42C@40674|Mammalia,35ABV@314146|Euarchontoglires,4MABU@9443|Primates,4N3ZV@9604|Hominidae	33208|Metazoa	S	Chromosome 15 open reading frame	C15orf62	GO:0003674,GO:0005096,GO:0005488,GO:0005515,GO:0005575,GO:0005622,GO:0005623,GO:0005737,GO:0005886,GO:0007154,GO:0007165,GO:0007264,GO:0007265,GO:0007266,GO:0008047,GO:0008064,GO:0008150,GO:0008360,GO:0009987,GO:0010638,GO:0016020,GO:0016043,GO:0017016,GO:0017048,GO:0017049,GO:0019899,GO:0022603,GO:0022604,GO:0023052,GO:0030234,GO:0030695,GO:0030832,GO:0030833,GO:0030838,GO:0031267,GO:0031272,GO:…	-	-	-	-	-	-	-	-	-	-	BORG_CEP
sp|A8MQ27|NEU1B_HUMAN	9606.ENSP00000358815	0.0	1116.0	KOG4172@1|root,KOG4625@1|root,KOG4172@2759|Eukaryota,KOG4625@2759|Eukaryota,38I58@33154|Opisthokonta,3BCD8@33208|Metazoa,3CWYJ@33213|Bilateria,483HW@7711|Chordata,490IM@7742|Vertebrata,3J4B9@40674|Mammalia,35FX5@314146|Euarchontoglires,4M91T@9443|Primates,4MZTE@9604|Hominidae	33208|Metazoa	O	NEUZ	NEURL1B	GO:0000003,GO:0000209,GO:0001101,GO:0001654,GO:0001709,GO:0002009,GO:0002064,GO:0002065,GO:0002066,GO:0002165,GO:0002682,GO:0002683,GO:0003002,GO:0003006,GO:0003008,GO:0003674,GO:0003824,GO:0004842,GO:0005488,GO:0005515,GO:0005543,GO:0005575,GO:0005622,GO:0005623,GO:0005737,GO:0005768,GO:0005769,GO:0005886,GO:0006417,GO:0006464,GO:0006513,GO:0006807,GO:0006810,GO:0006897,GO:0007275,GO:0007276,GO:…	2.3.2.27	ko:K01931,ko:K16782	-	-	-	-	ko00000,ko01000,ko04121	-	-	-	Neuralized,zf-C3HC4_3
sp|A8MU46|SMTL1_HUMAN	9606.ENSP00000432651	3.8e-216	612.0	COG5069@1|root,COG5271@1|root,KOG1808@2759|Eukaryota,KOG4678@2759|Eukaryota,39WEJ@33154|Opisthokonta,3BAWT@33208|Metazoa,3D1GJ@33213|Bilateria,4888R@7711|Chordata,48YZE@7742|Vertebrata,3J50B@40674|Mammalia,35CSM@314146|Euarchontoglires,4M92X@9443|Primates,4MUBZ@9604|Hominidae	33208|Metazoa	Z	Calponin homology domain	SMTNL1	GO:0003008,GO:0003013,GO:0003018,GO:0003674,GO:0004857,GO:0004864,GO:0005488,GO:0005515,GO:0005516,GO:0005523,GO:0005575,GO:0005622,GO:0005623,GO:0005634,GO:0005737,GO:0006355,GO:0006464,GO:0006468,GO:0006793,GO:0006796,GO:0006807,GO:0007275,GO:0007517,GO:0008015,GO:0008092,GO:0008150,GO:0008152,GO:0008157,GO:0009653,GO:0009887,GO:0009889,GO:0009890,GO:0009892,GO:0009987,GO:0010468,GO:0010556,GO:…	-	-	-	-	-	-	-	-	-	-	CH
sp|A8MWX3|WASH4_HUMAN	9606.ENSP00000317542	5.46e-301	826.0	COG2373@1|root,KOG1366@2759|Eukaryota,39P2Q@33154|Opisthokonta,3CQME@33208|Metazoa,3E6UR@33213|Bilateria,48SG6@7711|Chordata,49NZE@7742|Vertebrata,3JNY2@40674|Mammalia,35UPC@314146|Euarchontoglires,4MIVA@9443|Primates,4MTY0@9604|Hominidae	33208|Metazoa	Z	at the surface of endosomes, where it recruits and activates the Arp2 3 complex to induce actin polymerization, playing a key role in the fission of tubules that serve as transport intermediates during endosome sorting	Wash1	GO:0003674,GO:0005488,GO:0005515,GO:0005575,GO:0005622,GO:0005623,GO:0005737,GO:0005768,GO:0005769,GO:0005773,GO:0005776,GO:0006810,GO:0006887,GO:0006996,GO:0007010,GO:0007015,GO:0008064,GO:0008092,GO:0008150,GO:0009892,GO:0009894,GO:0009895,GO:0009987,GO:0010506,GO:0010507,GO:0010563,GO:0010638,GO:0012505,GO:0015631,GO:0016043,GO:0016192,GO:0016197,GO:0016482,GO:0019216,GO:0019220,GO:0019222,GO:…	-	ko:K18461	ko04144,ko04212,map04144,map04212	-	-	-	ko00000,ko00001,ko04131	-	-	-	WASH_WAHD
sp|A8MXQ7|IQAK1_HUMAN	9541.XP_005564519.1	3.22e-258	724.0	COG0666@1|root,KOG4177@2759|Eukaryota,38EC7@33154|Opisthokonta,3BIKX@33208|Metazoa,3D1G5@33213|Bilateria,485GE@7711|Chordata,48ZW4@7742|Vertebrata,3JFYU@40674|Mammalia,35RBW@314146|Euarchontoglires,4MMXY@9443|Primates	33208|Metazoa	M	IQ motif and ankyrin repeat	IQANK1	GO:0005575,GO:0005622,GO:0005623,GO:0044464	2.3.2.27	ko:K15700	-	-	-	-	ko00000,ko01000,ko04121	-	-	-	AAA_9,Ank_2,Ank_5,IQ
sp|B0I1T2|MYO1G_HUMAN	9606.ENSP00000258787	0.0	2052.0	COG5022@1|root,KOG0160@2759|Eukaryota,KOG0164@2759|Eukaryota,38EEB@33154|Opisthokonta,3BA2S@33208|Metazoa,3CSGY@33213|Bilateria,4844C@7711|Chordata,494MA@7742|Vertebrata,3J28Z@40674|Mammalia,35ARB@314146|Euarchontoglires,4ME7A@9443|Primates,4N15I@9604|Hominidae	33208|Metazoa	Z	Belongs to the TRAFAC class myosin-kinesin ATPase superfamily. Myosin family	MYO1G	GO:0000003,GO:0001891,GO:0002009,GO:0002165,GO:0002250,GO:0002252,GO:0002253,GO:0002376,GO:0002429,GO:0002431,GO:0002433,GO:0002443,GO:0002449,GO:0002456,GO:0002460,GO:0002682,GO:0002684,GO:0002757,GO:0002764,GO:0002768,GO:0003006,GO:0003674,GO:0003774,GO:0003779,GO:0003824,GO:0005488,GO:0005515,GO:0005516,GO:0005543,GO:0005546,GO:0005547,GO:0005575,GO:0005622,GO:0005623,GO:0005737,GO:0005768,GO:…	-	ko:K10356	-	-	-	-	ko00000,ko01009,ko03036,ko04131,ko04147,ko04812	-	-	-	Myosin_TH1,Myosin_head
sp|B1AK53|ESPN_HUMAN	9606.ENSP00000367059	0.0	957.0	COG0666@1|root,KOG0504@2759|Eukaryota,38GVE@33154|Opisthokonta,3BFVQ@33208|Metazoa,3D1GH@33213|Bilateria,484BC@7711|Chordata,48V01@7742|Vertebrata,3JB3A@40674|Mammalia,35H7P@314146|Euarchontoglires,4MMBW@9443|Primates,4MVUK@9604|Hominidae	33208|Metazoa	Z	WH2 motif	ESPN	GO:0002009,GO:0002165,GO:0003002,GO:0003008,GO:0003674,GO:0003779,GO:0005488,GO:0005515,GO:0005575,GO:0005622,GO:0005623,GO:0005737,GO:0005856,GO:0005884,GO:0005902,GO:0005903,GO:0006996,GO:0007010,GO:0007015,GO:0007275,GO:0007389,GO:0007399,GO:0007423,GO:0007444,GO:0007455,GO:0007469,GO:0007472,GO:0007476,GO:0007552,GO:0007560,GO:0007600,GO:0007605,GO:0007610,GO:0007626,GO:0008092,GO:0008150,GO:…	-	-	-	-	-	-	-	-	-	-	Ank_2,Ank_3,Ank_4,WH2
sp|B2RTY4|MYO9A_HUMAN	9606.ENSP00000348349	0.0	4739.0	COG5022@1|root,KOG1453@1|root,KOG1453@2759|Eukaryota,KOG4229@2759|Eukaryota,38E4W@33154|Opisthokonta,3B99N@33208|Metazoa,3CXG9@33213|Bilateria,484Y8@7711|Chordata,48YU0@7742|Vertebrata,3J8MI@40674|Mammalia,35C6R@314146|Euarchontoglires,4M8G1@9443|Primates,4MZGM@9604|Hominidae	33208|Metazoa	Z	Ras association (RalGDS/AF-6) domain	MYO9A	GO:0000146,GO:0000166,GO:0001738,GO:0002009,GO:0003008,GO:0003674,GO:0003774,GO:0003779,GO:0003824,GO:0005096,GO:0005102,GO:0005488,GO:0005515,GO:0005516,GO:0005524,GO:0005575,GO:0005622,GO:0005623,GO:0005737,GO:0005829,GO:0005856,GO:0005884,GO:0005938,GO:0006928,GO:0007154,GO:0007163,GO:0007165,GO:0007166,GO:0007264,GO:0007265,GO:0007266,GO:0007600,GO:0007601,GO:0008047,GO:0008092,GO:0008144,GO:…	-	ko:K10360	-	-	-	-	ko00000,ko04131,ko04812	-	-	-	C1_1,IQ,Myosin_head,RA,RhoGAP
sp|C4AMC7|WASH3_HUMAN	9606.ENSP00000485442	9.58e-272	751.0	COG2373@1|root,KOG1366@2759|Eukaryota,39P2Q@33154|Opisthokonta,3CQME@33208|Metazoa,3E6UR@33213|Bilateria,48SG6@7711|Chordata,49NZE@7742|Vertebrata,3JNY2@40674|Mammalia,35UPC@314146|Euarchontoglires,4MIVA@9443|Primates,4MTY0@9604|Hominidae	33208|Metazoa	Z	at the surface of endosomes, where it recruits and activates the Arp2 3 complex to induce actin polymerization, playing a key role in the fission of tubules that serve as transport intermediates during endosome sorting	Wash1	GO:0003674,GO:0005488,GO:0005515,GO:0005575,GO:0005622,GO:0005623,GO:0005737,GO:0005768,GO:0005769,GO:0005773,GO:0005776,GO:0006810,GO:0006887,GO:0006996,GO:0007010,GO:0007015,GO:0008064,GO:0008092,GO:0008150,GO:0009892,GO:0009894,GO:0009895,GO:0009987,GO:0010506,GO:0010507,GO:0010563,GO:0010638,GO:0012505,GO:0015631,GO:0016043,GO:0016192,GO:0016197,GO:0016482,GO:0019216,GO:0019220,GO:0019222,GO:…	-	ko:K18461	ko04144,ko04212,map04144,map04212	-	-	-	ko00000,ko00001,ko04131	-	-	-	WASH_WAHD
sp|C9JR72|KBTBD_HUMAN	9606.ENSP00000388723	0.0	936.0	KOG1072@1|root,KOG1072@2759|Eukaryota,38UDA@33154|Opisthokonta,3BFUC@33208|Metazoa,3CZA0@33213|Bilateria,484J6@7711|Chordata,490B0@7742|Vertebrata,3JDSD@40674|Mammalia,35ATZ@314146|Euarchontoglires,4MCZ9@9443|Primates,4MWH9@9604|Hominidae	33208|Metazoa	S	Kelch motif	KBTBD13	GO:0000151,GO:0005575,GO:0005622,GO:0005623,GO:0005737,GO:0005829,GO:0006464,GO:0006807,GO:0008150,GO:0008152,GO:0009987,GO:0019538,GO:0031461,GO:0031463,GO:0032991,GO:0036211,GO:0043170,GO:0043412,GO:0043687,GO:0044237,GO:0044238,GO:0044260,GO:0044267,GO:0044424,GO:0044444,GO:0044464,GO:0071704,GO:1901564,GO:1902494,GO:1990234	-	ko:K21913	-	-	-	-	ko00000,ko04121	-	-	-	BTB,Kelch_1
sp|K7EJ46|SIM22_HUMAN	9597.XP_008966232.1	5.2e-37	126.0	2CNDU@1|root,2S40K@2759|Eukaryota,3A5XJ@33154|Opisthokonta,3BTAG@33208|Metazoa,3DB4X@33213|Bilateria,48GBG@7711|Chordata,49DHR@7742|Vertebrata,3JHT1@40674|Mammalia,35R23@314146|Euarchontoglires,4MK6U@9443|Primates,4N8Z2@9604|Hominidae	33208|Metazoa	S	Domain of unknown function (DUF4713)	SMIM22	-	-	-	-	-	-	-	-	-	-	-	DUF4713
sp|O00116|ADAS_HUMAN	61853.ENSNLEP00000007325	0.0	1274.0	COG0277@1|root,KOG1233@2759|Eukaryota,38DGT@33154|Opisthokonta,3BDRD@33208|Metazoa,3CUN9@33213|Bilateria,47ZMD@7711|Chordata,4932N@7742|Vertebrata,3J309@40674|Mammalia,35FDD@314146|Euarchontoglires,4MI4J@9443|Primates	33208|Metazoa	C	Catalyzes the exchange of an acyl for a long-chain alkyl group and the formation of the ether bond in the biosynthesis of ether phospholipids	AGPS	GO:0000166,GO:0003674,GO:0003824,GO:0005488,GO:0005575,GO:0005622,GO:0005623,GO:0005634,GO:0005730,GO:0005737,GO:0005739,GO:0005777,GO:0005778,GO:0005782,GO:0005829,GO:0006605,GO:0006625,GO:0006629,GO:0006662,GO:0006810,GO:0006886,GO:0006996,GO:0007031,GO:0008104,GO:0008150,GO:0008152,GO:0008609,GO:0008610,GO:0008611,GO:0009058,GO:0009987,GO:0015031,GO:0015833,GO:0016020,GO:0016043,GO:0016740,GO:…	2.5.1.26	ko:K00803	ko00565,ko01100,ko04146,map00565,map01100,map04146	-	R04311	RC00020,RC02886	ko00000,ko00001,ko01000	-	-	-	FAD-oxidase_C,FAD_binding_4
sp|O00151|PDLI1_HUMAN	9606.ENSP00000360305	2.35e-243	667.0	KOG1703@1|root,KOG1703@2759|Eukaryota,38EEC@33154|Opisthokonta,3BG8I@33208|Metazoa,3CW9I@33213|Bilateria,4858I@7711|Chordata,48Z84@7742|Vertebrata,3J8KG@40674|Mammalia,35I6V@314146|Euarchontoglires,4MDAH@9443|Primates,4MU6T@9604|Hominidae	33208|Metazoa	TZ	Domain of unknown function (DUF4749)	PDLIM1	GO:0003674,GO:0003712,GO:0003713,GO:0005575,GO:0005622,GO:0005623,GO:0005667,GO:0006355,GO:0006950,GO:0006979,GO:0008150,GO:0009889,GO:0009891,GO:0009893,GO:0010468,GO:0010556,GO:0010557,GO:0010604,GO:0019219,GO:0019222,GO:0031323,GO:0031325,GO:0031326,GO:0031328,GO:0032991,GO:0044424,GO:0044464,GO:0045935,GO:0048518,GO:0048522,GO:0050789,GO:0050794,GO:0050896,GO:0051171,GO:0051173,GO:0051252,GO:…	-	-	-	-	-	-	-	-	-	-	DUF4749,LIM,PDZ
sp|O00159|MYO1C_HUMAN	9606.ENSP00000352834	0.0	2078.0	COG5022@1|root,KOG0164@2759|Eukaryota,38EEB@33154|Opisthokonta,3BA2S@33208|Metazoa,3CSGY@33213|Bilateria,4847G@7711|Chordata,48VQR@7742|Vertebrata,3J9HZ@40674|Mammalia,35NAT@314146|Euarchontoglires,4M9HH@9443|Primates,4N3NY@9604|Hominidae	33208|Metazoa	Z	Unconventional myosin tail, actin- and lipid-binding	MYO1C	GO:0000003,GO:0000146,GO:0000166,GO:0001726,GO:0002009,GO:0002165,GO:0002252,GO:0002253,GO:0002376,GO:0002429,GO:0002431,GO:0002433,GO:0002682,GO:0002684,GO:0002757,GO:0002764,GO:0002768,GO:0003006,GO:0003674,GO:0003774,GO:0003779,GO:0003824,GO:0005102,GO:0005488,GO:0005515,GO:0005516,GO:0005524,GO:0005543,GO:0005575,GO:0005622,GO:0005623,GO:0005634,GO:0005635,GO:0005643,GO:0005654,GO:0005730,GO:…	-	ko:K10356	-	-	-	-	ko00000,ko01009,ko03036,ko04131,ko04147,ko04812	-	-	-	IQ,Myosin_TH1,Myosin_head
sp|O00160|MYO1F_HUMAN	9606.ENSP00000344871	0.0	2201.0	COG5022@1|root,KOG0162@2759|Eukaryota,39J88@33154|Opisthokonta,3CNUX@33208|Metazoa,3E57C@33213|Bilateria,47ZME@7711|Chordata,490AS@7742|Vertebrata,3J6G0@40674|Mammalia,35AV4@314146|Euarchontoglires,4MKNP@9443|Primates,4MTU4@9604|Hominidae	33208|Metazoa	Z	Belongs to the TRAFAC class myosin-kinesin ATPase superfamily. Myosin family	MYO1F	GO:0000146,GO:0000166,GO:0001655,GO:0001775,GO:0001822,GO:0002064,GO:0002252,GO:0002263,GO:0002274,GO:0002275,GO:0002283,GO:0002366,GO:0002376,GO:0002443,GO:0002444,GO:0002446,GO:0002682,GO:0003008,GO:0003014,GO:0003094,GO:0003674,GO:0003774,GO:0003779,GO:0003824,GO:0005488,GO:0005515,GO:0005516,GO:0005524,GO:0005543,GO:0005575,GO:0005622,GO:0005623,GO:0005737,GO:0005856,GO:0005884,GO:0005911,GO:…	-	ko:K10356	-	-	-	-	ko00000,ko01009,ko03036,ko04131,ko04147,ko04812	-	-	-	Myosin_TH1,Myosin_head,SH3_1,SH3_9
sp|O00165|HAX1_HUMAN	9597.XP_003817166.1	1.08e-207	573.0	2BX46@1|root,2S0AE@2759|Eukaryota,39UGV@33154|Opisthokonta,3BEHA@33208|Metazoa,3CSU0@33213|Bilateria,48BUR@7711|Chordata,494YQ@7742|Vertebrata,3J7R2@40674|Mammalia,35KK4@314146|Euarchontoglires,4M5M2@9443|Primates,4N0TK@9604|Hominidae	33208|Metazoa	K	Recruits the Arp2 3 complex to the cell cortex and regulates reorganization of the cortical actin cytoskeleton via its interaction with KCNC3 and the Arp2 3 complex. Slows down the rate of inactivation of KCNC3 channels. Promotes GNA13-mediated cell migration. Involved in the clathrin-mediated endocytosis pathway. May be involved in internalization of ABC transporters such as ABCB11. May inhibit …	HAX1	GO:0001932,GO:0001934,GO:0002682,GO:0002684,GO:0002761,GO:0002763,GO:0003674,GO:0005488,GO:0005515,GO:0005575,GO:0005622,GO:0005623,GO:0005634,GO:0005635,GO:0005667,GO:0005737,GO:0005739,GO:0005740,GO:0005741,GO:0005758,GO:0005783,GO:0005856,GO:0005886,GO:0006355,GO:0006357,GO:0007154,GO:0007165,GO:0007166,GO:0008064,GO:0008150,GO:0009889,GO:0009891,GO:0009893,GO:0009894,GO:0009966,GO:0009967,GO:…	-	ko:K16220	-	-	-	-	ko00000,ko03019	-	-	-	-
sp|O00175|CCL24_HUMAN	9606.ENSP00000400533	6.09e-81	239.0	2DZFH@1|root,2S6ZP@2759|Eukaryota,3A7XE@33154|Opisthokonta,3BSB3@33208|Metazoa,3D8JX@33213|Bilateria,48FG7@7711|Chordata,49CA0@7742|Vertebrata,3JHNM@40674|Mammalia,35QR6@314146|Euarchontoglires,4MJWV@9443|Primates,4N6YM@9604|Hominidae	33208|Metazoa	T	Small cytokines (intecrine/chemokine), interleukin-8 like	CCL24	GO:0001664,GO:0001932,GO:0001934,GO:0001936,GO:0001938,GO:0002376,GO:0002548,GO:0002682,GO:0002684,GO:0002685,GO:0002687,GO:0003674,GO:0005102,GO:0005125,GO:0005126,GO:0005488,GO:0005515,GO:0005575,GO:0005576,GO:0005615,GO:0006928,GO:0006935,GO:0006950,GO:0006952,GO:0006954,GO:0006955,GO:0006996,GO:0007010,GO:0007154,GO:0007165,GO:0007166,GO:0007186,GO:0007267,GO:0008009,GO:0008064,GO:0008150,GO:…	-	ko:K21097	ko04060,ko04062,map04060,map04062	-	-	-	ko00000,ko00001,ko04052	-	-	-	IL8
sp|O00182|LEG9_HUMAN	9606.ENSP00000378856	9.2e-270	736.0	KOG3587@1|root,KOG3587@2759|Eukaryota,39NQN@33154|Opisthokonta,3BFNV@33208|Metazoa,3D1P8@33213|Bilateria,489U2@7711|Chordata,490HN@7742|Vertebrata,3JDI1@40674|Mammalia,35N30@314146|Euarchontoglires,4MCCN@9443|Primates,4MVM8@9604|Hominidae	33208|Metazoa	W	Galectin	LGALS9	GO:0000003,GO:0000165,GO:0001817,GO:0001818,GO:0001819,GO:0001910,GO:0001911,GO:0001932,GO:0001934,GO:0002218,GO:0002221,GO:0002224,GO:0002237,GO:0002253,GO:0002376,GO:0002507,GO:0002519,GO:0002520,GO:0002682,GO:0002683,GO:0002684,GO:0002685,GO:0002687,GO:0002688,GO:0002690,GO:0002694,GO:0002695,GO:0002696,GO:0002697,GO:0002698,GO:0002699,GO:0002703,GO:0002704,GO:0002706,GO:0002707,GO:0002715,GO:…	-	ko:K06832,ko:K10093,ko:K17522	-	-	-	-	ko00000,ko04091,ko04131,ko04516	-	-	-	Gal-bind_lectin
sp|O00206|TLR4_HUMAN	9606.ENSP00000363089	0.0	1416.0	COG4886@1|root,KOG4641@2759|Eukaryota,38C4T@33154|Opisthokonta,3BB8E@33208|Metazoa,3CZER@33213|Bilateria,48687@7711|Chordata,48VQA@7742|Vertebrata,3J9XK@40674|Mammalia,35D7Z@314146|Euarchontoglires,4MIHA@9443|Primates,4MUZU@9604|Hominidae	33208|Metazoa	T	detection of lipopolysaccharide	TLR4	GO:0000187,GO:0001101,GO:0001505,GO:0001530,GO:0001666,GO:0001774,GO:0001775,GO:0001816,GO:0001817,GO:0001818,GO:0001819,GO:0001875,GO:0001894,GO:0001932,GO:0001933,GO:0001934,GO:0002218,GO:0002221,GO:0002224,GO:0002237,GO:0002250,GO:0002252,GO:0002253,GO:0002263,GO:0002274,GO:0002285,GO:0002312,GO:0002322,GO:0002366,GO:0002376,GO:0002443,GO:0002449,GO:0002460,GO:0002532,GO:0002537,GO:0002682,GO:…	-	ko:K10160	ko04064,ko04066,ko04145,ko04151,ko04217,ko04620,ko04621,ko05130,ko05132,ko05133,ko05134,ko05140,ko05142,ko05144,ko05145,ko05146,ko05152,ko05161,ko05162,ko05164,ko05205,ko05321,ko05323,map04064,map04066,map04145,map04151,map04217,map04620,map04621,map05130,map05132,map05133,map05134,map05140,map05142,map05144,map05145,map05146,map05152,map05161,map05162,map05164,map05205,map05321,map05323	M00686	-	-	ko00000,ko00001,ko00002,ko00536,ko04090,ko04131	-	-	-	LRR_1,LRR_5,LRR_6,LRR_8,TIR
sp|O00212|RHOD_HUMAN	9593.ENSGGOP00000014613	2.84e-155	435.0	COG1100@1|root,KOG0393@2759|Eukaryota,39V49@33154|Opisthokonta,3BHVV@33208|Metazoa,3D30M@33213|Bilateria,48B6X@7711|Chordata,4955V@7742|Vertebrata,3J8U0@40674|Mammalia,35BEE@314146|Euarchontoglires,4MFW7@9443|Primates,4N0JH@9604|Hominidae	33208|Metazoa	U	Ras of Complex, Roc, domain of DAPkinase	RHOD	GO:0000166,GO:0001882,GO:0001883,GO:0001952,GO:0003674,GO:0003824,GO:0003924,GO:0005488,GO:0005515,GO:0005525,GO:0005575,GO:0005622,GO:0005623,GO:0005737,GO:0005768,GO:0005829,GO:0005886,GO:0006605,GO:0006810,GO:0006886,GO:0006996,GO:0007010,GO:0007015,GO:0007044,GO:0007045,GO:0007154,GO:0007155,GO:0007160,GO:0007165,GO:0007264,GO:0007265,GO:0007266,GO:0008104,GO:0008150,GO:0009966,GO:0009987,GO:…	-	ko:K04513,ko:K07530,ko:K07872	ko04011,ko04014,ko04015,ko04022,ko04024,ko04062,ko04071,ko04072,ko04144,ko04150,ko04270,ko04310,ko04350,ko04360,ko04510,ko04520,ko04530,ko04611,ko04621,ko04660,ko04670,ko04722,ko04810,ko04921,ko04972,ko05100,ko05130,ko05133,ko05152,ko05200,ko05203,ko05205,ko05206,ko05210,ko05418,map04011,map04014,map04015,map04022,map04024,map04062,map04071,map04072,map04144,map04150,map04270,map04310,map04350,ma…	-	-	-	ko00000,ko00001,ko04031,ko04131,ko04147	-	-	-	Ras
sp|O00217|NDUS8_HUMAN	9597.XP_003828792.1	2.81e-121	349.0	COG1143@1|root,KOG3256@2759|Eukaryota,38HK4@33154|Opisthokonta,3BBQ9@33208|Metazoa,3CU2A@33213|Bilateria,481V3@7711|Chordata,48ZAF@7742|Vertebrata,3JEVS@40674|Mammalia,35HK5@314146|Euarchontoglires,4MARX@9443|Primates,4MUYF@9604|Hominidae	33208|Metazoa	C	4 iron, 4 sulfur cluster binding	NDUFS8	GO:0003674,GO:0003824,GO:0003954,GO:0005575,GO:0005622,GO:0005623,GO:0005737,GO:0005739,GO:0005740,GO:0005743,GO:0005746,GO:0005747,GO:0005759,GO:0006091,GO:0006119,GO:0006120,GO:0006139,GO:0006163,GO:0006725,GO:0006753,GO:0006793,GO:0006796,GO:0006807,GO:0006950,GO:0006979,GO:0006996,GO:0007005,GO:0008137,GO:0008150,GO:0008152,GO:0009117,GO:0009123,GO:0009126,GO:0009141,GO:0009144,GO:0009150,GO:…	1.6.5.3,1.6.99.3	ko:K03941	ko00190,ko01100,ko04714,ko04723,ko04932,ko05010,ko05012,ko05016,map00190,map01100,map04714,map04723,map04932,map05010,map05012,map05016	M00143	R11945	RC00061	ko00000,ko00001,ko00002,ko01000	3.D.1.6	-	-	Fer4
sp|O00291|HIP1_HUMAN	9606.ENSP00000336747	0.0	1722.0	KOG0980@1|root,KOG0980@2759|Eukaryota,38H1K@33154|Opisthokonta,3BBY2@33208|Metazoa,3CR9H@33213|Bilateria,4813F@7711|Chordata,498B7@7742|Vertebrata,3JCVG@40674|Mammalia,35ADD@314146|Euarchontoglires,4MHU7@9443|Primates,4MV8W@9604|Hominidae	33208|Metazoa	Z	I/LWEQ domain	HIP1	GO:0001726,GO:0003674,GO:0003779,GO:0005102,GO:0005154,GO:0005198,GO:0005200,GO:0005488,GO:0005515,GO:0005543,GO:0005546,GO:0005547,GO:0005575,GO:0005622,GO:0005623,GO:0005634,GO:0005737,GO:0005794,GO:0005829,GO:0005856,GO:0005886,GO:0006810,GO:0006839,GO:0006886,GO:0006897,GO:0006898,GO:0006915,GO:0006919,GO:0006996,GO:0007005,GO:0007006,GO:0007010,GO:0007154,GO:0007165,GO:0008064,GO:0008092,GO:…	-	ko:K04559,ko:K20040	ko05016,map05016	-	-	-	ko00000,ko00001,ko04131	-	-	-	ANTH,HIP1_clath_bdg,I_LWEQ
sp|O00294|TULP1_HUMAN	9606.ENSP00000229771	0.0	896.0	KOG2502@1|root,KOG2502@2759|Eukaryota,39UD2@33154|Opisthokonta,3BFDG@33208|Metazoa,3CUFM@33213|Bilateria,481SS@7711|Chordata,48XNS@7742|Vertebrata,3JCF8@40674|Mammalia,35D3F@314146|Euarchontoglires,4M5QE@9443|Primates,4MVVV@9604|Hominidae	33208|Metazoa	S	Belongs to the TUB family	TULP1	GO:0001654,GO:0001750,GO:0001754,GO:0001894,GO:0001895,GO:0001917,GO:0003008,GO:0003674,GO:0003779,GO:0005488,GO:0005515,GO:0005543,GO:0005546,GO:0005575,GO:0005576,GO:0005622,GO:0005623,GO:0005737,GO:0005829,GO:0005886,GO:0005929,GO:0006810,GO:0006897,GO:0006909,GO:0006910,GO:0007275,GO:0007399,GO:0007423,GO:0007600,GO:0007601,GO:0008037,GO:0008092,GO:0008104,GO:0008150,GO:0008289,GO:0009314,GO:…	-	ko:K19600	-	-	-	-	ko00000	-	-	-	Tub
sp|O00299|CLIC1_HUMAN	9597.XP_003831611.1	4e-175	488.0	KOG1422@1|root,KOG1422@2759|Eukaryota,39TVS@33154|Opisthokonta,3BFU3@33208|Metazoa,3CSEA@33213|Bilateria,47ZMY@7711|Chordata,4913X@7742|Vertebrata,3JCGQ@40674|Mammalia,35EIK@314146|Euarchontoglires,4MGAF@9443|Primates,4N015@9604|Hominidae	33208|Metazoa	P	Glutathione S-transferase, N-terminal domain	CLIC1	GO:0003674,GO:0005215,GO:0005216,GO:0005244,GO:0005247,GO:0005253,GO:0005254,GO:0005575,GO:0005576,GO:0005615,GO:0005622,GO:0005623,GO:0005634,GO:0005635,GO:0005737,GO:0005739,GO:0005903,GO:0006810,GO:0006811,GO:0006820,GO:0006821,GO:0007154,GO:0007165,GO:0008150,GO:0008308,GO:0008509,GO:0009987,GO:0012505,GO:0015075,GO:0015103,GO:0015108,GO:0015267,GO:0015318,GO:0015698,GO:0022803,GO:0022832,GO:…	-	ko:K05021	-	-	-	-	ko00000,ko04040,ko04147	1.A.12.1.2	-	-	GST_C_2,GST_N_2,GST_N_3
sp|O00303|EIF3F_HUMAN	9606.ENSP00000431800	3.61e-197	553.0	COG1310@1|root,KOG2975@2759|Eukaryota,39TCT@33154|Opisthokonta,3B98D@33208|Metazoa,3CVZ3@33213|Bilateria,488ZF@7711|Chordata,48XGE@7742|Vertebrata,3J1PN@40674|Mammalia,35EJG@314146|Euarchontoglires,4MFII@9443|Primates,4N537@9604|Hominidae	33208|Metazoa	J	translation initiation factor binding	EIF3F	GO:0003674,GO:0003676,GO:0003723,GO:0003743,GO:0003824,GO:0004843,GO:0005488,GO:0005515,GO:0005575,GO:0005622,GO:0005623,GO:0005737,GO:0005829,GO:0005852,GO:0006412,GO:0006413,GO:0006464,GO:0006508,GO:0006518,GO:0006807,GO:0008135,GO:0008150,GO:0008152,GO:0008233,GO:0008234,GO:0008593,GO:0009058,GO:0009059,GO:0009966,GO:0009967,GO:0009987,GO:0010467,GO:0010646,GO:0010647,GO:0016032,GO:0016579,GO:…	-	ko:K03249	ko03013,map03013	-	-	-	ko00000,ko00001,ko03012,ko04147	-	-	-	JAB,MitMem_reg
sp|O00308|WWP2_HUMAN	9606.ENSP00000352069	0.0	1618.0	COG5021@1|root,KOG0940@2759|Eukaryota,38CB4@33154|Opisthokonta,3B9HS@33208|Metazoa,3CSNA@33213|Bilateria,483UC@7711|Chordata,48X61@7742|Vertebrata,3J4HM@40674|Mammalia,35PFD@314146|Euarchontoglires,4MA51@9443|Primates,4MY38@9604|Hominidae	33208|Metazoa	O	Domain Homologous to E6-AP Carboxyl Terminus with	WWP2	GO:0000122,GO:0000151,GO:0000209,GO:0000988,GO:0000989,GO:0001076,GO:0001085,GO:0001190,GO:0003674,GO:0003824,GO:0004842,GO:0005488,GO:0005515,GO:0005575,GO:0005622,GO:0005623,GO:0005634,GO:0005737,GO:0005829,GO:0006139,GO:0006351,GO:0006355,GO:0006357,GO:0006366,GO:0006464,GO:0006508,GO:0006511,GO:0006725,GO:0006807,GO:0006810,GO:0006858,GO:0008134,GO:0008150,GO:0008152,GO:0008593,GO:0009056,GO:…	2.3.2.26	ko:K05630	ko04120,map04120	-	-	-	ko00000,ko00001,ko01000,ko04121	-	-	-	HECT,WW
sp|O00322|UPK1A_HUMAN	61853.ENSNLEP00000013724	1.06e-183	511.0	KOG3882@1|root,KOG3882@2759|Eukaryota,38C1Y@33154|Opisthokonta,3BJBM@33208|Metazoa,3CZWP@33213|Bilateria,488I5@7711|Chordata,48VXD@7742|Vertebrata,3JF8A@40674|Mammalia,35FGK@314146|Euarchontoglires,4MEFD@9443|Primates	33208|Metazoa	O	Tetraspanin family	UPK1A	GO:0003674,GO:0005488,GO:0005515,GO:0005575,GO:0005622,GO:0005623,GO:0005737,GO:0005783,GO:0005886,GO:0005887,GO:0007154,GO:0007165,GO:0007166,GO:0008150,GO:0009888,GO:0009986,GO:0009987,GO:0012505,GO:0016020,GO:0016021,GO:0016043,GO:0016324,GO:0022607,GO:0023052,GO:0030154,GO:0030855,GO:0031224,GO:0031226,GO:0032502,GO:0042802,GO:0042803,GO:0043226,GO:0043227,GO:0043229,GO:0043231,GO:0043933,GO:…	-	ko:K17347,ko:K17350	-	-	-	-	ko00000,ko04147	-	-	-	Tetraspannin
sp|O00398|P2Y10_HUMAN	9606.ENSP00000171757	9.24e-246	674.0	2CN4W@1|root,2QTX2@2759|Eukaryota,38EHT@33154|Opisthokonta,3B9F5@33208|Metazoa,3CR61@33213|Bilateria,480ER@7711|Chordata,495T5@7742|Vertebrata,3J6EY@40674|Mammalia,35CA9@314146|Euarchontoglires,4MEBR@9443|Primates,4MXWR@9604|Hominidae	33208|Metazoa	T	7 transmembrane receptor (rhodopsin family)	P2RY10	GO:0003674,GO:0004888,GO:0004930,GO:0005575,GO:0005623,GO:0005886,GO:0005887,GO:0006873,GO:0006874,GO:0006875,GO:0007154,GO:0007165,GO:0007186,GO:0007200,GO:0007204,GO:0008150,GO:0009966,GO:0009967,GO:0009987,GO:0010646,GO:0010647,GO:0016020,GO:0016021,GO:0019725,GO:0023051,GO:0023052,GO:0023056,GO:0030003,GO:0031224,GO:0031226,GO:0035023,GO:0035025,GO:0038023,GO:0042592,GO:0044425,GO:0044459,GO:…	-	ko:K04274	ko04080,map04080	-	-	-	ko00000,ko00001,ko04030	-	-	-	7tm_1
sp|O00399|DCTN6_HUMAN	61622.XP_010369190.1	2.88e-136	385.0	KOG4042@1|root,KOG4042@2759|Eukaryota,38NSB@33154|Opisthokonta,3BHX9@33208|Metazoa,3CTTP@33213|Bilateria,480IV@7711|Chordata,48Z76@7742|Vertebrata,3J82I@40674|Mammalia,35CNI@314146|Euarchontoglires,4MB37@9443|Primates,35WF9@314294|Cercopithecoidea	33208|Metazoa	UZ	dynactin	DCTN6	GO:0000226,GO:0000278,GO:0002376,GO:0002478,GO:0002495,GO:0002504,GO:0003674,GO:0003824,GO:0005488,GO:0005575,GO:0005622,GO:0005623,GO:0005737,GO:0005739,GO:0005813,GO:0005815,GO:0005829,GO:0005856,GO:0005869,GO:0005875,GO:0006629,GO:0006810,GO:0006888,GO:0006928,GO:0006996,GO:0007005,GO:0007010,GO:0007017,GO:0007018,GO:0007049,GO:0007051,GO:0007052,GO:0008150,GO:0008152,GO:0008610,GO:0009058,GO:…	-	ko:K10428	ko04962,map04962	-	-	-	ko00000,ko00001,ko03036,ko04812	-	-	-	Hexapep
sp|O00401|WASL_HUMAN	9598.ENSPTRP00000033635	2.62e-262	730.0	KOG3671@1|root,KOG3671@2759|Eukaryota,38DM5@33154|Opisthokonta,3BDJ1@33208|Metazoa,3CV6Q@33213|Bilateria,4849X@7711|Chordata,493KU@7742|Vertebrata,3J8KE@40674|Mammalia,35FXT@314146|Euarchontoglires,4MB36@9443|Primates,4MU14@9604|Hominidae	33208|Metazoa	Z	WASP homology region 1	WASL	GO:0000003,GO:0000139,GO:0000226,GO:0000768,GO:0000902,GO:0000904,GO:0001578,GO:0001667,GO:0002009,GO:0002064,GO:0002252,GO:0002253,GO:0002376,GO:0002429,GO:0002431,GO:0002433,GO:0002682,GO:0002683,GO:0002684,GO:0002685,GO:0002686,GO:0002757,GO:0002764,GO:0002768,GO:0003002,GO:0003006,GO:0003382,GO:0003383,GO:0003674,GO:0003779,GO:0005198,GO:0005488,GO:0005515,GO:0005519,GO:0005575,GO:0005622,GO:…	-	ko:K05747	ko04062,ko04144,ko04520,ko04530,ko04666,ko04810,ko05100,ko05130,ko05131,ko05132,ko05231,map04062,map04144,map04520,map04530,map04666,map04810,map05100,map05130,map05131,map05132,map05231	-	-	-	ko00000,ko00001,ko04131,ko04812	-	-	-	PBD,WH1,WH2
sp|O00429|DNM1L_HUMAN	60711.ENSCSAP00000003661	0.0	1408.0	COG0699@1|root,KOG0446@2759|Eukaryota,38C4B@33154|Opisthokonta,3B9RQ@33208|Metazoa,3CRKQ@33213|Bilateria,48031@7711|Chordata,48XG0@7742|Vertebrata,3J37Q@40674|Mammalia,35FXE@314146|Euarchontoglires,4MFCX@9443|Primates,3697Z@314294|Cercopithecoidea	33208|Metazoa	U	Belongs to the TRAFAC class dynamin-like GTPase superfamily. Dynamin Fzo YdjA family	DNM1L	GO:0000139,GO:0000166,GO:0000266,GO:0000278,GO:0000281,GO:0000910,GO:0001505,GO:0001666,GO:0001703,GO:0001836,GO:0001882,GO:0001883,GO:0001956,GO:0002791,GO:0002793,GO:0003008,GO:0003013,GO:0003015,GO:0003373,GO:0003374,GO:0003674,GO:0003824,GO:0003924,GO:0005096,GO:0005488,GO:0005515,GO:0005525,GO:0005575,GO:0005622,GO:0005623,GO:0005737,GO:0005739,GO:0005740,GO:0005741,GO:0005777,GO:0005783,GO:…	3.6.5.5	ko:K17065	ko04139,ko04214,ko04217,ko04621,ko04668,map04139,map04214,map04217,map04621,map04668	-	-	-	ko00000,ko00001,ko01000,ko03029,ko04131,ko04147	-	-	-	Dynamin_M,Dynamin_N,GED
sp|O00459|P85B_HUMAN	9606.ENSP00000222254	0.0	1256.0	KOG4637@1|root,KOG4637@2759|Eukaryota,38EZE@33154|Opisthokonta,3BBJ1@33208|Metazoa,3CR9Q@33213|Bilateria,47ZC7@7711|Chordata,48UU8@7742|Vertebrata,3JDES@40674|Mammalia,35BEV@314146|Euarchontoglires,4M5N0@9443|Primates,4N82Q@9604|Hominidae	33208|Metazoa	T	Phosphatidylinositol 3-kinase regulatory subunit P85 inter-SH2 domain	PIK3R2	GO:0000902,GO:0000904,GO:0001678,GO:0001775,GO:0001784,GO:0001932,GO:0001933,GO:0002119,GO:0002164,GO:0002252,GO:0002253,GO:0002376,GO:0002429,GO:0002431,GO:0002433,GO:0002682,GO:0002684,GO:0002694,GO:0002696,GO:0002757,GO:0002764,GO:0002768,GO:0003674,GO:0003824,GO:0005068,GO:0005096,GO:0005102,GO:0005126,GO:0005158,GO:0005159,GO:0005165,GO:0005167,GO:0005168,GO:0005488,GO:0005515,GO:0005575,GO:…	-	ko:K02649	ko01521,ko01522,ko01524,ko04012,ko04014,ko04015,ko04024,ko04062,ko04066,ko04068,ko04070,ko04071,ko04072,ko04140,ko04150,ko04151,ko04152,ko04210,ko04211,ko04213,ko04218,ko04360,ko04370,ko04380,ko04510,ko04550,ko04611,ko04620,ko04630,ko04650,ko04660,ko04662,ko04664,ko04666,ko04668,ko04670,ko04722,ko04725,ko04750,ko04810,ko04910,ko04914,ko04915,ko04917,ko04919,ko04923,ko04926,ko04930,ko04931,ko04932…	M00676	R03362,R04545,R05795	RC00002,RC00078	ko00000,ko00001,ko00002,ko04131	-	-	-	C1_1,PI3K_P85_iSH2,RhoGAP,SAM_2,SH2
sp|O00468|AGRIN_HUMAN	9606.ENSP00000368678	0.0	4002.0	KOG3509@1|root,KOG3509@2759|Eukaryota,38GWR@33154|Opisthokonta,3BDA1@33208|Metazoa,3CYUY@33213|Bilateria,4835J@7711|Chordata,48VXG@7742|Vertebrata,3J1WG@40674|Mammalia,35IIP@314146|Euarchontoglires,4M792@9443|Primates,4N43E@9604|Hominidae	33208|Metazoa	O	Domain found in sea urchin sperm protein, enterokinase, agrin	AGRN	GO:0000323,GO:0001523,GO:0001932,GO:0001934,GO:0001941,GO:0002028,GO:0002162,GO:0003674,GO:0004857,GO:0005198,GO:0005200,GO:0005488,GO:0005509,GO:0005515,GO:0005539,GO:0005575,GO:0005576,GO:0005604,GO:0005605,GO:0005615,GO:0005622,GO:0005623,GO:0005737,GO:0005764,GO:0005773,GO:0005775,GO:0005794,GO:0005796,GO:0005829,GO:0005886,GO:0006022,GO:0006023,GO:0006024,GO:0006026,GO:0006027,GO:0006355,GO:…	-	ko:K06254	ko04512,map04512	-	-	-	ko00000,ko00001,ko00535,ko04516	-	-	-	EGF,Kazal_2,Laminin_EGF,Laminin_G_1,Laminin_G_2,NtA,SEA
sp|O00487|PSDE_HUMAN	10042.XP_006984684.1	1.13e-220	608.0	COG1310@1|root,KOG1555@2759|Eukaryota,38G6Q@33154|Opisthokonta,3BA2E@33208|Metazoa,3D0E4@33213|Bilateria,481IB@7711|Chordata,496VJ@7742|Vertebrata,3J1MI@40674|Mammalia,35G1H@314146|Euarchontoglires,4Q3YQ@9989|Rodentia	33208|Metazoa	O	26S proteasome non-ATPase regulatory subunit 14	PSMD14	GO:0000502,GO:0000724,GO:0000725,GO:0000726,GO:0001775,GO:0002252,GO:0002263,GO:0002274,GO:0002275,GO:0002283,GO:0002366,GO:0002376,GO:0002443,GO:0002444,GO:0002446,GO:0003674,GO:0003824,GO:0004175,GO:0004843,GO:0005488,GO:0005515,GO:0005575,GO:0005576,GO:0005622,GO:0005623,GO:0005634,GO:0005654,GO:0005737,GO:0005829,GO:0005838,GO:0006139,GO:0006259,GO:0006281,GO:0006302,GO:0006303,GO:0006310,GO:…	-	ko:K03030	ko03050,ko05169,map03050,map05169	M00341	-	-	ko00000,ko00001,ko00002,ko01002,ko03051,ko04121	-	-	-	JAB,MitMem_reg
sp|O00499|BIN1_HUMAN	9606.ENSP00000316779	0.0	1157.0	KOG3771@1|root,KOG3771@2759|Eukaryota,38E8T@33154|Opisthokonta,3BJ40@33208|Metazoa,3CZZD@33213|Bilateria,4895P@7711|Chordata,494D9@7742|Vertebrata,3J67R@40674|Mammalia,35CJ9@314146|Euarchontoglires,4MBVK@9443|Primates,4N4CX@9604|Hominidae	33208|Metazoa	Z	BAR	BIN1	GO:0002020,GO:0002027,GO:0003674,GO:0003779,GO:0005488,GO:0005515,GO:0005575,GO:0005622,GO:0005623,GO:0005634,GO:0005635,GO:0005737,GO:0005768,GO:0005829,GO:0005856,GO:0005874,GO:0005886,GO:0006810,GO:0006897,GO:0006937,GO:0006942,GO:0006996,GO:0006997,GO:0007009,GO:0007010,GO:0007034,GO:0007041,GO:0007275,GO:0007399,GO:0008016,GO:0008021,GO:0008064,GO:0008092,GO:0008150,GO:0008283,GO:0008333,GO:…	-	ko:K12562	ko04144,ko04666,map04144,map04666	-	-	-	ko00000,ko00001,ko04131	-	-	-	BAR,SH3_9
sp|O00515|LAD1_HUMAN	9606.ENSP00000375829	7.43e-235	662.0	2CFQ4@1|root,2S2ZW@2759|Eukaryota,39W1W@33154|Opisthokonta,3BMFR@33208|Metazoa,3CWE3@33213|Bilateria,48CAA@7711|Chordata,48UXF@7742|Vertebrata,3JECA@40674|Mammalia,35K5K@314146|Euarchontoglires,4MFK5@9443|Primates,4MY93@9604|Hominidae	33208|Metazoa	S	Anchoring filament protein which is a component of the basement membrane zone	LAD1	GO:0003674,GO:0005198,GO:0005575,GO:0005622,GO:0005623,GO:0005856,GO:0015629,GO:0043226,GO:0043228,GO:0043229,GO:0043232,GO:0044424,GO:0044464	-	-	-	-	-	-	-	-	-	-	-
sp|O00560|SDCB1_HUMAN	9606.ENSP00000260130	2.96e-210	581.0	KOG0849@1|root,KOG0849@2759|Eukaryota,39AXI@33154|Opisthokonta,3BA3P@33208|Metazoa,3CWY0@33213|Bilateria,4826N@7711|Chordata,491A5@7742|Vertebrata,3J3BJ@40674|Mammalia,35CY4@314146|Euarchontoglires,4MCMX@9443|Primates,4MTSU@9604|Hominidae	33208|Metazoa	T	PDZ domain	SDCBP	GO:0000323,GO:0001558,GO:0001664,GO:0001775,GO:0001932,GO:0001934,GO:0002090,GO:0002091,GO:0002252,GO:0002263,GO:0002274,GO:0002275,GO:0002283,GO:0002366,GO:0002376,GO:0002443,GO:0002444,GO:0002446,GO:0003674,GO:0005102,GO:0005109,GO:0005126,GO:0005137,GO:0005488,GO:0005515,GO:0005543,GO:0005546,GO:0005575,GO:0005576,GO:0005615,GO:0005622,GO:0005623,GO:0005634,GO:0005635,GO:0005654,GO:0005737,GO:…	-	ko:K17254	-	-	-	-	ko00000,ko04147	-	-	-	PDZ
sp|O00567|NOP56_HUMAN	9606.ENSP00000370589	0.0	888.0	COG1498@1|root,KOG2573@2759|Eukaryota,38D7R@33154|Opisthokonta,3BA5G@33208|Metazoa,3CZ6W@33213|Bilateria,486MT@7711|Chordata,48Y8T@7742|Vertebrata,3J28G@40674|Mammalia,35FGR@314146|Euarchontoglires,4MEGV@9443|Primates,4N2TJ@9604|Hominidae	33208|Metazoa	AJ	ribosome biogenesis	NOP56	GO:0000154,GO:0001650,GO:0003674,GO:0003676,GO:0003723,GO:0005488,GO:0005515,GO:0005575,GO:0005622,GO:0005623,GO:0005634,GO:0005654,GO:0005730,GO:0005732,GO:0006139,GO:0006364,GO:0006396,GO:0006725,GO:0006807,GO:0008150,GO:0008152,GO:0009451,GO:0009987,GO:0010467,GO:0016070,GO:0016072,GO:0019899,GO:0022613,GO:0030515,GO:0030684,GO:0031428,GO:0031974,GO:0031981,GO:0032040,GO:0032991,GO:0034470,GO:…	-	ko:K14564	ko03008,map03008	-	-	-	ko00000,ko00001,ko03009	-	-	-	NOP5NT,Nop
sp|O00585|CCL21_HUMAN	9597.XP_003829862.1	9.19e-81	240.0	2CZ4H@1|root,2S8D1@2759|Eukaryota,3AADX@33154|Opisthokonta,3BS4U@33208|Metazoa,3D758@33213|Bilateria,48ETT@7711|Chordata,49BEZ@7742|Vertebrata,3JH1N@40674|Mammalia,35Q5A@314146|Euarchontoglires,4MJH8@9443|Primates,4N6TZ@9604|Hominidae	33208|Metazoa	T	Small cytokines (intecrine/chemokine), interleukin-8 like	CCL21	GO:0001101,GO:0001664,GO:0001767,GO:0001768,GO:0001771,GO:0001775,GO:0001906,GO:0001932,GO:0001934,GO:0001952,GO:0001954,GO:0002376,GO:0002407,GO:0002520,GO:0002548,GO:0002577,GO:0002579,GO:0002604,GO:0002606,GO:0002682,GO:0002683,GO:0002684,GO:0002685,GO:0002686,GO:0002687,GO:0002688,GO:0002690,GO:0002691,GO:0002692,GO:0002694,GO:0002696,GO:0003674,GO:0005102,GO:0005125,GO:0005126,GO:0005488,GO:…	-	ko:K16062	ko04060,ko04062,ko04064,map04060,map04062,map04064	-	-	-	ko00000,ko00001,ko04052	-	-	-	IL8
sp|O00590|ACKR2_HUMAN	9606.ENSP00000416996	5.85e-274	749.0	KOG3656@1|root,KOG3656@2759|Eukaryota,39R8I@33154|Opisthokonta,3BJVU@33208|Metazoa,3D0Z0@33213|Bilateria,4804Q@7711|Chordata,49859@7742|Vertebrata,3J608@40674|Mammalia,35I1J@314146|Euarchontoglires,4M7FB@9443|Primates,4MYNX@9604|Hominidae	33208|Metazoa	T	7 transmembrane receptor (rhodopsin family)	ACKR2	GO:0001637,GO:0001653,GO:0002376,GO:0003674,GO:0004888,GO:0004896,GO:0004930,GO:0004950,GO:0005044,GO:0005488,GO:0005515,GO:0005575,GO:0005622,GO:0005623,GO:0005634,GO:0005635,GO:0005654,GO:0005737,GO:0005768,GO:0005769,GO:0005829,GO:0005856,GO:0005884,GO:0005886,GO:0005887,GO:0006810,GO:0006897,GO:0006898,GO:0006935,GO:0006955,GO:0007154,GO:0007165,GO:0007166,GO:0007186,GO:0007275,GO:0008150,GO:…	-	ko:K04187	-	-	-	-	ko00000,ko04030,ko04050	-	-	-	7tm_1
sp|O00592|PODXL_HUMAN	9606.ENSP00000367817	0.0	941.0	2BZJI@1|root,2S2JU@2759|Eukaryota,38DUX@33154|Opisthokonta,3BIG7@33208|Metazoa,3CUKZ@33213|Bilateria,48CF4@7711|Chordata,493E4@7742|Vertebrata,3JF0W@40674|Mammalia,35E24@314146|Euarchontoglires,4MI7R@9443|Primates,4N2IG@9604|Hominidae	33208|Metazoa	T	Involved in the regulation of both adhesion and cell morphology and cancer progression. Function as an anti-adhesive molecule that maintains an open filtration pathway between neighboring foot processes in the podocyte by charge repulsion	PODXL	GO:0001655,GO:0001726,GO:0001822,GO:0002009,GO:0002064,GO:0002376,GO:0003008,GO:0003014,GO:0003094,GO:0005575,GO:0005576,GO:0005615,GO:0005622,GO:0005623,GO:0005634,GO:0005730,GO:0005737,GO:0005815,GO:0005856,GO:0005886,GO:0005887,GO:0005902,GO:0005911,GO:0006928,GO:0007162,GO:0007275,GO:0008150,GO:0009653,GO:0009888,GO:0009987,GO:0015630,GO:0016020,GO:0016021,GO:0016324,GO:0016477,GO:0022407,GO:…	-	ko:K06817	-	-	-	-	ko00000,ko04516	-	-	-	CD34_antigen
sp|O00629|IMA3_HUMAN	61622.XP_010365017.1	1.7e-273	760.0	COG5064@1|root,KOG0166@2759|Eukaryota,38CKN@33154|Opisthokonta,3BCCF@33208|Metazoa,3CR5A@33213|Bilateria,484AB@7711|Chordata,48XJQ@7742|Vertebrata,3J891@40674|Mammalia,35DQA@314146|Euarchontoglires,4MF54@9443|Primates,3637H@314294|Cercopithecoidea	33208|Metazoa	U	Karyopherin alpha 4 (importin alpha 3)	KPNA4	GO:0000003,GO:0000280,GO:0000302,GO:0002119,GO:0002164,GO:0003006,GO:0003674,GO:0005048,GO:0005102,GO:0005112,GO:0005215,GO:0005488,GO:0005515,GO:0005575,GO:0005622,GO:0005623,GO:0005634,GO:0005635,GO:0005643,GO:0005654,GO:0005737,GO:0005829,GO:0006606,GO:0006607,GO:0006810,GO:0006886,GO:0006913,GO:0006950,GO:0006979,GO:0006996,GO:0006997,GO:0006999,GO:0007049,GO:0007127,GO:0007275,GO:0007276,GO:…	-	-	-	-	-	-	-	-	-	-	Arm,Arm_3,IBB
sp|O14497|ARI1A_HUMAN	9606.ENSP00000320485	0.0	3694.0	KOG2510@1|root,KOG2510@2759|Eukaryota,38CGS@33154|Opisthokonta,3BAAD@33208|Metazoa,3CV25@33213|Bilateria,4821J@7711|Chordata,49743@7742|Vertebrata,3JAKR@40674|Mammalia,3590Y@314146|Euarchontoglires,4M65M@9443|Primates,4N35T@9604|Hominidae	33208|Metazoa	K	SWI/SNF-like complex subunit BAF250/Osa	ARID1A	GO:0000003,GO:0000122,GO:0000228,GO:0000785,GO:0000790,GO:0000981,GO:0001568,GO:0001654,GO:0001704,GO:0001838,GO:0001841,GO:0001843,GO:0001890,GO:0001944,GO:0002009,GO:0002072,GO:0002119,GO:0002164,GO:0002165,GO:0003002,GO:0003006,GO:0003205,GO:0003408,GO:0003674,GO:0003676,GO:0003677,GO:0003700,GO:0003712,GO:0003713,GO:0005102,GO:0005488,GO:0005515,GO:0005575,GO:0005622,GO:0005623,GO:0005634,GO:…	-	ko:K11653	ko04714,ko05225,map04714,map05225	-	-	-	ko00000,ko00001,ko03021,ko03036	-	-	-	ARID,BAF250_C
sp|O14531|DPYL4_HUMAN	9606.ENSP00000339850	0.0	1151.0	COG0044@1|root,KOG2584@2759|Eukaryota,391IT@33154|Opisthokonta,3BHHM@33208|Metazoa,3E45V@33213|Bilateria,489ER@7711|Chordata,48XF5@7742|Vertebrata,3JEFS@40674|Mammalia,35DJC@314146|Euarchontoglires,4MH3I@9443|Primates,4N3F7@9604|Hominidae	33208|Metazoa	F	Amidohydrolase family	DPYSL4	GO:0003674,GO:0005488,GO:0005515,GO:0005575,GO:0005622,GO:0005623,GO:0005737,GO:0005829,GO:0007275,GO:0007399,GO:0008092,GO:0008150,GO:0009987,GO:0022008,GO:0030154,GO:0030182,GO:0031005,GO:0032501,GO:0032502,GO:0044424,GO:0044444,GO:0044464,GO:0048468,GO:0048666,GO:0048699,GO:0048731,GO:0048856,GO:0048869,GO:0051219	-	-	-	-	-	-	-	-	-	-	Amidohydro_1
sp|O14548|COX7R_HUMAN	61853.ENSNLEP00000020225	4.73e-78	232.0	2CUDK@1|root,2S14M@2759|Eukaryota,3A4VZ@33154|Opisthokonta,3BRSQ@33208|Metazoa,3D7AZ@33213|Bilateria,48ENC@7711|Chordata,49BS3@7742|Vertebrata,3JGXE@40674|Mammalia,35Q4J@314146|Euarchontoglires,4MJH0@9443|Primates	33208|Metazoa	S	Cytochrome c oxidase subunit	COX7A2L	GO:0002082,GO:0003674,GO:0003824,GO:0004129,GO:0005215,GO:0005575,GO:0005622,GO:0005623,GO:0005634,GO:0005730,GO:0005737,GO:0005739,GO:0005740,GO:0005743,GO:0006091,GO:0006140,GO:0006810,GO:0006811,GO:0006812,GO:0006996,GO:0007005,GO:0008150,GO:0008152,GO:0008324,GO:0009055,GO:0009987,GO:0015002,GO:0015075,GO:0015077,GO:0015078,GO:0015318,GO:0015672,GO:0016020,GO:0016043,GO:0016491,GO:0016675,GO:…	-	ko:K02270	ko00190,ko04260,ko04714,ko04932,ko05010,ko05012,ko05016,map00190,map04260,map04714,map04932,map05010,map05012,map05016	M00154	-	-	ko00000,ko00001,ko00002	3.D.4.11	-	-	COX7a
sp|O14556|G3PT_HUMAN	9606.ENSP00000222286	7.99e-275	754.0	COG0057@1|root,KOG0657@2759|Eukaryota,38DPH@33154|Opisthokonta,3BA6Z@33208|Metazoa,3CRFX@33213|Bilateria,4830I@7711|Chordata,493ZE@7742|Vertebrata,3J371@40674|Mammalia,35PIS@314146|Euarchontoglires,4MAKY@9443|Primates,4MTA9@9604|Hominidae	33208|Metazoa	F	Glyceraldehyde-3-phosphate dehydrogenase	GAPDHS	GO:0000003,GO:0000226,GO:0000768,GO:0001669,GO:0001817,GO:0001819,GO:0001906,GO:0001907,GO:0002376,GO:0002791,GO:0002793,GO:0003006,GO:0003674,GO:0003824,GO:0004365,GO:0004857,GO:0004866,GO:0005488,GO:0005515,GO:0005575,GO:0005622,GO:0005623,GO:0005634,GO:0005635,GO:0005737,GO:0005811,GO:0005829,GO:0005856,GO:0005886,GO:0005929,GO:0005975,GO:0005996,GO:0006006,GO:0006007,GO:0006082,GO:0006090,GO:…	1.2.1.12	ko:K00134,ko:K10705	ko00010,ko00710,ko01100,ko01110,ko01120,ko01130,ko01200,ko01230,ko04066,ko05010,map00010,map00710,map01100,map01110,map01120,map01130,map01200,map01230,map04066,map05010	M00001,M00002,M00003,M00165,M00166,M00308,M00552	R01061	RC00149	ko00000,ko00001,ko00002,ko01000,ko04131,ko04147	-	-	-	Gp_dh_C,Gp_dh_N
sp|O14561|ACPM_HUMAN	9597.XP_003813759.1	1.34e-104	302.0	COG0236@1|root,KOG1748@2759|Eukaryota,3A92K@33154|Opisthokonta,3BT9U@33208|Metazoa,3D9QP@33213|Bilateria,48E0V@7711|Chordata,49AYE@7742|Vertebrata,3JGEU@40674|Mammalia,35PN3@314146|Euarchontoglires,4MJ11@9443|Primates,4MYIY@9604|Hominidae	33208|Metazoa	C	Carrier of the growing fatty acid chain in fatty acid biosynthesis	NDUFAB1	GO:0000035,GO:0000036,GO:0003674,GO:0003824,GO:0003954,GO:0005488,GO:0005504,GO:0005509,GO:0005575,GO:0005622,GO:0005623,GO:0005634,GO:0005654,GO:0005737,GO:0005739,GO:0005740,GO:0005743,GO:0005746,GO:0005747,GO:0005759,GO:0005829,GO:0005975,GO:0006082,GO:0006091,GO:0006119,GO:0006120,GO:0006139,GO:0006163,GO:0006464,GO:0006629,GO:0006631,GO:0006633,GO:0006643,GO:0006644,GO:0006664,GO:0006725,GO:…	-	ko:K03955	ko00190,ko01100,ko04714,ko04723,ko04932,ko05010,ko05012,ko05016,map00190,map01100,map04714,map04723,map04932,map05010,map05012,map05016	M00146	-	-	ko00000,ko00001,ko00002	3.D.1.6	-	-	PP-binding
sp|O14578|CTRO_HUMAN	9598.ENSPTRP00000009370	0.0	3389.0	COG0515@1|root,KOG0976@1|root,KOG0612@2759|Eukaryota,KOG0976@2759|Eukaryota,38BFH@33154|Opisthokonta,3BFTZ@33208|Metazoa,3CT25@33213|Bilateria,47ZK4@7711|Chordata,48WXC@7742|Vertebrata,3J4ES@40674|Mammalia,35J38@314146|Euarchontoglires,4MDHP@9443|Primates,4MU73@9604|Hominidae	33208|Metazoa	T	Domain found in NIK1-like kinases, mouse citron and yeast ROM1, ROM2	CIT	GO:0000003,GO:0000070,GO:0000086,GO:0000278,GO:0000280,GO:0000281,GO:0000819,GO:0000910,GO:0000912,GO:0000915,GO:0001726,GO:0003674,GO:0003824,GO:0004672,GO:0004674,GO:0005488,GO:0005515,GO:0005575,GO:0005622,GO:0005623,GO:0005737,GO:0005773,GO:0005794,GO:0005795,GO:0005826,GO:0005829,GO:0005856,GO:0005886,GO:0005938,GO:0006325,GO:0006464,GO:0006468,GO:0006793,GO:0006796,GO:0006807,GO:0006915,GO:…	2.7.11.1	ko:K16308	-	-	-	-	ko00000,ko01000,ko01001	-	-	-	CNH,PH,Pkinase
sp|O14581|OR7AH_HUMAN	9606.ENSP00000328144	4.76e-217	599.0	29KPQ@1|root,2RTYS@2759|Eukaryota,3AFT0@33154|Opisthokonta,3BX7V@33208|Metazoa,3CRYD@33213|Bilateria,489F0@7711|Chordata,491WX@7742|Vertebrata,3J30T@40674|Mammalia,35ICY@314146|Euarchontoglires,4M61D@9443|Primates,4MT11@9604|Hominidae	33208|Metazoa	T	Olfactory receptor	OR7A17	GO:0003008,GO:0003674,GO:0004888,GO:0004984,GO:0005575,GO:0005623,GO:0005886,GO:0007154,GO:0007165,GO:0007186,GO:0007600,GO:0007606,GO:0007608,GO:0008150,GO:0009593,GO:0009987,GO:0016020,GO:0016021,GO:0023052,GO:0031224,GO:0032501,GO:0038023,GO:0042221,GO:0044425,GO:0044464,GO:0050789,GO:0050794,GO:0050877,GO:0050896,GO:0050906,GO:0050907,GO:0050911,GO:0051606,GO:0051716,GO:0060089,GO:0065007,GO:…	-	ko:K04257	ko04740,map04740	-	-	-	ko00000,ko00001,ko04030	-	-	-	7tm_4
sp|O14604|TYB4Y_HUMAN	9707.XP_004396822.1	4.72e-20	80.5	KOG4794@1|root,KOG4794@2759|Eukaryota	2759|Eukaryota	U	Thymosin	-	-	-	ko:K05764	ko04810,map04810	-	-	-	ko00000,ko00001,ko04812	-	-	-	Thymosin
sp|O14613|BORG1_HUMAN	9606.ENSP00000279249	1.46e-148	418.0	2AHJ6@1|root,2RY28@2759|Eukaryota,39UAG@33154|Opisthokonta,3BKP6@33208|Metazoa,3CZ7P@33213|Bilateria,484GW@7711|Chordata,48YS2@7742|Vertebrata,3JEH2@40674|Mammalia,35KNT@314146|Euarchontoglires,4M85R@9443|Primates,4MVX0@9604|Hominidae	33208|Metazoa	Z	Cdc42 effector	CDC42EP2	GO:0001515,GO:0002376,GO:0003674,GO:0005096,GO:0005102,GO:0005488,GO:0005515,GO:0005575,GO:0005622,GO:0005623,GO:0005737,GO:0005829,GO:0005856,GO:0005886,GO:0006950,GO:0006952,GO:0006955,GO:0006996,GO:0007010,GO:0007015,GO:0007154,GO:0007165,GO:0007264,GO:0007265,GO:0007266,GO:0008047,GO:0008064,GO:0008150,GO:0008360,GO:0009966,GO:0009987,GO:0010033,GO:0010469,GO:0010638,GO:0010646,GO:0015630,GO:…	-	-	-	-	-	-	-	-	-	-	BORG_CEP,PBD
sp|O14639|ABLM1_HUMAN	9606.ENSP00000277895	0.0	1551.0	KOG1044@1|root,KOG1044@2759|Eukaryota,38END@33154|Opisthokonta,3BDZB@33208|Metazoa,3CVC4@33213|Bilateria,485QM@7711|Chordata,48V7A@7742|Vertebrata,3J49I@40674|Mammalia,35CYV@314146|Euarchontoglires,4MHZ1@9443|Primates,4N3IP@9604|Hominidae	33208|Metazoa	Z	Villin headpiece domain	ABLIM1	GO:0000902,GO:0000904,GO:0001725,GO:0003008,GO:0003674,GO:0003779,GO:0005488,GO:0005515,GO:0005575,GO:0005622,GO:0005623,GO:0005737,GO:0005856,GO:0005886,GO:0006355,GO:0006357,GO:0006928,GO:0006935,GO:0006996,GO:0007275,GO:0007399,GO:0007409,GO:0007411,GO:0007600,GO:0007601,GO:0008092,GO:0008150,GO:0009605,GO:0009653,GO:0009887,GO:0009889,GO:0009891,GO:0009893,GO:0009925,GO:0009987,GO:0010468,GO:…	-	ko:K07520	ko04360,map04360	-	-	-	ko00000,ko00001	-	-	-	AbLIM_anchor,LIM,VHP
sp|O14654|IRS4_HUMAN	9606.ENSP00000361202	0.0	1983.0	28N3R@1|root,2SD84@2759|Eukaryota,39UJ5@33154|Opisthokonta,3BNW7@33208|Metazoa,3CVBE@33213|Bilateria,489WK@7711|Chordata,493FD@7742|Vertebrata,3J42R@40674|Mammalia,35FM8@314146|Euarchontoglires,4M7B2@9443|Primates,4MYQ6@9604|Hominidae	33208|Metazoa	T	Phosphotyrosine-binding domain (IRS1-like)	IRS4	GO:0003674,GO:0005070,GO:0005102,GO:0005158,GO:0005488,GO:0005515,GO:0005575,GO:0005622,GO:0005623,GO:0005737,GO:0005829,GO:0005886,GO:0007154,GO:0007165,GO:0007166,GO:0007167,GO:0007169,GO:0008150,GO:0008286,GO:0009719,GO:0009725,GO:0009966,GO:0009967,GO:0009987,GO:0010033,GO:0010243,GO:0010646,GO:0010647,GO:0016020,GO:0019216,GO:0019222,GO:0019904,GO:0023051,GO:0023052,GO:0023056,GO:0030674,GO:…	-	ko:K07187,ko:K17446	ko04022,ko04068,ko04140,ko04152,ko04211,ko04213,ko04910,ko04920,ko04923,ko04930,ko04931,ko04932,ko05206,map04022,map04068,map04140,map04152,map04211,map04213,map04910,map04920,map04923,map04930,map04931,map04932,map05206	-	-	-	ko00000,ko00001	-	-	-	IRS
sp|O14682|ENC1_HUMAN	9606.ENSP00000479101	0.0	1200.0	KOG4441@1|root,KOG4441@2759|Eukaryota,39URI@33154|Opisthokonta,3BBGY@33208|Metazoa,3CSWT@33213|Bilateria,481J9@7711|Chordata,494D3@7742|Vertebrata,3J4IT@40674|Mammalia,35J49@314146|Euarchontoglires,4MBIF@9443|Primates,4MU8N@9604|Hominidae	33208|Metazoa	T	Kelch motif	ENC1	GO:0000151,GO:0000228,GO:0000785,GO:0000790,GO:0005575,GO:0005622,GO:0005623,GO:0005634,GO:0005654,GO:0005694,GO:0005730,GO:0005737,GO:0005856,GO:0006417,GO:0006464,GO:0006508,GO:0006807,GO:0007275,GO:0007399,GO:0008150,GO:0008152,GO:0009056,GO:0009057,GO:0009889,GO:0009890,GO:0009892,GO:0009987,GO:0010468,GO:0010498,GO:0010499,GO:0010556,GO:0010558,GO:0010605,GO:0010608,GO:0010629,GO:0010720,GO:…	-	ko:K10461,ko:K10462	-	-	-	-	ko00000,ko04121	-	-	-	BACK,BTB,Kelch_1
sp|O14745|NHRF1_HUMAN	9606.ENSP00000262613	2.49e-255	700.0	KOG3528@1|root,KOG3528@2759|Eukaryota,38W1C@33154|Opisthokonta,3BHWV@33208|Metazoa,3CXNT@33213|Bilateria,4884I@7711|Chordata,495J6@7742|Vertebrata,3JBR1@40674|Mammalia,35DG9@314146|Euarchontoglires,4M95Q@9443|Primates,4MY21@9604|Hominidae	33208|Metazoa	S	Scaffold protein that connects plasma membrane proteins with members of the ezrin moesin radixin family and thereby helps to link them to the actin cytoskeleton and to regulate their surface expression	SLC9A3R1	GO:0000902,GO:0000904,GO:0001664,GO:0001726,GO:0001738,GO:0001932,GO:0001933,GO:0002009,GO:0002028,GO:0002064,GO:0002065,GO:0002066,GO:0002093,GO:0003008,GO:0003014,GO:0003096,GO:0003674,GO:0005102,GO:0005198,GO:0005488,GO:0005515,GO:0005575,GO:0005622,GO:0005623,GO:0005737,GO:0005856,GO:0005886,GO:0005902,GO:0005903,GO:0005929,GO:0006810,GO:0006811,GO:0006812,GO:0006814,GO:0006820,GO:0006857,GO:…	-	ko:K13358,ko:K13365	ko04530,ko04960,ko05165,map04530,map04960,map05165	-	-	-	ko00000,ko00001,ko02000	8.A.24.1.1,8.A.24.1.2	-	-	EBP50_C,PDZ
sp|O14757|CHK1_HUMAN	9606.ENSP00000388648	0.0	978.0	KOG0590@1|root,KOG0590@2759|Eukaryota,38FJY@33154|Opisthokonta,3BDCN@33208|Metazoa,3CY84@33213|Bilateria,488FE@7711|Chordata,490F6@7742|Vertebrata,3JEZT@40674|Mammalia,359H0@314146|Euarchontoglires,4MAX3@9443|Primates,4N34K@9604|Hominidae	33208|Metazoa	D	Kinase-like	CHEK1	GO:0000018,GO:0000075,GO:0000076,GO:0000077,GO:0000086,GO:0000226,GO:0000228,GO:0000278,GO:0000724,GO:0000725,GO:0000785,GO:0000793,GO:0000794,GO:0001700,GO:0001701,GO:0001824,GO:0001832,GO:0001833,GO:0003674,GO:0003824,GO:0004672,GO:0004674,GO:0005488,GO:0005515,GO:0005575,GO:0005622,GO:0005623,GO:0005634,GO:0005654,GO:0005657,GO:0005694,GO:0005737,GO:0005813,GO:0005815,GO:0005829,GO:0005856,GO:…	2.7.11.1	ko:K02216	ko04110,ko04111,ko04113,ko04115,ko04218,ko05166,ko05203,map04110,map04111,map04113,map04115,map04218,map05166,map05203	M00691	-	-	ko00000,ko00001,ko00002,ko01000,ko01001,ko03400	-	-	-	Pkinase
sp|O14770|MEIS2_HUMAN	10036.XP_005064812.1	0.0	918.0	KOG0773@1|root,KOG0773@2759|Eukaryota,38E6H@33154|Opisthokonta,3BA1R@33208|Metazoa,3CTAE@33213|Bilateria,4871B@7711|Chordata,48UWX@7742|Vertebrata,3JBG2@40674|Mammalia,35CD0@314146|Euarchontoglires,4Q6M3@9989|Rodentia	33208|Metazoa	K	N-terminal of Homeobox Meis and PKNOX1	MEIS2	GO:0000060,GO:0000122,GO:0000976,GO:0000977,GO:0000978,GO:0000981,GO:0000982,GO:0000987,GO:0001012,GO:0001067,GO:0001077,GO:0001158,GO:0001221,GO:0001223,GO:0001228,GO:0001654,GO:0001655,GO:0001742,GO:0001745,GO:0001751,GO:0001752,GO:0001754,GO:0002009,GO:0002165,GO:0002682,GO:0002683,GO:0003002,GO:0003008,GO:0003674,GO:0003676,GO:0003677,GO:0003690,GO:0003700,GO:0003705,GO:0003712,GO:0003714,GO:…	-	ko:K15613,ko:K16670,ko:K16672	ko04391,ko04550,ko05202,map04391,map04550,map05202	-	-	-	ko00000,ko00001,ko03000	-	-	-	Homeobox_KN,Meis_PKNOX_N
sp|O14771|ZN213_HUMAN	9606.ENSP00000380087	1.26e-253	704.0	KOG1721@1|root,KOG1721@2759|Eukaryota,39R7P@33154|Opisthokonta,3BFPG@33208|Metazoa,3D48K@33213|Bilateria,485XH@7711|Chordata,49885@7742|Vertebrata,3J87A@40674|Mammalia,35K4I@314146|Euarchontoglires,4MAUY@9443|Primates,4N38Y@9604|Hominidae	33208|Metazoa	K	leucine rich region	ZNF213	GO:0000981,GO:0003674,GO:0003700,GO:0006355,GO:0006357,GO:0008150,GO:0009889,GO:0010468,GO:0010556,GO:0019219,GO:0019222,GO:0031323,GO:0031326,GO:0050789,GO:0050794,GO:0051171,GO:0051252,GO:0060255,GO:0065007,GO:0080090,GO:0140110,GO:1903506,GO:2000112,GO:2001141	-	ko:K09229,ko:K09230	-	-	-	-	ko00000,ko03000	-	-	-	KRAB,SCAN,zf-C2H2
sp|O14776|TCRG1_HUMAN	9593.ENSGGOP00000003277	0.0	1523.0	KOG0155@1|root,KOG0155@2759|Eukaryota,38B8V@33154|Opisthokonta,3BD68@33208|Metazoa,3CXGC@33213|Bilateria,484FA@7711|Chordata,48YRV@7742|Vertebrata,3JBER@40674|Mammalia,35AXE@314146|Euarchontoglires,4MAII@9443|Primates,4N3YS@9604|Hominidae	33208|Metazoa	K	FF domain	TCERG1	GO:0000122,GO:0000375,GO:0000377,GO:0000398,GO:0001085,GO:0001103,GO:0003674,GO:0003700,GO:0003712,GO:0003713,GO:0003714,GO:0005488,GO:0005515,GO:0005575,GO:0005622,GO:0005623,GO:0005634,GO:0005654,GO:0006139,GO:0006351,GO:0006355,GO:0006357,GO:0006366,GO:0006396,GO:0006397,GO:0006725,GO:0006807,GO:0008134,GO:0008150,GO:0008152,GO:0008380,GO:0009058,GO:0009059,GO:0009889,GO:0009890,GO:0009891,GO:…	-	ko:K12824	ko03040,ko04212,map03040,map04212	-	-	-	ko00000,ko00001,ko03041	-	-	-	FF,WW
sp|O14786|NRP1_HUMAN	9606.ENSP00000265371	0.0	1920.0	28MW7@1|root,2QUEH@2759|Eukaryota,38W8B@33154|Opisthokonta,3BGME@33208|Metazoa,3CTD4@33213|Bilateria,47ZVP@7711|Chordata,492DR@7742|Vertebrata,3JC8Y@40674|Mammalia,35HSY@314146|Euarchontoglires,4MGK0@9443|Primates,4N65J@9604|Hominidae	33208|Metazoa	T	C-terminal domain of neuropilin glycoprotein	NRP1	GO:0000902,GO:0000904,GO:0001501,GO:0001525,GO:0001558,GO:0001568,GO:0001569,GO:0001570,GO:0001654,GO:0001655,GO:0001666,GO:0001667,GO:0001708,GO:0001755,GO:0001763,GO:0001764,GO:0001822,GO:0001932,GO:0001934,GO:0001936,GO:0001938,GO:0001944,GO:0001952,GO:0001954,GO:0002009,GO:0002040,GO:0002042,GO:0002116,GO:0002164,GO:0002376,GO:0002520,GO:0003002,GO:0003007,GO:0003148,GO:0003151,GO:0003158,GO:…	-	ko:K06724	ko04360,ko05166,map04360,map05166	-	-	-	ko00000,ko00001,ko04090	-	-	-	CUB,DUF3481,F5_F8_type_C,MAM
sp|O14788|TNF11_HUMAN	9606.ENSP00000381775	1.84e-234	644.0	28HSF@1|root,2R8MX@2759|Eukaryota,39SFU@33154|Opisthokonta,3BDWH@33208|Metazoa,3CWPS@33213|Bilateria,488KU@7711|Chordata,493I2@7742|Vertebrata,3J77T@40674|Mammalia,358WB@314146|Euarchontoglires,4M6F5@9443|Primates,4MX5P@9604|Hominidae	33208|Metazoa	T	Tumor necrosis factor (ligand) superfamily, member 11	TNFSF11	GO:0000165,GO:0000187,GO:0001501,GO:0001503,GO:0001894,GO:0001932,GO:0001934,GO:0002158,GO:0002376,GO:0002520,GO:0002521,GO:0002548,GO:0002573,GO:0002673,GO:0002675,GO:0002682,GO:0002684,GO:0002694,GO:0002696,GO:0002761,GO:0002763,GO:0002791,GO:0002793,GO:0003674,GO:0005102,GO:0005125,GO:0005126,GO:0005164,GO:0005488,GO:0005515,GO:0005575,GO:0005576,GO:0005622,GO:0005623,GO:0005737,GO:0005886,GO:…	-	ko:K05473	ko04060,ko04064,ko04380,ko04917,ko05224,ko05323,map04060,map04064,map04380,map04917,map05224,map05323	-	-	-	ko00000,ko00001,ko04052,ko04090	-	-	-	TNF
sp|O14807|RASM_HUMAN	10160.XP_004625038.1	3.58e-148	417.0	COG1100@1|root,KOG0395@2759|Eukaryota,38IGN@33154|Opisthokonta,3BD1I@33208|Metazoa,3CX8C@33213|Bilateria,487JR@7711|Chordata,48VYK@7742|Vertebrata,3J38H@40674|Mammalia,35HJP@314146|Euarchontoglires,4PXCM@9989|Rodentia	33208|Metazoa	S	GTPase activity	MRAS	GO:0003674,GO:0003824,GO:0003924,GO:0005488,GO:0005515,GO:0005575,GO:0005623,GO:0005886,GO:0006996,GO:0007010,GO:0007154,GO:0007165,GO:0007264,GO:0007265,GO:0007275,GO:0007517,GO:0008150,GO:0009987,GO:0010033,GO:0016020,GO:0016043,GO:0016462,GO:0016787,GO:0016817,GO:0016818,GO:0017111,GO:0023052,GO:0030029,GO:0030036,GO:0030742,GO:0032501,GO:0032502,GO:0034097,GO:0035556,GO:0042221,GO:0044464,GO:…	-	ko:K07831	ko04010,ko04014,ko04015,ko04072,ko04137,ko04140,ko04218,ko04371,ko04810,ko05166,ko05205,map04010,map04014,map04015,map04072,map04137,map04140,map04218,map04371,map04810,map05166,map05205	-	-	-	ko00000,ko00001,ko04031	-	-	-	Ras
sp|O14893|GEMI2_HUMAN	9598.ENSPTRP00000010668	7.86e-206	568.0	28H7D@1|root,2QPK4@2759|Eukaryota,38EVA@33154|Opisthokonta,3BADI@33208|Metazoa,3D0W2@33213|Bilateria,47ZPZ@7711|Chordata,496AC@7742|Vertebrata,3J534@40674|Mammalia,35D27@314146|Euarchontoglires,4MGAG@9443|Primates,4N5JF@9604|Hominidae	33208|Metazoa	A	Survival motor neuron (SMN) interacting protein 1 (SIP1)	GEMIN2	GO:0000245,GO:0000375,GO:0000377,GO:0000387,GO:0000398,GO:0003674,GO:0005488,GO:0005515,GO:0005575,GO:0005622,GO:0005623,GO:0005634,GO:0005654,GO:0005730,GO:0005737,GO:0005829,GO:0006139,GO:0006396,GO:0006397,GO:0006725,GO:0006807,GO:0006810,GO:0006913,GO:0007275,GO:0007610,GO:0007626,GO:0007629,GO:0008150,GO:0008152,GO:0008344,GO:0008380,GO:0009790,GO:0009792,GO:0009987,GO:0010467,GO:0016043,GO:…	-	ko:K13130	ko03013,map03013	M00426	-	-	ko00000,ko00001,ko00002,ko03041	-	-	-	SIP1
sp|O14896|IRF6_HUMAN	61853.ENSNLEP00000002406	0.0	949.0	28JA0@1|root,2QRNT@2759|Eukaryota,38S2Z@33154|Opisthokonta,3B9HU@33208|Metazoa,3D2F1@33213|Bilateria,48975@7711|Chordata,490GN@7742|Vertebrata,3J4KF@40674|Mammalia,35J5C@314146|Euarchontoglires,4M7YE@9443|Primates	33208|Metazoa	K	Interferon-regulatory factor 3	IRF6	GO:0000981,GO:0001228,GO:0002376,GO:0003674,GO:0003676,GO:0003677,GO:0003700,GO:0005488,GO:0005575,GO:0005622,GO:0005623,GO:0005634,GO:0005737,GO:0005829,GO:0006139,GO:0006351,GO:0006355,GO:0006357,GO:0006366,GO:0006725,GO:0006807,GO:0006950,GO:0006952,GO:0006955,GO:0007049,GO:0007050,GO:0007154,GO:0007165,GO:0007166,GO:0007275,GO:0008150,GO:0008152,GO:0008283,GO:0008285,GO:0008544,GO:0009058,GO:…	-	ko:K10154	-	-	-	-	ko00000,ko03000,ko04147	-	-	-	IRF,IRF-3
sp|O14907|TX1B3_HUMAN	10029.XP_007615299.1	1.07e-81	242.0	KOG3553@1|root,KOG3553@2759|Eukaryota,3A1TQ@33154|Opisthokonta,3BQF7@33208|Metazoa,3D76F@33213|Bilateria,48E8B@7711|Chordata,49AU3@7742|Vertebrata,3JGDU@40674|Mammalia,35PTA@314146|Euarchontoglires,4Q52U@9989|Rodentia	33208|Metazoa	M	negative regulation of protein localization to cell surface	TAX1BP3	GO:0001650,GO:0003674,GO:0005488,GO:0005515,GO:0005575,GO:0005622,GO:0005623,GO:0005634,GO:0005730,GO:0005737,GO:0005829,GO:0005856,GO:0005886,GO:0007154,GO:0007165,GO:0007264,GO:0007265,GO:0007266,GO:0008013,GO:0008022,GO:0008150,GO:0008285,GO:0009966,GO:0009968,GO:0009987,GO:0010646,GO:0010648,GO:0015629,GO:0016020,GO:0023051,GO:0023052,GO:0023057,GO:0030111,GO:0030178,GO:0031974,GO:0031981,GO:…	-	-	-	-	-	-	-	-	-	-	PDZ
sp|O14908|GIPC1_HUMAN	60711.ENSCSAP00000002627	1.57e-234	645.0	KOG3938@1|root,KOG3938@2759|Eukaryota,38M7W@33154|Opisthokonta,3BG5S@33208|Metazoa,3CY72@33213|Bilateria,481E5@7711|Chordata,48VX5@7742|Vertebrata,3J3KQ@40674|Mammalia,35951@314146|Euarchontoglires,4MA6V@9443|Primates,361PY@314294|Cercopithecoidea	33208|Metazoa	TU	GIPC PDZ domain containing family, member 1	GIPC1	GO:0000902,GO:0000904,GO:0001667,GO:0001736,GO:0001738,GO:0001965,GO:0002009,GO:0003674,GO:0003779,GO:0005096,GO:0005102,GO:0005488,GO:0005515,GO:0005575,GO:0005622,GO:0005623,GO:0005737,GO:0005829,GO:0005903,GO:0005938,GO:0006605,GO:0006810,GO:0006811,GO:0006820,GO:0006835,GO:0006865,GO:0006886,GO:0006928,GO:0006935,GO:0007154,GO:0007164,GO:0007165,GO:0007186,GO:0007267,GO:0007268,GO:0007275,GO:…	-	ko:K20056	-	-	-	-	ko00000,ko04131	-	-	-	PDZ
sp|O14920|IKKB_HUMAN	9606.ENSP00000430684	0.0	1499.0	COG0515@1|root,KOG4250@2759|Eukaryota,38FHS@33154|Opisthokonta,3BHXK@33208|Metazoa,3CVZY@33213|Bilateria,484Q7@7711|Chordata,497UP@7742|Vertebrata,3J5CQ@40674|Mammalia,35NZX@314146|Euarchontoglires,4M9PT@9443|Primates,4MZRJ@9604|Hominidae	33208|Metazoa	T	I-kappa-kinase-beta NEMO binding domain	IKBKB	GO:0000165,GO:0000166,GO:0000302,GO:0001101,GO:0001666,GO:0001776,GO:0001782,GO:0001817,GO:0001819,GO:0001959,GO:0002028,GO:0002218,GO:0002220,GO:0002221,GO:0002223,GO:0002224,GO:0002225,GO:0002230,GO:0002237,GO:0002252,GO:0002253,GO:0002260,GO:0002376,GO:0002429,GO:0002474,GO:0002478,GO:0002479,GO:0002682,GO:0002684,GO:0002697,GO:0002699,GO:0002700,GO:0002702,GO:0002756,GO:0002757,GO:0002758,GO:…	2.7.11.10	ko:K04467,ko:K07209	ko01523,ko04010,ko04014,ko04062,ko04064,ko04068,ko04150,ko04151,ko04210,ko04380,ko04620,ko04621,ko04622,ko04623,ko04624,ko04657,ko04658,ko04659,ko04660,ko04662,ko04668,ko04722,ko04910,ko04920,ko04930,ko04931,ko04932,ko05120,ko05131,ko05142,ko05145,ko05160,ko05161,ko05162,ko05164,ko05165,ko05166,ko05167,ko05168,ko05169,ko05200,ko05206,ko05212,ko05215,ko05220,ko05221,ko05222,ko05418,map01523,map040…	M00686	-	-	ko00000,ko00001,ko00002,ko01000,ko01001	-	-	-	IKKbetaNEMObind,Pkinase
sp|O14926|FSCN2_HUMAN	9606.ENSP00000334665	0.0	932.0	2CMA3@1|root,2QPRX@2759|Eukaryota,38FT8@33154|Opisthokonta,3BH0F@33208|Metazoa,3CW6M@33213|Bilateria,47ZY4@7711|Chordata,48YTS@7742|Vertebrata,3JA5Y@40674|Mammalia,35GQG@314146|Euarchontoglires,4M9U3@9443|Primates,4N8IY@9604|Hominidae	33208|Metazoa	Z	Fascin actin-bundling protein 2, retinal	FSCN2	GO:0000902,GO:0001654,GO:0001725,GO:0001726,GO:0001754,GO:0002009,GO:0002102,GO:0002165,GO:0002376,GO:0002520,GO:0003002,GO:0003008,GO:0003674,GO:0003779,GO:0005488,GO:0005515,GO:0005575,GO:0005622,GO:0005623,GO:0005737,GO:0005829,GO:0005856,GO:0005884,GO:0005886,GO:0005902,GO:0005911,GO:0006928,GO:0006950,GO:0006996,GO:0007010,GO:0007015,GO:0007043,GO:0007154,GO:0007163,GO:0007165,GO:0007166,GO:…	-	ko:K17455	-	-	-	-	ko00000,ko04131,ko04812	-	-	-	Fascin
sp|O14936|CSKP_HUMAN	10160.XP_004645627.1	0.0	1865.0	COG0194@1|root,KOG0033@1|root,KOG0033@2759|Eukaryota,KOG0609@2759|Eukaryota,38CPG@33154|Opisthokonta,3BB8C@33208|Metazoa,3CRYH@33213|Bilateria,4869K@7711|Chordata,48ZBK@7742|Vertebrata,3J8FT@40674|Mammalia,35EAW@314146|Euarchontoglires,4PUC3@9989|Rodentia	33208|Metazoa	T	Calcium calmodulin-dependent serine protein kinase (MAGUK family)	CASK	GO:0000003,GO:0001505,GO:0001667,GO:0001941,GO:0001952,GO:0001953,GO:0002064,GO:0002065,GO:0002066,GO:0002791,GO:0002793,GO:0003006,GO:0003008,GO:0003674,GO:0003824,GO:0004385,GO:0005102,GO:0005159,GO:0005488,GO:0005515,GO:0005575,GO:0005576,GO:0005604,GO:0005622,GO:0005623,GO:0005634,GO:0005652,GO:0005730,GO:0005737,GO:0005829,GO:0005856,GO:0005886,GO:0005911,GO:0005929,GO:0006139,GO:0006163,GO:…	2.7.11.1	ko:K06103	-	-	-	-	ko00000,ko01000,ko01001,ko03036,ko04131	-	-	-	Guanylate_kin,L27,PDZ,Pkinase,SH3_2
sp|O14950|ML12B_HUMAN	10029.XP_007631570.1	1.76e-110	318.0	COG5126@1|root,KOG0031@2759|Eukaryota,38B5J@33154|Opisthokonta,3BDPG@33208|Metazoa,3CV7M@33213|Bilateria,47Z38@7711|Chordata,490S6@7742|Vertebrata,3JAWS@40674|Mammalia,35GNS@314146|Euarchontoglires,4Q2HP@9989|Rodentia	33208|Metazoa	T	calcium ion binding	MYL12B	GO:0001725,GO:0003008,GO:0003012,GO:0003674,GO:0005488,GO:0005515,GO:0005575,GO:0005622,GO:0005623,GO:0005737,GO:0005829,GO:0005856,GO:0005903,GO:0005938,GO:0006936,GO:0008092,GO:0008150,GO:0008360,GO:0015629,GO:0016459,GO:0016460,GO:0017022,GO:0022603,GO:0022604,GO:0030016,GO:0030017,GO:0030018,GO:0031674,GO:0032036,GO:0032432,GO:0032501,GO:0032991,GO:0042641,GO:0043226,GO:0043228,GO:0043229,GO:…	-	ko:K12757	ko04510,ko04530,ko04611,ko04670,ko04810,map04510,map04530,map04611,map04670,map04810	-	-	-	ko00000,ko00001,ko04147,ko04812	-	-	-	EF-hand_1,EF-hand_8
sp|O14958|CASQ2_HUMAN	9606.ENSP00000261448	8.94e-272	745.0	28MKX@1|root,2QU4Q@2759|Eukaryota,38HW3@33154|Opisthokonta,3B9UC@33208|Metazoa,3CRJX@33213|Bilateria,47ZAG@7711|Chordata,48XRR@7742|Vertebrata,3J69Q@40674|Mammalia,35I4U@314146|Euarchontoglires,4M96U@9443|Primates,4N58T@9604|Hominidae	33208|Metazoa	O	calcium ion binding	CASQ2	GO:0002027,GO:0003008,GO:0003012,GO:0003013,GO:0003015,GO:0003674,GO:0005080,GO:0005488,GO:0005509,GO:0005513,GO:0005515,GO:0005575,GO:0005622,GO:0005623,GO:0005737,GO:0005783,GO:0005788,GO:0005789,GO:0006810,GO:0006811,GO:0006873,GO:0006874,GO:0006875,GO:0006936,GO:0006937,GO:0006941,GO:0006942,GO:0006996,GO:0007010,GO:0007154,GO:0007165,GO:0007267,GO:0008015,GO:0008016,GO:0008150,GO:0009410,GO:…	-	-	-	-	-	-	-	-	-	-	Calsequestrin
sp|O14974|MYPT1_HUMAN	9606.ENSP00000389168	0.0	1426.0	COG0666@1|root,KOG0505@2759|Eukaryota,38EP8@33154|Opisthokonta,3BECQ@33208|Metazoa,3CTH7@33213|Bilateria,481SA@7711|Chordata,48VMZ@7742|Vertebrata,3J870@40674|Mammalia,35DKU@314146|Euarchontoglires,4M85H@9443|Primates,4MWAQ@9604|Hominidae	33208|Metazoa	K	Protein phosphatase 1 regulatory subunit 12A	PPP1R12A	GO:0000226,GO:0000278,GO:0000775,GO:0000776,GO:0000902,GO:0000904,GO:0001889,GO:0002009,GO:0003002,GO:0003401,GO:0003674,GO:0003824,GO:0004721,GO:0004857,GO:0005488,GO:0005515,GO:0005575,GO:0005622,GO:0005623,GO:0005634,GO:0005654,GO:0005694,GO:0005737,GO:0005813,GO:0005815,GO:0005829,GO:0005856,GO:0006355,GO:0006357,GO:0006464,GO:0006470,GO:0006793,GO:0006796,GO:0006807,GO:0006928,GO:0006935,GO:…	-	ko:K06270	ko04022,ko04024,ko04270,ko04510,ko04611,ko04810,ko04921,ko05205,map04022,map04024,map04270,map04510,map04611,map04810,map04921,map05205	-	-	-	ko00000,ko00001,ko01009	-	-	-	Ank_2,Ank_4,PRKG1_interact
sp|O14986|PI51B_HUMAN	9606.ENSP00000265382	0.0	1067.0	COG5253@1|root,KOG0229@2759|Eukaryota,38BAH@33154|Opisthokonta,3BABX@33208|Metazoa,3CRDG@33213|Bilateria,4811U@7711|Chordata,4945R@7742|Vertebrata,3JAY4@40674|Mammalia,35ISJ@314146|Euarchontoglires,4MMI2@9443|Primates,4N1GD@9604|Hominidae	33208|Metazoa	T	Phosphatidylinositol-4-phosphate 5-kinase, type I, beta	PIP5K1B	GO:0000003,GO:0000226,GO:0000285,GO:0001505,GO:0001726,GO:0001891,GO:0001931,GO:0001932,GO:0001933,GO:0002376,GO:0003002,GO:0003006,GO:0003674,GO:0003824,GO:0005488,GO:0005515,GO:0005516,GO:0005575,GO:0005576,GO:0005622,GO:0005623,GO:0005634,GO:0005654,GO:0005694,GO:0005700,GO:0005737,GO:0005768,GO:0005829,GO:0005886,GO:0005902,GO:0005912,GO:0005924,GO:0005925,GO:0005938,GO:0006629,GO:0006644,GO:…	2.7.1.68	ko:K00889	ko00562,ko01100,ko04011,ko04070,ko04072,ko04139,ko04144,ko04666,ko04810,ko05231,map00562,map01100,map04011,map04070,map04072,map04139,map04144,map04666,map04810,map05231	M00130	R03469	RC00002,RC00078	ko00000,ko00001,ko00002,ko01000,ko04131	-	-	-	PIP5K
sp|O14994|SYN3_HUMAN	9606.ENSP00000351614	0.0	1042.0	KOG3895@1|root,KOG3895@2759|Eukaryota,38EM2@33154|Opisthokonta,3BBHP@33208|Metazoa,3CT80@33213|Bilateria,483ZY@7711|Chordata,48X74@7742|Vertebrata,3J64I@40674|Mammalia,35IAM@314146|Euarchontoglires,4MKY8@9443|Primates,4MUUD@9604|Hominidae	33208|Metazoa	TU	Synapsin III	SYN3	GO:0000003,GO:0000166,GO:0001505,GO:0003008,GO:0003674,GO:0005215,GO:0005488,GO:0005515,GO:0005524,GO:0005575,GO:0005622,GO:0005623,GO:0005737,GO:0005856,GO:0005886,GO:0006810,GO:0006836,GO:0006887,GO:0006950,GO:0007154,GO:0007267,GO:0007268,GO:0007269,GO:0007274,GO:0007275,GO:0007399,GO:0007416,GO:0007528,GO:0007610,GO:0007611,GO:0007612,GO:0007613,GO:0007617,GO:0007618,GO:0007619,GO:0007632,GO:…	-	ko:K19941	-	-	-	-	ko00000,ko04131	-	-	-	Synapsin,Synapsin_C,Synapsin_N
sp|O15013|ARHGA_HUMAN	9593.ENSGGOP00000024954	0.0	2518.0	KOG3522@1|root,KOG3522@2759|Eukaryota,38VJ5@33154|Opisthokonta,3BCXI@33208|Metazoa,3CU9B@33213|Bilateria,480TS@7711|Chordata,48UXZ@7742|Vertebrata,3J4IQ@40674|Mammalia,35JVS@314146|Euarchontoglires,4MG7F@9443|Primates,4N1IN@9604|Hominidae	33208|Metazoa	T	Rho guanine nucleotide exchange factor	ARHGEF10	GO:0000226,GO:0000278,GO:0000280,GO:0003674,GO:0005085,GO:0005088,GO:0005089,GO:0005488,GO:0005515,GO:0005575,GO:0005622,GO:0005623,GO:0005737,GO:0005813,GO:0005815,GO:0005829,GO:0005856,GO:0006996,GO:0007010,GO:0007017,GO:0007049,GO:0007051,GO:0007052,GO:0007098,GO:0007272,GO:0007275,GO:0007399,GO:0007422,GO:0008092,GO:0008150,GO:0008366,GO:0009987,GO:0010001,GO:0010638,GO:0014037,GO:0014044,GO:…	-	ko:K16727	-	-	-	-	ko00000,ko03036,ko04131	-	-	-	RhoGEF
sp|O15020|SPTN2_HUMAN	9606.ENSP00000432568	0.0	4545.0	COG5069@1|root,KOG0517@2759|Eukaryota,3AH5E@33154|Opisthokonta,3BH5E@33208|Metazoa,3CXXQ@33213|Bilateria,481GP@7711|Chordata,497W9@7742|Vertebrata,3JC10@40674|Mammalia,35FX2@314146|Euarchontoglires,4MC2I@9443|Primates,4N2HB@9604|Hominidae	33208|Metazoa	Z	Spectrin beta, non-erythrocytic 2	SPTBN2	GO:0000139,GO:0000165,GO:0000902,GO:0000904,GO:0001505,GO:0002376,GO:0002478,GO:0002495,GO:0002504,GO:0003674,GO:0003779,GO:0005085,GO:0005088,GO:0005198,GO:0005200,GO:0005488,GO:0005515,GO:0005575,GO:0005622,GO:0005623,GO:0005634,GO:0005737,GO:0005768,GO:0005794,GO:0005829,GO:0005856,GO:0005886,GO:0005938,GO:0006464,GO:0006468,GO:0006793,GO:0006796,GO:0006807,GO:0006810,GO:0006836,GO:0006887,GO:…	-	ko:K06115	-	-	-	-	ko00000,ko04812	-	-	-	CH,PH_9,Spectrin
sp|O15033|AREL1_HUMAN	9541.XP_005561828.1	0.0	1674.0	COG5021@1|root,KOG0939@2759|Eukaryota,38EJ4@33154|Opisthokonta,3BC2A@33208|Metazoa,3CXZ9@33213|Bilateria,484J3@7711|Chordata,48XM3@7742|Vertebrata,3JEAY@40674|Mammalia,35A27@314146|Euarchontoglires,4MH5R@9443|Primates,36656@314294|Cercopithecoidea	33208|Metazoa	KO	E3 ubiquitin protein ligase 1	AREL1	GO:0003674,GO:0003824,GO:0004842,GO:0005575,GO:0005622,GO:0005623,GO:0005737,GO:0005829,GO:0006464,GO:0006508,GO:0006511,GO:0006807,GO:0008150,GO:0008152,GO:0009056,GO:0009057,GO:0009987,GO:0010941,GO:0016567,GO:0016740,GO:0019538,GO:0019787,GO:0019941,GO:0030163,GO:0032446,GO:0036211,GO:0042981,GO:0043066,GO:0043067,GO:0043069,GO:0043170,GO:0043412,GO:0043632,GO:0044237,GO:0044238,GO:0044248,GO:…	2.3.2.26	ko:K22370	-	-	-	-	ko00000,ko01000,ko04121	-	-	-	Filamin,HECT
sp|O15041|SEM3E_HUMAN	9606.ENSP00000303212	0.0	1612.0	KOG3611@1|root,KOG3611@2759|Eukaryota,38D06@33154|Opisthokonta,3BBRJ@33208|Metazoa,3D3BS@33213|Bilateria,489MC@7711|Chordata,4982V@7742|Vertebrata,3J5N9@40674|Mammalia,35I73@314146|Euarchontoglires,4M5MK@9443|Primates,4MYMH@9604|Hominidae	33208|Metazoa	T	Sema domain, immunoglobulin domain (Ig), short basic domain, secreted, (semaphorin) 3E	SEMA3E	GO:0001525,GO:0001568,GO:0001569,GO:0001763,GO:0001944,GO:0001952,GO:0001953,GO:0002009,GO:0002040,GO:0003674,GO:0005102,GO:0005488,GO:0005515,GO:0005575,GO:0005576,GO:0005615,GO:0006935,GO:0007154,GO:0007162,GO:0007165,GO:0007166,GO:0007275,GO:0008150,GO:0008360,GO:0009605,GO:0009653,GO:0009888,GO:0009987,GO:0010810,GO:0010812,GO:0016043,GO:0016525,GO:0022603,GO:0022604,GO:0023052,GO:0030155,GO:…	-	ko:K06840	ko04360,map04360	-	-	-	ko00000,ko00001,ko04516	-	-	-	Sema,ig
sp|O15042|SR140_HUMAN	9541.XP_005546064.1	0.0	1665.0	KOG0151@1|root,KOG0151@2759|Eukaryota,39PUR@33154|Opisthokonta,3B972@33208|Metazoa,3CTP5@33213|Bilateria,482MT@7711|Chordata,490JP@7742|Vertebrata,3J9UJ@40674|Mammalia,35H6H@314146|Euarchontoglires,4MHRB@9443|Primates,368K5@314294|Cercopithecoidea	33208|Metazoa	A	U2 snRNP-associated SURP domain containing	U2SURP	GO:0000375,GO:0000377,GO:0000398,GO:0003674,GO:0003676,GO:0003723,GO:0003729,GO:0005488,GO:0005575,GO:0005622,GO:0005623,GO:0005634,GO:0005654,GO:0006139,GO:0006396,GO:0006397,GO:0006725,GO:0006807,GO:0008150,GO:0008152,GO:0008380,GO:0009987,GO:0010467,GO:0016070,GO:0016071,GO:0031974,GO:0031981,GO:0034641,GO:0043170,GO:0043226,GO:0043227,GO:0043229,GO:0043231,GO:0043233,GO:0044237,GO:0044238,GO:…	-	ko:K12842	ko03040,map03040	-	-	-	ko00000,ko00001,ko03041	-	-	-	RRM_1,Surp,cwf21
sp|O15067|PUR4_HUMAN	9606.ENSP00000313490	0.0	2727.0	COG0046@1|root,KOG1907@2759|Eukaryota,38F1H@33154|Opisthokonta,3B9CY@33208|Metazoa,3D074@33213|Bilateria,489C4@7711|Chordata,492JD@7742|Vertebrata,3JBV7@40674|Mammalia,35H0W@314146|Euarchontoglires,4M9S0@9443|Primates,4MX1G@9604|Hominidae	33208|Metazoa	F	CobB/CobQ-like glutamine amidotransferase domain	PFAS	GO:0003674,GO:0003824,GO:0004642,GO:0005575,GO:0005622,GO:0005623,GO:0005737,GO:0005829,GO:0006082,GO:0006139,GO:0006163,GO:0006164,GO:0006188,GO:0006189,GO:0006520,GO:0006541,GO:0006725,GO:0006753,GO:0006793,GO:0006796,GO:0006807,GO:0008150,GO:0008152,GO:0009058,GO:0009064,GO:0009117,GO:0009123,GO:0009124,GO:0009126,GO:0009127,GO:0009150,GO:0009152,GO:0009156,GO:0009161,GO:0009165,GO:0009167,GO:…	6.3.5.3	ko:K01952	ko00230,ko01100,ko01110,ko01130,map00230,map01100,map01110,map01130	M00048	R04463	RC00010,RC01160	ko00000,ko00001,ko00002,ko01000	-	-	-	AIRS,AIRS_C,GATase_5
sp|O15085|ARHGB_HUMAN	9606.ENSP00000357177	0.0	2920.0	COG5422@1|root,KOG3520@2759|Eukaryota,38G5M@33154|Opisthokonta,3BF3M@33208|Metazoa,3CRSK@33213|Bilateria,4873B@7711|Chordata,48Y27@7742|Vertebrata,3J76Z@40674|Mammalia,35NW4@314146|Euarchontoglires,4M9MU@9443|Primates,4MUYA@9604|Hominidae	33208|Metazoa	T	Rho guanine nucleotide exchange factor	ARHGEF11	GO:0000003,GO:0000902,GO:0000904,GO:0001505,GO:0001558,GO:0001664,GO:0001700,GO:0001703,GO:0002009,GO:0002064,GO:0002165,GO:0003006,GO:0003008,GO:0003012,GO:0003381,GO:0003382,GO:0003383,GO:0003384,GO:0003674,GO:0005085,GO:0005088,GO:0005089,GO:0005102,GO:0005488,GO:0005515,GO:0005575,GO:0005622,GO:0005623,GO:0005737,GO:0005826,GO:0005829,GO:0005856,GO:0005886,GO:0005938,GO:0006355,GO:0006928,GO:…	-	ko:K07532,ko:K12331	ko04270,ko04360,ko04611,ko04810,ko05152,ko05200,ko05205,map04270,map04360,map04611,map04810,map05152,map05200,map05205	-	-	-	ko00000,ko00001,ko04131	-	-	-	C1_1,PDZ,RGS-like,RhoGEF
sp|O15111|IKKA_HUMAN	9606.ENSP00000359424	0.0	1506.0	COG0515@1|root,KOG4250@2759|Eukaryota,38FHS@33154|Opisthokonta,3BHXK@33208|Metazoa,3CVZY@33213|Bilateria,484Q7@7711|Chordata,496C6@7742|Vertebrata,3JCS3@40674|Mammalia,35KN2@314146|Euarchontoglires,4M97D@9443|Primates,4N4HQ@9604|Hominidae	33208|Metazoa	T	Conserved helix-loop-helix ubiquitous kinase	CHUK	GO:0000165,GO:0000302,GO:0001666,GO:0001702,GO:0001756,GO:0001757,GO:0001817,GO:0001819,GO:0001959,GO:0002009,GO:0002011,GO:0002218,GO:0002220,GO:0002221,GO:0002223,GO:0002224,GO:0002225,GO:0002230,GO:0002237,GO:0002252,GO:0002253,GO:0002376,GO:0002429,GO:0002474,GO:0002478,GO:0002479,GO:0002520,GO:0002521,GO:0002573,GO:0002682,GO:0002684,GO:0002697,GO:0002699,GO:0002700,GO:0002702,GO:0002756,GO:…	2.7.11.10	ko:K04467,ko:K07209	ko01523,ko04010,ko04014,ko04062,ko04064,ko04068,ko04150,ko04151,ko04210,ko04380,ko04620,ko04621,ko04622,ko04623,ko04624,ko04657,ko04658,ko04659,ko04660,ko04662,ko04668,ko04722,ko04910,ko04920,ko04930,ko04931,ko04932,ko05120,ko05131,ko05142,ko05145,ko05160,ko05161,ko05162,ko05164,ko05165,ko05166,ko05167,ko05168,ko05169,ko05200,ko05206,ko05212,ko05215,ko05220,ko05221,ko05222,ko05418,map01523,map040…	M00686	-	-	ko00000,ko00001,ko00002,ko01000,ko01001	-	-	-	IKKbetaNEMObind,Pkinase
sp|O15116|LSM1_HUMAN	10029.XP_007610919.1	6.46e-76	228.0	KOG1782@1|root,KOG1782@2759|Eukaryota,3A6A1@33154|Opisthokonta,3BPNX@33208|Metazoa,3D6FU@33213|Bilateria,48E44@7711|Chordata,49AWQ@7742|Vertebrata,3JGFC@40674|Mammalia,35PRA@314146|Euarchontoglires,4Q58W@9989|Rodentia	33208|Metazoa	A	LSM domain	LSM1	GO:0000288,GO:0000290,GO:0000291,GO:0000339,GO:0000375,GO:0000377,GO:0000398,GO:0000932,GO:0000956,GO:0003674,GO:0003676,GO:0003723,GO:0003729,GO:0005488,GO:0005575,GO:0005622,GO:0005623,GO:0005634,GO:0005737,GO:0005829,GO:0005845,GO:0006139,GO:0006396,GO:0006397,GO:0006401,GO:0006402,GO:0006725,GO:0006807,GO:0006996,GO:0007275,GO:0007399,GO:0008150,GO:0008152,GO:0008334,GO:0008380,GO:0009056,GO:…	-	ko:K12620	ko03018,map03018	M00397	-	-	ko00000,ko00001,ko00002,ko03019	-	-	-	LSM
sp|O15117|FYB1_HUMAN	9606.ENSP00000427114	0.0	1305.0	28MA8@1|root,2QTTQ@2759|Eukaryota,38SP1@33154|Opisthokonta,3BM5U@33208|Metazoa,3D3IM@33213|Bilateria,482EM@7711|Chordata,498M6@7742|Vertebrata,3J48Y@40674|Mammalia,35MAA@314146|Euarchontoglires,4MFNX@9443|Primates,4N49E@9604|Hominidae	33208|Metazoa	Z	FYN binding protein	FYB	GO:0002253,GO:0002376,GO:0002429,GO:0002682,GO:0002684,GO:0002757,GO:0002764,GO:0002768,GO:0003674,GO:0005102,GO:0005488,GO:0005515,GO:0005575,GO:0005622,GO:0005623,GO:0005634,GO:0005737,GO:0005829,GO:0005856,GO:0005886,GO:0006464,GO:0006468,GO:0006606,GO:0006607,GO:0006793,GO:0006796,GO:0006807,GO:0006810,GO:0006886,GO:0006913,GO:0006955,GO:0007154,GO:0007165,GO:0007166,GO:0008104,GO:0008150,GO:…	-	ko:K17698	ko04015,map04015	-	-	-	ko00000,ko00001	-	-	-	hSH3
sp|O15143|ARC1B_HUMAN	9597.XP_008966940.1	6.08e-238	657.0	KOG1523@1|root,KOG1523@2759|Eukaryota,38FWT@33154|Opisthokonta,3BD4C@33208|Metazoa,3CSS9@33213|Bilateria,4874V@7711|Chordata,48Y4I@7742|Vertebrata,3JAYS@40674|Mammalia,35NJE@314146|Euarchontoglires,4MD8D@9443|Primates,4MU22@9604|Hominidae	33208|Metazoa	Z	WD domain, G-beta repeat	ARPC1B	GO:0000902,GO:0000904,GO:0001654,GO:0001700,GO:0001745,GO:0002252,GO:0002253,GO:0002376,GO:0002429,GO:0002431,GO:0002433,GO:0002682,GO:0002684,GO:0002757,GO:0002764,GO:0002768,GO:0003674,GO:0003779,GO:0005198,GO:0005200,GO:0005488,GO:0005515,GO:0005575,GO:0005622,GO:0005623,GO:0005737,GO:0005829,GO:0005856,GO:0005885,GO:0006810,GO:0006886,GO:0006897,GO:0006909,GO:0006996,GO:0007010,GO:0007015,GO:…	-	ko:K05757	ko04144,ko04666,ko04810,ko05100,ko05130,ko05131,ko05132,map04144,map04666,map04810,map05100,map05130,map05131,map05132	-	-	-	ko00000,ko00001,ko04131,ko04812	-	-	-	WD40
sp|O15144|ARPC2_HUMAN	10160.XP_004641401.1	1.6e-215	595.0	COG4690@1|root,KOG2826@2759|Eukaryota,39RNU@33154|Opisthokonta,3B9ZJ@33208|Metazoa,3CS30@33213|Bilateria,487UP@7711|Chordata,48WP4@7742|Vertebrata,3J6VN@40674|Mammalia,359C7@314146|Euarchontoglires,4PW1C@9989|Rodentia	33208|Metazoa	Z	Arp2/3 complex, 34 kD subunit p34-Arc	ARPC2	GO:0000302,GO:0000902,GO:0001667,GO:0001726,GO:0002009,GO:0002102,GO:0002252,GO:0002253,GO:0002376,GO:0002429,GO:0002431,GO:0002433,GO:0002682,GO:0002684,GO:0002757,GO:0002764,GO:0002768,GO:0003674,GO:0003779,GO:0005102,GO:0005198,GO:0005200,GO:0005488,GO:0005515,GO:0005575,GO:0005622,GO:0005623,GO:0005737,GO:0005768,GO:0005829,GO:0005856,GO:0005884,GO:0005885,GO:0005886,GO:0005912,GO:0005924,GO:…	-	ko:K05758	ko04144,ko04666,ko04810,ko05100,ko05130,ko05131,ko05132,map04144,map04666,map04810,map05100,map05130,map05131,map05132	-	-	-	ko00000,ko00001,ko04131,ko04812	-	-	-	P34-Arc
sp|O15145|ARPC3_HUMAN	10029.XP_007628852.1	1.02e-130	370.0	KOG3155@1|root,KOG3155@2759|Eukaryota,39E3P@33154|Opisthokonta,3BJGN@33208|Metazoa,3D12Q@33213|Bilateria,47Z6Q@7711|Chordata,490SQ@7742|Vertebrata,3J2GE@40674|Mammalia,35KB8@314146|Euarchontoglires,4Q5CG@9989|Rodentia	33208|Metazoa	Z	ARP2/3 complex ARPC3 (21 kDa) subunit	ARPC3	GO:0001667,GO:0002009,GO:0002252,GO:0002253,GO:0002376,GO:0002429,GO:0002431,GO:0002433,GO:0002682,GO:0002684,GO:0002757,GO:0002764,GO:0002768,GO:0003674,GO:0003779,GO:0005198,GO:0005200,GO:0005488,GO:0005515,GO:0005575,GO:0005622,GO:0005623,GO:0005737,GO:0005829,GO:0005856,GO:0005884,GO:0005885,GO:0006810,GO:0006897,GO:0006909,GO:0006928,GO:0006996,GO:0007010,GO:0007015,GO:0007154,GO:0007165,GO:…	-	ko:K05756	ko04144,ko04666,ko04810,ko05100,ko05130,ko05131,ko05132,map04144,map04666,map04810,map05100,map05130,map05131,map05132	-	-	-	ko00000,ko00001,ko04131,ko04812	-	-	-	P21-Arc
sp|O15160|RPAC1_HUMAN	9593.ENSGGOP00000010629	1.61e-252	692.0	COG0202@1|root,KOG1521@2759|Eukaryota,38B4V@33154|Opisthokonta,3BANB@33208|Metazoa,3CV6R@33213|Bilateria,480Z1@7711|Chordata,498IB@7742|Vertebrata,3J91B@40674|Mammalia,35I36@314146|Euarchontoglires,4ME3R@9443|Primates,4MX9X@9604|Hominidae	33208|Metazoa	K	RNA polymerase Rpb3/RpoA insert domain	POLR1C	GO:0000428,GO:0003674,GO:0003824,GO:0003899,GO:0005575,GO:0005622,GO:0005623,GO:0005634,GO:0005654,GO:0005666,GO:0005730,GO:0005736,GO:0005737,GO:0005829,GO:0006139,GO:0006351,GO:0006352,GO:0006353,GO:0006360,GO:0006361,GO:0006363,GO:0006725,GO:0006807,GO:0008150,GO:0008152,GO:0009058,GO:0009059,GO:0009893,GO:0009987,GO:0010467,GO:0010468,GO:0010604,GO:0010628,GO:0016070,GO:0016740,GO:0016772,GO:…	-	ko:K03027,ko:K13196	ko00230,ko00240,ko01100,ko03020,ko04623,ko05169,map00230,map00240,map01100,map03020,map04623,map05169	M00181,M00182	R00435,R00441,R00442,R00443	RC02795	br01611,ko00000,ko00001,ko00002,ko03021,ko03041	-	-	-	RNA_pol_A_bac,RNA_pol_L
sp|O15195|VILL_HUMAN	9606.ENSP00000283713	0.0	1738.0	KOG0443@1|root,KOG0443@2759|Eukaryota,38BDF@33154|Opisthokonta,3B9RZ@33208|Metazoa,3CXQR@33213|Bilateria,4865S@7711|Chordata,48Y44@7742|Vertebrata,3JECD@40674|Mammalia,35A84@314146|Euarchontoglires,4M8FB@9443|Primates,4N293@9604|Hominidae	33208|Metazoa	Z	Villin headpiece domain	VILL	GO:0001726,GO:0001775,GO:0001786,GO:0002009,GO:0002102,GO:0002165,GO:0002252,GO:0002263,GO:0002274,GO:0002275,GO:0002283,GO:0002366,GO:0002376,GO:0002443,GO:0002444,GO:0002446,GO:0002682,GO:0002684,GO:0002694,GO:0003008,GO:0003012,GO:0003014,GO:0003674,GO:0003779,GO:0004857,GO:0004866,GO:0004869,GO:0005198,GO:0005200,GO:0005488,GO:0005509,GO:0005515,GO:0005543,GO:0005545,GO:0005546,GO:0005575,GO:…	-	ko:K05761,ko:K05768,ko:K08017	ko04666,ko04810,ko05203,map04666,map04810,map05203	-	-	-	ko00000,ko00001,ko04147,ko04812	-	-	-	Gelsolin,VHP
sp|O15198|SMAD9_HUMAN	9606.ENSP00000369154	0.0	974.0	KOG3701@1|root,KOG3701@2759|Eukaryota,38BD4@33154|Opisthokonta,3BA66@33208|Metazoa,3CRAN@33213|Bilateria,488JN@7711|Chordata,48X00@7742|Vertebrata,3JE0R@40674|Mammalia,358Y9@314146|Euarchontoglires,4MKH1@9443|Primates,4N5CX@9604|Hominidae	33208|Metazoa	K	MH2 domain	SMAD9	GO:0000003,GO:0000976,GO:0000977,GO:0000978,GO:0000981,GO:0000982,GO:0000987,GO:0001012,GO:0001067,GO:0001077,GO:0001228,GO:0001501,GO:0001655,GO:0001657,GO:0001666,GO:0001822,GO:0001823,GO:0001880,GO:0003006,GO:0003674,GO:0003676,GO:0003677,GO:0003690,GO:0003700,GO:0003723,GO:0005072,GO:0005488,GO:0005515,GO:0005575,GO:0005622,GO:0005623,GO:0005634,GO:0005635,GO:0005637,GO:0005654,GO:0005737,GO:…	-	ko:K04676,ko:K16790,ko:K16791	ko04350,ko04390,ko04391,ko04550,ko05202,map04350,map04390,map04391,map04550,map05202	M00679	-	-	ko00000,ko00001,ko00002	-	-	-	MH1,MH2
sp|O15205|UBD_HUMAN	9606.ENSP00000366249	6.77e-116	332.0	COG5272@1|root,KOG0001@2759|Eukaryota,3A7QG@33154|Opisthokonta,3BSX3@33208|Metazoa,3D6EZ@33213|Bilateria,48EG8@7711|Chordata,49B7V@7742|Vertebrata,3JGET@40674|Mammalia,35PVV@314146|Euarchontoglires,4MJPI@9443|Primates,4N1J8@9604|Hominidae	33208|Metazoa	O	Ubiquitin-like domain	UBD	GO:0001650,GO:0001773,GO:0001775,GO:0002274,GO:0002376,GO:0002520,GO:0002521,GO:0002573,GO:0003674,GO:0005488,GO:0005575,GO:0005622,GO:0005623,GO:0005634,GO:0005730,GO:0005737,GO:0005829,GO:0006464,GO:0006508,GO:0006511,GO:0006807,GO:0006950,GO:0006952,GO:0006955,GO:0007275,GO:0007346,GO:0008150,GO:0008152,GO:0009056,GO:0009057,GO:0009966,GO:0009967,GO:0009987,GO:0010033,GO:0010243,GO:0010564,GO:…	-	ko:K12157	-	-	-	-	ko00000,ko04121	-	-	-	ubiquitin
sp|O15212|PFD6_HUMAN	27679.XP_003923193.1	2.38e-76	229.0	COG1382@1|root,KOG3478@2759|Eukaryota,3A8ES@33154|Opisthokonta,3BUD0@33208|Metazoa,3D6FJ@33213|Bilateria,48E6J@7711|Chordata,49B2D@7742|Vertebrata,3JGFF@40674|Mammalia,35PWB@314146|Euarchontoglires,4MJ1M@9443|Primates	33208|Metazoa	O	Prefoldin subunit	PFDN6	GO:0003674,GO:0005488,GO:0005515,GO:0005575,GO:0005622,GO:0005623,GO:0005634,GO:0005737,GO:0005829,GO:0006457,GO:0008150,GO:0009987,GO:0016043,GO:0016272,GO:0022607,GO:0032991,GO:0034622,GO:0043226,GO:0043227,GO:0043229,GO:0043231,GO:0043933,GO:0044085,GO:0044424,GO:0044444,GO:0044464,GO:0051082,GO:0051087,GO:0051131,GO:0065003,GO:0071840	-	ko:K04798	-	-	-	-	ko00000,ko03110	-	-	-	Prefoldin_2
sp|O15230|LAMA5_HUMAN	9606.ENSP00000252999	0.0	6693.0	KOG1836@1|root,KOG1836@2759|Eukaryota,38DXH@33154|Opisthokonta,3BCFJ@33208|Metazoa,3CRYA@33213|Bilateria,488IQ@7711|Chordata,49KWR@7742|Vertebrata,3JIKW@40674|Mammalia,35FP7@314146|Euarchontoglires,4M6VY@9443|Primates,4N356@9604|Hominidae	33208|Metazoa	W	Laminin Domain II	LAMA5	GO:0000902,GO:0000904,GO:0001525,GO:0001568,GO:0001655,GO:0001657,GO:0001658,GO:0001667,GO:0001704,GO:0001706,GO:0001738,GO:0001755,GO:0001763,GO:0001822,GO:0001823,GO:0001942,GO:0001944,GO:0002009,GO:0003158,GO:0003674,GO:0005102,GO:0005178,GO:0005198,GO:0005488,GO:0005515,GO:0005575,GO:0005576,GO:0005604,GO:0005605,GO:0005610,GO:0005615,GO:0005622,GO:0005623,GO:0005737,GO:0005783,GO:0006928,GO:…	-	ko:K06240	ko01100,ko04151,ko04510,ko04512,ko05145,ko05146,ko05165,ko05200,ko05222,map01100,map04151,map04510,map04512,map05145,map05146,map05165,map05200,map05222	-	-	-	ko00000,ko00001	-	-	-	Laminin_B,Laminin_EGF,Laminin_G_1,Laminin_G_2,Laminin_I,Laminin_II,Laminin_N
sp|O15231|ZN185_HUMAN	9606.ENSP00000440847	0.0	1236.0	KOG1704@1|root,KOG1704@2759|Eukaryota,39Y9G@33154|Opisthokonta,3BKZX@33208|Metazoa,3CZUI@33213|Bilateria,484PT@7711|Chordata,49729@7742|Vertebrata,3JAD1@40674|Mammalia,35FEQ@314146|Euarchontoglires,4MIR2@9443|Primates,4MYST@9604|Hominidae	33208|Metazoa	TZ	Zinc finger protein 185 (LIM domain)	ZNF185	GO:0003674,GO:0005488,GO:0008270,GO:0043167,GO:0043169,GO:0046872,GO:0046914	-	-	-	-	-	-	-	-	-	-	LIM
sp|O15259|NPHP1_HUMAN	9606.ENSP00000313169	0.0	1362.0	28MPK@1|root,2QU7K@2759|Eukaryota,38F37@33154|Opisthokonta,3BEKK@33208|Metazoa,3CSWI@33213|Bilateria,488FJ@7711|Chordata,48X5B@7742|Vertebrata,3J7WH@40674|Mammalia,359ME@314146|Euarchontoglires,4MKGX@9443|Primates,4N5FQ@9604|Hominidae	33208|Metazoa	Z	Src homology 3 domains	NPHP1	GO:0000003,GO:0001654,GO:0003006,GO:0003008,GO:0003674,GO:0005198,GO:0005575,GO:0005622,GO:0005623,GO:0005737,GO:0005815,GO:0005829,GO:0005856,GO:0005911,GO:0005923,GO:0005929,GO:0006996,GO:0007010,GO:0007154,GO:0007155,GO:0007165,GO:0007275,GO:0007276,GO:0007283,GO:0007399,GO:0007423,GO:0007568,GO:0007588,GO:0007610,GO:0007617,GO:0007618,GO:0007626,GO:0007632,GO:0008104,GO:0008150,GO:0008340,GO:…	-	ko:K19657	-	-	-	-	ko00000,ko03036	-	-	-	SH3_1
sp|O15294|OGT1_HUMAN	9478.XP_008069102.1	0.0	1290.0	COG0457@1|root,COG3914@1|root,KOG1124@2759|Eukaryota,KOG4626@2759|Eukaryota,38EM5@33154|Opisthokonta,3BC3N@33208|Metazoa,3CWN6@33213|Bilateria,4870C@7711|Chordata,48X60@7742|Vertebrata,3J5EJ@40674|Mammalia,35DQM@314146|Euarchontoglires,4MB6D@9443|Primates	33208|Metazoa	GOT	UDP-N-acetylglucosamine--peptide N-acetylglucosaminyltransferase 110 kDa subunit	OGT	GO:0000003,GO:0000123,GO:0000785,GO:0000791,GO:0001678,GO:0001932,GO:0001933,GO:0001934,GO:0002119,GO:0002164,GO:0002237,GO:0003674,GO:0003824,GO:0004721,GO:0004722,GO:0005488,GO:0005515,GO:0005543,GO:0005547,GO:0005575,GO:0005622,GO:0005623,GO:0005634,GO:0005654,GO:0005694,GO:0005737,GO:0005739,GO:0005829,GO:0005886,GO:0005975,GO:0005976,GO:0005977,GO:0006040,GO:0006041,GO:0006047,GO:0006048,GO:…	2.4.1.255	ko:K09667	ko00514,ko04931,map00514,map04931	-	R09304,R09676	RC00005,RC00059	ko00000,ko00001,ko01000,ko01003,ko03036	-	GT41	-	Glyco_transf_41,TPR_1,TPR_11,TPR_2,TPR_8
sp|O15357|SHIP2_HUMAN	9606.ENSP00000298229	0.0	2303.0	COG5411@1|root,KOG4384@1|root,KOG0565@2759|Eukaryota,KOG4384@2759|Eukaryota,38FEZ@33154|Opisthokonta,3BCQY@33208|Metazoa,3CRIH@33213|Bilateria,480JS@7711|Chordata,4963E@7742|Vertebrata,3J58M@40674|Mammalia,35P9J@314146|Euarchontoglires,4M9G2@9443|Primates,4MS1J@9604|Hominidae	33208|Metazoa	U	Inositol polyphosphate phosphatase, catalytic domain homologues	INPPL1	GO:0001501,GO:0001503,GO:0001932,GO:0001933,GO:0001958,GO:0002253,GO:0002376,GO:0002429,GO:0002682,GO:0002683,GO:0002684,GO:0002685,GO:0002686,GO:0002688,GO:0002689,GO:0002757,GO:0002764,GO:0002768,GO:0003674,GO:0003824,GO:0004445,GO:0005488,GO:0005515,GO:0005543,GO:0005547,GO:0005575,GO:0005622,GO:0005623,GO:0005737,GO:0005794,GO:0005829,GO:0005856,GO:0005886,GO:0005975,GO:0005996,GO:0006006,GO:…	3.1.3.86	ko:K03084,ko:K14026,ko:K15909	ko00562,ko04070,ko04141,ko04662,ko04664,ko04666,ko04910,map00562,map04070,map04141,map04662,map04664,map04666,map04910	M00403	R09827	RC00078	ko00000,ko00001,ko00002,ko01000,ko04131	-	-	-	Exo_endo_phos,SAM_1,SAM_2,SH2
sp|O15372|EIF3H_HUMAN	61622.XP_010385181.1	1.53e-222	617.0	KOG1560@1|root,KOG1560@2759|Eukaryota,3906S@33154|Opisthokonta,3BAGT@33208|Metazoa,3CUH1@33213|Bilateria,48AD8@7711|Chordata,495SB@7742|Vertebrata,3JANP@40674|Mammalia,35NX6@314146|Euarchontoglires,4MBTU@9443|Primates,35WP5@314294|Cercopithecoidea	33208|Metazoa	J	Component of the eukaryotic translation initiation factor 3 (eIF-3) complex, which is required for several steps in the initiation of protein synthesis. The eIF-3 complex associates with the 40S ribosome and facilitates the recruitment of eIF-1, eIF-1A, eIF-2 GTP methionyl-tRNAi and eIF-5 to form the 43S pre- initiation complex (43S PIC). The eIF-3 complex stimulates mRNA recruitment to the 43S P…	EIF3H	GO:0001944,GO:0003674,GO:0003676,GO:0003723,GO:0003743,GO:0005488,GO:0005575,GO:0005622,GO:0005623,GO:0005737,GO:0005829,GO:0005852,GO:0006412,GO:0006413,GO:0006417,GO:0006446,GO:0006518,GO:0006807,GO:0007275,GO:0007399,GO:0007417,GO:0007420,GO:0007507,GO:0008135,GO:0008150,GO:0008152,GO:0008593,GO:0009058,GO:0009059,GO:0009888,GO:0009889,GO:0009966,GO:0009967,GO:0009987,GO:0010467,GO:0010468,GO:…	-	ko:K03247	ko03013,ko05162,map03013,map05162	-	-	-	ko00000,ko00001,ko03012,ko04147	-	-	-	JAB
sp|O15503|INSI1_HUMAN	9606.ENSP00000344741	2.96e-204	564.0	KOG4363@1|root,KOG4363@2759|Eukaryota,39BRW@33154|Opisthokonta,3BG2J@33208|Metazoa,3CW64@33213|Bilateria,48BB3@7711|Chordata,48VQV@7742|Vertebrata,3JAFT@40674|Mammalia,35EA6@314146|Euarchontoglires,4MGI3@9443|Primates,4MSNN@9604|Hominidae	33208|Metazoa	T	Insulin-induced protein (INSIG)	INSIG1	GO:0001101,GO:0001501,GO:0005575,GO:0005622,GO:0005623,GO:0005737,GO:0005783,GO:0005789,GO:0006066,GO:0006355,GO:0006357,GO:0006629,GO:0006638,GO:0006639,GO:0006641,GO:0006694,GO:0006695,GO:0006950,GO:0006984,GO:0006991,GO:0007154,GO:0007165,GO:0007275,GO:0007423,GO:0008104,GO:0008150,GO:0008152,GO:0008202,GO:0008203,GO:0008283,GO:0008610,GO:0009058,GO:0009653,GO:0009719,GO:0009725,GO:0009790,GO:…	-	-	-	-	-	-	-	-	-	-	INSIG
sp|O15511|ARPC5_HUMAN	10029.XP_007614317.1	2.43e-100	291.0	KOG3380@1|root,KOG3380@2759|Eukaryota,3A1Z9@33154|Opisthokonta,3BQJT@33208|Metazoa,3D1X7@33213|Bilateria,47ZSG@7711|Chordata,497K8@7742|Vertebrata,3JAUA@40674|Mammalia,35BAC@314146|Euarchontoglires,4Q5BD@9989|Rodentia	33208|Metazoa	Z	orbitofrontal cortex development	ARPC5	GO:0000902,GO:0001667,GO:0001775,GO:0002009,GO:0002252,GO:0002253,GO:0002263,GO:0002274,GO:0002275,GO:0002283,GO:0002366,GO:0002376,GO:0002429,GO:0002431,GO:0002433,GO:0002443,GO:0002444,GO:0002446,GO:0002682,GO:0002684,GO:0002757,GO:0002764,GO:0002768,GO:0003674,GO:0003779,GO:0005198,GO:0005200,GO:0005488,GO:0005515,GO:0005575,GO:0005576,GO:0005622,GO:0005623,GO:0005737,GO:0005768,GO:0005829,GO:…	-	ko:K05754	ko04144,ko04666,ko04810,ko05100,ko05130,ko05131,ko05132,map04144,map04666,map04810,map05100,map05130,map05131,map05132	-	-	-	ko00000,ko00001,ko04131,ko04812	-	-	-	P16-Arc
sp|O15520|FGF10_HUMAN	9597.XP_003811059.1	1.64e-144	407.0	KOG3885@1|root,KOG3885@2759|Eukaryota,39XGX@33154|Opisthokonta,3BG0Y@33208|Metazoa,3D2Z2@33213|Bilateria,485WY@7711|Chordata,48X67@7742|Vertebrata,3J8TN@40674|Mammalia,35BGD@314146|Euarchontoglires,4M9JS@9443|Primates,4N018@9604|Hominidae	33208|Metazoa	T	Fibroblast growth factor	FGF10	GO:0000003,GO:0000079,GO:0000132,GO:0000165,GO:0000187,GO:0000226,GO:0000278,GO:0001525,GO:0001568,GO:0001654,GO:0001655,GO:0001656,GO:0001667,GO:0001759,GO:0001763,GO:0001822,GO:0001823,GO:0001932,GO:0001934,GO:0001942,GO:0001944,GO:0001974,GO:0002009,GO:0002237,GO:0002376,GO:0002520,GO:0002682,GO:0002684,GO:0002694,GO:0002696,GO:0003002,GO:0003006,GO:0003156,GO:0003338,GO:0003401,GO:0003674,GO:…	-	ko:K04358	ko04010,ko04014,ko04015,ko04151,ko04810,ko05200,ko05218,ko05224,ko05226,map04010,map04014,map04015,map04151,map04810,map05200,map05218,map05224,map05226	-	-	-	ko00000,ko00001,ko00536,ko04052,ko04516	-	-	-	FGF
sp|O15530|PDPK1_HUMAN	9606.ENSP00000344220	0.0	1129.0	KOG0592@1|root,KOG0592@2759|Eukaryota,38C50@33154|Opisthokonta,3B9MT@33208|Metazoa,3CYMK@33213|Bilateria,487QZ@7711|Chordata,48ZE3@7742|Vertebrata,3J9U4@40674|Mammalia,35MCW@314146|Euarchontoglires,4M5YU@9443|Primates,4MZKX@9604|Hominidae	33208|Metazoa	T	3-phosphoinositide dependent protein kinase 1	PDPK1	GO:0000003,GO:0001558,GO:0001775,GO:0001932,GO:0001933,GO:0001934,GO:0001936,GO:0001938,GO:0002064,GO:0002065,GO:0002066,GO:0002067,GO:0002068,GO:0002119,GO:0002164,GO:0002218,GO:0002220,GO:0002223,GO:0002253,GO:0002376,GO:0002429,GO:0002682,GO:0002683,GO:0002684,GO:0002694,GO:0002696,GO:0002697,GO:0002699,GO:0002703,GO:0002757,GO:0002758,GO:0002764,GO:0002768,GO:0002886,GO:0003006,GO:0003008,GO:…	2.7.11.1	ko:K06276	ko01524,ko03320,ko04011,ko04068,ko04071,ko04140,ko04150,ko04151,ko04152,ko04210,ko04510,ko04660,ko04664,ko04722,ko04910,ko04919,ko04931,ko04960,ko05145,ko05160,ko05205,ko05213,ko05215,ko05223,ko05231,map01524,map03320,map04011,map04068,map04071,map04140,map04150,map04151,map04152,map04210,map04510,map04660,map04664,map04722,map04910,map04919,map04931,map04960,map05145,map05160,map05205,map05213,m…	-	-	-	ko00000,ko00001,ko01000,ko01001,ko04131	-	-	-	PH_3,Pkinase
sp|O15541|R113A_HUMAN	9593.ENSGGOP00000002287	2.8e-258	706.0	COG5152@1|root,KOG1813@2759|Eukaryota,38BQR@33154|Opisthokonta,3BHF3@33208|Metazoa,3CSXG@33213|Bilateria,486PK@7711|Chordata,49782@7742|Vertebrata,3J4KX@40674|Mammalia,35AXT@314146|Euarchontoglires,4M6B5@9443|Primates,4MWDP@9604|Hominidae	33208|Metazoa	O	Zinc finger C-x8-C-x5-C-x3-H type (and similar)	RNF113A	GO:0000375,GO:0000377,GO:0000398,GO:0003674,GO:0003824,GO:0004842,GO:0005488,GO:0005575,GO:0005622,GO:0005623,GO:0005634,GO:0005681,GO:0005684,GO:0006139,GO:0006396,GO:0006397,GO:0006464,GO:0006725,GO:0006807,GO:0007275,GO:0007399,GO:0008150,GO:0008152,GO:0008270,GO:0008380,GO:0009987,GO:0010467,GO:0010468,GO:0016070,GO:0016071,GO:0016074,GO:0016567,GO:0016740,GO:0019219,GO:0019222,GO:0019538,GO:…	-	ko:K13127,ko:K15696	-	-	-	-	ko00000,ko03041,ko04121	-	-	-	zf-C3HC4_3,zf-CCCH
sp|O15551|CLD3_HUMAN	9593.ENSGGOP00000022409	2.92e-153	431.0	28JY8@1|root,2QRZ8@2759|Eukaryota,38C7Z@33154|Opisthokonta,3BIU8@33208|Metazoa,3CXXN@33213|Bilateria,489NT@7711|Chordata,48ZVP@7742|Vertebrata,3J7VP@40674|Mammalia,35BSZ@314146|Euarchontoglires,4MB7Q@9443|Primates,4N1KD@9604|Hominidae	33208|Metazoa	U	PMP-22/EMP/MP20/Claudin tight junction	CLDN3	GO:0000902,GO:0000904,GO:0001666,GO:0002064,GO:0003382,GO:0003674,GO:0004888,GO:0005488,GO:0005515,GO:0005575,GO:0005622,GO:0005623,GO:0005737,GO:0005886,GO:0005887,GO:0005911,GO:0005923,GO:0006950,GO:0007043,GO:0007154,GO:0007155,GO:0007165,GO:0008150,GO:0009628,GO:0009636,GO:0009653,GO:0009888,GO:0009987,GO:0010033,GO:0016020,GO:0016021,GO:0016043,GO:0016327,GO:0016328,GO:0016338,GO:0022607,GO:…	-	ko:K06087	ko04514,ko04530,ko04670,ko05160,map04514,map04530,map04670,map05160	-	-	-	ko00000,ko00001,ko04147,ko04516	-	-	-	PMP22_Claudin
sp|O15553|MEFV_HUMAN	9606.ENSP00000219596	0.0	1482.0	KOG2177@1|root,KOG2177@2759|Eukaryota,39WRH@33154|Opisthokonta,3BI9E@33208|Metazoa,3CSNY@33213|Bilateria,48B4H@7711|Chordata,48YFZ@7742|Vertebrata,3J2EN@40674|Mammalia,35HMZ@314146|Euarchontoglires,4MAW5@9443|Primates,4N61B@9604|Hominidae	33208|Metazoa	O	PAAD/DAPIN/Pyrin domain	MEFV	GO:0001817,GO:0001818,GO:0002237,GO:0002376,GO:0003674,GO:0003779,GO:0005488,GO:0005515,GO:0005575,GO:0005622,GO:0005623,GO:0005634,GO:0005737,GO:0005829,GO:0005856,GO:0005875,GO:0006950,GO:0006952,GO:0006954,GO:0006955,GO:0008092,GO:0008150,GO:0008270,GO:0009605,GO:0009607,GO:0009617,GO:0009893,GO:0009894,GO:0009896,GO:0010033,GO:0010035,GO:0010506,GO:0010508,GO:0010604,GO:0010950,GO:0010952,GO:…	-	ko:K12803	ko04621,map04621	-	-	-	ko00000,ko00001,ko04131	-	-	-	PRY,PYRIN,SPRY,zf-B_box
sp|O43143|DHX15_HUMAN	10029.XP_007618842.1	0.0	1418.0	COG1643@1|root,KOG0925@2759|Eukaryota,3API8@33154|Opisthokonta,3CNW1@33208|Metazoa,3E522@33213|Bilateria,487F6@7711|Chordata,48UU9@7742|Vertebrata,3J57K@40674|Mammalia,35K5A@314146|Euarchontoglires,4Q0K4@9989|Rodentia	33208|Metazoa	A	Oligonucleotide/oligosaccharide-binding (OB)-fold	DHX15	GO:0000375,GO:0000377,GO:0000398,GO:0001932,GO:0001934,GO:0003674,GO:0003676,GO:0003723,GO:0003724,GO:0003725,GO:0003824,GO:0004004,GO:0004386,GO:0005488,GO:0005575,GO:0005622,GO:0005623,GO:0005634,GO:0005654,GO:0005681,GO:0005689,GO:0005730,GO:0005737,GO:0006139,GO:0006364,GO:0006396,GO:0006397,GO:0006725,GO:0006807,GO:0008026,GO:0008150,GO:0008152,GO:0008186,GO:0008380,GO:0009893,GO:0009966,GO:…	3.6.4.13	ko:K12820,ko:K14305	ko03013,ko03040,map03013,map03040	M00427	-	-	ko00000,ko00001,ko00002,ko01000,ko03009,ko03019,ko03036,ko03041	1.l.1	-	-	DEAD,HA2,Helicase_C,OB_NTP_bind
sp|O43166|SI1L1_HUMAN	9606.ENSP00000450832	0.0	3486.0	KOG3686@1|root,KOG3686@2759|Eukaryota,38FEH@33154|Opisthokonta,3BD7R@33208|Metazoa,3CXJB@33213|Bilateria,482JY@7711|Chordata,49520@7742|Vertebrata,3J8VN@40674|Mammalia,35GP2@314146|Euarchontoglires,4MI4Q@9443|Primates,4MT73@9604|Hominidae	33208|Metazoa	Z	1 like 1	SIPA1L1	GO:0003674,GO:0003779,GO:0005096,GO:0005102,GO:0005488,GO:0005515,GO:0005575,GO:0005622,GO:0005623,GO:0005737,GO:0005829,GO:0005856,GO:0006996,GO:0007010,GO:0007154,GO:0007165,GO:0007166,GO:0007167,GO:0007169,GO:0007275,GO:0007399,GO:0008047,GO:0008092,GO:0008150,GO:0009987,GO:0010646,GO:0010769,GO:0010975,GO:0014069,GO:0016043,GO:0019899,GO:0019900,GO:0019901,GO:0022008,GO:0022603,GO:0022604,GO:…	-	ko:K17701,ko:K17702	ko04015,map04015	-	-	-	ko00000,ko00001	-	-	-	Rap_GAP,SPAR_C
sp|O43172|PRP4_HUMAN	9597.XP_008956797.1	1.66e-219	623.0	KOG0272@1|root,KOG0272@2759|Eukaryota,38CDE@33154|Opisthokonta,3BA7B@33208|Metazoa,3CSQW@33213|Bilateria,480MH@7711|Chordata,491IQ@7742|Vertebrata,3JD6S@40674|Mammalia,35BKA@314146|Euarchontoglires,4MISJ@9443|Primates,4N2V2@9604|Hominidae	33208|Metazoa	A	pre-mRNA processing factor 4 (PRP4) like	PRPF4	GO:0000375,GO:0000377,GO:0000398,GO:0003674,GO:0003676,GO:0003723,GO:0005488,GO:0005575,GO:0005622,GO:0005623,GO:0005634,GO:0005654,GO:0005681,GO:0005684,GO:0006139,GO:0006396,GO:0006397,GO:0006725,GO:0006807,GO:0008150,GO:0008152,GO:0008380,GO:0009987,GO:0010467,GO:0015030,GO:0016070,GO:0016071,GO:0016604,GO:0016607,GO:0017069,GO:0017070,GO:0030532,GO:0030621,GO:0031974,GO:0031981,GO:0032991,GO:…	-	ko:K12662	ko03040,map03040	M00354	-	-	ko00000,ko00001,ko00002,ko03041	-	-	-	PRP4,WD40
sp|O43175|SERA_HUMAN	9606.ENSP00000358417	0.0	1055.0	COG0111@1|root,KOG0068@2759|Eukaryota,38GJA@33154|Opisthokonta,3BEWZ@33208|Metazoa,3CTJ7@33213|Bilateria,484RB@7711|Chordata,494HT@7742|Vertebrata,3J3US@40674|Mammalia,35GH2@314146|Euarchontoglires,4MBF9@9443|Primates,4N5W9@9604|Hominidae	33208|Metazoa	E	Catalyzes the reversible oxidation of 3-phospho-D- glycerate to 3-phosphonooxypyruvate, the first step of the phosphorylated L-serine biosynthesis pathway. Also catalyzes the reversible oxidation of 2-hydroxyglutarate to 2-oxoglutarate and the reversible oxidation of (S)-malate to oxaloacetate	PHGDH	GO:0001505,GO:0003674,GO:0003824,GO:0004617,GO:0005575,GO:0005622,GO:0005623,GO:0005737,GO:0005829,GO:0006082,GO:0006091,GO:0006520,GO:0006541,GO:0006544,GO:0006563,GO:0006564,GO:0006566,GO:0006790,GO:0006805,GO:0006807,GO:0007049,GO:0007275,GO:0007399,GO:0007417,GO:0007420,GO:0008150,GO:0008152,GO:0008652,GO:0009055,GO:0009058,GO:0009064,GO:0009066,GO:0009069,GO:0009070,GO:0009410,GO:0009448,GO:…	1.1.1.399,1.1.1.95	ko:K00058	ko00260,ko00680,ko01100,ko01120,ko01130,ko01200,ko01230,map00260,map00680,map01100,map01120,map01130,map01200,map01230	M00020	R01513	RC00031	ko00000,ko00001,ko00002,ko01000,ko04147	-	-	-	2-Hacid_dh,2-Hacid_dh_C
sp|O43182|RHG06_HUMAN	9606.ENSP00000338967	0.0	1870.0	KOG2710@1|root,KOG2710@2759|Eukaryota,39W3X@33154|Opisthokonta,3BG8E@33208|Metazoa,3CZ20@33213|Bilateria,487NZ@7711|Chordata,491TF@7742|Vertebrata,3J7BH@40674|Mammalia,35GYA@314146|Euarchontoglires,4M8PS@9443|Primates,4N4G7@9604|Hominidae	33208|Metazoa	TZ	RhoGAP domain	ARHGAP6	GO:0001952,GO:0001953,GO:0003674,GO:0005070,GO:0005096,GO:0005488,GO:0005515,GO:0005575,GO:0005622,GO:0005623,GO:0005737,GO:0005829,GO:0005856,GO:0005884,GO:0006950,GO:0006952,GO:0006996,GO:0007010,GO:0007015,GO:0007044,GO:0007045,GO:0007154,GO:0007155,GO:0007160,GO:0007162,GO:0007165,GO:0007202,GO:0007264,GO:0007265,GO:0007266,GO:0008047,GO:0008150,GO:0008154,GO:0009605,GO:0009607,GO:0009620,GO:…	-	ko:K20631	-	-	-	-	ko00000,ko04131	-	-	-	RhoGAP
sp|O43237|DC1L2_HUMAN	60711.ENSCSAP00000000964	0.0	967.0	KOG3905@1|root,KOG3905@2759|Eukaryota,38EM3@33154|Opisthokonta,3BFMD@33208|Metazoa,3CU3J@33213|Bilateria,4863R@7711|Chordata,490Z4@7742|Vertebrata,3J5WA@40674|Mammalia,35CDH@314146|Euarchontoglires,4M9GE@9443|Primates,362N3@314294|Cercopithecoidea	33208|Metazoa	N	Dynein, cytoplasmic 1, light intermediate chain 2	DYNC1LI2	GO:0000003,GO:0000226,GO:0000775,GO:0000776,GO:0000902,GO:0000904,GO:0002376,GO:0002478,GO:0002495,GO:0002504,GO:0003006,GO:0003674,GO:0005488,GO:0005515,GO:0005575,GO:0005622,GO:0005623,GO:0005694,GO:0005737,GO:0005813,GO:0005815,GO:0005829,GO:0005856,GO:0005868,GO:0005874,GO:0005875,GO:0006403,GO:0006810,GO:0006888,GO:0006928,GO:0006996,GO:0007010,GO:0007017,GO:0007018,GO:0007275,GO:0007276,GO:…	-	ko:K10416	ko04145,ko04962,ko05132,map04145,map04962,map05132	-	-	-	ko00000,ko00001,ko03036,ko04131,ko04812	-	-	-	DLIC
sp|O43281|EFS_HUMAN	9606.ENSP00000216733	0.0	1021.0	2CN83@1|root,2QUFB@2759|Eukaryota,38E4A@33154|Opisthokonta,3BKT4@33208|Metazoa,3D0TX@33213|Bilateria,485YT@7711|Chordata,490CP@7742|Vertebrata,3J5C4@40674|Mammalia,35DPI@314146|Euarchontoglires,4MFGG@9443|Primates,4MWZZ@9604|Hominidae	33208|Metazoa	T	Embryonal Fyn-associated substrate	EFS	GO:0003674,GO:0005488,GO:0005515,GO:0005575,GO:0005622,GO:0005623,GO:0005737,GO:0007154,GO:0007165,GO:0008150,GO:0009987,GO:0017124,GO:0019904,GO:0023052,GO:0035556,GO:0044424,GO:0044464,GO:0050789,GO:0050794,GO:0050896,GO:0051716,GO:0065007	-	-	-	-	-	-	-	-	-	-	DUF3513,SH3_1,SH3_9
sp|O43290|SNUT1_HUMAN	9597.XP_003828698.1	0.0	1362.0	KOG2217@1|root,KOG2217@2759|Eukaryota,38FUE@33154|Opisthokonta,3BEM5@33208|Metazoa,3CV1W@33213|Bilateria,485Y6@7711|Chordata,48UT9@7742|Vertebrata,3J4IY@40674|Mammalia,35NDC@314146|Euarchontoglires,4MF02@9443|Primates,4N4AI@9604|Hominidae	33208|Metazoa	A	SART-1 family	SART1	GO:0000375,GO:0000377,GO:0000387,GO:0000398,GO:0000481,GO:0002682,GO:0002684,GO:0002694,GO:0002696,GO:0003674,GO:0003676,GO:0003723,GO:0005488,GO:0005575,GO:0005622,GO:0005623,GO:0005634,GO:0005654,GO:0005681,GO:0005684,GO:0005737,GO:0005794,GO:0005829,GO:0006139,GO:0006364,GO:0006396,GO:0006397,GO:0006725,GO:0006807,GO:0008150,GO:0008152,GO:0008380,GO:0009893,GO:0009987,GO:0010467,GO:0010468,GO:…	3.4.17.21	ko:K01301,ko:K11984	ko03040,map03040	M00354	-	-	ko00000,ko00001,ko00002,ko01000,ko01002,ko03041,ko04121	-	-	-	SART-1
sp|O43293|DAPK3_HUMAN	9598.ENSPTRP00000017483	0.0	873.0	KOG0032@1|root,KOG0032@2759|Eukaryota,38GFU@33154|Opisthokonta,3BAQ1@33208|Metazoa,3CY7G@33213|Bilateria,47ZRF@7711|Chordata,49202@7742|Vertebrata,3J4YY@40674|Mammalia,35HHW@314146|Euarchontoglires,4M8X6@9443|Primates,4MX7J@9604|Hominidae	33208|Metazoa	T	RIO1 family	DAPK3	GO:0000166,GO:0001952,GO:0002376,GO:0003674,GO:0003824,GO:0004672,GO:0004674,GO:0005488,GO:0005515,GO:0005524,GO:0005575,GO:0005622,GO:0005623,GO:0005634,GO:0005654,GO:0005737,GO:0005856,GO:0005884,GO:0006355,GO:0006417,GO:0006464,GO:0006468,GO:0006793,GO:0006796,GO:0006807,GO:0006915,GO:0006937,GO:0006940,GO:0006950,GO:0006952,GO:0006955,GO:0007088,GO:0007154,GO:0007165,GO:0007275,GO:0007346,GO:…	2.7.11.1	ko:K08803	ko04140,ko05200,ko05219,map04140,map05200,map05219	-	-	-	ko00000,ko00001,ko01000,ko01001	-	-	-	Ank_2,Ank_4,Ank_5,Death,Pkinase
sp|O43294|TGFI1_HUMAN	9598.ENSPTRP00000047049	0.0	975.0	KOG1703@1|root,KOG1703@2759|Eukaryota,38H3P@33154|Opisthokonta,3B96I@33208|Metazoa,3CSTY@33213|Bilateria,484UX@7711|Chordata,495QN@7742|Vertebrata,3JC6A@40674|Mammalia,359U6@314146|Euarchontoglires,4MKXD@9443|Primates,4MX0V@9604|Hominidae	33208|Metazoa	K	Paxillin family	TGFB1I1	GO:0000003,GO:0002009,GO:0002064,GO:0002065,GO:0002066,GO:0002102,GO:0002119,GO:0002164,GO:0003006,GO:0003674,GO:0003712,GO:0003713,GO:0005102,GO:0005488,GO:0005515,GO:0005575,GO:0005622,GO:0005623,GO:0005634,GO:0005737,GO:0005856,GO:0005912,GO:0005924,GO:0005925,GO:0005927,GO:0006139,GO:0006351,GO:0006355,GO:0006366,GO:0006508,GO:0006511,GO:0006725,GO:0006807,GO:0006950,GO:0006996,GO:0007010,GO:…	-	ko:K05760	ko04062,ko04370,ko04510,ko04670,ko04810,ko05100,ko05165,ko05203,ko05205,map04062,map04370,map04510,map04670,map04810,map05100,map05165,map05203,map05205	-	-	-	ko00000,ko00001	-	-	-	LIM,Paxillin
sp|O43300|LRRT2_HUMAN	60711.ENSCSAP00000009263	2.89e-229	647.0	COG4886@1|root,KOG0619@2759|Eukaryota,39TFB@33154|Opisthokonta,3BHST@33208|Metazoa,3CYJN@33213|Bilateria,4800A@7711|Chordata,48WWI@7742|Vertebrata,3J4BI@40674|Mammalia,35GFZ@314146|Euarchontoglires,4M99K@9443|Primates,35Y59@314294|Cercopithecoidea	33208|Metazoa	T	repeat transmembrane neuronal	LRRTM2	GO:0002090,GO:0002091,GO:0003674,GO:0005102,GO:0005488,GO:0005515,GO:0005575,GO:0005623,GO:0005886,GO:0008150,GO:0009892,GO:0009987,GO:0010605,GO:0010646,GO:0010647,GO:0016020,GO:0016021,GO:0016043,GO:0019222,GO:0023051,GO:0023056,GO:0030100,GO:0031224,GO:0031323,GO:0031324,GO:0032879,GO:0042043,GO:0044087,GO:0044089,GO:0044425,GO:0044456,GO:0044459,GO:0044464,GO:0045202,GO:0045211,GO:0045806,GO:…	-	ko:K16665	-	-	-	-	ko00000,ko04516	-	-	-	LRR_8
sp|O43312|MTSS1_HUMAN	9598.ENSPTRP00000035178	0.0	1368.0	28J43@1|root,2QRG4@2759|Eukaryota,38DAD@33154|Opisthokonta,3BG8V@33208|Metazoa,3CR5X@33213|Bilateria,484UG@7711|Chordata,492WE@7742|Vertebrata,3J2K3@40674|Mammalia,35APZ@314146|Euarchontoglires,4MP8C@9443|Primates,4MWGE@9604|Hominidae	33208|Metazoa	Z	IRSp53/MIM homology domain	MTSS1	GO:0001503,GO:0001655,GO:0001701,GO:0001726,GO:0001822,GO:0002009,GO:0003674,GO:0003779,GO:0003785,GO:0005102,GO:0005488,GO:0005515,GO:0005575,GO:0005622,GO:0005623,GO:0005737,GO:0005856,GO:0005886,GO:0005912,GO:0006950,GO:0006996,GO:0007010,GO:0007015,GO:0007154,GO:0007155,GO:0007165,GO:0007166,GO:0007167,GO:0007169,GO:0007275,GO:0007399,GO:0007517,GO:0008092,GO:0008150,GO:0008154,GO:0008283,GO:…	-	ko:K20128	-	-	-	-	ko00000,ko04131	-	-	-	IMD,WH2
sp|O43318|M3K7_HUMAN	29073.XP_008685908.1	0.0	1171.0	COG0515@1|root,KOG0192@2759|Eukaryota,38GTX@33154|Opisthokonta,3BCCX@33208|Metazoa,3CT2Z@33213|Bilateria,485HN@7711|Chordata,4941Z@7742|Vertebrata,3J5KC@40674|Mammalia,3ENBC@33554|Carnivora	33208|Metazoa	T	Mitogen-activated protein kinase kinase kinase	MAP3K7	GO:0000123,GO:0000165,GO:0000166,GO:0000186,GO:0000187,GO:0001525,GO:0001568,GO:0001654,GO:0001700,GO:0001704,GO:0001706,GO:0001708,GO:0001709,GO:0001711,GO:0001714,GO:0001736,GO:0001738,GO:0001745,GO:0001817,GO:0001819,GO:0001838,GO:0001841,GO:0001932,GO:0001934,GO:0001944,GO:0002009,GO:0002165,GO:0002218,GO:0002220,GO:0002221,GO:0002223,GO:0002224,GO:0002225,GO:0002237,GO:0002252,GO:0002253,GO:…	2.7.11.25	ko:K04427	ko04010,ko04013,ko04064,ko04140,ko04152,ko04214,ko04310,ko04380,ko04520,ko04620,ko04621,ko04622,ko04624,ko04657,ko04660,ko04668,ko05140,ko05145,ko05162,ko05168,ko05169,ko05418,map04010,map04013,map04064,map04140,map04152,map04214,map04310,map04380,map04520,map04620,map04621,map04622,map04624,map04657,map04660,map04668,map05140,map05145,map05162,map05168,map05169,map05418	M00686,M00688,M00689	-	-	ko00000,ko00001,ko00002,ko01000,ko01001	-	-	-	Pkinase,Pkinase_Tyr
sp|O43353|RIPK2_HUMAN	9606.ENSP00000220751	0.0	1094.0	COG0515@1|root,KOG0192@2759|Eukaryota,38F09@33154|Opisthokonta,3BI6X@33208|Metazoa,3CXS3@33213|Bilateria,484TZ@7711|Chordata,48WFP@7742|Vertebrata,3JDW0@40674|Mammalia,35M43@314146|Euarchontoglires,4M90T@9443|Primates,4MVQT@9604|Hominidae	33208|Metazoa	T	Caspase recruitment domain	RIPK2	GO:0000165,GO:0000187,GO:0001775,GO:0001817,GO:0001819,GO:0001932,GO:0001934,GO:0001959,GO:0001961,GO:0002020,GO:0002218,GO:0002221,GO:0002224,GO:0002237,GO:0002250,GO:0002253,GO:0002376,GO:0002429,GO:0002682,GO:0002684,GO:0002694,GO:0002696,GO:0002697,GO:0002699,GO:0002753,GO:0002757,GO:0002758,GO:0002764,GO:0002768,GO:0002791,GO:0002793,GO:0002819,GO:0002821,GO:0002822,GO:0002824,GO:0002825,GO:…	2.7.11.1	ko:K08846	ko04621,ko04722,ko05131,ko05152,map04621,map04722,map05131,map05152	-	-	-	ko00000,ko00001,ko01000,ko01001	-	-	-	CARD,Pkinase,Pkinase_Tyr
sp|O43395|PRPF3_HUMAN	10029.XP_007624081.1	0.0	1295.0	KOG2769@1|root,KOG2769@2759|Eukaryota,38CXJ@33154|Opisthokonta,3BDYK@33208|Metazoa,3CUR1@33213|Bilateria,485CX@7711|Chordata,48ZK0@7742|Vertebrata,3JDTU@40674|Mammalia,35F4T@314146|Euarchontoglires,4Q6HJ@9989|Rodentia	33208|Metazoa	A	U4 U6 small nuclear ribonucleoprotein Prp3	PRPF3	GO:0000244,GO:0000375,GO:0000377,GO:0000387,GO:0000398,GO:0003674,GO:0003676,GO:0003723,GO:0005488,GO:0005515,GO:0005575,GO:0005622,GO:0005623,GO:0005634,GO:0005654,GO:0005681,GO:0005684,GO:0005737,GO:0005829,GO:0006139,GO:0006355,GO:0006396,GO:0006397,GO:0006725,GO:0006807,GO:0008150,GO:0008152,GO:0008380,GO:0009889,GO:0009987,GO:0010467,GO:0010468,GO:0010556,GO:0015030,GO:0016043,GO:0016070,GO:…	-	ko:K12843	ko03040,map03040	M00354	-	-	ko00000,ko00001,ko00002,ko03041	-	-	-	DUF1115,PRP3,PWI
sp|O43426|SYNJ1_HUMAN	9606.ENSP00000409667	0.0	2987.0	COG5411@1|root,KOG0566@2759|Eukaryota,38G7Y@33154|Opisthokonta,3BGND@33208|Metazoa,3CSQN@33213|Bilateria,48272@7711|Chordata,48WB6@7742|Vertebrata,3J1N4@40674|Mammalia,35BA0@314146|Euarchontoglires,4MA7H@9443|Primates,4MZBM@9604|Hominidae	33208|Metazoa	U	DUF1866	SYNJ1	GO:0000323,GO:0001101,GO:0001505,GO:0001956,GO:0003008,GO:0003012,GO:0003674,GO:0003824,GO:0004438,GO:0004439,GO:0005488,GO:0005515,GO:0005575,GO:0005622,GO:0005623,GO:0005737,GO:0005764,GO:0005767,GO:0005773,GO:0005776,GO:0005829,GO:0005886,GO:0005905,GO:0005975,GO:0006066,GO:0006629,GO:0006644,GO:0006650,GO:0006661,GO:0006793,GO:0006796,GO:0006810,GO:0006811,GO:0006812,GO:0006820,GO:0006836,GO:…	3.1.3.36	ko:K20279	ko00562,ko01100,ko04070,map00562,map01100,map04070	-	R04404,R09827	RC00078	ko00000,ko00001,ko01000,ko04131	-	-	-	DUF1866,Exo_endo_phos,Syja_N
sp|O43464|HTRA2_HUMAN	9593.ENSGGOP00000006190	4.5e-258	716.0	COG0265@1|root,KOG1320@2759|Eukaryota,38G0B@33154|Opisthokonta,3BA39@33208|Metazoa,3CU4J@33213|Bilateria,4842C@7711|Chordata,493FW@7742|Vertebrata,3JEKJ@40674|Mammalia,35NXI@314146|Euarchontoglires,4M98R@9443|Primates,4MZF1@9604|Hominidae	33208|Metazoa	O	Trypsin-like peptidase domain	HTRA2	GO:0000003,GO:0000785,GO:0001101,GO:0003006,GO:0003674,GO:0003824,GO:0004175,GO:0004252,GO:0005488,GO:0005515,GO:0005575,GO:0005622,GO:0005623,GO:0005634,GO:0005694,GO:0005737,GO:0005739,GO:0005740,GO:0005758,GO:0005783,GO:0005789,GO:0005829,GO:0005856,GO:0005886,GO:0005887,GO:0006508,GO:0006807,GO:0006915,GO:0006950,GO:0006974,GO:0006979,GO:0006996,GO:0007005,GO:0007154,GO:0007165,GO:0007275,GO:…	3.4.21.108	ko:K08669,ko:K08784	ko04210,ko04214,ko04215,ko05012,map04210,map04214,map04215,map05012	-	-	-	ko00000,ko00001,ko01000,ko01002,ko03110	-	-	-	PDZ_2,Trypsin_2
sp|O43490|PROM1_HUMAN	9606.ENSP00000426809	0.0	1693.0	KOG4331@1|root,KOG4331@2759|Eukaryota,39RQ5@33154|Opisthokonta,3BCE4@33208|Metazoa,3CY1Z@33213|Bilateria,4809G@7711|Chordata,493GY@7742|Vertebrata,3JDY8@40674|Mammalia,35C6H@314146|Euarchontoglires,4MEZ9@9443|Primates,4N2DM@9604|Hominidae	33208|Metazoa	S	Prominin	PROM1	GO:0000902,GO:0001654,GO:0001655,GO:0001750,GO:0001754,GO:0001822,GO:0001894,GO:0001895,GO:0003407,GO:0003674,GO:0005488,GO:0005515,GO:0005575,GO:0005576,GO:0005615,GO:0005622,GO:0005623,GO:0005737,GO:0005783,GO:0005793,GO:0005886,GO:0005887,GO:0005902,GO:0005903,GO:0005929,GO:0007275,GO:0007399,GO:0007423,GO:0008092,GO:0008150,GO:0009653,GO:0009887,GO:0009888,GO:0009986,GO:0009987,GO:0010842,GO:…	-	ko:K06532	ko05202,map05202	-	-	-	ko00000,ko00001,ko04090,ko04147	-	-	-	Prominin
sp|O43491|E41L2_HUMAN	9606.ENSP00000338481	0.0	1770.0	KOG3530@1|root,KOG3527@2759|Eukaryota,38FCN@33154|Opisthokonta,3BDA9@33208|Metazoa,3CRJE@33213|Bilateria,484DK@7711|Chordata,48UVA@7742|Vertebrata,3JB7E@40674|Mammalia,35GQ0@314146|Euarchontoglires,4M5ME@9443|Primates,4N3XW@9604|Hominidae	33208|Metazoa	Z	SAB domain	EPB41L2	GO:0000902,GO:0001700,GO:0002009,GO:0002165,GO:0002175,GO:0003002,GO:0003007,GO:0003008,GO:0003013,GO:0003015,GO:0003674,GO:0003779,GO:0005198,GO:0005200,GO:0005488,GO:0005515,GO:0005575,GO:0005622,GO:0005623,GO:0005634,GO:0005654,GO:0005737,GO:0005829,GO:0005856,GO:0005886,GO:0005911,GO:0005918,GO:0005920,GO:0005938,GO:0006605,GO:0006612,GO:0006810,GO:0006886,GO:0006996,GO:0007009,GO:0007010,GO:…	-	ko:K06107	-	-	-	-	ko00000,ko04812	-	-	-	4_1_CTD,FA,FERM_C,FERM_M,FERM_N,SAB
sp|O43516|WIPF1_HUMAN	9606.ENSP00000376330	1.71e-226	639.0	KOG4462@1|root,KOG4462@2759|Eukaryota,39UBD@33154|Opisthokonta,3BKNN@33208|Metazoa,3CZT8@33213|Bilateria,489WQ@7711|Chordata,494R1@7742|Vertebrata,3JEX7@40674|Mammalia,35M4Y@314146|Euarchontoglires,4M7JE@9443|Primates,4MY67@9604|Hominidae	33208|Metazoa	Z	WAS WASL interacting protein family member 1	WIPF1	GO:0002252,GO:0002253,GO:0002376,GO:0002429,GO:0002431,GO:0002433,GO:0002682,GO:0002684,GO:0002757,GO:0002764,GO:0002768,GO:0003674,GO:0003779,GO:0005488,GO:0005515,GO:0005522,GO:0005575,GO:0005622,GO:0005623,GO:0005737,GO:0005829,GO:0005856,GO:0005884,GO:0006810,GO:0006897,GO:0006909,GO:0006996,GO:0007010,GO:0007015,GO:0007154,GO:0007165,GO:0007166,GO:0008092,GO:0008150,GO:0008154,GO:0009987,GO:…	-	ko:K19475	ko04144,map04144	-	-	-	ko00000,ko00001,ko04131	-	-	-	WH2
sp|O43586|PPIP1_HUMAN	9606.ENSP00000452746	4.64e-294	803.0	KOG2398@1|root,KOG2398@2759|Eukaryota,39SSY@33154|Opisthokonta,3B9TF@33208|Metazoa,3CXZG@33213|Bilateria,482RX@7711|Chordata,48XSS@7742|Vertebrata,3JE5S@40674|Mammalia,35FF0@314146|Euarchontoglires,4MDBN@9443|Primates,4N1SC@9604|Hominidae	33208|Metazoa	Z	Proline-serine-threonine phosphatase interacting protein 1	PSTPIP1	GO:0001725,GO:0003674,GO:0003779,GO:0005488,GO:0005515,GO:0005575,GO:0005622,GO:0005623,GO:0005737,GO:0005826,GO:0005829,GO:0005856,GO:0005886,GO:0005938,GO:0007154,GO:0007155,GO:0007165,GO:0008092,GO:0008150,GO:0009987,GO:0015629,GO:0016020,GO:0019899,GO:0019902,GO:0019903,GO:0022610,GO:0023052,GO:0030863,GO:0030864,GO:0032153,GO:0032154,GO:0032155,GO:0032432,GO:0042641,GO:0042802,GO:0043226,GO:…	-	ko:K12804,ko:K20124	ko04621,map04621	-	-	-	ko00000,ko00001,ko04131	-	-	-	FCH,SH3_1,SH3_9
sp|O43597|SPY2_HUMAN	61622.XP_010360138.1	3.04e-232	638.0	2CAWB@1|root,2QTG8@2759|Eukaryota,38ZEJ@33154|Opisthokonta,3BBVN@33208|Metazoa,3D0R0@33213|Bilateria,489JQ@7711|Chordata,490RE@7742|Vertebrata,3J3W8@40674|Mammalia,35D56@314146|Euarchontoglires,4M9QD@9443|Primates,364PI@314294|Cercopithecoidea	33208|Metazoa	Z	Sprouty homolog 2	SPRY2	GO:0000003,GO:0000132,GO:0000226,GO:0000278,GO:0000578,GO:0001654,GO:0001726,GO:0001736,GO:0001738,GO:0001745,GO:0001763,GO:0001932,GO:0001933,GO:0001934,GO:0002009,GO:0002064,GO:0002065,GO:0002066,GO:0003002,GO:0003006,GO:0003008,GO:0003401,GO:0003674,GO:0004857,GO:0004860,GO:0005488,GO:0005515,GO:0005575,GO:0005622,GO:0005623,GO:0005634,GO:0005737,GO:0005829,GO:0005856,GO:0005886,GO:0006355,GO:…	-	ko:K17383	ko04013,ko05206,map04013,map05206	-	-	-	ko00000,ko00001	-	-	-	Sprouty
sp|O43639|NCK2_HUMAN	27679.XP_010331939.1	4.52e-285	777.0	KOG4226@1|root,KOG4226@2759|Eukaryota,39157@33154|Opisthokonta,3BBJM@33208|Metazoa,3CYIK@33213|Bilateria,481PD@7711|Chordata,48XSD@7742|Vertebrata,3J3AZ@40674|Mammalia,35F8S@314146|Euarchontoglires,4MM0I@9443|Primates	33208|Metazoa	T	Variant SH3 domain	NCK2	GO:0000122,GO:0000768,GO:0000902,GO:0000904,GO:0001771,GO:0001775,GO:0001784,GO:0001932,GO:0001933,GO:0002376,GO:0002682,GO:0002684,GO:0002694,GO:0002696,GO:0003674,GO:0005070,GO:0005102,GO:0005158,GO:0005198,GO:0005488,GO:0005515,GO:0005575,GO:0005622,GO:0005623,GO:0005634,GO:0005737,GO:0005783,GO:0005829,GO:0006355,GO:0006357,GO:0006417,GO:0006446,GO:0006928,GO:0006935,GO:0006949,GO:0006950,GO:…	-	ko:K07365,ko:K19862	ko04012,ko04360,ko04660,ko05130,map04012,map04360,map04660,map05130	-	-	-	ko00000,ko00001	-	-	-	SH2,SH3_1,SH3_9
sp|O43663|PRC1_HUMAN	9606.ENSP00000377793	0.0	1151.0	KOG4302@1|root,KOG4302@2759|Eukaryota,38H2K@33154|Opisthokonta,3BKEZ@33208|Metazoa,3CRHH@33213|Bilateria,48B3Q@7711|Chordata,48X54@7742|Vertebrata,3JFK5@40674|Mammalia,35NGU@314146|Euarchontoglires,4M6I7@9443|Primates,4MTCT@9604|Hominidae	33208|Metazoa	Z	Protein regulator of cytokinesis 1	PRC1	GO:0000022,GO:0000070,GO:0000226,GO:0000278,GO:0000280,GO:0000281,GO:0000819,GO:0000910,GO:0000916,GO:0001578,GO:0003674,GO:0005488,GO:0005515,GO:0005575,GO:0005622,GO:0005623,GO:0005634,GO:0005737,GO:0005819,GO:0005829,GO:0005856,GO:0005874,GO:0005876,GO:0006996,GO:0007010,GO:0007017,GO:0007049,GO:0007051,GO:0007052,GO:0007059,GO:0008092,GO:0008150,GO:0008284,GO:0009987,GO:0010564,GO:0015630,GO:…	-	ko:K16732	-	-	-	-	ko00000,ko03036,ko04812	-	-	-	MAP65_ASE1
sp|O43684|BUB3_HUMAN	10141.ENSCPOP00000010757	1.04e-250	686.0	KOG1036@1|root,KOG1036@2759|Eukaryota,38HXP@33154|Opisthokonta,3BBVG@33208|Metazoa,3D0BV@33213|Bilateria,486EF@7711|Chordata,4971U@7742|Vertebrata,3J1KS@40674|Mammalia,35MMT@314146|Euarchontoglires,4PVQD@9989|Rodentia	33208|Metazoa	D	Mitotic checkpoint protein	BUB3	GO:0000003,GO:0000070,GO:0000075,GO:0000278,GO:0000280,GO:0000775,GO:0000776,GO:0000819,GO:0003674,GO:0005488,GO:0005515,GO:0005575,GO:0005622,GO:0005623,GO:0005634,GO:0005654,GO:0005694,GO:0005737,GO:0005829,GO:0006508,GO:0006511,GO:0006807,GO:0006996,GO:0007049,GO:0007059,GO:0007088,GO:0007093,GO:0007094,GO:0007275,GO:0007346,GO:0008150,GO:0008152,GO:0008608,GO:0009056,GO:0009057,GO:0009790,GO:…	-	ko:K02180	ko04110,ko04111,ko05166,map04110,map04111,map05166	-	-	-	ko00000,ko00001,ko03036,ko03041	-	-	-	WD40
sp|O43707|ACTN4_HUMAN	60711.ENSCSAP00000000379	0.0	1827.0	COG5069@1|root,KOG0035@2759|Eukaryota,38C3U@33154|Opisthokonta,3BB7X@33208|Metazoa,3CV9K@33213|Bilateria,4873Q@7711|Chordata,4966R@7742|Vertebrata,3J99J@40674|Mammalia,35BVW@314146|Euarchontoglires,4M7JN@9443|Primates,364YM@314294|Cercopithecoidea	33208|Metazoa	Z	Ca2+ insensitive EF hand	ACTN4	GO:0000976,GO:0000977,GO:0001012,GO:0001067,GO:0001666,GO:0001725,GO:0001882,GO:0002028,GO:0002576,GO:0003674,GO:0003676,GO:0003677,GO:0003682,GO:0003690,GO:0003712,GO:0003713,GO:0003779,GO:0005102,GO:0005178,GO:0005488,GO:0005515,GO:0005575,GO:0005576,GO:0005622,GO:0005623,GO:0005634,GO:0005654,GO:0005737,GO:0005829,GO:0005856,GO:0005911,GO:0005938,GO:0006810,GO:0006887,GO:0006928,GO:0006950,GO:…	-	ko:K05699	ko04510,ko04520,ko04530,ko04670,ko04810,ko05146,ko05203,ko05322,map04510,map04520,map04530,map04670,map04810,map05146,map05203,map05322	-	-	-	ko00000,ko00001,ko04131,ko04147,ko04812	-	-	-	CH,EF-hand_8,EFhand_Ca_insen,Spectrin
sp|O43719|HTSF1_HUMAN	9597.XP_003812372.1	0.0	925.0	KOG1548@1|root,KOG1548@2759|Eukaryota,39T2F@33154|Opisthokonta,3BF2B@33208|Metazoa,3CW81@33213|Bilateria,47Z1H@7711|Chordata,48US6@7742|Vertebrata,3JBP3@40674|Mammalia,35AV2@314146|Euarchontoglires,4M7S5@9443|Primates,4MZ1G@9604|Hominidae	33208|Metazoa	K	RNA splicing, via transesterification reactions with bulged adenosine as nucleophile	HTATSF1	GO:0000375,GO:0000377,GO:0000398,GO:0003674,GO:0003676,GO:0003723,GO:0003729,GO:0005488,GO:0005575,GO:0005622,GO:0005623,GO:0005634,GO:0005654,GO:0005681,GO:0005684,GO:0005686,GO:0006139,GO:0006355,GO:0006357,GO:0006396,GO:0006397,GO:0006725,GO:0006807,GO:0007275,GO:0007399,GO:0008150,GO:0008152,GO:0008380,GO:0009889,GO:0009893,GO:0009987,GO:0010467,GO:0010468,GO:0010556,GO:0010604,GO:0010628,GO:…	-	ko:K13093	-	-	-	-	ko00000,ko03041	-	-	-	RRM_1
sp|O43765|SGTA_HUMAN	9593.ENSGGOP00000007741	3.3e-157	448.0	COG0457@1|root,KOG0553@2759|Eukaryota,394I4@33154|Opisthokonta,3BCK8@33208|Metazoa,3CXZ7@33213|Bilateria,47ZNB@7711|Chordata,492Z0@7742|Vertebrata,3JB3W@40674|Mammalia,35EU1@314146|Euarchontoglires,4M7C6@9443|Primates,4MYAY@9604|Hominidae	33208|Metazoa	S	Homodimerisation domain of SGTA	SGTA	GO:0003674,GO:0005488,GO:0005515,GO:0005575,GO:0005622,GO:0005623,GO:0005634,GO:0005737,GO:0005829,GO:0006508,GO:0006511,GO:0006807,GO:0006950,GO:0006996,GO:0007029,GO:0008104,GO:0008150,GO:0008152,GO:0009056,GO:0009057,GO:0009892,GO:0009893,GO:0009894,GO:0009895,GO:0009896,GO:0009987,GO:0010033,GO:0010243,GO:0010256,GO:0010498,GO:0010604,GO:0010605,GO:0016020,GO:0016043,GO:0019222,GO:0019538,GO:…	-	ko:K16365	-	-	-	-	ko00000,ko04147,ko04516	-	-	-	SGTA_dimer,TPR_1,TPR_11,TPR_8
sp|O43772|MCAT_HUMAN	61853.ENSNLEP00000008162	4.65e-229	629.0	KOG0758@1|root,KOG0758@2759|Eukaryota,38BD7@33154|Opisthokonta,3BFY8@33208|Metazoa,3CZ26@33213|Bilateria,480G0@7711|Chordata,495UF@7742|Vertebrata,3J1KI@40674|Mammalia,35C9T@314146|Euarchontoglires,4MD70@9443|Primates	33208|Metazoa	C	Mitochondrial carrier protein	SLC25A20	GO:0000902,GO:0000904,GO:0002064,GO:0003382,GO:0003674,GO:0005215,GO:0005476,GO:0005575,GO:0005622,GO:0005623,GO:0005737,GO:0005739,GO:0005740,GO:0005743,GO:0005829,GO:0006810,GO:0006811,GO:0006812,GO:0006820,GO:0006839,GO:0006844,GO:0006853,GO:0006869,GO:0006873,GO:0006875,GO:0007275,GO:0007424,GO:0008150,GO:0008324,GO:0008519,GO:0009653,GO:0009888,GO:0009987,GO:0010876,GO:0010960,GO:0010961,GO:…	-	ko:K15109	ko04714,map04714	-	-	-	ko00000,ko00001,ko02000	2.A.29.8	-	-	Mito_carr
sp|O43791|SPOP_HUMAN	10029.XP_007631112.1	4.62e-275	751.0	KOG1987@1|root,KOG1987@2759|Eukaryota,38DSA@33154|Opisthokonta,3BFGK@33208|Metazoa,3CR5U@33213|Bilateria,47ZN5@7711|Chordata,4927D@7742|Vertebrata,3J9E2@40674|Mammalia,35JNV@314146|Euarchontoglires,4Q7M9@9989|Rodentia	33208|Metazoa	D	proteasome-mediated ubiquitin-dependent protein catabolic process	SPOP	GO:0000122,GO:0000151,GO:0000209,GO:0001085,GO:0001654,GO:0001736,GO:0001738,GO:0001745,GO:0001932,GO:0001934,GO:0002009,GO:0003002,GO:0003674,GO:0005488,GO:0005515,GO:0005575,GO:0005622,GO:0005623,GO:0005634,GO:0005654,GO:0005737,GO:0006355,GO:0006357,GO:0006464,GO:0006508,GO:0006511,GO:0006515,GO:0006807,GO:0006950,GO:0007163,GO:0007164,GO:0007275,GO:0007350,GO:0007365,GO:0007367,GO:0007389,GO:…	-	ko:K10523	ko04340,ko04341,map04340,map04341	M00384	-	-	ko00000,ko00001,ko00002,ko04121	-	-	-	BTB,MATH
sp|O43795|MYO1B_HUMAN	61853.ENSNLEP00000008240	0.0	2081.0	COG5022@1|root,KOG0164@2759|Eukaryota,38EEB@33154|Opisthokonta,3BA2S@33208|Metazoa,3CVB5@33213|Bilateria,47Z0R@7711|Chordata,495JY@7742|Vertebrata,3J2HS@40674|Mammalia,35BVZ@314146|Euarchontoglires,4M682@9443|Primates	33208|Metazoa	Z	Belongs to the TRAFAC class myosin-kinesin ATPase superfamily. Myosin family	MYO1B	GO:0000041,GO:0000146,GO:0000166,GO:0003674,GO:0003774,GO:0003779,GO:0003824,GO:0005488,GO:0005515,GO:0005516,GO:0005524,GO:0005543,GO:0005546,GO:0005547,GO:0005575,GO:0005622,GO:0005623,GO:0005737,GO:0005768,GO:0005769,GO:0005856,GO:0005884,GO:0005886,GO:0005903,GO:0006810,GO:0006811,GO:0006812,GO:0006826,GO:0006892,GO:0006928,GO:0006996,GO:0007010,GO:0007015,GO:0007275,GO:0007399,GO:0008092,GO:…	-	ko:K10356	-	-	-	-	ko00000,ko01009,ko03036,ko04131,ko04147,ko04812	-	-	-	IQ,Myosin_TH1,Myosin_head
sp|O43809|CPSF5_HUMAN	27679.XP_003943506.1	6.18e-172	478.0	KOG1689@1|root,KOG1689@2759|Eukaryota,38D8F@33154|Opisthokonta,3BENP@33208|Metazoa,3CV05@33213|Bilateria,487UA@7711|Chordata,4923S@7742|Vertebrata,3JB6D@40674|Mammalia,35P8V@314146|Euarchontoglires,4M9ET@9443|Primates	33208|Metazoa	A	Nudix (nucleoside diphosphate linked moiety X)-type motif 21	NUDT21	GO:0000375,GO:0000377,GO:0000398,GO:0002682,GO:0002684,GO:0003674,GO:0003676,GO:0003682,GO:0003723,GO:0003729,GO:0005488,GO:0005515,GO:0005575,GO:0005622,GO:0005623,GO:0005634,GO:0005654,GO:0005737,GO:0005813,GO:0005815,GO:0005847,GO:0005849,GO:0005856,GO:0006139,GO:0006351,GO:0006353,GO:0006366,GO:0006369,GO:0006378,GO:0006379,GO:0006396,GO:0006397,GO:0006725,GO:0006807,GO:0008150,GO:0008152,GO:…	-	ko:K14397	ko03015,map03015	-	-	-	ko00000,ko00001,ko03019	-	-	-	NUDIX_2
sp|O43900|PRIC3_HUMAN	9606.ENSP00000470248	0.0	1164.0	KOG1704@1|root,KOG1704@2759|Eukaryota,38HNJ@33154|Opisthokonta,3BAH0@33208|Metazoa,3CRZ2@33213|Bilateria,488F7@7711|Chordata,49253@7742|Vertebrata,3J67C@40674|Mammalia,35NYM@314146|Euarchontoglires,4MHR9@9443|Primates,4N5R8@9604|Hominidae	33208|Metazoa	TZ	Prickle planar cell polarity protein 3	PRICKLE3	GO:0000226,GO:0001558,GO:0001654,GO:0001736,GO:0001737,GO:0001738,GO:0001745,GO:0001838,GO:0001841,GO:0001843,GO:0002009,GO:0002165,GO:0003002,GO:0003674,GO:0005488,GO:0005515,GO:0005575,GO:0005622,GO:0005623,GO:0005634,GO:0005635,GO:0005737,GO:0005813,GO:0005815,GO:0005829,GO:0005856,GO:0005886,GO:0006355,GO:0006606,GO:0006810,GO:0006886,GO:0006913,GO:0006928,GO:0006996,GO:0007010,GO:0007017,GO:…	-	ko:K04511	ko04310,map04310	-	-	-	ko00000,ko00001	-	-	-	LIM,PET
sp|O43903|GAS2_HUMAN	9593.ENSGGOP00000018675	2.29e-224	618.0	COG5069@1|root,KOG0516@2759|Eukaryota,38FW6@33154|Opisthokonta,3BHJR@33208|Metazoa,3CRUT@33213|Bilateria,47ZJU@7711|Chordata,493KE@7742|Vertebrata,3J9AX@40674|Mammalia,35CCX@314146|Euarchontoglires,4MDYC@9443|Primates,4MWJF@9604|Hominidae	33208|Metazoa	Z	Growth-Arrest-Specific Protein 2 Domain	GAS2	GO:0005575,GO:0005622,GO:0005623,GO:0005737,GO:0005829,GO:0005856,GO:0005884,GO:0006915,GO:0008150,GO:0008219,GO:0009987,GO:0012501,GO:0015629,GO:0043226,GO:0043228,GO:0043229,GO:0043232,GO:0044422,GO:0044424,GO:0044430,GO:0044444,GO:0044446,GO:0044464,GO:0099080,GO:0099081,GO:0099512,GO:0099513	-	-	-	-	-	-	-	-	-	-	CH,GAS2
sp|O43913|ORC5_HUMAN	9597.XP_003825769.1	0.0	881.0	KOG2543@1|root,KOG2543@2759|Eukaryota,38C97@33154|Opisthokonta,3BAZN@33208|Metazoa,3CRQ6@33213|Bilateria,480A4@7711|Chordata,491AF@7742|Vertebrata,3JFRU@40674|Mammalia,35C93@314146|Euarchontoglires,4MAI0@9443|Primates,4N5P7@9604|Hominidae	33208|Metazoa	L	Origin recognition complex (ORC) subunit 5 C-terminus	ORC5	GO:0000070,GO:0000082,GO:0000166,GO:0000226,GO:0000228,GO:0000278,GO:0000280,GO:0000808,GO:0000819,GO:0003674,GO:0003676,GO:0003677,GO:0003688,GO:0003690,GO:0005488,GO:0005575,GO:0005622,GO:0005623,GO:0005634,GO:0005654,GO:0005664,GO:0005694,GO:0005737,GO:0005829,GO:0006139,GO:0006259,GO:0006260,GO:0006261,GO:0006270,GO:0006323,GO:0006725,GO:0006807,GO:0006996,GO:0007010,GO:0007017,GO:0007049,GO:…	-	ko:K02607	ko04110,ko04111,ko04113,map04110,map04111,map04113	M00284	-	-	ko00000,ko00001,ko00002,ko01009,ko03032	-	-	-	AAA_16,ORC5_C
sp|O43914|TYOBP_HUMAN	9606.ENSP00000262629	3.76e-70	212.0	2BVVY@1|root,2SCVI@2759|Eukaryota,3AD10@33154|Opisthokonta,3BVF1@33208|Metazoa,3D88M@33213|Bilateria,48FA5@7711|Chordata,49C7C@7742|Vertebrata,3JHGW@40674|Mammalia,35QHX@314146|Euarchontoglires,4MK01@9443|Primates,4N76X@9604|Hominidae	33208|Metazoa	T	regulation of osteoclast development	TYROBP	GO:0001775,GO:0002252,GO:0002263,GO:0002274,GO:0002275,GO:0002281,GO:0002283,GO:0002366,GO:0002376,GO:0002443,GO:0002444,GO:0002446,GO:0002520,GO:0002521,GO:0002573,GO:0002682,GO:0002761,GO:0003674,GO:0005102,GO:0005488,GO:0005515,GO:0005575,GO:0005622,GO:0005623,GO:0005737,GO:0005886,GO:0005887,GO:0006810,GO:0006887,GO:0006950,GO:0006952,GO:0006955,GO:0006968,GO:0007154,GO:0007165,GO:0007166,GO:…	-	ko:K07992	ko04380,ko04650,map04380,map04650	-	-	-	ko00000,ko00001	-	-	-	DAP10
sp|O43920|NDUS5_HUMAN	9597.XP_008966704.1	1.07e-77	230.0	KOG4110@1|root,KOG4110@2759|Eukaryota,3A3KD@33154|Opisthokonta,3BRKQ@33208|Metazoa,3D8MA@33213|Bilateria,48FA0@7711|Chordata,49C6N@7742|Vertebrata,3JHM8@40674|Mammalia,35QH7@314146|Euarchontoglires,4MK1R@9443|Primates,4N71M@9604|Hominidae	33208|Metazoa	C	Accessory subunit of the mitochondrial membrane respiratory chain NADH dehydrogenase (Complex I), that is believed not to be involved in catalysis. Complex I functions in the transfer of electrons from NADH to the respiratory chain. The immediate electron acceptor for the enzyme is believed to be ubiquinone	NDUFS5	GO:0003674,GO:0003824,GO:0003954,GO:0005575,GO:0005622,GO:0005623,GO:0005737,GO:0005739,GO:0005740,GO:0005743,GO:0005746,GO:0005747,GO:0006091,GO:0006119,GO:0006120,GO:0006139,GO:0006163,GO:0006725,GO:0006753,GO:0006793,GO:0006796,GO:0006807,GO:0006996,GO:0007005,GO:0008137,GO:0008150,GO:0008152,GO:0009117,GO:0009123,GO:0009126,GO:0009141,GO:0009144,GO:0009150,GO:0009161,GO:0009167,GO:0009199,GO:…	-	ko:K03938	ko00190,ko01100,ko04714,ko04723,ko04932,ko05010,ko05012,ko05016,map00190,map01100,map04714,map04723,map04932,map05010,map05012,map05016	M00143	-	-	ko00000,ko00001,ko00002	3.D.1.6	-	-	Ndufs5
sp|O43933|PEX1_HUMAN	9606.ENSP00000248633	0.0	2506.0	COG0464@1|root,KOG0735@2759|Eukaryota,38CX9@33154|Opisthokonta,3BAP1@33208|Metazoa,3CWBA@33213|Bilateria,482YK@7711|Chordata,4919H@7742|Vertebrata,3J7VQ@40674|Mammalia,35BKD@314146|Euarchontoglires,4M5W9@9443|Primates,4MSGR@9604|Hominidae	33208|Metazoa	U	Peroxisomal biogenesis factor 1	PEX1	GO:0000003,GO:0000166,GO:0003674,GO:0003824,GO:0005488,GO:0005515,GO:0005524,GO:0005575,GO:0005622,GO:0005623,GO:0005737,GO:0005777,GO:0005778,GO:0005829,GO:0006605,GO:0006625,GO:0006810,GO:0006886,GO:0006996,GO:0007017,GO:0007031,GO:0007275,GO:0007276,GO:0007283,GO:0007399,GO:0007417,GO:0007422,GO:0008022,GO:0008104,GO:0008144,GO:0008150,GO:0009987,GO:0010001,GO:0015031,GO:0015833,GO:0015919,GO:…	2.7.10.1	ko:K05093,ko:K13338	ko01521,ko04010,ko04014,ko04015,ko04144,ko04146,ko04151,ko04550,ko04810,ko05200,ko05215,ko05226,ko05230,map01521,map04010,map04014,map04015,map04144,map04146,map04151,map04550,map04810,map05200,map05215,map05226,map05230	-	-	-	ko00000,ko00001,ko00536,ko01000,ko01001,ko01020,ko04050,ko04090,ko04131	3.A.20.1	-	-	AAA,PEX-1N,PEX-2N
sp|O60229|KALRN_HUMAN	9593.ENSGGOP00000001581	0.0	5893.0	KOG0032@1|root,KOG0689@1|root,KOG4240@1|root,KOG0032@2759|Eukaryota,KOG0689@2759|Eukaryota,KOG4240@2759|Eukaryota,38F7D@33154|Opisthokonta,3B94R@33208|Metazoa,3CSUG@33213|Bilateria,487YS@7711|Chordata,49442@7742|Vertebrata,3J1HX@40674|Mammalia,35CND@314146|Euarchontoglires,4MKS0@9443|Primates,4MVNT@9604|Hominidae	33208|Metazoa	T	Guanine nucleotide exchange factor for Rho/Rac/Cdc42-like GTPases	KALRN	GO:0000003,GO:0000902,GO:0000904,GO:0001505,GO:0001558,GO:0001662,GO:0001667,GO:0001764,GO:0001956,GO:0002009,GO:0002119,GO:0002164,GO:0002165,GO:0002209,GO:0002791,GO:0002792,GO:0003006,GO:0003008,GO:0003674,GO:0003824,GO:0004672,GO:0004674,GO:0005085,GO:0005088,GO:0005089,GO:0005096,GO:0005488,GO:0005515,GO:0005575,GO:0005622,GO:0005623,GO:0005634,GO:0005654,GO:0005737,GO:0005829,GO:0005856,GO:…	2.7.11.1	ko:K08810,ko:K15048	-	-	-	-	ko00000,ko01000,ko01001,ko04131,ko04147	-	-	-	CRAL_TRIO_2,I-set,PH,Pkinase,RhoGEF,SH3-RhoG_link,SH3_1,Spectrin,fn3
sp|O60231|DHX16_HUMAN	9606.ENSP00000365625	0.0	1853.0	COG1643@1|root,KOG0923@2759|Eukaryota,3AI4W@33154|Opisthokonta,3B97J@33208|Metazoa,3CW66@33213|Bilateria,486N7@7711|Chordata,492FG@7742|Vertebrata,3J4VP@40674|Mammalia,35A8D@314146|Euarchontoglires,4MERM@9443|Primates,4N55U@9604|Hominidae	33208|Metazoa	A	ATP-dependent RNA helicase activity	DHX16	GO:0000003,GO:0000375,GO:0000377,GO:0000398,GO:0003006,GO:0003674,GO:0003676,GO:0003723,GO:0003724,GO:0003824,GO:0004004,GO:0004386,GO:0005488,GO:0005515,GO:0005575,GO:0005622,GO:0005623,GO:0005634,GO:0005654,GO:0005681,GO:0005737,GO:0006139,GO:0006396,GO:0006397,GO:0006725,GO:0006807,GO:0007275,GO:0007276,GO:0007281,GO:0007530,GO:0008026,GO:0008150,GO:0008152,GO:0008186,GO:0008380,GO:0009653,GO:…	3.6.4.13	ko:K12813	ko03040,map03040	-	-	-	ko00000,ko00001,ko01000,ko03041	-	-	-	DEAD,HA2,Helicase_C,OB_NTP_bind
sp|O60234|GMFG_HUMAN	60711.ENSCSAP00000000241	6.86e-98	284.0	KOG1736@1|root,KOG1736@2759|Eukaryota,3A0DU@33154|Opisthokonta,3BPN2@33208|Metazoa,3D3Z9@33213|Bilateria,48QGC@7711|Chordata,49M2H@7742|Vertebrata,3JPQC@40674|Mammalia,35HRU@314146|Euarchontoglires,4MGCV@9443|Primates,366TH@314294|Cercopithecoidea	33208|Metazoa	W	Glia maturation factor, gamma	GMFG	GO:0000003,GO:0001667,GO:0001775,GO:0001932,GO:0001933,GO:0002064,GO:0002065,GO:0002066,GO:0002252,GO:0002263,GO:0002274,GO:0002275,GO:0002283,GO:0002366,GO:0002376,GO:0002443,GO:0002444,GO:0002446,GO:0003006,GO:0003674,GO:0004857,GO:0004860,GO:0005488,GO:0005575,GO:0005576,GO:0005622,GO:0005623,GO:0005634,GO:0005737,GO:0006464,GO:0006468,GO:0006469,GO:0006793,GO:0006796,GO:0006807,GO:0006810,GO:…	-	-	-	-	-	-	-	-	-	-	Cofilin_ADF
sp|O60260|PRKN_HUMAN	9606.ENSP00000355865	0.0	998.0	KOG0006@1|root,KOG0006@2759|Eukaryota,39TKX@33154|Opisthokonta,3BAVM@33208|Metazoa,3CS3K@33213|Bilateria,486NQ@7711|Chordata,4964W@7742|Vertebrata,3JE4W@40674|Mammalia,35P7U@314146|Euarchontoglires,4MCUT@9443|Primates,4N192@9604|Hominidae	33208|Metazoa	K	In Between Ring fingers	PARK2	GO:0000003,GO:0000122,GO:0000139,GO:0000151,GO:0000209,GO:0000266,GO:0000422,GO:0000423,GO:0000976,GO:0001067,GO:0001101,GO:0001504,GO:0001505,GO:0001558,GO:0001664,GO:0001932,GO:0001933,GO:0001959,GO:0001961,GO:0001963,GO:0001964,GO:0002020,GO:0002791,GO:0002792,GO:0002793,GO:0003006,GO:0003008,GO:0003674,GO:0003676,GO:0003677,GO:0003690,GO:0003700,GO:0003779,GO:0003824,GO:0004842,GO:0005102,GO:…	2.3.2.31	ko:K04556	ko04120,ko04137,ko04141,ko05012,map04120,map04137,map04141,map05012	-	-	-	ko00000,ko00001,ko01000,ko03029,ko04121,ko04131	-	-	-	IBR,ubiquitin
sp|O60264|SMCA5_HUMAN	9606.ENSP00000283131	0.0	2002.0	COG0553@1|root,KOG0385@2759|Eukaryota,38F01@33154|Opisthokonta,3BDBS@33208|Metazoa,3CRHS@33213|Bilateria,47ZE2@7711|Chordata,48V9P@7742|Vertebrata,3JG1Q@40674|Mammalia,35KQ6@314146|Euarchontoglires,4M8DM@9443|Primates,4MXWV@9604|Hominidae	33208|Metazoa	B	HAND	SMARCA5	GO:0000003,GO:0000166,GO:0000183,GO:0000228,GO:0000733,GO:0000785,GO:0000790,GO:0000793,GO:0000981,GO:0001650,GO:0003006,GO:0003674,GO:0003676,GO:0003677,GO:0003678,GO:0003700,GO:0003824,GO:0004386,GO:0005488,GO:0005515,GO:0005524,GO:0005575,GO:0005622,GO:0005623,GO:0005634,GO:0005654,GO:0005667,GO:0005677,GO:0005694,GO:0005700,GO:0005730,GO:0006139,GO:0006259,GO:0006323,GO:0006325,GO:0006333,GO:…	-	ko:K11654,ko:K11727	-	-	-	-	ko00000,ko01000,ko03021,ko03036	-	-	-	DBINO,HAND,Helicase_C,SLIDE,SNF2_N
sp|O60292|SI1L3_HUMAN	9606.ENSP00000222345	0.0	3517.0	KOG3686@1|root,KOG3686@2759|Eukaryota,39RHH@33154|Opisthokonta,3BB1W@33208|Metazoa,3E4FN@33213|Bilateria,482VS@7711|Chordata,4934D@7742|Vertebrata,3JBG3@40674|Mammalia,35GPZ@314146|Euarchontoglires,4MAE2@9443|Primates,4N2M9@9604|Hominidae	33208|Metazoa	T	Signal-induced proliferation-associated 1 like 3	SIPA1L3	GO:0000902,GO:0000904,GO:0001654,GO:0001725,GO:0002064,GO:0002244,GO:0002376,GO:0002520,GO:0003382,GO:0005575,GO:0005622,GO:0005623,GO:0005856,GO:0005911,GO:0006996,GO:0007010,GO:0007163,GO:0007275,GO:0007423,GO:0008150,GO:0009653,GO:0009888,GO:0009987,GO:0015629,GO:0016043,GO:0030010,GO:0030054,GO:0030097,GO:0030154,GO:0030855,GO:0032432,GO:0032501,GO:0032502,GO:0032989,GO:0042641,GO:0043226,GO:…	-	ko:K17703	ko04015,map04015	-	-	-	ko00000,ko00001	-	-	-	Rap_GAP,SPAR_C
sp|O60294|TYW4_HUMAN	9606.ENSP00000307214	0.0	1373.0	KOG2918@1|root,KOG2918@2759|Eukaryota,39RWQ@33154|Opisthokonta,3B976@33208|Metazoa,3D1W7@33213|Bilateria,48C2I@7711|Chordata,48ZE2@7742|Vertebrata,3J6Y0@40674|Mammalia,35FFR@314146|Euarchontoglires,4MH0Q@9443|Primates,4N4YB@9604|Hominidae	33208|Metazoa	J	Leucine carboxyl methyltransferase	LCMT2	GO:0001510,GO:0003674,GO:0003824,GO:0003880,GO:0005575,GO:0005622,GO:0005623,GO:0005737,GO:0005829,GO:0006139,GO:0006396,GO:0006399,GO:0006400,GO:0006464,GO:0006479,GO:0006481,GO:0006725,GO:0006807,GO:0008033,GO:0008150,GO:0008152,GO:0008168,GO:0008171,GO:0008173,GO:0008175,GO:0008213,GO:0008276,GO:0008757,GO:0009058,GO:0009451,GO:0009987,GO:0010340,GO:0010467,GO:0016070,GO:0016740,GO:0016741,GO:…	2.1.1.290,2.3.1.231	ko:K15451	-	-	R10586,R10587	RC00003,RC00460,RC00745	ko00000,ko01000,ko03016	-	-	-	Kelch_4,Kelch_5,Kelch_6,LCM
sp|O60306|AQR_HUMAN	9598.ENSPTRP00000011771	0.0	2895.0	KOG1806@1|root,KOG1806@2759|Eukaryota,38IBZ@33154|Opisthokonta,3BADH@33208|Metazoa,3CV7P@33213|Bilateria,485FJ@7711|Chordata,4919E@7742|Vertebrata,3JAJF@40674|Mammalia,35DK6@314146|Euarchontoglires,4MGHA@9443|Primates,4N4I2@9604|Hominidae	33208|Metazoa	L	Intron-binding protein aquarius N-terminus	AQR	GO:0000375,GO:0000377,GO:0000398,GO:0000974,GO:0003674,GO:0003676,GO:0003723,GO:0005488,GO:0005575,GO:0005622,GO:0005623,GO:0005634,GO:0005654,GO:0005681,GO:0005684,GO:0006139,GO:0006259,GO:0006281,GO:0006283,GO:0006289,GO:0006396,GO:0006397,GO:0006725,GO:0006807,GO:0006950,GO:0006974,GO:0008150,GO:0008152,GO:0008380,GO:0009987,GO:0010467,GO:0016070,GO:0016071,GO:0031974,GO:0031981,GO:0032991,GO:…	-	ko:K12874	ko03040,map03040	M00355	-	-	ko00000,ko00001,ko00002,ko03041	-	-	-	AAA_11,AAA_12,Aquarius_N
sp|O60331|PI51C_HUMAN	9555.ENSPANP00000001914	0.0	1217.0	COG5253@1|root,KOG0229@2759|Eukaryota,38BAH@33154|Opisthokonta,3BABX@33208|Metazoa,3CRDG@33213|Bilateria,4811U@7711|Chordata,48VAG@7742|Vertebrata,3J7Q1@40674|Mammalia,359M1@314146|Euarchontoglires,4METB@9443|Primates,36036@314294|Cercopithecoidea	33208|Metazoa	T	Phosphatidylinositol-4-phosphate 5-kinase, type I, gamma	PIP5K1C	GO:0000003,GO:0000226,GO:0000902,GO:0000904,GO:0001505,GO:0001726,GO:0001775,GO:0001891,GO:0001931,GO:0001932,GO:0001933,GO:0002376,GO:0003002,GO:0003006,GO:0003674,GO:0003824,GO:0005488,GO:0005515,GO:0005516,GO:0005575,GO:0005576,GO:0005622,GO:0005623,GO:0005634,GO:0005654,GO:0005694,GO:0005700,GO:0005737,GO:0005768,GO:0005829,GO:0005886,GO:0005902,GO:0005912,GO:0005924,GO:0005925,GO:0005938,GO:…	2.7.1.68	ko:K00889	ko00562,ko01100,ko04011,ko04070,ko04072,ko04139,ko04144,ko04666,ko04810,ko05231,map00562,map01100,map04011,map04070,map04072,map04139,map04144,map04666,map04810,map05231	M00130	R03469	RC00002,RC00078	ko00000,ko00001,ko00002,ko01000,ko04131	-	-	-	PIP5K
sp|O60333|KIF1B_HUMAN	60711.ENSCSAP00000017229	0.0	3479.0	COG5059@1|root,KOG0245@2759|Eukaryota,38BIX@33154|Opisthokonta,3B9WY@33208|Metazoa,3CT78@33213|Bilateria,485YS@7711|Chordata,490CU@7742|Vertebrata,3J5AG@40674|Mammalia,35KI3@314146|Euarchontoglires,4MIUH@9443|Primates,36A4W@314294|Cercopithecoidea	33208|Metazoa	Z	Kinesin family member 1B	KIF1B	GO:0003674,GO:0003774,GO:0003777,GO:0003824,GO:0005488,GO:0005515,GO:0005575,GO:0005622,GO:0005623,GO:0005737,GO:0005739,GO:0005856,GO:0005871,GO:0005875,GO:0006810,GO:0006928,GO:0007017,GO:0007018,GO:0007154,GO:0007267,GO:0007268,GO:0007270,GO:0007274,GO:0007275,GO:0008017,GO:0008088,GO:0008089,GO:0008090,GO:0008092,GO:0008104,GO:0008150,GO:0009636,GO:0009719,GO:0009790,GO:0009792,GO:0009893,GO:…	-	ko:K10392	-	-	-	-	ko00000,ko04812	-	-	-	DUF3694,FHA,KIF1B,Kinesin,Kinesin_assoc,PH
sp|O60341|KDM1A_HUMAN	9606.ENSP00000383042	0.0	1547.0	COG1231@1|root,KOG0685@1|root,KOG0029@2759|Eukaryota,KOG0685@2759|Eukaryota,38G9W@33154|Opisthokonta,3BBPQ@33208|Metazoa,3CVAF@33213|Bilateria,481XH@7711|Chordata,48YM0@7742|Vertebrata,3J25Z@40674|Mammalia,35DYM@314146|Euarchontoglires,4MI13@9443|Primates,4MYSM@9604|Hominidae	33208|Metazoa	B	SWIRM domain	KDM1A	GO:0000003,GO:0000018,GO:0000122,GO:0000166,GO:0000228,GO:0000781,GO:0000784,GO:0000785,GO:0000790,GO:0000902,GO:0000976,GO:0000977,GO:0000978,GO:0000987,GO:0001012,GO:0001067,GO:0001085,GO:0001701,GO:0002009,GO:0002039,GO:0002052,GO:0002165,GO:0002376,GO:0002520,GO:0002521,GO:0002573,GO:0002682,GO:0002684,GO:0003002,GO:0003006,GO:0003674,GO:0003676,GO:0003677,GO:0003682,GO:0003690,GO:0003700,GO:…	-	ko:K11450	ko04714,map04714	-	-	-	ko00000,ko00001,ko01000,ko03036	-	-	-	Amino_oxidase,SWIRM
sp|O60356|NUPR1_HUMAN	9597.XP_003811192.1	9.09e-50	158.0	KOG4319@1|root,KOG4319@2759|Eukaryota,3A8GE@33154|Opisthokonta,3BTXY@33208|Metazoa,3DARE@33213|Bilateria,48G0F@7711|Chordata,49CW9@7742|Vertebrata,3JHWG@40674|Mammalia,35QV5@314146|Euarchontoglires,4MRQE@9443|Primates,4N7MY@9604|Hominidae	33208|Metazoa	K	DNA-binding nuclear phosphoprotein p8	NUPR1	GO:0000003,GO:0002526,GO:0003006,GO:0003674,GO:0003676,GO:0003677,GO:0003682,GO:0005488,GO:0005575,GO:0005622,GO:0005623,GO:0005634,GO:0005737,GO:0005829,GO:0006355,GO:0006357,GO:0006464,GO:0006473,GO:0006807,GO:0006915,GO:0006950,GO:0006952,GO:0006954,GO:0006974,GO:0007154,GO:0007165,GO:0007275,GO:0007517,GO:0007519,GO:0007548,GO:0008150,GO:0008152,GO:0008219,GO:0008283,GO:0008285,GO:0008406,GO:…	-	ko:K15626	ko05202,map05202	-	-	-	ko00000,ko00001	-	-	-	Phospho_p8
sp|O60496|DOK2_HUMAN	9606.ENSP00000276420	9.88e-303	825.0	KOG4047@1|root,KOG4047@2759|Eukaryota,38GMN@33154|Opisthokonta,3BGN0@33208|Metazoa,3CYPH@33213|Bilateria,4817S@7711|Chordata,4977S@7742|Vertebrata,3J2ET@40674|Mammalia,35EZN@314146|Euarchontoglires,4M62X@9443|Primates,4MTN6@9604|Hominidae	33208|Metazoa	T	Phosphotyrosine-binding domain (IRS1-like)	DOK2	GO:0000902,GO:0000904,GO:0001700,GO:0001932,GO:0001933,GO:0002009,GO:0002165,GO:0002376,GO:0003674,GO:0005068,GO:0005102,GO:0005488,GO:0005515,GO:0005575,GO:0005622,GO:0005623,GO:0005737,GO:0005829,GO:0005938,GO:0006928,GO:0006935,GO:0006950,GO:0007154,GO:0007165,GO:0007166,GO:0007167,GO:0007169,GO:0007264,GO:0007265,GO:0007275,GO:0007391,GO:0007392,GO:0007394,GO:0007399,GO:0007409,GO:0007411,GO:…	-	ko:K20234	ko04013,map04013	-	-	-	ko00000,ko00001	-	-	-	IRS,PH
sp|O60500|NPHN_HUMAN	9606.ENSP00000368190	0.0	2509.0	KOG3515@1|root,KOG3515@2759|Eukaryota,38DNZ@33154|Opisthokonta,3BC1P@33208|Metazoa,3CYMU@33213|Bilateria,484UN@7711|Chordata,48ZJF@7742|Vertebrata,3JCJE@40674|Mammalia,35MPJ@314146|Euarchontoglires,4MBMD@9443|Primates,4N2UF@9604|Hominidae	33208|Metazoa	T	CD80-like C2-set immunoglobulin domain	NPHS1	GO:0000003,GO:0000165,GO:0000768,GO:0000902,GO:0000904,GO:0001654,GO:0001655,GO:0001700,GO:0001736,GO:0001738,GO:0001745,GO:0001751,GO:0001754,GO:0001822,GO:0002009,GO:0002064,GO:0002164,GO:0003006,GO:0003008,GO:0003014,GO:0003094,GO:0003674,GO:0005488,GO:0005515,GO:0005575,GO:0005623,GO:0005886,GO:0005887,GO:0005911,GO:0005912,GO:0005913,GO:0005917,GO:0006464,GO:0006468,GO:0006793,GO:0006796,GO:…	-	-	-	-	-	-	-	-	-	-	C2-set_2,I-set,Ig_2,Ig_3,fn3,ig
sp|O60504|VINEX_HUMAN	9606.ENSP00000240123	0.0	1363.0	KOG4225@1|root,KOG4225@2759|Eukaryota,39U12@33154|Opisthokonta,3BCEY@33208|Metazoa,3CWY7@33213|Bilateria,4898F@7711|Chordata,490II@7742|Vertebrata,3JASR@40674|Mammalia,35HNH@314146|Euarchontoglires,4MFYT@9443|Primates,4MUE0@9604|Hominidae	33208|Metazoa	Z	Sorbin homologous domain	SORBS3	GO:0000122,GO:0001932,GO:0001934,GO:0003008,GO:0003012,GO:0003674,GO:0005198,GO:0005200,GO:0005488,GO:0005515,GO:0005575,GO:0005622,GO:0005623,GO:0005634,GO:0005737,GO:0005829,GO:0005856,GO:0005912,GO:0005924,GO:0005925,GO:0006355,GO:0006357,GO:0006936,GO:0006996,GO:0007010,GO:0007155,GO:0008092,GO:0008134,GO:0008150,GO:0009889,GO:0009890,GO:0009892,GO:0009893,GO:0009966,GO:0009967,GO:0009987,GO:…	-	-	-	-	-	-	-	-	-	-	SH3_9,Sorb
sp|O60507|TPST1_HUMAN	9593.ENSGGOP00000020645	1.56e-255	702.0	COG0457@1|root,KOG3988@2759|Eukaryota,38FAU@33154|Opisthokonta,3BEU7@33208|Metazoa,3CS0P@33213|Bilateria,482HD@7711|Chordata,48Y65@7742|Vertebrata,3J9ME@40674|Mammalia,35A07@314146|Euarchontoglires,4MCV4@9443|Primates,4MTWS@9604|Hominidae	33208|Metazoa	O	sulfotransferase 1	TPST1	GO:0000139,GO:0002790,GO:0003674,GO:0003824,GO:0005488,GO:0005515,GO:0005575,GO:0005622,GO:0005623,GO:0005737,GO:0005794,GO:0005802,GO:0006082,GO:0006139,GO:0006163,GO:0006464,GO:0006477,GO:0006478,GO:0006725,GO:0006753,GO:0006790,GO:0006793,GO:0006796,GO:0006807,GO:0006810,GO:0006950,GO:0006952,GO:0006954,GO:0007275,GO:0008104,GO:0008146,GO:0008150,GO:0008152,GO:0008476,GO:0009117,GO:0009150,GO:…	2.8.2.20	ko:K01021	-	-	-	-	ko00000,ko01000	-	-	-	Sulfotransfer_3
sp|O60542|PSPN_HUMAN	9606.ENSP00000245810	5.67e-115	328.0	28PQ8@1|root,2S9IE@2759|Eukaryota,3A3B7@33154|Opisthokonta,3BRV3@33208|Metazoa,3D78N@33213|Bilateria,48EU8@7711|Chordata,49BQ5@7742|Vertebrata,3JH4C@40674|Mammalia,35PZI@314146|Euarchontoglires,4MJNM@9443|Primates,4MW2M@9604|Hominidae	33208|Metazoa	O	Persephin	PSPN	GO:0000165,GO:0000902,GO:0000904,GO:0001655,GO:0001657,GO:0001658,GO:0001763,GO:0001822,GO:0001823,GO:0002009,GO:0003674,GO:0005085,GO:0005088,GO:0005102,GO:0005488,GO:0005515,GO:0005575,GO:0005576,GO:0005615,GO:0006464,GO:0006468,GO:0006793,GO:0006796,GO:0006807,GO:0006928,GO:0006935,GO:0007154,GO:0007165,GO:0007275,GO:0007399,GO:0007409,GO:0007411,GO:0007417,GO:0008150,GO:0008152,GO:0009605,GO:…	-	-	-	-	-	-	-	-	-	-	TGF_beta
sp|O60563|CCNT1_HUMAN	9606.ENSP00000261900	0.0	1330.0	COG5333@1|root,KOG0834@2759|Eukaryota,38BPJ@33154|Opisthokonta,3BBK6@33208|Metazoa,3CTUK@33213|Bilateria,485FF@7711|Chordata,494HP@7742|Vertebrata,3J5TT@40674|Mammalia,35PGC@314146|Euarchontoglires,4M7CP@9443|Primates,4MVKH@9604|Hominidae	33208|Metazoa	K	7SK snRNA binding	CCNT1	GO:0000079,GO:0000307,GO:0001067,GO:0001221,GO:0001223,GO:0001932,GO:0001934,GO:0003674,GO:0003676,GO:0003677,GO:0003682,GO:0003723,GO:0003824,GO:0004672,GO:0004674,GO:0005488,GO:0005515,GO:0005575,GO:0005622,GO:0005623,GO:0005634,GO:0005654,GO:0005694,GO:0005700,GO:0005703,GO:0005737,GO:0005829,GO:0005886,GO:0006139,GO:0006351,GO:0006354,GO:0006355,GO:0006357,GO:0006366,GO:0006368,GO:0006464,GO:…	-	ko:K15188	ko05202,map05202	-	-	-	ko00000,ko00001,ko03021	-	-	-	Cyclin_N
sp|O60610|DIAP1_HUMAN	9606.ENSP00000381565	0.0	1979.0	KOG1924@1|root,KOG1924@2759|Eukaryota,3ARIT@33154|Opisthokonta,3BCG0@33208|Metazoa,3CVIG@33213|Bilateria,48143@7711|Chordata,48XCY@7742|Vertebrata,3JAZ2@40674|Mammalia,35JSQ@314146|Euarchontoglires,4MH18@9443|Primates,4MYXQ@9604|Hominidae	33208|Metazoa	Z	DRF Autoregulatory Domain	DIAPH1	GO:0000003,GO:0000226,GO:0000278,GO:0000281,GO:0000902,GO:0000904,GO:0000910,GO:0000912,GO:0000915,GO:0001700,GO:0001726,GO:0001775,GO:0002064,GO:0002252,GO:0002263,GO:0002274,GO:0002275,GO:0002283,GO:0002366,GO:0002376,GO:0002443,GO:0002444,GO:0002446,GO:0002790,GO:0003006,GO:0003008,GO:0003382,GO:0003383,GO:0003674,GO:0003779,GO:0005102,GO:0005488,GO:0005515,GO:0005522,GO:0005543,GO:0005546,GO:…	-	ko:K05740,ko:K05741,ko:K05745,ko:K16688	ko04391,ko04510,ko04810,ko04933,ko05131,map04391,map04510,map04810,map04933,map05131	-	-	-	ko00000,ko00001,ko04812	-	-	-	Drf_DAD,Drf_FH1,Drf_FH3,Drf_GBD,FH2
sp|O60663|LMX1B_HUMAN	27679.XP_010349655.1	4.19e-283	774.0	KOG0490@1|root,KOG0490@2759|Eukaryota,396MF@33154|Opisthokonta,3BAC6@33208|Metazoa,3CTZY@33213|Bilateria,481GS@7711|Chordata,48WED@7742|Vertebrata,3J73Q@40674|Mammalia,358VP@314146|Euarchontoglires,4MCVR@9443|Primates	33208|Metazoa	K	LIM homeobox transcription factor 1, beta	LMX1B	GO:0000003,GO:0000902,GO:0000904,GO:0000976,GO:0000977,GO:0000981,GO:0000983,GO:0001012,GO:0001067,GO:0001228,GO:0001505,GO:0001654,GO:0001655,GO:0001701,GO:0001764,GO:0001822,GO:0001823,GO:0002930,GO:0003002,GO:0003006,GO:0003008,GO:0003674,GO:0003676,GO:0003677,GO:0003690,GO:0003700,GO:0005488,GO:0005575,GO:0005622,GO:0005623,GO:0005634,GO:0006082,GO:0006139,GO:0006351,GO:0006355,GO:0006357,GO:…	-	ko:K09371	-	-	-	-	ko00000,ko03000	-	-	-	Homeobox,LIM
sp|O60674|JAK2_HUMAN	9606.ENSP00000371067	0.0	2331.0	COG0515@1|root,KOG0197@2759|Eukaryota,38D4Q@33154|Opisthokonta,3BBF4@33208|Metazoa,3CX38@33213|Bilateria,47ZWS@7711|Chordata,497W5@7742|Vertebrata,3J2HI@40674|Mammalia,35JAU@314146|Euarchontoglires,4M6C1@9443|Primates,4MSDA@9604|Hominidae	33208|Metazoa	T	histone tyrosine kinase activity	JAK2	GO:0000003,GO:0000165,GO:0000186,GO:0000902,GO:0000904,GO:0001505,GO:0001654,GO:0001664,GO:0001667,GO:0001672,GO:0001736,GO:0001738,GO:0001745,GO:0001751,GO:0001754,GO:0001775,GO:0001776,GO:0001817,GO:0001818,GO:0001819,GO:0001932,GO:0001934,GO:0001959,GO:0002009,GO:0002064,GO:0002065,GO:0002066,GO:0002164,GO:0002165,GO:0002237,GO:0002252,GO:0002260,GO:0002262,GO:0002376,GO:0002520,GO:0002521,GO:…	2.7.10.2,3.1.3.16,3.1.3.48	ko:K04447,ko:K11217,ko:K11218,ko:K14165	ko01521,ko04062,ko04151,ko04217,ko04380,ko04550,ko04621,ko04630,ko04658,ko04659,ko04725,ko04917,ko04920,ko04933,ko05140,ko05145,ko05152,ko05160,ko05161,ko05162,ko05164,ko05165,ko05166,ko05167,ko05168,ko05169,ko05200,ko05203,ko05212,ko05223,map01521,map04062,map04151,map04217,map04380,map04550,map04621,map04630,map04658,map04659,map04725,map04917,map04920,map04933,map05140,map05145,map05152,map051…	M00684	-	-	ko00000,ko00001,ko00002,ko01000,ko01001,ko01009	-	-	-	Pkinase_Tyr,SH2
sp|O60684|IMA7_HUMAN	27679.XP_010346440.1	3.48e-245	689.0	COG5064@1|root,KOG0166@2759|Eukaryota,38CKN@33154|Opisthokonta,3BDKW@33208|Metazoa,3CXAQ@33213|Bilateria,484CX@7711|Chordata,48ZHH@7742|Vertebrata,3J4UW@40674|Mammalia,359HV@314146|Euarchontoglires,4MDKD@9443|Primates	33208|Metazoa	U	Atypical Arm repeat	KPNA6	GO:0000003,GO:0003674,GO:0005048,GO:0005215,GO:0005488,GO:0005515,GO:0005575,GO:0005622,GO:0005623,GO:0005634,GO:0005635,GO:0005643,GO:0005654,GO:0005737,GO:0005829,GO:0006355,GO:0006357,GO:0006606,GO:0006607,GO:0006810,GO:0006886,GO:0006913,GO:0007276,GO:0007283,GO:0007565,GO:0008104,GO:0008139,GO:0008150,GO:0008565,GO:0009889,GO:0009891,GO:0009893,GO:0010468,GO:0010556,GO:0010557,GO:0010604,GO:…	-	ko:K15042,ko:K15043	ko05164,map05164	-	-	-	ko00000,ko00001,ko03036	-	-	-	Arm,Arm_3,IBB
sp|O60711|LPXN_HUMAN	9598.ENSPTRP00000006351	3.52e-301	818.0	KOG1703@1|root,KOG1703@2759|Eukaryota,39TBV@33154|Opisthokonta,3BIDM@33208|Metazoa,3D2E1@33213|Bilateria,483KG@7711|Chordata,48XYR@7742|Vertebrata,3JD40@40674|Mammalia,359ZP@314146|Euarchontoglires,4MI3R@9443|Primates,4MWZD@9604|Hominidae	33208|Metazoa	K	Zinc-binding domain present in Lin-11, Isl-1, Mec-3.	LPXN	GO:0002102,GO:0002682,GO:0002683,GO:0003674,GO:0003712,GO:0005575,GO:0005622,GO:0005623,GO:0005634,GO:0005654,GO:0005737,GO:0005829,GO:0005856,GO:0005886,GO:0005912,GO:0005924,GO:0005925,GO:0007154,GO:0007155,GO:0007162,GO:0007165,GO:0008150,GO:0009889,GO:0009966,GO:0009968,GO:0009987,GO:0010556,GO:0010646,GO:0010648,GO:0015629,GO:0016020,GO:0016043,GO:0016604,GO:0016607,GO:0019219,GO:0019222,GO:…	-	ko:K05760	ko04062,ko04370,ko04510,ko04670,ko04810,ko05100,ko05165,ko05203,ko05205,map04062,map04370,map04510,map04670,map04810,map05100,map05165,map05203,map05205	-	-	-	ko00000,ko00001	-	-	-	LIM
sp|O60716|CTND1_HUMAN	9606.ENSP00000382004	0.0	1923.0	KOG1048@1|root,KOG1048@2759|Eukaryota,38B3V@33154|Opisthokonta,3BC5P@33208|Metazoa,3CSQE@33213|Bilateria,47ZK0@7711|Chordata,497ST@7742|Vertebrata,3J3I3@40674|Mammalia,35NFK@314146|Euarchontoglires,4M5TJ@9443|Primates,4MS7X@9604|Hominidae	33208|Metazoa	K	Armadillo/beta-catenin-like repeats	CTNND1	GO:0000902,GO:0000904,GO:0000922,GO:0001533,GO:0001654,GO:0001655,GO:0001738,GO:0001745,GO:0001822,GO:0001932,GO:0001934,GO:0002009,GO:0003674,GO:0003824,GO:0005102,GO:0005488,GO:0005515,GO:0005575,GO:0005622,GO:0005623,GO:0005634,GO:0005737,GO:0005813,GO:0005815,GO:0005819,GO:0005829,GO:0005856,GO:0005886,GO:0005901,GO:0005911,GO:0005912,GO:0005913,GO:0005915,GO:0005923,GO:0006464,GO:0006497,GO:…	-	ko:K05690	ko04015,ko04520,ko04670,map04015,map04520,map04670	-	-	-	ko00000,ko00001	-	-	-	Arm,fn3
sp|O60760|HPGDS_HUMAN	9606.ENSP00000295256	2.18e-149	419.0	KOG1695@1|root,KOG1695@2759|Eukaryota,3A57U@33154|Opisthokonta,3BSFN@33208|Metazoa,3E4C8@33213|Bilateria,48R1Q@7711|Chordata,49MMS@7742|Vertebrata,3JNI9@40674|Mammalia,35UCV@314146|Euarchontoglires,4MKDE@9443|Primates,4N0ED@9604|Hominidae	33208|Metazoa	O	Glutathione S-transferase, C-terminal domain	HPGDS	GO:0000287,GO:0001516,GO:0001676,GO:0003674,GO:0003824,GO:0004364,GO:0004667,GO:0005488,GO:0005509,GO:0005515,GO:0005575,GO:0005622,GO:0005623,GO:0005737,GO:0005829,GO:0006082,GO:0006629,GO:0006631,GO:0006633,GO:0006636,GO:0006690,GO:0006692,GO:0006693,GO:0006790,GO:0006807,GO:0007154,GO:0007165,GO:0007610,GO:0007626,GO:0008150,GO:0008152,GO:0008610,GO:0009058,GO:0009987,GO:0016053,GO:0016740,GO:…	2.5.1.18,5.3.99.2	ko:K04097	ko00480,ko00590,ko00980,ko00982,ko01100,ko05204,map00480,map00590,map00980,map00982,map01100,map05204	-	R02266,R03522,R07002,R07003,R07004,R07023,R07024,R07025,R07026,R07069,R07070,R07083,R07084,R07091,R07092,R07093,R07094,R07100,R07113,R07116,R08280,R09409	RC00004,RC00069,RC00672,RC00840,RC00948,RC01704,RC01705,RC01706,RC01758,RC01759,RC01765,RC01767,RC01769,RC02243,RC02527,RC02939,RC02940,RC02942,RC02943,RC02944	ko00000,ko00001,ko01000	-	-	-	GST_C_3,GST_N
sp|O60814|H2B1K_HUMAN	10029.XP_007634673.1	5.7e-78	233.0	KOG1744@1|root,KOG1744@2759|Eukaryota,3A13S@33154|Opisthokonta,3BQ3S@33208|Metazoa,3D6I0@33213|Bilateria,48DZ6@7711|Chordata,49AYA@7742|Vertebrata,3JGNB@40674|Mammalia,35PZ9@314146|Euarchontoglires,4Q8NN@9989|Rodentia	33208|Metazoa	B	Histone-like transcription factor (CBF/NF-Y) and archaeal histone	HIST1H2BK	GO:0001906,GO:0002227,GO:0002251,GO:0002376,GO:0002385,GO:0003674,GO:0003676,GO:0003677,GO:0005488,GO:0005575,GO:0005576,GO:0005615,GO:0005622,GO:0005623,GO:0005634,GO:0005654,GO:0005694,GO:0005737,GO:0005829,GO:0006323,GO:0006325,GO:0006333,GO:0006334,GO:0006464,GO:0006807,GO:0006950,GO:0006952,GO:0006955,GO:0006959,GO:0006996,GO:0008150,GO:0008152,GO:0009605,GO:0009607,GO:0009617,GO:0009987,GO:…	-	ko:K11252	ko05034,ko05203,ko05322,map05034,map05203,map05322	-	-	-	ko00000,ko00001,ko03036,ko04147	-	-	-	Histone
sp|O60826|CCD22_HUMAN	9606.ENSP00000365401	0.0	1191.0	KOG1937@1|root,KOG1937@2759|Eukaryota,38EGR@33154|Opisthokonta,3BJ5R@33208|Metazoa,3CX3P@33213|Bilateria,47YZK@7711|Chordata,494W2@7742|Vertebrata,3JCBF@40674|Mammalia,35CW6@314146|Euarchontoglires,4MGK3@9443|Primates,4N2H2@9604|Hominidae	33208|Metazoa	S	Protein of unknown function (DUF812)	CCDC22	GO:0003674,GO:0005488,GO:0005515,GO:0005575,GO:0005622,GO:0005623,GO:0005634,GO:0005654,GO:0005737,GO:0005829,GO:0006355,GO:0006464,GO:0006807,GO:0006810,GO:0006873,GO:0006875,GO:0006878,GO:0006892,GO:0006893,GO:0007253,GO:0008104,GO:0008150,GO:0008152,GO:0009889,GO:0009893,GO:0009894,GO:0009896,GO:0009966,GO:0009967,GO:0009968,GO:0009987,GO:0010468,GO:0010556,GO:0010604,GO:0010646,GO:0010647,GO:…	-	-	-	-	-	-	-	-	-	-	DUF812
sp|O60861|GAS7_HUMAN	61853.ENSNLEP00000012345	0.0	945.0	COG5021@1|root,KOG2398@1|root,KOG0940@2759|Eukaryota,KOG2398@2759|Eukaryota,38M5Y@33154|Opisthokonta,3B9US@33208|Metazoa,3CVW3@33213|Bilateria,484V3@7711|Chordata,48Y8N@7742|Vertebrata,3J78X@40674|Mammalia,35DG1@314146|Euarchontoglires,4M8KV@9443|Primates	33208|Metazoa	DO	Growth arrest-specific	GAS7	GO:0000902,GO:0001726,GO:0003674,GO:0003700,GO:0003779,GO:0005488,GO:0005515,GO:0005575,GO:0005622,GO:0005623,GO:0005737,GO:0005856,GO:0005884,GO:0006355,GO:0006996,GO:0007010,GO:0007015,GO:0007049,GO:0007050,GO:0007275,GO:0007399,GO:0008092,GO:0008150,GO:0008154,GO:0008360,GO:0009653,GO:0009889,GO:0009987,GO:0010468,GO:0010556,GO:0015629,GO:0016043,GO:0019219,GO:0019222,GO:0022008,GO:0022402,GO:…	-	ko:K18618	-	-	-	-	ko00000,ko04131,ko04812	-	-	-	FCH,SH3_2,SH3_9,WW,WW_FCH_linker
sp|O60879|DIAP2_HUMAN	9606.ENSP00000321348	0.0	1946.0	KOG1924@1|root,KOG1924@2759|Eukaryota,3ARIT@33154|Opisthokonta,3BCG0@33208|Metazoa,3CVIG@33213|Bilateria,48143@7711|Chordata,48XCY@7742|Vertebrata,3J5UG@40674|Mammalia,35JN0@314146|Euarchontoglires,4MB4N@9443|Primates,4MVMV@9604|Hominidae	33208|Metazoa	Z	DRF Autoregulatory Domain	DIAPH2	GO:0000003,GO:0000226,GO:0000278,GO:0000281,GO:0000902,GO:0000904,GO:0000910,GO:0000912,GO:0000915,GO:0001700,GO:0001775,GO:0002064,GO:0002252,GO:0002263,GO:0002274,GO:0002275,GO:0002283,GO:0002366,GO:0002376,GO:0002443,GO:0002444,GO:0002446,GO:0002790,GO:0003006,GO:0003008,GO:0003382,GO:0003383,GO:0003674,GO:0003779,GO:0005102,GO:0005488,GO:0005515,GO:0005543,GO:0005546,GO:0005575,GO:0005622,GO:…	-	ko:K05740,ko:K05741,ko:K05745,ko:K16688	ko04391,ko04510,ko04810,ko04933,ko05131,map04391,map04510,map04810,map04933,map05131	-	-	-	ko00000,ko00001,ko04812	-	-	-	Drf_DAD,Drf_FH3,Drf_GBD,FH2
sp|O60885|BRD4_HUMAN	9597.XP_008964359.1	0.0	1806.0	COG5076@1|root,KOG1474@2759|Eukaryota,38EH8@33154|Opisthokonta,3BBK4@33208|Metazoa,3CSGG@33213|Bilateria,48AH2@7711|Chordata,493QY@7742|Vertebrata,3JEEM@40674|Mammalia,35GKD@314146|Euarchontoglires,4MAJB@9443|Primates,4N041@9604|Hominidae	33208|Metazoa	K	Bromodomain containing 4	BRD4	GO:0000003,GO:0000082,GO:0000083,GO:0000228,GO:0000278,GO:0000307,GO:0000375,GO:0000377,GO:0000398,GO:0000428,GO:0000578,GO:0000785,GO:0000790,GO:0000793,GO:0000794,GO:0000902,GO:0000904,GO:0000993,GO:0001098,GO:0001099,GO:0001701,GO:0001708,GO:0001824,GO:0001832,GO:0001833,GO:0001932,GO:0002039,GO:0002376,GO:0002520,GO:0002574,GO:0003002,GO:0003006,GO:0003674,GO:0003676,GO:0003677,GO:0003682,GO:…	2.1.1.260	ko:K08871,ko:K11721,ko:K11722,ko:K11724,ko:K14568	ko03008,map03008	-	-	-	ko00000,ko00001,ko01000,ko01001,ko03009,ko03021,ko03036	-	-	-	BET,BRD4_CDT,Bromodomain
sp|O60890|OPHN1_HUMAN	9606.ENSP00000347710	0.0	1593.0	KOG1451@1|root,KOG1451@2759|Eukaryota,38BGM@33154|Opisthokonta,3BE5X@33208|Metazoa,3D3I6@33213|Bilateria,47ZMV@7711|Chordata,48VBW@7742|Vertebrata,3JC6Z@40674|Mammalia,35M1Z@314146|Euarchontoglires,4ME6X@9443|Primates,4MYF1@9604|Hominidae	33208|Metazoa	Z	Stimulates GTP hydrolysis of members of the Rho family. Its action on RHOA activity and signaling is implicated in growth and stabilization of dendritic spines, and therefore in synaptic function. Critical for the stabilization of AMPA receptors at postsynaptic sites. Critical for the regulation of synaptic vesicle endocytosis at pre-synaptic terminals. Required for the localization of NR1D1 to d…	OPHN1	GO:0000902,GO:0000904,GO:0001738,GO:0002009,GO:0003674,GO:0003779,GO:0005096,GO:0005102,GO:0005488,GO:0005515,GO:0005543,GO:0005575,GO:0005622,GO:0005623,GO:0005737,GO:0005829,GO:0005856,GO:0006810,GO:0006897,GO:0006928,GO:0006929,GO:0006930,GO:0006935,GO:0006996,GO:0007010,GO:0007154,GO:0007163,GO:0007165,GO:0007275,GO:0007399,GO:0007409,GO:0007411,GO:0007417,GO:0007420,GO:0008047,GO:0008092,GO:…	-	ko:K20650	-	-	-	-	ko00000,ko04131	-	-	-	BAR_3,PH,RhoGAP
sp|O60925|PFD1_HUMAN	9606.ENSP00000261813	1.37e-74	224.0	KOG3501@1|root,KOG3501@2759|Eukaryota,3A73E@33154|Opisthokonta,3BSTA@33208|Metazoa,3D9IW@33213|Bilateria,48EPM@7711|Chordata,49BGU@7742|Vertebrata,3JGE9@40674|Mammalia,35PYR@314146|Euarchontoglires,4MJ5P@9443|Primates,4N6YX@9604|Hominidae	33208|Metazoa	O	prefoldin subunit 1	PFDN1	GO:0001775,GO:0002376,GO:0003674,GO:0003700,GO:0005488,GO:0005515,GO:0005575,GO:0005622,GO:0005623,GO:0005737,GO:0005829,GO:0006355,GO:0006457,GO:0006996,GO:0007010,GO:0007275,GO:0007399,GO:0007417,GO:0007420,GO:0008150,GO:0009889,GO:0009987,GO:0010468,GO:0010556,GO:0016043,GO:0019219,GO:0019222,GO:0021537,GO:0021549,GO:0022037,GO:0030029,GO:0030036,GO:0030900,GO:0030902,GO:0031323,GO:0031326,GO:…	-	ko:K09548	-	-	-	-	ko00000,ko03110	-	-	-	Prefoldin_2
sp|O75022|LIRB3_HUMAN	9606.ENSP00000245620	0.0	1208.0	2A7TG@1|root,2RYEX@2759|Eukaryota,3AH9G@33154|Opisthokonta,3BMC1@33208|Metazoa,3D6AJ@33213|Bilateria,47ZV8@7711|Chordata,48YSX@7742|Vertebrata,3J453@40674|Mammalia,35IAN@314146|Euarchontoglires,4MGJQ@9443|Primates,4N9E1@9604|Hominidae	33208|Metazoa	T	Leukocyte immunoglobulin-like receptor, subfamily B (with TM and ITIM domains), member 3	LILRB3	GO:0001540,GO:0001775,GO:0001791,GO:0001816,GO:0001817,GO:0001818,GO:0001819,GO:0001910,GO:0001911,GO:0001914,GO:0001915,GO:0002218,GO:0002220,GO:0002230,GO:0002237,GO:0002252,GO:0002253,GO:0002263,GO:0002274,GO:0002275,GO:0002283,GO:0002285,GO:0002286,GO:0002309,GO:0002366,GO:0002376,GO:0002429,GO:0002443,GO:0002444,GO:0002446,GO:0002520,GO:0002521,GO:0002577,GO:0002578,GO:0002643,GO:0002645,GO:…	-	ko:K06512	ko04380,map04380	-	-	-	ko00000,ko00001,ko04090	-	-	-	Ig_2,ig
sp|O75044|SRGP2_HUMAN	9601.ENSPPYP00000000309	0.0	2063.0	KOG3565@1|root,KOG3565@2759|Eukaryota,38E5U@33154|Opisthokonta,3BCX7@33208|Metazoa,3CWEW@33213|Bilateria,481PY@7711|Chordata,48WSH@7742|Vertebrata,3JBYA@40674|Mammalia,35G4G@314146|Euarchontoglires,4M7RS@9443|Primates,4N0HF@9604|Hominidae	33208|Metazoa	Z	SLIT-ROBO Rho GTPase activating protein 2	SRGAP2	GO:0000226,GO:0000902,GO:0000904,GO:0001667,GO:0003363,GO:0003674,GO:0005096,GO:0005488,GO:0005515,GO:0005575,GO:0005622,GO:0005623,GO:0005634,GO:0005654,GO:0005737,GO:0005829,GO:0005886,GO:0006928,GO:0006996,GO:0007010,GO:0007017,GO:0007155,GO:0007275,GO:0007399,GO:0007417,GO:0007420,GO:0008047,GO:0008150,GO:0008347,GO:0009653,GO:0009966,GO:0009987,GO:0010646,GO:0010721,GO:0014069,GO:0016020,GO:…	-	ko:K07526	ko04360,map04360	-	-	-	ko00000,ko00001,ko04131	-	-	-	FCH,RhoGAP,SH3_1
sp|O75052|CAPON_HUMAN	9544.ENSMMUP00000006367	0.0	944.0	KOG4815@1|root,KOG4458@2759|Eukaryota,KOG4815@2759|Eukaryota,38CCY@33154|Opisthokonta,3BA10@33208|Metazoa,3CS8T@33213|Bilateria,482J1@7711|Chordata,4924Y@7742|Vertebrata,3J39E@40674|Mammalia,35N81@314146|Euarchontoglires,4MI42@9443|Primates,364KW@314294|Cercopithecoidea	33208|Metazoa	T	Domain of unknown function (DUF4628)	NOS1AP	GO:0001505,GO:0002020,GO:0002027,GO:0003062,GO:0003674,GO:0005198,GO:0005488,GO:0005515,GO:0005575,GO:0005622,GO:0005623,GO:0005634,GO:0005737,GO:0005739,GO:0005783,GO:0005789,GO:0005829,GO:0005886,GO:0006810,GO:0006836,GO:0006937,GO:0006942,GO:0006950,GO:0006996,GO:0007010,GO:0007154,GO:0007267,GO:0007268,GO:0007269,GO:0007275,GO:0007399,GO:0007610,GO:0007626,GO:0008016,GO:0008150,GO:0008307,GO:…	-	ko:K16513	ko04713,map04713	-	-	-	ko00000,ko00001,ko04131	-	-	-	DUF4628,PID
sp|O75054|IGSF3_HUMAN	9606.ENSP00000358495	0.0	2360.0	28JCB@1|root,2QRRB@2759|Eukaryota,38DHG@33154|Opisthokonta,3BF8Y@33208|Metazoa,3D199@33213|Bilateria,483AR@7711|Chordata,496U6@7742|Vertebrata,3J8RH@40674|Mammalia,35FV7@314146|Euarchontoglires,4MM63@9443|Primates,4MUD3@9604|Hominidae	33208|Metazoa	T	Immunoglobulin V-set domain	IGSF3	GO:0005575,GO:0005623,GO:0005886,GO:0007154,GO:0007165,GO:0007166,GO:0007275,GO:0008150,GO:0009987,GO:0016020,GO:0016021,GO:0023052,GO:0031224,GO:0032501,GO:0032502,GO:0032808,GO:0035272,GO:0044425,GO:0044464,GO:0048513,GO:0048731,GO:0048732,GO:0048856,GO:0050789,GO:0050794,GO:0050896,GO:0051716,GO:0065007,GO:0071944	-	ko:K06522	-	-	-	-	ko00000,ko04090,ko04147	-	-	-	I-set,Ig_3,V-set,ig
sp|O75069|TMCC2_HUMAN	9606.ENSP00000350718	0.0	1211.0	KOG3850@1|root,KOG3850@2759|Eukaryota,39M9F@33154|Opisthokonta,3BB9U@33208|Metazoa,3CV42@33213|Bilateria,485DD@7711|Chordata,4935N@7742|Vertebrata,3JDS9@40674|Mammalia,35B20@314146|Euarchontoglires,4MHYH@9443|Primates,4N62W@9604|Hominidae	33208|Metazoa	S	Transmembrane and coiled-coil	TMCC2	GO:0003674,GO:0005488,GO:0005515,GO:0005575,GO:0005622,GO:0005623,GO:0005737,GO:0005783,GO:0005791,GO:0005829,GO:0006807,GO:0006996,GO:0007029,GO:0007275,GO:0007399,GO:0007417,GO:0007420,GO:0008150,GO:0008152,GO:0009987,GO:0010256,GO:0012505,GO:0016043,GO:0019538,GO:0022607,GO:0032501,GO:0032502,GO:0042802,GO:0042803,GO:0042982,GO:0043170,GO:0043226,GO:0043227,GO:0043229,GO:0043231,GO:0043933,GO:…	2.7.11.1	ko:K16288	-	-	-	-	ko00000,ko01000,ko01001	-	-	-	Tmemb_cc2
sp|O75083|WDR1_HUMAN	9606.ENSP00000427687	0.0	1159.0	KOG0318@1|root,KOG0318@2759|Eukaryota,38FD6@33154|Opisthokonta,3BHXR@33208|Metazoa,3CVF4@33213|Bilateria,489Q6@7711|Chordata,493J3@7742|Vertebrata,3JAGD@40674|Mammalia,35INP@314146|Euarchontoglires,4MKT5@9443|Primates,4MV2P@9604|Hominidae	33208|Metazoa	Z	WD domain, G-beta repeat	WDR1	GO:0000003,GO:0000902,GO:0000904,GO:0001667,GO:0001736,GO:0001738,GO:0002009,GO:0002064,GO:0002065,GO:0002066,GO:0002165,GO:0002252,GO:0002376,GO:0002443,GO:0002444,GO:0002446,GO:0002520,GO:0002576,GO:0003006,GO:0003008,GO:0003674,GO:0003779,GO:0005488,GO:0005515,GO:0005575,GO:0005576,GO:0005622,GO:0005623,GO:0005634,GO:0005737,GO:0005829,GO:0005856,GO:0005884,GO:0005886,GO:0005911,GO:0005938,GO:…	-	-	-	-	-	-	-	-	-	-	WD40
sp|O75112|LDB3_HUMAN	9593.ENSGGOP00000012753	0.0	1225.0	KOG1703@1|root,KOG1703@2759|Eukaryota,38G94@33154|Opisthokonta,3BA45@33208|Metazoa,3CSB0@33213|Bilateria,480ZM@7711|Chordata,48V57@7742|Vertebrata,3J5SK@40674|Mammalia,35PMJ@314146|Euarchontoglires,4MMF5@9443|Primates	33208|Metazoa	TZ	Domain of unknown function (DUF4749)	LDB3	GO:0001725,GO:0001952,GO:0003674,GO:0003779,GO:0005080,GO:0005488,GO:0005515,GO:0005575,GO:0005622,GO:0005623,GO:0005634,GO:0005737,GO:0005856,GO:0005886,GO:0005911,GO:0005912,GO:0005913,GO:0005915,GO:0005924,GO:0005925,GO:0005927,GO:0006996,GO:0007010,GO:0007275,GO:0007568,GO:0007610,GO:0007631,GO:0008092,GO:0008150,GO:0008340,GO:0009653,GO:0009987,GO:0010259,GO:0010810,GO:0010927,GO:0015629,GO:…	-	ko:K19867	-	-	-	-	ko00000	-	-	-	DUF4749,LIM,PDZ
sp|O75116|ROCK2_HUMAN	9606.ENSP00000317985	0.0	2509.0	COG0515@1|root,KOG0612@2759|Eukaryota,38BFH@33154|Opisthokonta,3BATS@33208|Metazoa,3CXFD@33213|Bilateria,47Z00@7711|Chordata,48VBK@7742|Vertebrata,3JA3P@40674|Mammalia,35FT4@314146|Euarchontoglires,4MAX2@9443|Primates,4N4KJ@9604|Hominidae	33208|Metazoa	T	Rho Binding	ROCK2	GO:0000003,GO:0000022,GO:0000070,GO:0000226,GO:0000278,GO:0000280,GO:0000281,GO:0000819,GO:0000902,GO:0000904,GO:0000910,GO:0000922,GO:0001654,GO:0001700,GO:0001726,GO:0001736,GO:0001737,GO:0001738,GO:0001745,GO:0001775,GO:0001816,GO:0001817,GO:0001819,GO:0001838,GO:0001841,GO:0001843,GO:0001932,GO:0001934,GO:0001952,GO:0001954,GO:0002009,GO:0002064,GO:0002119,GO:0002164,GO:0002165,GO:0002252,GO:…	2.7.11.1	ko:K04514,ko:K16307,ko:K17388	ko04022,ko04024,ko04062,ko04071,ko04270,ko04310,ko04350,ko04360,ko04510,ko04530,ko04611,ko04670,ko04810,ko04921,ko05130,ko05131,ko05132,ko05200,ko05205,ko05206,map04022,map04024,map04062,map04071,map04270,map04310,map04350,map04360,map04510,map04530,map04611,map04670,map04810,map04921,map05130,map05131,map05132,map05200,map05205,map05206	-	-	-	ko00000,ko00001,ko01000,ko01001,ko03036	-	-	-	Pkinase,Rho_Binding
sp|O75122|CLAP2_HUMAN	9606.ENSP00000417518	0.0	2394.0	KOG2956@1|root,KOG2956@2759|Eukaryota,38FND@33154|Opisthokonta,3B9F0@33208|Metazoa,3CVU7@33213|Bilateria,486U9@7711|Chordata,496WA@7742|Vertebrata,3J5M3@40674|Mammalia,35ET2@314146|Euarchontoglires,4MHU3@9443|Primates,4N36Z@9604|Hominidae	33208|Metazoa	Z	Cytoplasmic linker associated protein 2	CLASP2	GO:0000003,GO:0000022,GO:0000070,GO:0000086,GO:0000166,GO:0000226,GO:0000278,GO:0000280,GO:0000775,GO:0000776,GO:0000819,GO:0000902,GO:0000904,GO:0000922,GO:0001558,GO:0001578,GO:0001726,GO:0001882,GO:0001883,GO:0001952,GO:0001953,GO:0002162,GO:0002376,GO:0002520,GO:0003006,GO:0003674,GO:0003779,GO:0005488,GO:0005515,GO:0005525,GO:0005575,GO:0005576,GO:0005622,GO:0005623,GO:0005634,GO:0005694,GO:…	-	ko:K16578	-	-	-	-	ko00000,ko03036,ko04812	-	-	-	CLASP_N
sp|O75128|COBL_HUMAN	9598.ENSPTRP00000032797	0.0	2354.0	28KUN@1|root,2QTAY@2759|Eukaryota,39R61@33154|Opisthokonta,3BHZJ@33208|Metazoa,3D0MB@33213|Bilateria,486IH@7711|Chordata,490AN@7742|Vertebrata,3JCZE@40674|Mammalia,35J96@314146|Euarchontoglires,4MMQ1@9443|Primates,4MZCA@9604|Hominidae	33208|Metazoa	Z	Cordon-bleu WH2 repeat protein	COBL	GO:0000578,GO:0000902,GO:0000904,GO:0001726,GO:0001756,GO:0001757,GO:0001838,GO:0001841,GO:0001843,GO:0001889,GO:0001947,GO:0002009,GO:0002064,GO:0002065,GO:0002066,GO:0002093,GO:0003002,GO:0003007,GO:0003143,GO:0003146,GO:0003674,GO:0003779,GO:0003785,GO:0005488,GO:0005515,GO:0005575,GO:0005622,GO:0005623,GO:0005737,GO:0005829,GO:0005856,GO:0005886,GO:0005938,GO:0006996,GO:0007010,GO:0007015,GO:…	-	ko:K18623	-	-	-	-	ko00000,ko04812	-	-	-	Cobl,WH2
sp|O75146|HIP1R_HUMAN	9606.ENSP00000253083	0.0	1773.0	KOG0980@1|root,KOG0980@2759|Eukaryota,38H1K@33154|Opisthokonta,3BBY2@33208|Metazoa,3CR9H@33213|Bilateria,47Z4J@7711|Chordata,49505@7742|Vertebrata,3J5G6@40674|Mammalia,35F4X@314146|Euarchontoglires,4M9YI@9443|Primates,4MT1F@9604|Hominidae	33208|Metazoa	Z	Huntingtin interacting protein 1 related	HIP1R	GO:0001726,GO:0003674,GO:0003779,GO:0005102,GO:0005154,GO:0005198,GO:0005200,GO:0005488,GO:0005515,GO:0005543,GO:0005546,GO:0005547,GO:0005575,GO:0005622,GO:0005623,GO:0005634,GO:0005737,GO:0005794,GO:0005829,GO:0005856,GO:0005886,GO:0005905,GO:0005938,GO:0006810,GO:0006839,GO:0006886,GO:0006897,GO:0006898,GO:0006915,GO:0006919,GO:0006996,GO:0007005,GO:0007006,GO:0007010,GO:0007154,GO:0007165,GO:…	-	ko:K04559,ko:K20040	ko05016,map05016	-	-	-	ko00000,ko00001,ko04131	-	-	-	ANTH,HIP1_clath_bdg,I_LWEQ
sp|O75147|OBSL1_HUMAN	9606.ENSP00000385636	0.0	3848.0	KOG0613@1|root,KOG0613@2759|Eukaryota,38GCW@33154|Opisthokonta,3BDPE@33208|Metazoa,3CZMN@33213|Bilateria,48S0F@7711|Chordata,49NFN@7742|Vertebrata,3J3ID@40674|Mammalia,35NXR@314146|Euarchontoglires,4MCIU@9443|Primates,4MYU4@9604|Hominidae	33208|Metazoa	Z	Obscurin-like 1	OBSL1	GO:0000226,GO:0003008,GO:0003012,GO:0003674,GO:0003779,GO:0005198,GO:0005488,GO:0005515,GO:0005575,GO:0005622,GO:0005623,GO:0005737,GO:0005794,GO:0005813,GO:0005815,GO:0005829,GO:0005856,GO:0005859,GO:0005911,GO:0006464,GO:0006807,GO:0006936,GO:0006941,GO:0006996,GO:0007010,GO:0007015,GO:0007017,GO:0007030,GO:0007088,GO:0007275,GO:0007346,GO:0007399,GO:0007507,GO:0008092,GO:0008093,GO:0008104,GO:…	-	ko:K19574	-	-	-	-	ko00000,ko03036	-	-	-	I-set
sp|O75161|NPHP4_HUMAN	9606.ENSP00000367398	0.0	2784.0	2C46V@1|root,2QUNP@2759|Eukaryota,39SBJ@33154|Opisthokonta,3BFF7@33208|Metazoa,3CZYG@33213|Bilateria,480YB@7711|Chordata,498NI@7742|Vertebrata,3J837@40674|Mammalia,35B0I@314146|Euarchontoglires,4MAZX@9443|Primates,4N3QY@9604|Hominidae	33208|Metazoa	Z	Nephronophthisis 4	NPHP4	GO:0000003,GO:0001654,GO:0001894,GO:0001895,GO:0003674,GO:0005198,GO:0005575,GO:0005622,GO:0005623,GO:0005737,GO:0005813,GO:0005815,GO:0005829,GO:0005856,GO:0005911,GO:0005929,GO:0006928,GO:0006996,GO:0007010,GO:0007154,GO:0007155,GO:0007165,GO:0007275,GO:0007399,GO:0007423,GO:0007568,GO:0007610,GO:0007617,GO:0007618,GO:0007626,GO:0007632,GO:0008104,GO:0008150,GO:0008340,GO:0009314,GO:0009416,GO:…	-	ko:K16478	-	-	-	-	ko00000,ko03036	-	-	-	-
sp|O75167|PHAR2_HUMAN	9606.ENSP00000417038	0.0	928.0	KOG4339@1|root,KOG4339@2759|Eukaryota,38H5E@33154|Opisthokonta,3BCST@33208|Metazoa,3CYB1@33213|Bilateria,48BA8@7711|Chordata,48WJM@7742|Vertebrata,3J67P@40674|Mammalia,35DX4@314146|Euarchontoglires,4MB38@9443|Primates,4MSJW@9604|Hominidae	33208|Metazoa	Z	Repeat in Drosophila CG10860, human KIAA0680 and C. elegans F26H9.2	PHACTR2	GO:0002576,GO:0005575,GO:0005622,GO:0005623,GO:0005737,GO:0005886,GO:0006810,GO:0006887,GO:0008150,GO:0009987,GO:0012505,GO:0012506,GO:0016020,GO:0016192,GO:0030141,GO:0030659,GO:0030667,GO:0031090,GO:0031091,GO:0031092,GO:0031410,GO:0031982,GO:0032940,GO:0043226,GO:0043227,GO:0043229,GO:0044422,GO:0044424,GO:0044433,GO:0044444,GO:0044446,GO:0044464,GO:0045055,GO:0046903,GO:0051179,GO:0051234,GO:…	-	ko:K17585	-	-	-	-	ko00000,ko01009	-	-	-	RPEL
sp|O75177|CREST_HUMAN	9606.ENSP00000333012	4.98e-233	647.0	KOG3227@1|root,KOG3227@2759|Eukaryota,38G9Z@33154|Opisthokonta,3BIDB@33208|Metazoa,3D0V6@33213|Bilateria,47YWI@7711|Chordata,48WZE@7742|Vertebrata,3JAE4@40674|Mammalia,35HJK@314146|Euarchontoglires,4MFT2@9443|Primates,4N2VT@9604|Hominidae	33208|Metazoa	K	SSXT protein (N-terminal region)	SS18L1	GO:0000228,GO:0000775,GO:0000776,GO:0000779,GO:0000780,GO:0000785,GO:0000790,GO:0000793,GO:0000794,GO:0003674,GO:0003676,GO:0003677,GO:0003700,GO:0005488,GO:0005575,GO:0005622,GO:0005623,GO:0005634,GO:0005654,GO:0005694,GO:0005737,GO:0005829,GO:0006355,GO:0007275,GO:0007399,GO:0008150,GO:0009889,GO:0009891,GO:0009893,GO:0009987,GO:0010468,GO:0010556,GO:0010557,GO:0010604,GO:0010628,GO:0010720,GO:…	-	-	-	-	-	-	-	-	-	-	SSXT
sp|O75190|DNJB6_HUMAN	9606.ENSP00000262177	7.53e-202	562.0	COG0484@1|root,KOG0714@2759|Eukaryota,38GYI@33154|Opisthokonta,3BBV4@33208|Metazoa,3CUNP@33213|Bilateria,4834S@7711|Chordata,493DM@7742|Vertebrata,3J8JC@40674|Mammalia,35CSE@314146|Euarchontoglires,4M6UN@9443|Primates,4N1FR@9604|Hominidae	33208|Metazoa	O	DnaJ molecular chaperone homology domain	DNAJB6	GO:0000003,GO:0001671,GO:0001701,GO:0001890,GO:0001892,GO:0003006,GO:0003674,GO:0003676,GO:0003677,GO:0005488,GO:0005515,GO:0005575,GO:0005622,GO:0005623,GO:0005634,GO:0005654,GO:0005737,GO:0005829,GO:0006355,GO:0006457,GO:0006996,GO:0007010,GO:0007155,GO:0007275,GO:0008047,GO:0008104,GO:0008150,GO:0009653,GO:0009790,GO:0009792,GO:0009889,GO:0009890,GO:0009892,GO:0009987,GO:0010466,GO:0010468,GO:…	-	ko:K09508,ko:K09512	ko04141,map04141	-	-	-	ko00000,ko00001,ko03110	-	-	-	DnaJ
sp|O75330|HMMR_HUMAN	9606.ENSP00000377492	0.0	1048.0	28I9A@1|root,2QQJM@2759|Eukaryota,39RKZ@33154|Opisthokonta,3BIEX@33208|Metazoa,3D4VR@33213|Bilateria,488XH@7711|Chordata,48X0P@7742|Vertebrata,3JDQ0@40674|Mammalia,35GKK@314146|Euarchontoglires,4MGGG@9443|Primates,4MS75@9604|Hominidae	33208|Metazoa	Z	Hyaluronan-mediated motility receptor (RHAMM)	HMMR	GO:0003674,GO:0005488,GO:0005539,GO:0005540,GO:0005575,GO:0005622,GO:0005623,GO:0005737,GO:0005813,GO:0005815,GO:0005829,GO:0005856,GO:0005886,GO:0006022,GO:0006026,GO:0006027,GO:0006082,GO:0006807,GO:0007346,GO:0008150,GO:0008152,GO:0009056,GO:0009057,GO:0009987,GO:0010389,GO:0010564,GO:0015630,GO:0016020,GO:0016054,GO:0019752,GO:0030203,GO:0030212,GO:0030214,GO:0031406,GO:0036094,GO:0043167,GO:…	-	ko:K06267	ko04512,map04512	-	-	-	ko00000,ko00001,ko00536,ko04090	-	-	-	HMMR_C,HMMR_N
sp|O75344|FKBP6_HUMAN	9606.ENSP00000252037	1.52e-238	655.0	COG0545@1|root,KOG0543@2759|Eukaryota,39S9Z@33154|Opisthokonta,3BDE1@33208|Metazoa,3CXW8@33213|Bilateria,487D2@7711|Chordata,493V3@7742|Vertebrata,3JAB8@40674|Mammalia,35HIE@314146|Euarchontoglires,4ME17@9443|Primates,4MW64@9604|Hominidae	33208|Metazoa	O	FK506 binding protein 6	FKBP6	GO:0000003,GO:0000228,GO:0000413,GO:0000793,GO:0000794,GO:0000795,GO:0003006,GO:0003674,GO:0003755,GO:0003824,GO:0005488,GO:0005515,GO:0005527,GO:0005528,GO:0005575,GO:0005622,GO:0005623,GO:0005634,GO:0005654,GO:0005694,GO:0005737,GO:0005829,GO:0006139,GO:0006259,GO:0006304,GO:0006305,GO:0006306,GO:0006457,GO:0006464,GO:0006725,GO:0006807,GO:0007049,GO:0007276,GO:0007281,GO:0007283,GO:0007292,GO:…	5.2.1.8	ko:K09572	-	-	-	-	ko00000,ko01000,ko03110	-	-	-	FKBP_C,TPR_2
sp|O75354|ENTP6_HUMAN	9606.ENSP00000365840	0.0	972.0	COG5371@1|root,KOG1385@2759|Eukaryota,38C6F@33154|Opisthokonta,3BHAS@33208|Metazoa,3CWFD@33213|Bilateria,48286@7711|Chordata,49105@7742|Vertebrata,3JBV1@40674|Mammalia,35I1S@314146|Euarchontoglires,4MIJK@9443|Primates,4MYAJ@9604|Hominidae	33208|Metazoa	F	GDA1/CD39 (nucleoside phosphatase) family	ENTPD6	GO:0000139,GO:0003674,GO:0003824,GO:0004382,GO:0005575,GO:0005576,GO:0005615,GO:0005622,GO:0005623,GO:0005737,GO:0005783,GO:0005794,GO:0005886,GO:0006109,GO:0006110,GO:0006139,GO:0006140,GO:0006163,GO:0006213,GO:0006220,GO:0006457,GO:0006458,GO:0006464,GO:0006486,GO:0006487,GO:0006725,GO:0006753,GO:0006793,GO:0006796,GO:0006807,GO:0008150,GO:0008152,GO:0008283,GO:0008894,GO:0009056,GO:0009058,GO:…	3.6.1.6	ko:K01511	ko00230,ko00240,map00230,map00240	-	R00155,R00328,R00961	RC00002	ko00000,ko00001,ko01000	-	-	-	GDA1_CD39
sp|O75366|AVIL_HUMAN	9606.ENSP00000257861	0.0	1661.0	KOG0443@1|root,KOG0443@2759|Eukaryota,38BDF@33154|Opisthokonta,3B9RZ@33208|Metazoa,3CXQR@33213|Bilateria,4865S@7711|Chordata,48Y44@7742|Vertebrata,3J4TD@40674|Mammalia,35K0B@314146|Euarchontoglires,4M98J@9443|Primates,4N1JZ@9604|Hominidae	33208|Metazoa	Z	Villin headpiece domain	AVIL	GO:0001726,GO:0001775,GO:0001786,GO:0002009,GO:0002102,GO:0002165,GO:0002252,GO:0002263,GO:0002274,GO:0002275,GO:0002283,GO:0002366,GO:0002376,GO:0002443,GO:0002444,GO:0002446,GO:0002682,GO:0002684,GO:0002694,GO:0003008,GO:0003012,GO:0003014,GO:0003674,GO:0003779,GO:0004857,GO:0004866,GO:0004869,GO:0005198,GO:0005200,GO:0005488,GO:0005509,GO:0005515,GO:0005543,GO:0005545,GO:0005546,GO:0005575,GO:…	-	ko:K05761,ko:K05768,ko:K08017	ko04666,ko04810,ko05203,map04666,map04810,map05203	-	-	-	ko00000,ko00001,ko04147,ko04812	-	-	-	Gelsolin,VHP
sp|O75367|H2AY_HUMAN	60711.ENSCSAP00000009550	3.57e-242	668.0	COG2110@1|root,COG5262@1|root,KOG1756@2759|Eukaryota,KOG2633@2759|Eukaryota,38D1S@33154|Opisthokonta,3BBB2@33208|Metazoa,3CRCF@33213|Bilateria,480MG@7711|Chordata,48Z6T@7742|Vertebrata,3J6WG@40674|Mammalia,35NHP@314146|Euarchontoglires,4ME9G@9443|Primates,3678B@314294|Cercopithecoidea	33208|Metazoa	B	Variant histone H2A which replaces conventional H2A in a subset of nucleosomes	H2AFY	GO:0000122,GO:0000182,GO:0000228,GO:0000775,GO:0000785,GO:0000786,GO:0000790,GO:0000792,GO:0000793,GO:0000803,GO:0000805,GO:0000976,GO:0000977,GO:0000979,GO:0001012,GO:0001046,GO:0001047,GO:0001067,GO:0001739,GO:0001740,GO:0001932,GO:0001933,GO:0003674,GO:0003676,GO:0003677,GO:0003682,GO:0003690,GO:0004857,GO:0004860,GO:0005488,GO:0005515,GO:0005575,GO:0005622,GO:0005623,GO:0005634,GO:0005694,GO:…	-	ko:K11251	ko04217,ko05034,ko05322,map04217,map05034,map05322	-	-	-	ko00000,ko00001,ko03036,ko04147	-	-	-	Histone,Histone_H2A_C,Macro
sp|O75368|SH3L1_HUMAN	60711.ENSCSAP00000006838	1.36e-77	231.0	KOG4023@1|root,KOG4023@2759|Eukaryota,3A1HV@33154|Opisthokonta,3BQJ0@33208|Metazoa,3D74M@33213|Bilateria,48F05@7711|Chordata,49BFY@7742|Vertebrata,3JH24@40674|Mammalia,35Q4G@314146|Euarchontoglires,4MK08@9443|Primates,36AWT@314294|Cercopithecoidea	33208|Metazoa	S	SH3 domain-binding glutamic acid-rich-like protein	SH3BGRL	GO:0003674,GO:0005070,GO:0005488,GO:0005515,GO:0005575,GO:0005622,GO:0005623,GO:0005634,GO:0005737,GO:0008150,GO:0009966,GO:0009967,GO:0010646,GO:0010647,GO:0023051,GO:0023056,GO:0030674,GO:0035591,GO:0043226,GO:0043227,GO:0043229,GO:0043231,GO:0044424,GO:0044464,GO:0048518,GO:0048522,GO:0048583,GO:0048584,GO:0050789,GO:0050794,GO:0060090,GO:0065007	-	-	-	-	-	-	-	-	-	-	SH3BGR
sp|O75369|FLNB_HUMAN	9597.XP_003811677.1	0.0	5253.0	COG5069@1|root,KOG0518@2759|Eukaryota,38DME@33154|Opisthokonta,3B9WI@33208|Metazoa,3CS2N@33213|Bilateria,480F7@7711|Chordata,492Z8@7742|Vertebrata,3J6HK@40674|Mammalia,35DC1@314146|Euarchontoglires,4MFEA@9443|Primates,4MU30@9604|Hominidae	33208|Metazoa	Z	Filamin/ABP280 repeat	FLNB	GO:0000003,GO:0000902,GO:0000904,GO:0001725,GO:0002064,GO:0002376,GO:0003006,GO:0003334,GO:0003382,GO:0003674,GO:0003779,GO:0005488,GO:0005515,GO:0005575,GO:0005622,GO:0005623,GO:0005634,GO:0005737,GO:0005829,GO:0005856,GO:0005884,GO:0005886,GO:0005903,GO:0005912,GO:0005924,GO:0005925,GO:0005938,GO:0006928,GO:0006935,GO:0006950,GO:0006952,GO:0006955,GO:0006996,GO:0007010,GO:0007015,GO:0007016,GO:…	-	ko:K04437	ko04010,ko04510,ko05132,ko05205,map04010,map04510,map05132,map05205	-	-	-	ko00000,ko00001,ko04147,ko04812	-	-	-	CH,Filamin
sp|O75381|PEX14_HUMAN	9541.XP_005544877.1	2.74e-248	684.0	KOG2629@1|root,KOG2629@2759|Eukaryota,38HJ0@33154|Opisthokonta,3BGMV@33208|Metazoa,3CS0N@33213|Bilateria,485W4@7711|Chordata,48VE8@7742|Vertebrata,3JCP0@40674|Mammalia,35N65@314146|Euarchontoglires,4MDXH@9443|Primates,366MR@314294|Cercopithecoidea	33208|Metazoa	MOU	Peroxisomal	PEX14	GO:0000226,GO:0001650,GO:0003674,GO:0003712,GO:0003714,GO:0005102,GO:0005488,GO:0005515,GO:0005575,GO:0005622,GO:0005623,GO:0005634,GO:0005730,GO:0005737,GO:0005777,GO:0005778,GO:0006355,GO:0006464,GO:0006605,GO:0006625,GO:0006807,GO:0006810,GO:0006886,GO:0006928,GO:0006996,GO:0007010,GO:0007017,GO:0007018,GO:0007031,GO:0008017,GO:0008092,GO:0008104,GO:0008150,GO:0008152,GO:0009889,GO:0009890,GO:…	-	ko:K13343	ko04146,map04146	-	-	-	ko00000,ko00001,ko04131	3.A.20.1	-	-	Pex14_N
sp|O75382|TRIM3_HUMAN	9597.XP_003819123.1	0.0	1046.0	KOG2177@1|root,KOG2177@2759|Eukaryota,38EA3@33154|Opisthokonta,3BFJH@33208|Metazoa,3CRTV@33213|Bilateria,47YXB@7711|Chordata,48WB8@7742|Vertebrata,3JD1J@40674|Mammalia,359VB@314146|Euarchontoglires,4MF3B@9443|Primates,4N00B@9604|Hominidae	33208|Metazoa	O	6-bladed beta-propeller	TRIM3	GO:0003674,GO:0003824,GO:0004842,GO:0005488,GO:0005515,GO:0005575,GO:0005622,GO:0005623,GO:0005737,GO:0006464,GO:0006807,GO:0007275,GO:0007399,GO:0008022,GO:0008150,GO:0008152,GO:0009987,GO:0016567,GO:0016740,GO:0019538,GO:0019787,GO:0032446,GO:0032501,GO:0032502,GO:0036211,GO:0043170,GO:0043412,GO:0044237,GO:0044238,GO:0044260,GO:0044267,GO:0044424,GO:0044464,GO:0048731,GO:0048856,GO:0061630,GO:…	-	ko:K11997	-	-	-	-	ko00000,ko04121	-	-	-	Filamin,NHL,zf-B_box,zf-RING_UBOX
sp|O75400|PR40A_HUMAN	9541.XP_005573255.1	0.0	1378.0	COG5104@1|root,KOG0152@2759|Eukaryota,38BMW@33154|Opisthokonta,3BA24@33208|Metazoa,3CTPT@33213|Bilateria,484RQ@7711|Chordata,48W4M@7742|Vertebrata,3JA2E@40674|Mammalia,35BKY@314146|Euarchontoglires,4ME4E@9443|Primates,369EU@314294|Cercopithecoidea	33208|Metazoa	A	pre-mRNA processing factor 40 homolog A	PRPF40A	GO:0000375,GO:0000377,GO:0000398,GO:0003674,GO:0003676,GO:0003723,GO:0005488,GO:0005515,GO:0005575,GO:0005622,GO:0005623,GO:0005634,GO:0005654,GO:0005681,GO:0005684,GO:0005685,GO:0005737,GO:0005829,GO:0006139,GO:0006396,GO:0006397,GO:0006725,GO:0006807,GO:0006928,GO:0006996,GO:0007010,GO:0008150,GO:0008152,GO:0008360,GO:0008380,GO:0009987,GO:0010467,GO:0010564,GO:0016043,GO:0016070,GO:0016071,GO:…	-	ko:K12821	ko03040,map03040	-	-	-	ko00000,ko00001,ko03041	-	-	-	FF,WW
sp|O75427|LRCH4_HUMAN	9606.ENSP00000309689	0.0	1163.0	COG4886@1|root,KOG0532@2759|Eukaryota,39UDW@33154|Opisthokonta,3BIC7@33208|Metazoa,3CXE9@33213|Bilateria,487G7@7711|Chordata,48VNV@7742|Vertebrata,3J4F6@40674|Mammalia,35F02@314146|Euarchontoglires,4MCMY@9443|Primates,4MWSG@9604|Hominidae	33208|Metazoa	Z	Calponin homology domain	LRCH4	GO:0005575,GO:0005622,GO:0005623,GO:0005634,GO:0005654,GO:0005737,GO:0005886,GO:0006355,GO:0007154,GO:0007163,GO:0007165,GO:0007275,GO:0007399,GO:0008150,GO:0009889,GO:0009890,GO:0009892,GO:0009987,GO:0010468,GO:0010556,GO:0010558,GO:0010605,GO:0010629,GO:0016020,GO:0016323,GO:0016604,GO:0016605,GO:0019219,GO:0019222,GO:0023052,GO:0030011,GO:0031323,GO:0031324,GO:0031326,GO:0031327,GO:0031974,GO:…	-	-	-	-	-	-	-	-	-	-	CH,LRR_8
sp|O75431|MTX2_HUMAN	9597.XP_003815584.1	6.67e-194	537.0	KOG3027@1|root,KOG3027@2759|Eukaryota,39TVI@33154|Opisthokonta,3BAN3@33208|Metazoa,3CUY0@33213|Bilateria,487QY@7711|Chordata,48WA7@7742|Vertebrata,3J6K4@40674|Mammalia,35HH4@314146|Euarchontoglires,4MHH5@9443|Primates,4N1PE@9604|Hominidae	33208|Metazoa	U	Glutathione S-transferase N-terminal domain	MTX2	GO:0005575,GO:0005622,GO:0005623,GO:0005634,GO:0005730,GO:0005737,GO:0005739,GO:0005740,GO:0005741,GO:0006605,GO:0006626,GO:0006810,GO:0006839,GO:0006886,GO:0006996,GO:0007005,GO:0008104,GO:0008150,GO:0009987,GO:0015031,GO:0015833,GO:0016020,GO:0016043,GO:0019867,GO:0031090,GO:0031966,GO:0031967,GO:0031968,GO:0031974,GO:0031975,GO:0031981,GO:0033036,GO:0033365,GO:0034613,GO:0042886,GO:0043226,GO:…	-	ko:K17776	-	-	-	-	ko00000,ko03029	-	-	-	GST_C_6,Tom37
sp|O75478|TAD2A_HUMAN	61622.XP_010375169.1	0.0	902.0	COG5114@1|root,KOG0457@2759|Eukaryota,38BI9@33154|Opisthokonta,3B9R7@33208|Metazoa,3CXF9@33213|Bilateria,47Z5M@7711|Chordata,497M8@7742|Vertebrata,3J288@40674|Mammalia,3594Q@314146|Euarchontoglires,4MASC@9443|Primates,367PM@314294|Cercopithecoidea	33208|Metazoa	K	Transcriptional adaptor 2A	TADA2A	GO:0000123,GO:0000125,GO:0000278,GO:0000785,GO:0000981,GO:0001932,GO:0003674,GO:0003682,GO:0003700,GO:0003712,GO:0003713,GO:0005488,GO:0005515,GO:0005575,GO:0005622,GO:0005623,GO:0005634,GO:0005654,GO:0005671,GO:0005694,GO:0005819,GO:0005856,GO:0006139,GO:0006325,GO:0006338,GO:0006351,GO:0006355,GO:0006357,GO:0006366,GO:0006464,GO:0006473,GO:0006475,GO:0006725,GO:0006807,GO:0006996,GO:0007049,GO:…	-	ko:K03012,ko:K11314	ko00230,ko00240,ko01100,ko03020,ko05016,ko05169,map00230,map00240,map01100,map03020,map05016,map05169	M00180	R00435,R00441,R00442,R00443	RC02795	br01611,ko00000,ko00001,ko00002,ko03021,ko03036,ko03400	-	-	-	Myb_DNA-binding,SWIRM
sp|O75489|NDUS3_HUMAN	9606.ENSP00000263774	2.94e-193	535.0	COG0852@1|root,KOG1713@2759|Eukaryota,38BAK@33154|Opisthokonta,3B9TX@33208|Metazoa,3CTAV@33213|Bilateria,489WC@7711|Chordata,497AE@7742|Vertebrata,3J6NZ@40674|Mammalia,35MT5@314146|Euarchontoglires,4MHX2@9443|Primates,4N2B6@9604|Hominidae	33208|Metazoa	C	NADH dehydrogenase (ubiquinone) activity	NDUFS3	GO:0001558,GO:0003674,GO:0003824,GO:0003954,GO:0005575,GO:0005622,GO:0005623,GO:0005634,GO:0005654,GO:0005737,GO:0005739,GO:0005740,GO:0005743,GO:0005746,GO:0005747,GO:0005759,GO:0006091,GO:0006119,GO:0006120,GO:0006139,GO:0006163,GO:0006725,GO:0006753,GO:0006793,GO:0006796,GO:0006807,GO:0006996,GO:0007005,GO:0007275,GO:0007568,GO:0008137,GO:0008150,GO:0008152,GO:0008340,GO:0009055,GO:0009117,GO:…	1.6.5.3,1.6.99.3	ko:K03936	ko00190,ko01100,ko04714,ko04723,ko04932,ko05010,ko05012,ko05016,map00190,map01100,map04714,map04723,map04932,map05010,map05012,map05016	M00143	R11945	RC00061	ko00000,ko00001,ko00002,ko01000	3.D.1.6	-	-	Complex1_30kDa
sp|O75528|TADA3_HUMAN	10160.XP_004625095.1	3.88e-301	822.0	KOG4191@1|root,KOG4191@2759|Eukaryota,38BR0@33154|Opisthokonta,3BA38@33208|Metazoa,3CSQC@33213|Bilateria,482SC@7711|Chordata,496KW@7742|Vertebrata,3J8S0@40674|Mammalia,35C2G@314146|Euarchontoglires,4PSA4@9989|Rodentia	33208|Metazoa	B	Transcriptional adapter 3	TADA3	GO:0000123,GO:0000124,GO:0000278,GO:0000428,GO:0001932,GO:0003674,GO:0003682,GO:0003700,GO:0003712,GO:0003713,GO:0003824,GO:0005102,GO:0005488,GO:0005515,GO:0005575,GO:0005622,GO:0005623,GO:0005634,GO:0005654,GO:0005667,GO:0005671,GO:0005694,GO:0005700,GO:0005703,GO:0005705,GO:0005819,GO:0005856,GO:0006325,GO:0006338,GO:0006355,GO:0006357,GO:0006464,GO:0006468,GO:0006473,GO:0006475,GO:0006508,GO:…	-	ko:K11315	ko05165,map05165	-	-	-	ko00000,ko00001,ko03021,ko03036	-	-	-	Ada3
sp|O75530|EED_HUMAN	10029.XP_007634572.1	0.0	898.0	KOG1034@1|root,KOG1034@2759|Eukaryota,38HUK@33154|Opisthokonta,3BA9S@33208|Metazoa,3D2R8@33213|Bilateria,486ME@7711|Chordata,48YHA@7742|Vertebrata,3J2IJ@40674|Mammalia,35MUR@314146|Euarchontoglires,4Q77B@9989|Rodentia	33208|Metazoa	K	Polycomb protein	EED	GO:0000122,GO:0000228,GO:0000785,GO:0000786,GO:0000790,GO:0000792,GO:0000803,GO:0000976,GO:0000977,GO:0000978,GO:0000987,GO:0001012,GO:0001067,GO:0001739,GO:0003674,GO:0003676,GO:0003677,GO:0003682,GO:0003690,GO:0003824,GO:0005488,GO:0005515,GO:0005575,GO:0005622,GO:0005623,GO:0005634,GO:0005654,GO:0005694,GO:0005700,GO:0005720,GO:0005737,GO:0005829,GO:0006139,GO:0006325,GO:0006338,GO:0006342,GO:…	-	ko:K11462	-	-	-	-	ko00000,ko03036	-	-	-	WD40
sp|O75531|BAF_HUMAN	10029.XP_007608906.1	3.24e-62	190.0	KOG4233@1|root,KOG4233@2759|Eukaryota,3A5ZB@33154|Opisthokonta,3BSP6@33208|Metazoa,3D8GH@33213|Bilateria,48FE3@7711|Chordata,49C8X@7742|Vertebrata,3JHBY@40674|Mammalia,35QHI@314146|Euarchontoglires,4Q616@9989|Rodentia	33208|Metazoa	BL	DNA integration	BANF1	GO:0000003,GO:0000278,GO:0000775,GO:0000779,GO:0000793,GO:0003006,GO:0003674,GO:0003676,GO:0003677,GO:0003690,GO:0005488,GO:0005515,GO:0005575,GO:0005622,GO:0005623,GO:0005634,GO:0005635,GO:0005654,GO:0005694,GO:0005737,GO:0005829,GO:0006139,GO:0006259,GO:0006323,GO:0006725,GO:0006807,GO:0006810,GO:0006996,GO:0006997,GO:0006998,GO:0007049,GO:0007059,GO:0007084,GO:0007275,GO:0007276,GO:0007281,GO:…	-	ko:K21870	-	-	-	-	ko00000,ko03036	-	-	-	BAF
sp|O75533|SF3B1_HUMAN	10090.ENSMUSP00000027127	0.0	2465.0	COG5181@1|root,KOG0213@2759|Eukaryota,38D0T@33154|Opisthokonta,3BDRI@33208|Metazoa,3CS7G@33213|Bilateria,485QU@7711|Chordata,490W1@7742|Vertebrata,3JB83@40674|Mammalia,35D9I@314146|Euarchontoglires,4PTXJ@9989|Rodentia	33208|Metazoa	A	Splicing factor 3B subunit 1	SF3B1	GO:0000245,GO:0000375,GO:0000377,GO:0000398,GO:0000785,GO:0001701,GO:0001824,GO:0001825,GO:0003002,GO:0003674,GO:0003676,GO:0003682,GO:0003723,GO:0003729,GO:0005488,GO:0005575,GO:0005622,GO:0005623,GO:0005634,GO:0005654,GO:0005681,GO:0005684,GO:0005686,GO:0005689,GO:0005694,GO:0006139,GO:0006396,GO:0006397,GO:0006725,GO:0006807,GO:0007275,GO:0007389,GO:0008150,GO:0008152,GO:0008380,GO:0009653,GO:…	-	ko:K12828	ko03040,map03040	M00352	-	-	ko00000,ko00001,ko00002,ko03036,ko03041	-	-	-	SF3b1
sp|O75570|RF1M_HUMAN	9597.XP_008956949.1	0.0	880.0	COG0216@1|root,KOG2726@2759|Eukaryota,38CVW@33154|Opisthokonta,3B9G3@33208|Metazoa,3CTVN@33213|Bilateria,48835@7711|Chordata,48W0D@7742|Vertebrata,3J9E9@40674|Mammalia,35MA1@314146|Euarchontoglires,4MEHZ@9443|Primates,4N4IF@9604|Hominidae	33208|Metazoa	K	PCRF	MTRF1	GO:0003674,GO:0003676,GO:0003723,GO:0003747,GO:0005488,GO:0005575,GO:0005622,GO:0005623,GO:0005737,GO:0005739,GO:0006412,GO:0006415,GO:0006417,GO:0006449,GO:0006518,GO:0006807,GO:0008079,GO:0008135,GO:0008150,GO:0008152,GO:0009058,GO:0009059,GO:0009889,GO:0009987,GO:0010467,GO:0010468,GO:0010556,GO:0010608,GO:0016043,GO:0016149,GO:0019222,GO:0019538,GO:0022411,GO:0031323,GO:0031326,GO:0032268,GO:…	-	ko:K02835	-	-	-	-	ko00000,ko03012	-	-	-	PCRF,RF-1
sp|O75582|KS6A5_HUMAN	9597.XP_003832812.1	0.0	1548.0	KOG0603@1|root,KOG0603@2759|Eukaryota,3AMZM@33154|Opisthokonta,3BB8W@33208|Metazoa,3CWC7@33213|Bilateria,481TB@7711|Chordata,48VNU@7742|Vertebrata,3J37J@40674|Mammalia,35ENN@314146|Euarchontoglires,4MH20@9443|Primates,4N1GR@9604|Hominidae	33208|Metazoa	B	histone H2A-S1 phosphorylation	RPS6KA5	GO:0000003,GO:0000166,GO:0000228,GO:0000723,GO:0000803,GO:0000805,GO:0000902,GO:0000904,GO:0001817,GO:0001818,GO:0001932,GO:0001934,GO:0002218,GO:0002220,GO:0002223,GO:0002253,GO:0002376,GO:0002429,GO:0002682,GO:0002684,GO:0002757,GO:0002758,GO:0002764,GO:0002768,GO:0003006,GO:0003674,GO:0003824,GO:0004672,GO:0004674,GO:0005488,GO:0005515,GO:0005524,GO:0005575,GO:0005622,GO:0005623,GO:0005634,GO:…	2.7.11.1	ko:K04445,ko:K16510	ko04010,ko04261,ko04668,ko04713,ko04722,ko05200,ko05206,ko05219,map04010,map04261,map04668,map04713,map04722,map05200,map05206,map05219	-	-	-	ko00000,ko00001,ko01000,ko01001	-	-	-	Pkinase,Pkinase_C
sp|O75607|NPM3_HUMAN	9597.XP_003825556.1	2.47e-113	326.0	2C49J@1|root,2S1E6@2759|Eukaryota,39XYF@33154|Opisthokonta,3BSQJ@33208|Metazoa,3CT7A@33213|Bilateria,48AMW@7711|Chordata,498Z8@7742|Vertebrata,3J3WY@40674|Mammalia,35EMZ@314146|Euarchontoglires,4MJZD@9443|Primates,4MXCY@9604|Hominidae	33208|Metazoa	K	Nucleoplasmin/nucleophosmin domain	NPM3	GO:0000003,GO:0003674,GO:0005488,GO:0005515,GO:0005575,GO:0005622,GO:0005623,GO:0005634,GO:0005730,GO:0005737,GO:0005829,GO:0005856,GO:0006139,GO:0006325,GO:0006338,GO:0006351,GO:0006364,GO:0006396,GO:0006725,GO:0006807,GO:0006996,GO:0006997,GO:0007338,GO:0008150,GO:0008152,GO:0009058,GO:0009059,GO:0009303,GO:0009566,GO:0009987,GO:0010467,GO:0015629,GO:0016043,GO:0016070,GO:0016072,GO:0018130,GO:…	-	ko:K11278	-	-	-	-	ko00000,ko03036	-	-	-	Nucleoplasmin
sp|O75643|U520_HUMAN	61622.XP_010360379.1	0.0	4215.0	COG1204@1|root,KOG0951@2759|Eukaryota,3ARV9@33154|Opisthokonta,3BYCJ@33208|Metazoa,3CW5J@33213|Bilateria,489T7@7711|Chordata,492SX@7742|Vertebrata,3JD8Y@40674|Mammalia,35AF1@314146|Euarchontoglires,4M7QS@9443|Primates,35YWH@314294|Cercopithecoidea	33208|Metazoa	A	Small nuclear ribonucleoprotein	SNRNP200	GO:0000003,GO:0000245,GO:0000354,GO:0000375,GO:0000377,GO:0000381,GO:0000398,GO:0003674,GO:0003724,GO:0003824,GO:0004004,GO:0004386,GO:0005488,GO:0005515,GO:0005575,GO:0005622,GO:0005623,GO:0005634,GO:0005654,GO:0005681,GO:0005682,GO:0006139,GO:0006396,GO:0006397,GO:0006725,GO:0006807,GO:0007276,GO:0007283,GO:0008026,GO:0008150,GO:0008152,GO:0008186,GO:0008380,GO:0009987,GO:0010467,GO:0010468,GO:…	3.6.4.13	ko:K12854	ko03040,map03040	M00354,M00355	-	-	ko00000,ko00001,ko00002,ko01000,ko03041	-	-	-	DEAD,Helicase_C,Sec63
sp|O75688|PPM1B_HUMAN	9597.XP_003822692.1	0.0	954.0	COG0631@1|root,KOG0697@2759|Eukaryota,38F77@33154|Opisthokonta,3BA5S@33208|Metazoa,3CXRV@33213|Bilateria,47Z8U@7711|Chordata,48YVF@7742|Vertebrata,3J7N7@40674|Mammalia,35GD0@314146|Euarchontoglires,4MD62@9443|Primates,4MS7Y@9604|Hominidae	33208|Metazoa	T	Protein serine/threonine phosphatase 2C, C-terminal domain	PPM1B	GO:0000278,GO:0001654,GO:0001700,GO:0001745,GO:0001817,GO:0001818,GO:0001932,GO:0001933,GO:0002009,GO:0002165,GO:0002682,GO:0002683,GO:0002697,GO:0002698,GO:0002831,GO:0002832,GO:0003674,GO:0003824,GO:0004721,GO:0004722,GO:0005575,GO:0005622,GO:0005623,GO:0005634,GO:0005730,GO:0005737,GO:0005829,GO:0006464,GO:0006469,GO:0006470,GO:0006497,GO:0006498,GO:0006499,GO:0006793,GO:0006796,GO:0006807,GO:…	3.1.3.16	ko:K04457,ko:K04461	ko04010,ko04013,map04010,map04013	-	-	-	ko00000,ko00001,ko01000,ko01009	-	-	-	PP2C,PP2C_C
sp|O75717|WDHD1_HUMAN	9606.ENSP00000353793	0.0	2243.0	KOG1274@1|root,KOG1274@2759|Eukaryota,38GB7@33154|Opisthokonta,3BAXM@33208|Metazoa,3CYSA@33213|Bilateria,482PE@7711|Chordata,494A1@7742|Vertebrata,3J5CV@40674|Mammalia,35K12@314146|Euarchontoglires,4MBR2@9443|Primates,4N45K@9604|Hominidae	33208|Metazoa	B	Minichromosome loss protein, Mcl1, middle region	WDHD1	GO:0000228,GO:0000278,GO:0000775,GO:0000981,GO:0003674,GO:0003676,GO:0003677,GO:0003682,GO:0003700,GO:0003723,GO:0005488,GO:0005515,GO:0005575,GO:0005622,GO:0005623,GO:0005634,GO:0005654,GO:0005657,GO:0005694,GO:0005737,GO:0006139,GO:0006259,GO:0006260,GO:0006261,GO:0006325,GO:0006355,GO:0006357,GO:0006396,GO:0006725,GO:0006807,GO:0006996,GO:0007049,GO:0007275,GO:0008150,GO:0008152,GO:0009058,GO:…	-	ko:K11274	-	-	-	-	ko00000,ko03036	-	-	-	ANAPC4_WD40,HMG_box,Mcl1_mid,WD40
sp|O75886|STAM2_HUMAN	9606.ENSP00000263904	0.0	925.0	KOG2199@1|root,KOG2199@2759|Eukaryota,38HGY@33154|Opisthokonta,3BE6G@33208|Metazoa,3CVJP@33213|Bilateria,488NV@7711|Chordata,48YV8@7742|Vertebrata,3JDW1@40674|Mammalia,35MND@314146|Euarchontoglires,4MGAS@9443|Primates,4MXHK@9604|Hominidae	33208|Metazoa	U	Signal transducing adaptor molecule (SH3 domain and ITAM motif) 2	STAM2	GO:0000003,GO:0001505,GO:0001932,GO:0001933,GO:0003674,GO:0005070,GO:0005488,GO:0005515,GO:0005575,GO:0005622,GO:0005623,GO:0005634,GO:0005654,GO:0005737,GO:0005768,GO:0005769,GO:0005829,GO:0005929,GO:0006464,GO:0006508,GO:0006807,GO:0006810,GO:0006836,GO:0006897,GO:0006914,GO:0006950,GO:0006996,GO:0007032,GO:0007034,GO:0007041,GO:0007154,GO:0007165,GO:0007166,GO:0007167,GO:0007169,GO:0007267,GO:…	-	ko:K04705	ko04144,ko04630,map04144,map04630	M00408	-	-	ko00000,ko00001,ko00002,ko04131	-	-	-	SH3_1,UIM,VHS
sp|O75909|CCNK_HUMAN	9555.ENSPANP00000013201	0.0	925.0	COG5333@1|root,KOG0834@2759|Eukaryota,39RTK@33154|Opisthokonta,3BG9Y@33208|Metazoa,3CTVQ@33213|Bilateria,48A2T@7711|Chordata,496K0@7742|Vertebrata,3J36D@40674|Mammalia,35FRK@314146|Euarchontoglires,4MEVR@9443|Primates,366Z5@314294|Cercopithecoidea	33208|Metazoa	D	Belongs to the cyclin family	CCNK	GO:0000079,GO:0000307,GO:0001701,GO:0001932,GO:0001934,GO:0002944,GO:0002945,GO:0003674,GO:0003824,GO:0004672,GO:0004674,GO:0004693,GO:0005488,GO:0005515,GO:0005575,GO:0005622,GO:0005623,GO:0005634,GO:0005654,GO:0006139,GO:0006351,GO:0006354,GO:0006355,GO:0006357,GO:0006366,GO:0006368,GO:0006464,GO:0006468,GO:0006725,GO:0006793,GO:0006796,GO:0006807,GO:0006950,GO:0006974,GO:0007275,GO:0008150,GO:…	-	-	-	-	-	-	-	-	-	-	Cyclin_C,Cyclin_N
sp|O75914|PAK3_HUMAN	9597.XP_008973792.1	0.0	1052.0	KOG0578@1|root,KOG0578@2759|Eukaryota,38BIW@33154|Opisthokonta,3BC3V@33208|Metazoa,3CT3W@33213|Bilateria,47ZR8@7711|Chordata,49337@7742|Vertebrata,3J2KB@40674|Mammalia,35N5V@314146|Euarchontoglires,4MAZU@9443|Primates,4MTFF@9604|Hominidae	33208|Metazoa	T	MAP kinase kinase activity	PAK3	GO:0000003,GO:0000165,GO:0000166,GO:0000187,GO:0000902,GO:0000904,GO:0001700,GO:0001882,GO:0001883,GO:0001932,GO:0001934,GO:0002009,GO:0002119,GO:0002164,GO:0002165,GO:0002218,GO:0002220,GO:0002223,GO:0002253,GO:0002376,GO:0002429,GO:0002682,GO:0002684,GO:0002694,GO:0002696,GO:0002757,GO:0002758,GO:0002764,GO:0002768,GO:0003006,GO:0003674,GO:0003824,GO:0004672,GO:0004674,GO:0004708,GO:0004712,GO:…	2.7.11.1,6.3.2.17	ko:K01930,ko:K04409,ko:K04410,ko:K05733	ko00790,ko01100,ko01523,ko04010,ko04011,ko04012,ko04014,ko04024,ko04062,ko04360,ko04392,ko04510,ko04650,ko04660,ko04666,ko04810,ko05120,ko05205,ko05211,map00790,map01100,map01523,map04010,map04011,map04012,map04014,map04024,map04062,map04360,map04392,map04510,map04650,map04660,map04666,map04810,map05120,map05205,map05211	-	R00942,R02237,R04241	RC00064,RC00090,RC00162	ko00000,ko00001,ko01000,ko01001,ko03036,ko04131	-	-	-	PBD,Pkinase
sp|O75937|DNJC8_HUMAN	61853.ENSNLEP00000011905	1.09e-153	434.0	KOG1150@1|root,KOG1150@2759|Eukaryota,38PJP@33154|Opisthokonta,3BCRE@33208|Metazoa,3CST5@33213|Bilateria,485BR@7711|Chordata,48YYY@7742|Vertebrata,3JDEK@40674|Mammalia,35MUQ@314146|Euarchontoglires,4MAE7@9443|Primates	33208|Metazoa	O	homolog, subfamily C, member 8	DNAJC8	GO:0000375,GO:0000377,GO:0000398,GO:0003674,GO:0005488,GO:0005515,GO:0005575,GO:0005576,GO:0005622,GO:0005623,GO:0005634,GO:0005654,GO:0005737,GO:0005829,GO:0006139,GO:0006396,GO:0006397,GO:0006725,GO:0006807,GO:0008150,GO:0008152,GO:0008380,GO:0009987,GO:0010467,GO:0016070,GO:0016071,GO:0030544,GO:0031072,GO:0031974,GO:0031981,GO:0034641,GO:0043170,GO:0043226,GO:0043227,GO:0043229,GO:0043231,GO:…	-	ko:K09528	-	-	-	-	ko00000,ko03041,ko03110	-	-	-	DnaJ
sp|O75947|ATP5H_HUMAN	9593.ENSGGOP00000013376	4.8e-114	327.0	KOG3366@1|root,KOG3366@2759|Eukaryota,39ZX3@33154|Opisthokonta,3BPDA@33208|Metazoa,3D6B6@33213|Bilateria,48E8E@7711|Chordata,497RG@7742|Vertebrata,3J8BS@40674|Mammalia,35FZ4@314146|Euarchontoglires,4ME8H@9443|Primates,4MXGP@9604|Hominidae	33208|Metazoa	C	Mitochondrial membrane ATP synthase (F(1)F(0) ATP synthase or Complex V) produces ATP from ADP in the presence of a proton gradient across the membrane which is generated by electron transport complexes of the respiratory chain. F-type ATPases consist of two structural domains, F(1) - containing the extramembraneous catalytic core and F(0) - containing the membrane proton channel, linked together…	ATP5H	GO:0000274,GO:0000276,GO:0001932,GO:0001933,GO:0003674,GO:0005215,GO:0005575,GO:0005622,GO:0005623,GO:0005634,GO:0005654,GO:0005737,GO:0005739,GO:0005740,GO:0005743,GO:0005753,GO:0006091,GO:0006119,GO:0006139,GO:0006163,GO:0006164,GO:0006725,GO:0006753,GO:0006754,GO:0006793,GO:0006796,GO:0006807,GO:0006810,GO:0006811,GO:0006812,GO:0006839,GO:0006950,GO:0006979,GO:0006996,GO:0007005,GO:0007006,GO:…	-	ko:K02138	ko00190,ko01100,ko04714,ko05010,ko05012,ko05016,map00190,map01100,map04714,map05010,map05012,map05016	M00158	-	-	ko00000,ko00001,ko00002	3.A.2.1	-	-	Mt_ATP-synt_D
sp|O75964|ATP5L_HUMAN	60711.ENSCSAP00000018102	5.83e-67	203.0	KOG4103@1|root,KOG4103@2759|Eukaryota,3A7E7@33154|Opisthokonta,3BSU7@33208|Metazoa,3D888@33213|Bilateria,48RE3@7711|Chordata,49H0Y@7742|Vertebrata,3JQ3D@40674|Mammalia,35U7I@314146|Euarchontoglires,4MJT0@9443|Primates,36AXZ@314294|Cercopithecoidea	33208|Metazoa	C	Mitochondrial ATP synthase g subunit	ATP5L	GO:0000276,GO:0003674,GO:0005215,GO:0005575,GO:0005622,GO:0005623,GO:0005737,GO:0005739,GO:0005740,GO:0005743,GO:0005753,GO:0006091,GO:0006119,GO:0006139,GO:0006163,GO:0006164,GO:0006725,GO:0006753,GO:0006754,GO:0006793,GO:0006796,GO:0006807,GO:0006810,GO:0006811,GO:0006812,GO:0006839,GO:0006996,GO:0007005,GO:0007006,GO:0007007,GO:0008150,GO:0008152,GO:0009058,GO:0009117,GO:0009123,GO:0009124,GO:…	-	ko:K02140	ko00190,ko01100,ko04714,map00190,map01100,map04714	M00158	-	-	ko00000,ko00001,ko00002	3.A.2.1	-	-	ATP-synt_G
sp|O76027|ANXA9_HUMAN	9606.ENSP00000357943	6.44e-240	660.0	KOG0819@1|root,KOG0819@2759|Eukaryota,39WZ0@33154|Opisthokonta,3BMAT@33208|Metazoa,3D3A1@33213|Bilateria,484X3@7711|Chordata,490T8@7742|Vertebrata,3JBPN@40674|Mammalia,35AVS@314146|Euarchontoglires,4MFNT@9443|Primates,4N26U@9604|Hominidae	33208|Metazoa	U	Annexin A9	ANXA9	GO:0001786,GO:0003674,GO:0004888,GO:0005488,GO:0005515,GO:0005543,GO:0005575,GO:0005622,GO:0005623,GO:0005737,GO:0005829,GO:0007154,GO:0007155,GO:0007165,GO:0008150,GO:0008289,GO:0009986,GO:0009987,GO:0015464,GO:0022610,GO:0023052,GO:0030594,GO:0038023,GO:0042802,GO:0042803,GO:0043167,GO:0043168,GO:0044424,GO:0044444,GO:0044464,GO:0046983,GO:0050789,GO:0050794,GO:0050896,GO:0051716,GO:0060089,GO:…	-	ko:K17090	-	-	-	-	ko00000	1.A.31	-	-	Annexin
sp|O76041|NEBL_HUMAN	9606.ENSP00000366326	0.0	1051.0	KOG1702@1|root,KOG1702@2759|Eukaryota,38E8J@33154|Opisthokonta,3BE0T@33208|Metazoa,3CWR0@33213|Bilateria,484J2@7711|Chordata,495Q0@7742|Vertebrata,3JDA8@40674|Mammalia,358W2@314146|Euarchontoglires,4M6X5@9443|Primates,4N62G@9604|Hominidae	33208|Metazoa	Z	Nebulette	NEBL	GO:0001725,GO:0003674,GO:0003779,GO:0005198,GO:0005488,GO:0005515,GO:0005523,GO:0005575,GO:0005622,GO:0005623,GO:0005737,GO:0005856,GO:0006996,GO:0007010,GO:0007015,GO:0007275,GO:0007507,GO:0008092,GO:0008150,GO:0008307,GO:0009653,GO:0009888,GO:0009987,GO:0010927,GO:0014706,GO:0015629,GO:0016043,GO:0022607,GO:0030016,GO:0030017,GO:0030018,GO:0030029,GO:0030036,GO:0030154,GO:0030239,GO:0031005,GO:…	-	ko:K18267	-	-	-	-	ko00000,ko04147	-	-	-	Nebulin,SH3_9
sp|O94759|TRPM2_HUMAN	9606.ENSP00000381023	0.0	3043.0	KOG3614@1|root,KOG4195@1|root,KOG3614@2759|Eukaryota,KOG4195@2759|Eukaryota,38D2H@33154|Opisthokonta,3BASE@33208|Metazoa,3CSW8@33213|Bilateria,487JC@7711|Chordata,4918U@7742|Vertebrata,3J41X@40674|Mammalia,35BG9@314146|Euarchontoglires,4M9NY@9443|Primates,4N18E@9604|Hominidae	33208|Metazoa	P	Transient receptor potential cation channel, subfamily M, member 2	TRPM2	GO:0000003,GO:0000041,GO:0000302,GO:0000323,GO:0001659,GO:0001775,GO:0002252,GO:0002263,GO:0002274,GO:0002275,GO:0002283,GO:0002366,GO:0002376,GO:0002407,GO:0002443,GO:0002444,GO:0002446,GO:0002520,GO:0002521,GO:0002791,GO:0002793,GO:0003674,GO:0005215,GO:0005216,GO:0005217,GO:0005261,GO:0005262,GO:0005384,GO:0005488,GO:0005509,GO:0005575,GO:0005622,GO:0005623,GO:0005737,GO:0005764,GO:0005765,GO:…	3.6.1.13	ko:K04977,ko:K04983	ko04621,ko04750,ko04921,map04621,map04750,map04921	-	-	-	ko00000,ko00001,ko01000,ko04040	1.A.4.5.5,1.A.4.5.7	-	-	Ion_trans
sp|O94761|RECQ4_HUMAN	9606.ENSP00000482313	0.0	2429.0	COG0514@1|root,KOG0351@2759|Eukaryota,38PEB@33154|Opisthokonta,3BAJ0@33208|Metazoa,3D0J9@33213|Bilateria,487VI@7711|Chordata,498US@7742|Vertebrata,3J3HX@40674|Mammalia,358X8@314146|Euarchontoglires,4MHXZ@9443|Primates,4MX6G@9604|Hominidae	33208|Metazoa	L	helicase superfamily c-terminal domain	RECQL4	GO:0000003,GO:0000166,GO:0000217,GO:0000405,GO:0000723,GO:0000724,GO:0000725,GO:0000733,GO:0000781,GO:0001501,GO:0002064,GO:0002065,GO:0002066,GO:0002164,GO:0003006,GO:0003674,GO:0003676,GO:0003677,GO:0003678,GO:0003684,GO:0003697,GO:0003824,GO:0004003,GO:0004386,GO:0005488,GO:0005524,GO:0005575,GO:0005622,GO:0005623,GO:0005634,GO:0005694,GO:0005737,GO:0006139,GO:0006259,GO:0006260,GO:0006275,GO:…	3.6.4.12	ko:K10730	-	-	-	-	ko00000,ko01000,ko03032,ko03400	-	-	-	DEAD,Drc1-Sld2,Helicase_C,zf-CCHC
sp|O94763|RMP_HUMAN	9606.ENSP00000376097	0.0	947.0	KOG3130@1|root,KOG3130@2759|Eukaryota,38DAV@33154|Opisthokonta,3BDM1@33208|Metazoa,3CVP7@33213|Bilateria,4867E@7711|Chordata,493EQ@7742|Vertebrata,3JCAU@40674|Mammalia,35GQ2@314146|Euarchontoglires,4MAA3@9443|Primates,4N0Q5@9604|Hominidae	33208|Metazoa	K	Prefoldin subunit	URI1	GO:0000003,GO:0000122,GO:0000428,GO:0001558,GO:0003674,GO:0003682,GO:0003712,GO:0003714,GO:0004857,GO:0005488,GO:0005515,GO:0005575,GO:0005622,GO:0005623,GO:0005634,GO:0005654,GO:0005665,GO:0005694,GO:0005700,GO:0005737,GO:0005829,GO:0006355,GO:0006357,GO:0007276,GO:0007283,GO:0008150,GO:0009605,GO:0009607,GO:0009615,GO:0009719,GO:0009725,GO:0009889,GO:0009890,GO:0009892,GO:0009966,GO:0009968,GO:…	-	ko:K17560	-	-	-	-	ko00000,ko01009	-	-	-	Prefoldin
sp|O94768|ST17B_HUMAN	9606.ENSP00000263955	1.22e-269	738.0	KOG0032@1|root,KOG0032@2759|Eukaryota,38W55@33154|Opisthokonta,3B9G2@33208|Metazoa,3CXJU@33213|Bilateria,482X2@7711|Chordata,4913R@7742|Vertebrata,3J3ZY@40674|Mammalia,35PCS@314146|Euarchontoglires,4MFDS@9443|Primates,4MSTR@9604|Hominidae	33208|Metazoa	T	Protein tyrosine kinase	STK17B	GO:0000166,GO:0002009,GO:0002165,GO:0003674,GO:0003824,GO:0004672,GO:0004674,GO:0005488,GO:0005524,GO:0005575,GO:0005622,GO:0005623,GO:0005634,GO:0005654,GO:0005856,GO:0005886,GO:0006464,GO:0006468,GO:0006793,GO:0006796,GO:0006807,GO:0006915,GO:0007154,GO:0007165,GO:0007275,GO:0007444,GO:0007472,GO:0007476,GO:0007478,GO:0007480,GO:0007552,GO:0007560,GO:0008144,GO:0008150,GO:0008152,GO:0008219,GO:…	2.7.11.1	ko:K08804	-	-	-	-	ko00000,ko01000,ko01001	-	-	-	Pkinase
sp|O94776|MTA2_HUMAN	9597.XP_003828535.1	0.0	1321.0	KOG3554@1|root,KOG3554@2759|Eukaryota,38DA2@33154|Opisthokonta,3BCJ9@33208|Metazoa,3CRCW@33213|Bilateria,4844Y@7711|Chordata,4954K@7742|Vertebrata,3J82U@40674|Mammalia,35IZH@314146|Euarchontoglires,4MBH7@9443|Primates,4MYN6@9604|Hominidae	33208|Metazoa	B	Metastasis associated 1 family, member 2	MTA2	GO:0000118,GO:0000122,GO:0000228,GO:0000785,GO:0000790,GO:0000981,GO:0000988,GO:0000989,GO:0001067,GO:0001085,GO:0001103,GO:0003674,GO:0003676,GO:0003677,GO:0003700,GO:0003824,GO:0004407,GO:0005488,GO:0005515,GO:0005575,GO:0005622,GO:0005623,GO:0005634,GO:0005654,GO:0005667,GO:0005694,GO:0006139,GO:0006259,GO:0006304,GO:0006305,GO:0006306,GO:0006323,GO:0006325,GO:0006333,GO:0006338,GO:0006342,GO:…	-	ko:K11660,ko:K18596	-	-	-	-	ko00000,ko03036,ko04812	-	-	-	BAH,ELM2,GATA,MTA_R1,Myb_DNA-binding
sp|O94805|ACL6B_HUMAN	27679.XP_003934225.1	0.0	874.0	COG5277@1|root,KOG0679@2759|Eukaryota,38BYA@33154|Opisthokonta,3BA27@33208|Metazoa,3CY3R@33213|Bilateria,484I5@7711|Chordata,4917F@7742|Vertebrata,3JC09@40674|Mammalia,35K3H@314146|Euarchontoglires,4MM72@9443|Primates	33208|Metazoa	Z	Actin	ACTL6B	GO:0000123,GO:0000228,GO:0000278,GO:0000281,GO:0000785,GO:0000790,GO:0000902,GO:0000904,GO:0000910,GO:0003674,GO:0003712,GO:0003713,GO:0005198,GO:0005200,GO:0005575,GO:0005622,GO:0005623,GO:0005634,GO:0005654,GO:0005694,GO:0005730,GO:0006325,GO:0006333,GO:0006338,GO:0006355,GO:0006357,GO:0006464,GO:0006473,GO:0006475,GO:0006807,GO:0006928,GO:0006935,GO:0006996,GO:0007010,GO:0007049,GO:0007275,GO:…	-	ko:K11340,ko:K11652	ko04714,ko05225,map04714,map05225	-	-	-	ko00000,ko00001,ko03021,ko03036,ko04147	-	-	-	Actin
sp|O94813|SLIT2_HUMAN	9606.ENSP00000422591	0.0	1841.0	COG4886@1|root,KOG4237@2759|Eukaryota,39P4V@33154|Opisthokonta,3BAT5@33208|Metazoa,3CRGK@33213|Bilateria,482M6@7711|Chordata,48WCR@7742|Vertebrata,3J3BP@40674|Mammalia,35KQW@314146|Euarchontoglires,4MHG9@9443|Primates,4N07U@9604|Hominidae	33208|Metazoa	TW	C-terminal cystine knot-like domain (CTCK)	SLIT2	GO:0000003,GO:0000902,GO:0000904,GO:0001525,GO:0001554,GO:0001558,GO:0001568,GO:0001655,GO:0001656,GO:0001657,GO:0001667,GO:0001701,GO:0001704,GO:0001707,GO:0001763,GO:0001764,GO:0001822,GO:0001823,GO:0001932,GO:0001933,GO:0001944,GO:0001959,GO:0001960,GO:0002009,GO:0002040,GO:0002042,GO:0002682,GO:0002683,GO:0002685,GO:0002686,GO:0002688,GO:0002689,GO:0003002,GO:0003006,GO:0003007,GO:0003008,GO:…	3.6.4.12,3.6.4.13	ko:K06838,ko:K06839,ko:K06850,ko:K19036	ko04360,map04360	-	-	-	ko00000,ko00001,ko00536,ko01000,ko03009,ko03012,ko04516	-	-	-	EGF,LRRCT,LRRNT,LRR_8,Laminin_G_1,Laminin_G_2,hEGF
sp|O94832|MYO1D_HUMAN	9606.ENSP00000324527	0.0	2008.0	COG5022@1|root,KOG0164@2759|Eukaryota,38EEB@33154|Opisthokonta,3BA2S@33208|Metazoa,3CSGY@33213|Bilateria,4844C@7711|Chordata,494MA@7742|Vertebrata,3J3WD@40674|Mammalia,35G7P@314146|Euarchontoglires,4M5NN@9443|Primates,4MZDW@9604|Hominidae	33208|Metazoa	Z	Unconventional myosin tail, actin- and lipid-binding	MYO1D	GO:0000003,GO:0000146,GO:0001891,GO:0002009,GO:0002165,GO:0002250,GO:0002252,GO:0002253,GO:0002376,GO:0002429,GO:0002431,GO:0002433,GO:0002443,GO:0002449,GO:0002456,GO:0002460,GO:0002682,GO:0002684,GO:0002757,GO:0002764,GO:0002768,GO:0003006,GO:0003674,GO:0003774,GO:0003779,GO:0003824,GO:0005488,GO:0005515,GO:0005516,GO:0005543,GO:0005546,GO:0005547,GO:0005575,GO:0005622,GO:0005623,GO:0005737,GO:…	-	ko:K10356	-	-	-	-	ko00000,ko01009,ko03036,ko04131,ko04147,ko04812	-	-	-	IQ,Myosin_TH1,Myosin_head
sp|O94844|RHBT1_HUMAN	9606.ENSP00000338671	0.0	1414.0	COG1100@1|root,KOG0393@2759|Eukaryota,38CAV@33154|Opisthokonta,3B9VY@33208|Metazoa,3CUMA@33213|Bilateria,482NI@7711|Chordata,491CC@7742|Vertebrata,3J5G7@40674|Mammalia,35M01@314146|Euarchontoglires,4MA2A@9443|Primates,4N3VG@9604|Hominidae	33208|Metazoa	S	Ras of Complex, Roc, domain of DAPkinase	RHOBTB1	GO:0002252,GO:0002376,GO:0005575,GO:0005622,GO:0005623,GO:0005737,GO:0005829,GO:0005886,GO:0006582,GO:0006725,GO:0006950,GO:0006952,GO:0006955,GO:0008150,GO:0008152,GO:0009966,GO:0009987,GO:0010646,GO:0016020,GO:0018958,GO:0019748,GO:0023051,GO:0035006,GO:0035010,GO:0035011,GO:0042440,GO:0044237,GO:0044424,GO:0044444,GO:0044464,GO:0045087,GO:0048583,GO:0050789,GO:0050794,GO:0050896,GO:0051056,GO:…	-	ko:K07868	ko04120,map04120	-	-	-	ko00000,ko00001,ko04031,ko04121	-	-	-	BTB,Ras
sp|O94851|MICA2_HUMAN	9541.XP_005578655.1	0.0	3442.0	COG5069@1|root,KOG1700@2759|Eukaryota,38ECY@33154|Opisthokonta,3BC2Z@33208|Metazoa,3CUP2@33213|Bilateria,4853U@7711|Chordata,4913V@7742|Vertebrata,3JDPW@40674|Mammalia,359ZH@314146|Euarchontoglires,4MGNP@9443|Primates,367I5@314294|Cercopithecoidea	33208|Metazoa	TZ	FAD binding domain	MICAL2	GO:0000166,GO:0001947,GO:0002009,GO:0003007,GO:0003143,GO:0003674,GO:0003779,GO:0003824,GO:0004497,GO:0005488,GO:0005515,GO:0005575,GO:0005622,GO:0005623,GO:0005634,GO:0006355,GO:0006357,GO:0006790,GO:0006996,GO:0007010,GO:0007015,GO:0007275,GO:0007368,GO:0007389,GO:0007507,GO:0008092,GO:0008150,GO:0008152,GO:0008154,GO:0009653,GO:0009790,GO:0009799,GO:0009855,GO:0009887,GO:0009888,GO:0009889,GO:…	1.14.13.225	ko:K19947	-	-	-	-	ko00000,ko01000,ko04131	-	-	-	CH,DUF3585,FAD_binding_3,LIM
sp|O94855|SC24D_HUMAN	9606.ENSP00000280551	0.0	1998.0	COG5028@1|root,KOG1984@2759|Eukaryota,38B6S@33154|Opisthokonta,3B9W2@33208|Metazoa,3CVV4@33213|Bilateria,484SP@7711|Chordata,48ZB7@7742|Vertebrata,3JBK3@40674|Mammalia,35I6I@314146|Euarchontoglires,4M71Z@9443|Primates,4MWQC@9604|Hominidae	33208|Metazoa	U	Sec23/Sec24 zinc finger	SEC24D	GO:0000149,GO:0000902,GO:0002376,GO:0002474,GO:0002478,GO:0002495,GO:0002504,GO:0002790,GO:0003330,GO:0003331,GO:0003674,GO:0005488,GO:0005515,GO:0005575,GO:0005622,GO:0005623,GO:0005737,GO:0005783,GO:0005789,GO:0005798,GO:0005829,GO:0006810,GO:0006888,GO:0006900,GO:0006901,GO:0006903,GO:0006996,GO:0007029,GO:0007030,GO:0007163,GO:0007275,GO:0007424,GO:0007517,GO:0008104,GO:0008150,GO:0008270,GO:…	-	ko:K14007	ko04141,map04141	M00404	-	-	ko00000,ko00001,ko00002,ko04131	-	-	-	Gelsolin,Sec23_BS,Sec23_helical,Sec23_trunk,zf-Sec23_Sec24
sp|O94868|FCSD2_HUMAN	9606.ENSP00000386722	0.0	1431.0	KOG3565@1|root,KOG3565@2759|Eukaryota,38BZA@33154|Opisthokonta,3BCXU@33208|Metazoa,3D06J@33213|Bilateria,481BD@7711|Chordata,48V9A@7742|Vertebrata,3J521@40674|Mammalia,35AF6@314146|Euarchontoglires,4MMPM@9443|Primates,4N9HI@9604|Hominidae	33208|Metazoa	Z	FCH and double SH3 domains 2	FCHSD2	GO:0001881,GO:0003674,GO:0005488,GO:0005515,GO:0005543,GO:0005575,GO:0005622,GO:0005623,GO:0005737,GO:0005768,GO:0007154,GO:0007267,GO:0007268,GO:0007274,GO:0008064,GO:0008150,GO:0008152,GO:0008289,GO:0008582,GO:0009987,GO:0012505,GO:0016043,GO:0023051,GO:0023052,GO:0030832,GO:0030833,GO:0031410,GO:0031594,GO:0031982,GO:0032271,GO:0032535,GO:0032956,GO:0032970,GO:0033043,GO:0040008,GO:0043112,GO:…	-	ko:K20125	-	-	-	-	ko00000,ko04131	-	-	-	FCH,SH3_1,SH3_9
sp|O94874|UFL1_HUMAN	9606.ENSP00000358283	0.0	1411.0	KOG2235@1|root,KOG2235@2759|Eukaryota,39R3W@33154|Opisthokonta,3BG8T@33208|Metazoa,3CSGA@33213|Bilateria,484TQ@7711|Chordata,495IT@7742|Vertebrata,3J9ED@40674|Mammalia,35GP4@314146|Euarchontoglires,4MDIU@9443|Primates,4MY9I@9604|Hominidae	33208|Metazoa	K	ligase 1	UFL1	GO:0001101,GO:0003674,GO:0003824,GO:0005575,GO:0005622,GO:0005623,GO:0005737,GO:0005783,GO:0005789,GO:0006355,GO:0006464,GO:0006807,GO:0006950,GO:0007275,GO:0007399,GO:0007584,GO:0008150,GO:0008152,GO:0008284,GO:0009605,GO:0009889,GO:0009892,GO:0009894,GO:0009966,GO:0009987,GO:0009991,GO:0010033,GO:0010243,GO:0010468,GO:0010556,GO:0010605,GO:0010646,GO:0010720,GO:0010941,GO:0012505,GO:0014013,GO:…	-	-	-	-	-	-	-	-	-	-	E3_UFM1_ligase
sp|O94875|SRBS2_HUMAN	9606.ENSP00000347852	0.0	2177.0	KOG4225@1|root,KOG4225@2759|Eukaryota,38XSH@33154|Opisthokonta,3BDUI@33208|Metazoa,3CY34@33213|Bilateria,47YUG@7711|Chordata,493R3@7742|Vertebrata,3J2GR@40674|Mammalia,35E2P@314146|Euarchontoglires,4METG@9443|Primates,4N1VK@9604|Hominidae	33208|Metazoa	Z	Sorbin homologous domain	SORBS2	GO:0003008,GO:0003012,GO:0003298,GO:0003300,GO:0003301,GO:0003674,GO:0005198,GO:0005200,GO:0005488,GO:0005515,GO:0005575,GO:0005622,GO:0005623,GO:0005634,GO:0005654,GO:0005737,GO:0005856,GO:0005886,GO:0006996,GO:0007010,GO:0007154,GO:0007165,GO:0007166,GO:0007219,GO:0007275,GO:0007507,GO:0008092,GO:0008093,GO:0008150,GO:0008307,GO:0009888,GO:0009987,GO:0014069,GO:0014706,GO:0014896,GO:0014897,GO:…	-	-	-	-	-	-	-	-	-	-	SH3_1,SH3_9,Sorb
sp|O94887|FARP2_HUMAN	9606.ENSP00000264042	0.0	2106.0	KOG3531@1|root,KOG3531@2759|Eukaryota,38EHJ@33154|Opisthokonta,3BFQ2@33208|Metazoa,3CV1Z@33213|Bilateria,48AZ2@7711|Chordata,495JN@7742|Vertebrata,3JD2D@40674|Mammalia,35GD8@314146|Euarchontoglires,4M88W@9443|Primates,4MYZS@9604|Hominidae	33208|Metazoa	T	FERM adjacent (FA)	FARP2	GO:0000902,GO:0000904,GO:0001941,GO:0002376,GO:0002520,GO:0002521,GO:0002573,GO:0003674,GO:0005085,GO:0005088,GO:0005089,GO:0005102,GO:0005488,GO:0005515,GO:0005575,GO:0005622,GO:0005623,GO:0005737,GO:0005829,GO:0005856,GO:0005886,GO:0006996,GO:0007010,GO:0007154,GO:0007155,GO:0007165,GO:0007166,GO:0007264,GO:0007265,GO:0007275,GO:0007399,GO:0007416,GO:0008104,GO:0008150,GO:0009653,GO:0009892,GO:…	-	ko:K06082,ko:K17477	ko04015,ko04520,map04015,map04520	-	-	-	ko00000,ko00001,ko01009	-	-	-	FA,FERM_C,FERM_M,FERM_N,PH,RhoGEF
sp|O94888|UBXN7_HUMAN	9601.ENSPPYP00000016149	0.0	965.0	COG0086@1|root,KOG1364@1|root,KOG0260@2759|Eukaryota,KOG1364@2759|Eukaryota,38E6Y@33154|Opisthokonta,3B9GZ@33208|Metazoa,3D2HB@33213|Bilateria,48750@7711|Chordata,497DW@7742|Vertebrata,3J1PU@40674|Mammalia,35K7R@314146|Euarchontoglires,4MDQT@9443|Primates,4N1YH@9604|Hominidae	33208|Metazoa	KO	ubiquitin binding	UBXN7	GO:0003674,GO:0005488,GO:0005515,GO:0005575,GO:0005622,GO:0005623,GO:0005634,GO:0005654,GO:0005737,GO:0005783,GO:0005789,GO:0005829,GO:0006464,GO:0006807,GO:0008134,GO:0008150,GO:0008152,GO:0009987,GO:0012505,GO:0016020,GO:0016604,GO:0019538,GO:0019899,GO:0031625,GO:0031974,GO:0031981,GO:0031984,GO:0032182,GO:0032991,GO:0034098,GO:0036211,GO:0042175,GO:0043130,GO:0043170,GO:0043226,GO:0043227,GO:…	-	-	-	-	-	-	-	-	-	-	Thioredoxin_7,UBA_4,UBX
sp|O94906|PRP6_HUMAN	61853.ENSNLEP00000012463	0.0	1246.0	KOG0495@1|root,KOG0495@2759|Eukaryota,38EYN@33154|Opisthokonta,3B9NH@33208|Metazoa,3CZ2Z@33213|Bilateria,47ZA1@7711|Chordata,48WDC@7742|Vertebrata,3J7VY@40674|Mammalia,35IDZ@314146|Euarchontoglires,4MG9T@9443|Primates	33208|Metazoa	A	pre-mRNA processing factor 6	PRPF6	GO:0000244,GO:0000245,GO:0000375,GO:0000377,GO:0000387,GO:0000398,GO:0003674,GO:0003676,GO:0003712,GO:0003713,GO:0003723,GO:0005102,GO:0005488,GO:0005515,GO:0005575,GO:0005622,GO:0005623,GO:0005634,GO:0005654,GO:0005681,GO:0005682,GO:0005684,GO:0006139,GO:0006355,GO:0006357,GO:0006396,GO:0006397,GO:0006403,GO:0006725,GO:0006807,GO:0008134,GO:0008150,GO:0008152,GO:0008380,GO:0009889,GO:0009891,GO:…	-	ko:K12855	ko03040,map03040	M00354	-	-	ko00000,ko00001,ko00002,ko03041	-	-	-	PRP1_N,TPR_14,TPR_16,TPR_19,TPR_8
sp|O94929|ABLM3_HUMAN	9606.ENSP00000425394	0.0	1432.0	KOG1044@1|root,KOG1044@2759|Eukaryota,38END@33154|Opisthokonta,3BDZB@33208|Metazoa,3CVC4@33213|Bilateria,485QM@7711|Chordata,48V7A@7742|Vertebrata,3J52X@40674|Mammalia,35HWG@314146|Euarchontoglires,4M852@9443|Primates,4MSFQ@9604|Hominidae	33208|Metazoa	K	Putative adherens-junction anchoring region of AbLIM	ABLIM3	GO:0000902,GO:0000904,GO:0001725,GO:0003008,GO:0003674,GO:0003779,GO:0005488,GO:0005515,GO:0005575,GO:0005622,GO:0005623,GO:0005737,GO:0005856,GO:0005886,GO:0006355,GO:0006357,GO:0006928,GO:0006935,GO:0006996,GO:0007275,GO:0007399,GO:0007409,GO:0007411,GO:0007600,GO:0007601,GO:0008092,GO:0008150,GO:0009605,GO:0009653,GO:0009887,GO:0009889,GO:0009891,GO:0009893,GO:0009925,GO:0009987,GO:0010468,GO:…	-	ko:K07520	ko04360,map04360	-	-	-	ko00000,ko00001	-	-	-	AbLIM_anchor,LIM,VHP
sp|O94955|RHBT3_HUMAN	9606.ENSP00000369318	0.0	1236.0	COG1100@1|root,KOG0393@2759|Eukaryota,38XBH@33154|Opisthokonta,3BC8M@33208|Metazoa,3CYDU@33213|Bilateria,48719@7711|Chordata,495Q7@7742|Vertebrata,3J5MX@40674|Mammalia,35E8J@314146|Euarchontoglires,4MG5W@9443|Primates,4MVP3@9604|Hominidae	33208|Metazoa	S	Broad-Complex, Tramtrack and Bric a brac	RHOBTB3	GO:0000003,GO:0000139,GO:0000166,GO:0003006,GO:0003674,GO:0003824,GO:0005488,GO:0005515,GO:0005524,GO:0005575,GO:0005622,GO:0005623,GO:0005737,GO:0005794,GO:0005802,GO:0006810,GO:0007275,GO:0007548,GO:0008144,GO:0008150,GO:0008406,GO:0008584,GO:0012505,GO:0016020,GO:0016192,GO:0016197,GO:0016462,GO:0016482,GO:0016787,GO:0016817,GO:0016818,GO:0016887,GO:0017016,GO:0017076,GO:0017111,GO:0017137,GO:…	-	ko:K07869	-	-	-	-	ko00000,ko04121	-	-	-	BTB,Ras
sp|O94972|TRI37_HUMAN	9606.ENSP00000262294	0.0	1852.0	KOG2177@1|root,KOG2177@2759|Eukaryota,390D2@33154|Opisthokonta,3BBDG@33208|Metazoa,3CYY7@33213|Bilateria,4845J@7711|Chordata,48ZSA@7742|Vertebrata,3J9W5@40674|Mammalia,35EY2@314146|Euarchontoglires,4MGX6@9443|Primates,4MXH9@9604|Hominidae	33208|Metazoa	K	meprin and TRAF homology	TRIM37	GO:0000122,GO:0003674,GO:0003682,GO:0003824,GO:0004842,GO:0005102,GO:0005126,GO:0005164,GO:0005488,GO:0005515,GO:0005575,GO:0005622,GO:0005623,GO:0005737,GO:0005777,GO:0005829,GO:0006325,GO:0006355,GO:0006357,GO:0006464,GO:0006513,GO:0006807,GO:0006996,GO:0008150,GO:0008152,GO:0009889,GO:0009890,GO:0009892,GO:0009987,GO:0010390,GO:0010468,GO:0010556,GO:0010558,GO:0010564,GO:0010605,GO:0010629,GO:…	2.3.2.27	ko:K10608	ko04120,map04120	-	-	-	ko00000,ko00001,ko01000,ko04121	-	-	-	MATH,zf-B_box
sp|O94992|HEXI1_HUMAN	9597.XP_008953016.1	8.6e-220	610.0	2CHCC@1|root,2QQP8@2759|Eukaryota,39SN7@33154|Opisthokonta,3BIXI@33208|Metazoa,3CVPI@33213|Bilateria,488XI@7711|Chordata,492J4@7742|Vertebrata,3J1S5@40674|Mammalia,35FEX@314146|Euarchontoglires,4MF53@9443|Primates,4N2HT@9604|Hominidae	33208|Metazoa	K	Hexamethylene bis-acetamide-inducible protein	HEXIM1	GO:0000079,GO:0000122,GO:0001932,GO:0001933,GO:0002218,GO:0002253,GO:0002376,GO:0002682,GO:0002684,GO:0003674,GO:0003676,GO:0003723,GO:0004857,GO:0004860,GO:0004861,GO:0005488,GO:0005575,GO:0005622,GO:0005623,GO:0005634,GO:0005654,GO:0005737,GO:0006355,GO:0006357,GO:0006469,GO:0007275,GO:0007507,GO:0008150,GO:0009889,GO:0009890,GO:0009892,GO:0009966,GO:0009967,GO:0010468,GO:0010556,GO:0010558,GO:…	-	ko:K15189	-	-	-	-	ko00000,ko03021	-	-	-	HEXIM
sp|O95047|OR2A4_HUMAN	9606.ENSP00000319546	3.24e-220	607.0	2C3P7@1|root,2SM15@2759|Eukaryota,39SBE@33154|Opisthokonta,3BMDP@33208|Metazoa,3CXAS@33213|Bilateria,4898K@7711|Chordata,48XW4@7742|Vertebrata,3J2DQ@40674|Mammalia,35FXJ@314146|Euarchontoglires,4MD4Z@9443|Primates,4N9E4@9604|Hominidae	33208|Metazoa	T	olfactory receptor activity	OR2A25	GO:0000922,GO:0003008,GO:0003674,GO:0004888,GO:0004984,GO:0005575,GO:0005622,GO:0005623,GO:0005737,GO:0005768,GO:0005819,GO:0005856,GO:0005886,GO:0007154,GO:0007165,GO:0007186,GO:0007600,GO:0007606,GO:0007608,GO:0008150,GO:0009593,GO:0009987,GO:0010564,GO:0012505,GO:0015630,GO:0016020,GO:0016021,GO:0023052,GO:0030496,GO:0031224,GO:0031410,GO:0031982,GO:0032153,GO:0032154,GO:0032155,GO:0032465,GO:…	-	ko:K04257	ko04740,map04740	-	-	-	ko00000,ko00001,ko04030	-	-	-	7tm_4
sp|O95049|ZO3_HUMAN	9606.ENSP00000465419	0.0	1756.0	KOG3580@1|root,KOG3580@2759|Eukaryota,38D1G@33154|Opisthokonta,3BE26@33208|Metazoa,3D1XD@33213|Bilateria,4851W@7711|Chordata,490MW@7742|Vertebrata,3JBHA@40674|Mammalia,35HSA@314146|Euarchontoglires,4MDRA@9443|Primates,4N3HF@9604|Hominidae	33208|Metazoa	T	Tight junction protein	TJP3	GO:0005575,GO:0005622,GO:0005623,GO:0005634,GO:0005886,GO:0005911,GO:0005923,GO:0007346,GO:0008150,GO:0009986,GO:0010564,GO:0016020,GO:0016324,GO:0030054,GO:0043226,GO:0043227,GO:0043229,GO:0043231,GO:0043296,GO:0044424,GO:0044425,GO:0044459,GO:0044464,GO:0045177,GO:0050789,GO:0050794,GO:0051726,GO:0065007,GO:0070160,GO:0071944,GO:0098590,GO:1901987,GO:1901990,GO:1902806,GO:2000045	-	ko:K06097	ko04530,map04530	-	-	-	ko00000,ko00001	-	-	-	Guanylate_kin,PDZ,SH3_2
sp|O95084|PRS23_HUMAN	9606.ENSP00000280258	1.09e-298	812.0	28MCR@1|root,2QTW6@2759|Eukaryota,39RA4@33154|Opisthokonta,3BF4M@33208|Metazoa,3D1NG@33213|Bilateria,47ZFB@7711|Chordata,495U9@7742|Vertebrata,3JCDP@40674|Mammalia,35HWU@314146|Euarchontoglires,4M6RU@9443|Primates,4MUPI@9604|Hominidae	33208|Metazoa	O	Trypsin-like peptidase domain	PRSS23	GO:0005575,GO:0005622,GO:0005623,GO:0005634,GO:0005737,GO:0005783,GO:0005788,GO:0006464,GO:0006807,GO:0008150,GO:0008152,GO:0009987,GO:0012505,GO:0019538,GO:0031974,GO:0036211,GO:0043170,GO:0043226,GO:0043227,GO:0043229,GO:0043231,GO:0043233,GO:0043412,GO:0043687,GO:0044237,GO:0044238,GO:0044260,GO:0044267,GO:0044422,GO:0044424,GO:0044432,GO:0044444,GO:0044446,GO:0044464,GO:0070013,GO:0071704,GO:…	-	ko:K09627	-	-	-	-	ko00000,ko01000,ko01002	-	-	-	Trypsin
sp|O95104|SCAF4_HUMAN	9597.XP_003813272.1	0.0	1616.0	KOG0132@1|root,KOG0132@2759|Eukaryota,38GNN@33154|Opisthokonta,3BAXH@33208|Metazoa,3CV66@33213|Bilateria,4882I@7711|Chordata,498UF@7742|Vertebrata,3J7QG@40674|Mammalia,35F9U@314146|Euarchontoglires,4MD5I@9443|Primates,4MX4Q@9604|Hominidae	33208|Metazoa	A	RNA polymerase II-binding domain.	SCAF4	GO:0003674,GO:0005488,GO:0005515,GO:0005575,GO:0005622,GO:0005623,GO:0005634,GO:0005654,GO:0006139,GO:0006396,GO:0006397,GO:0006725,GO:0006807,GO:0008022,GO:0008150,GO:0008152,GO:0009987,GO:0010467,GO:0016070,GO:0016071,GO:0031974,GO:0031981,GO:0034641,GO:0043170,GO:0043226,GO:0043227,GO:0043229,GO:0043231,GO:0043233,GO:0044237,GO:0044238,GO:0044422,GO:0044424,GO:0044428,GO:0044446,GO:0044464,GO:…	-	ko:K13167,ko:K13191	-	-	-	-	ko00000,ko03021,ko03041	-	-	-	CTD_bind,RRM_1
sp|O95136|S1PR2_HUMAN	9606.ENSP00000466933	8.23e-247	678.0	2CNER@1|root,2QVQY@2759|Eukaryota,38RT8@33154|Opisthokonta,3BFDH@33208|Metazoa,3D0J1@33213|Bilateria,481GB@7711|Chordata,492I0@7742|Vertebrata,3JBNM@40674|Mammalia,359JI@314146|Euarchontoglires,4MB95@9443|Primates,4N0FE@9604|Hominidae	33208|Metazoa	T	Belongs to the G-protein coupled receptor 1 family	S1PR2	GO:0000187,GO:0001501,GO:0001664,GO:0001667,GO:0001932,GO:0001934,GO:0001944,GO:0002009,GO:0003007,GO:0003143,GO:0003313,GO:0003314,GO:0003315,GO:0003318,GO:0003319,GO:0003376,GO:0003674,GO:0004888,GO:0004930,GO:0005102,GO:0005178,GO:0005488,GO:0005515,GO:0005575,GO:0005623,GO:0005886,GO:0006928,GO:0006996,GO:0007010,GO:0007154,GO:0007165,GO:0007186,GO:0007275,GO:0007369,GO:0007399,GO:0007423,GO:…	-	ko:K04292	ko04071,ko04080,map04071,map04080	-	-	-	ko00000,ko00001,ko04030	-	-	-	7tm_1
sp|O95166|GBRAP_HUMAN	10029.XP_007625171.1	3.55e-79	235.0	KOG1654@1|root,KOG1654@2759|Eukaryota,3A1NV@33154|Opisthokonta,3BQD3@33208|Metazoa,3D798@33213|Bilateria,48EMX@7711|Chordata,49BF6@7742|Vertebrata,3JGVR@40674|Mammalia,35Q2G@314146|Euarchontoglires,4Q5K7@9989|Rodentia	33208|Metazoa	Z	cellular response to nitrogen starvation	GABARAP	GO:0000045,GO:0000226,GO:0000323,GO:0000421,GO:0000422,GO:0002119,GO:0002164,GO:0002165,GO:0003674,GO:0005102,GO:0005488,GO:0005515,GO:0005575,GO:0005622,GO:0005623,GO:0005737,GO:0005739,GO:0005740,GO:0005741,GO:0005764,GO:0005767,GO:0005773,GO:0005774,GO:0005776,GO:0005783,GO:0005790,GO:0005794,GO:0005829,GO:0005856,GO:0005875,GO:0005886,GO:0005929,GO:0005930,GO:0006605,GO:0006810,GO:0006886,GO:…	-	ko:K08341	ko04068,ko04136,ko04137,ko04138,ko04139,ko04140,ko04212,ko04371,ko04621,ko04727,ko05167,map04068,map04136,map04137,map04138,map04139,map04140,map04212,map04371,map04621,map04727,map05167	-	-	-	ko00000,ko00001,ko03029,ko04121,ko04131	-	-	-	Atg8
sp|O95198|KLHL2_HUMAN	9707.XP_004411317.1	1.7e-262	738.0	KOG4441@1|root,KOG4441@2759|Eukaryota,38FPI@33154|Opisthokonta,3BB3K@33208|Metazoa,3CS4P@33213|Bilateria,480RN@7711|Chordata,48VE6@7742|Vertebrata,3JBR6@40674|Mammalia,3EHS8@33554|Carnivora	33208|Metazoa	T	Kelch-like family member 2	KLHL2	GO:0000003,GO:0000151,GO:0001725,GO:0003006,GO:0003674,GO:0003779,GO:0005488,GO:0005515,GO:0005575,GO:0005576,GO:0005622,GO:0005623,GO:0005737,GO:0005829,GO:0005856,GO:0006464,GO:0006807,GO:0006810,GO:0006996,GO:0007010,GO:0007049,GO:0007275,GO:0007276,GO:0007281,GO:0007292,GO:0007293,GO:0007300,GO:0007301,GO:0007349,GO:0008092,GO:0008150,GO:0008152,GO:0009653,GO:0009987,GO:0015629,GO:0016043,GO:…	-	ko:K10443,ko:K10457	-	-	-	-	ko00000,ko04121	-	-	-	BACK,BTB,Kelch_1
sp|O95231|VENTX_HUMAN	9606.ENSP00000357556	1.9e-186	518.0	KOG0488@1|root,KOG0488@2759|Eukaryota,3A964@33154|Opisthokonta,3BUCF@33208|Metazoa,3D9UR@33213|Bilateria,48E36@7711|Chordata,49B5W@7742|Vertebrata,3JGTE@40674|Mammalia,35Q7M@314146|Euarchontoglires,4MM0P@9443|Primates,4N56X@9604|Hominidae	33208|Metazoa	K	Homeodomain	VENTX	GO:0000981,GO:0001228,GO:0003674,GO:0003676,GO:0003677,GO:0003700,GO:0005488,GO:0006139,GO:0006351,GO:0006355,GO:0006357,GO:0006366,GO:0006725,GO:0006807,GO:0008150,GO:0008152,GO:0009058,GO:0009059,GO:0009889,GO:0009891,GO:0009893,GO:0009987,GO:0010467,GO:0010468,GO:0010556,GO:0010557,GO:0010604,GO:0010628,GO:0016070,GO:0018130,GO:0019219,GO:0019222,GO:0019438,GO:0031323,GO:0031325,GO:0031326,GO:…	-	-	-	-	-	-	-	-	-	-	Homeobox
sp|O95235|KI20A_HUMAN	9606.ENSP00000378356	0.0	1679.0	COG5059@1|root,KOG0247@2759|Eukaryota,38FXQ@33154|Opisthokonta,3BE69@33208|Metazoa,3CVCY@33213|Bilateria,484ZW@7711|Chordata,495R6@7742|Vertebrata,3J4A8@40674|Mammalia,35EUG@314146|Euarchontoglires,4MCF1@9443|Primates,4N3R6@9604|Hominidae	33208|Metazoa	Z	Kinesin motor, catalytic domain. ATPase.	KIF20A	GO:0000226,GO:0000278,GO:0000281,GO:0000910,GO:0000920,GO:0001578,GO:0003674,GO:0003774,GO:0003777,GO:0003824,GO:0005215,GO:0005488,GO:0005515,GO:0005575,GO:0005576,GO:0005622,GO:0005623,GO:0005634,GO:0005654,GO:0005737,GO:0005794,GO:0005819,GO:0005856,GO:0005871,GO:0005875,GO:0005886,GO:0006810,GO:0006928,GO:0006996,GO:0007010,GO:0007017,GO:0007018,GO:0007049,GO:0008150,GO:0009987,GO:0010564,GO:…	-	ko:K10402	-	-	-	-	ko00000,ko03036,ko04131,ko04812	-	-	-	Kinesin
sp|O95239|KIF4A_HUMAN	9606.ENSP00000363524	0.0	2264.0	COG5059@1|root,KOG0244@2759|Eukaryota,38CGP@33154|Opisthokonta,3BH72@33208|Metazoa,3CVXT@33213|Bilateria,486AV@7711|Chordata,495S2@7742|Vertebrata,3J9UD@40674|Mammalia,35N56@314146|Euarchontoglires,4MCD3@9443|Primates,4N149@9604|Hominidae	33208|Metazoa	Z	Belongs to the TRAFAC class myosin-kinesin ATPase superfamily. Kinesin family	KIF4A	GO:0000003,GO:0000022,GO:0000070,GO:0000226,GO:0000228,GO:0000278,GO:0000280,GO:0000281,GO:0000793,GO:0000794,GO:0000819,GO:0000910,GO:0002376,GO:0002478,GO:0002495,GO:0002504,GO:0003674,GO:0003774,GO:0003777,GO:0003824,GO:0005488,GO:0005515,GO:0005575,GO:0005576,GO:0005622,GO:0005623,GO:0005634,GO:0005654,GO:0005694,GO:0005737,GO:0005818,GO:0005819,GO:0005829,GO:0005856,GO:0005871,GO:0005874,GO:…	-	ko:K10395	-	-	-	-	ko00000,ko04812	-	-	-	Kinesin
sp|O95302|FKBP9_HUMAN	9598.ENSPTRP00000032579	0.0	1123.0	COG0545@1|root,KOG0549@2759|Eukaryota,38H2V@33154|Opisthokonta,3BKQW@33208|Metazoa,3CUPI@33213|Bilateria,488BS@7711|Chordata,48WTC@7742|Vertebrata,3JDJX@40674|Mammalia,35BRK@314146|Euarchontoglires,4M9U1@9443|Primates,4N0VT@9604|Hominidae	33208|Metazoa	O	FKBP-type peptidyl-prolyl cis-trans isomerase	FKBP9	GO:0000413,GO:0003674,GO:0003755,GO:0003824,GO:0005488,GO:0005509,GO:0005527,GO:0005528,GO:0005575,GO:0005622,GO:0005623,GO:0005737,GO:0005783,GO:0006457,GO:0006464,GO:0006807,GO:0008144,GO:0008150,GO:0008152,GO:0009987,GO:0012505,GO:0016853,GO:0016859,GO:0018193,GO:0018208,GO:0019538,GO:0036211,GO:0043167,GO:0043169,GO:0043170,GO:0043226,GO:0043227,GO:0043229,GO:0043231,GO:0043412,GO:0044237,GO:…	5.2.1.8	ko:K09575,ko:K09577	-	-	-	-	ko00000,ko01000,ko03110	-	-	-	EF-hand_5,FKBP_C
sp|O95343|SIX3_HUMAN	9606.ENSP00000260653	1.39e-200	560.0	KOG0775@1|root,KOG0775@2759|Eukaryota,38EMS@33154|Opisthokonta,3BA8M@33208|Metazoa,3D0A1@33213|Bilateria,484RD@7711|Chordata,4950W@7742|Vertebrata,3J9NS@40674|Mammalia,35BH4@314146|Euarchontoglires,4M8GX@9443|Primates,4MWGC@9604|Hominidae	33208|Metazoa	K	homeobox	SIX3	GO:0000060,GO:0000902,GO:0000904,GO:0000976,GO:0000977,GO:0000980,GO:0000981,GO:0001012,GO:0001067,GO:0001158,GO:0001205,GO:0001221,GO:0001222,GO:0001228,GO:0001654,GO:0001745,GO:0001751,GO:0001754,GO:0002064,GO:0002070,GO:0002088,GO:0002089,GO:0003002,GO:0003008,GO:0003404,GO:0003674,GO:0003676,GO:0003677,GO:0003690,GO:0003700,GO:0003705,GO:0003712,GO:0003713,GO:0005102,GO:0005488,GO:0005515,GO:…	-	ko:K19473	-	-	-	-	ko00000,ko03000	-	-	-	Homeobox,SIX1_SD
sp|O95382|M3K6_HUMAN	9606.ENSP00000419591	0.0	2536.0	KOG4279@1|root,KOG4279@2759|Eukaryota,39BQK@33154|Opisthokonta,3BG6U@33208|Metazoa,3D4IN@33213|Bilateria,48A2F@7711|Chordata,496EW@7742|Vertebrata,3J79I@40674|Mammalia,35A3A@314146|Euarchontoglires,4MF9X@9443|Primates,4N1CU@9604|Hominidae	33208|Metazoa	T	Domain of unknown function (DUF4071)	MAP3K6	GO:0000165,GO:0000166,GO:0000186,GO:0000187,GO:0000287,GO:0001932,GO:0001934,GO:0003674,GO:0003824,GO:0004672,GO:0004674,GO:0004709,GO:0005488,GO:0005524,GO:0006464,GO:0006468,GO:0006793,GO:0006796,GO:0006807,GO:0006950,GO:0007154,GO:0007165,GO:0007254,GO:0007257,GO:0008144,GO:0008150,GO:0008152,GO:0009893,GO:0009966,GO:0009967,GO:0009987,GO:0010562,GO:0010604,GO:0010646,GO:0010647,GO:0016301,GO:…	2.7.11.25	ko:K04425,ko:K04426	ko01524,ko04010,ko04013,ko04071,ko04141,ko04210,ko04214,ko04530,ko04668,ko04714,ko04722,ko04932,ko05014,ko05418,map01524,map04010,map04013,map04071,map04141,map04210,map04214,map04530,map04668,map04714,map04722,map04932,map05014,map05418	M00688,M00689	-	-	ko00000,ko00001,ko00002,ko01000,ko01001	-	-	-	DUF4071,Pkinase
sp|O95395|GCNT3_HUMAN	9606.ENSP00000379377	0.0	911.0	KOG0799@1|root,KOG0799@2759|Eukaryota,391SQ@33154|Opisthokonta,3BEZV@33208|Metazoa,3CU16@33213|Bilateria,482JV@7711|Chordata,493MJ@7742|Vertebrata,3J6FT@40674|Mammalia,35B6K@314146|Euarchontoglires,4M8SN@9443|Primates,4MWJ6@9604|Hominidae	33208|Metazoa	G	Glucosaminyl (N-acetyl) transferase 3, mucin type	GCNT3	GO:0000139,GO:0001655,GO:0001822,GO:0002250,GO:0002251,GO:0002252,GO:0002376,GO:0002377,GO:0002381,GO:0002385,GO:0002426,GO:0002440,GO:0002443,GO:0002449,GO:0002460,GO:0003008,GO:0003674,GO:0003824,GO:0003829,GO:0005575,GO:0005622,GO:0005623,GO:0005737,GO:0005794,GO:0005795,GO:0005802,GO:0005975,GO:0006464,GO:0006486,GO:0006493,GO:0006807,GO:0006810,GO:0006928,GO:0006955,GO:0007155,GO:0007159,GO:…	2.4.1.102	ko:K00727,ko:K09662	ko00512,ko01100,map00512,map01100	M00056	R05910,R05912,R05915	-	ko00000,ko00001,ko00002,ko01000,ko01003	-	GT14	-	Branch
sp|O95398|RPGF3_HUMAN	9606.ENSP00000395708	0.0	1865.0	KOG3629@1|root,KOG2378@2759|Eukaryota,38E8Y@33154|Opisthokonta,3BJJK@33208|Metazoa,3CY9D@33213|Bilateria,4869C@7711|Chordata,48ZZN@7742|Vertebrata,3JFBK@40674|Mammalia,35DV7@314146|Euarchontoglires,4MBXY@9443|Primates,4N4YE@9604|Hominidae	33208|Metazoa	T	guanine nucleotide exchange factor	RAPGEF3	GO:0000166,GO:0001101,GO:0001568,GO:0001885,GO:0001889,GO:0001932,GO:0001934,GO:0001944,GO:0002064,GO:0002791,GO:0003158,GO:0003674,GO:0005085,GO:0005088,GO:0005488,GO:0005515,GO:0005575,GO:0005622,GO:0005623,GO:0005737,GO:0005886,GO:0005902,GO:0005903,GO:0006355,GO:0006357,GO:0007154,GO:0007165,GO:0007264,GO:0007265,GO:0007275,GO:0007399,GO:0007417,GO:0007420,GO:0008150,GO:0008283,GO:0008361,GO:…	-	ko:K04351,ko:K08014	ko04015,ko04024,ko04072,ko04261,ko04670,ko04720,ko04726,ko04911,map04015,map04024,map04072,map04261,map04670,map04720,map04726,map04911	-	-	-	ko00000,ko00001,ko04131	-	-	-	DEP,RasGEF,RasGEF_N,cNMP_binding
sp|O95425|SVIL_HUMAN	9606.ENSP00000348128	0.0	4306.0	KOG0445@1|root,KOG0445@2759|Eukaryota,38D8G@33154|Opisthokonta,3BCUN@33208|Metazoa,3CV9H@33213|Bilateria,4833N@7711|Chordata,48ZPK@7742|Vertebrata,3J1RR@40674|Mammalia,35I5S@314146|Euarchontoglires,4MCJE@9443|Primates,4MUZT@9604|Hominidae	33208|Metazoa	Z	Supervillin	SVIL	GO:0003674,GO:0003779,GO:0005488,GO:0005515,GO:0005575,GO:0005622,GO:0005623,GO:0005634,GO:0005737,GO:0005829,GO:0005856,GO:0005874,GO:0005886,GO:0007275,GO:0007517,GO:0007519,GO:0008092,GO:0008150,GO:0009888,GO:0010564,GO:0014706,GO:0015629,GO:0015630,GO:0016020,GO:0030016,GO:0030496,GO:0032153,GO:0032154,GO:0032155,GO:0032465,GO:0032467,GO:0032501,GO:0032502,GO:0036449,GO:0043034,GO:0043226,GO:…	-	ko:K10369	-	-	-	-	ko00000,ko04812	-	-	-	Gelsolin,VHP
sp|O95429|BAG4_HUMAN	9598.ENSPTRP00000034529	0.0	912.0	KOG4361@1|root,KOG4361@2759|Eukaryota,38DDQ@33154|Opisthokonta,3B9NU@33208|Metazoa,3D3K6@33213|Bilateria,4872X@7711|Chordata,48VM2@7742|Vertebrata,3J77Z@40674|Mammalia,35HAE@314146|Euarchontoglires,4M69H@9443|Primates,4N6D8@9604|Hominidae	33208|Metazoa	T	BAG domain	BAG4	GO:0000166,GO:0000774,GO:0001932,GO:0001934,GO:0003674,GO:0005488,GO:0005515,GO:0005575,GO:0005622,GO:0005623,GO:0005634,GO:0005737,GO:0005829,GO:0005886,GO:0006457,GO:0007154,GO:0007165,GO:0007166,GO:0008064,GO:0008104,GO:0008150,GO:0009719,GO:0009892,GO:0009893,GO:0009966,GO:0009967,GO:0009987,GO:0010033,GO:0010562,GO:0010563,GO:0010604,GO:0010605,GO:0010638,GO:0010639,GO:0010646,GO:0010647,GO:…	-	ko:K09557,ko:K09558	ko04668,map04668	-	-	-	ko00000,ko00001,ko03110,ko04131	-	-	-	BAG
sp|O95452|CXB6_HUMAN	9593.ENSGGOP00000004615	8.12e-194	536.0	28NGW@1|root,2QWM8@2759|Eukaryota,38I4N@33154|Opisthokonta,3BI5Y@33208|Metazoa,3CU3M@33213|Bilateria,48393@7711|Chordata,48X7W@7742|Vertebrata,3JD4K@40674|Mammalia,35KNX@314146|Euarchontoglires,4M8V0@9443|Primates,4N4HP@9604|Hominidae	33208|Metazoa	U	Connexin	GJB6	GO:0003008,GO:0005575,GO:0005622,GO:0005623,GO:0005737,GO:0005829,GO:0005886,GO:0005911,GO:0005921,GO:0007275,GO:0007423,GO:0007600,GO:0007605,GO:0008150,GO:0008285,GO:0009653,GO:0009790,GO:0009887,GO:0016020,GO:0016324,GO:0030054,GO:0032501,GO:0032502,GO:0042127,GO:0042471,GO:0043583,GO:0044424,GO:0044425,GO:0044444,GO:0044459,GO:0044464,GO:0045177,GO:0048513,GO:0048519,GO:0048523,GO:0048562,GO:…	-	ko:K07621,ko:K07625	-	-	-	-	ko00000,ko02000	1.A.24.1.3	-	-	Connexin
sp|O95466|FMNL1_HUMAN	9606.ENSP00000329219	0.0	1951.0	KOG1922@1|root,KOG1923@1|root,KOG1922@2759|Eukaryota,KOG1923@2759|Eukaryota,38BZD@33154|Opisthokonta,3CQCN@33208|Metazoa,3DFP5@33213|Bilateria,48S23@7711|Chordata,49NHR@7742|Vertebrata,3JNZ1@40674|Mammalia,35RCM@314146|Euarchontoglires,4MRDW@9443|Primates,4MX7G@9604|Hominidae	33208|Metazoa	Z	Diaphanous FH3 Domain	FMNL1	GO:0003674,GO:0003779,GO:0005488,GO:0005515,GO:0005575,GO:0005622,GO:0005623,GO:0005737,GO:0005829,GO:0005886,GO:0005938,GO:0006996,GO:0007010,GO:0008092,GO:0008150,GO:0008360,GO:0009987,GO:0016020,GO:0016043,GO:0017016,GO:0017048,GO:0019899,GO:0022603,GO:0022604,GO:0030029,GO:0030036,GO:0030139,GO:0030865,GO:0030866,GO:0031267,GO:0031410,GO:0031982,GO:0032059,GO:0032794,GO:0042995,GO:0043226,GO:…	-	-	-	-	-	-	-	-	-	-	Drf_FH3,Drf_GBD,FH2
sp|O95486|SC24A_HUMAN	9606.ENSP00000381823	0.0	2157.0	COG5028@1|root,KOG1985@2759|Eukaryota,3AGJX@33154|Opisthokonta,3BG52@33208|Metazoa,3CS67@33213|Bilateria,483S5@7711|Chordata,48VR8@7742|Vertebrata,3JBYN@40674|Mammalia,35EFH@314146|Euarchontoglires,4MAEP@9443|Primates,4N154@9604|Hominidae	33208|Metazoa	U	Sec23/Sec24 zinc finger	SEC24A	GO:0002376,GO:0002474,GO:0002478,GO:0002495,GO:0002504,GO:0002791,GO:0002793,GO:0003674,GO:0005048,GO:0005215,GO:0005488,GO:0005575,GO:0005622,GO:0005623,GO:0005737,GO:0005783,GO:0005789,GO:0005798,GO:0005829,GO:0006810,GO:0006888,GO:0006900,GO:0006901,GO:0006903,GO:0006996,GO:0008150,GO:0008270,GO:0009889,GO:0009987,GO:0010556,GO:0010869,GO:0012505,GO:0012506,GO:0012507,GO:0016020,GO:0016043,GO:…	-	ko:K14007	ko04141,map04141	M00404	-	-	ko00000,ko00001,ko00002,ko04131	-	-	-	Gelsolin,Sec23_BS,Sec23_helical,Sec23_trunk,zf-Sec23_Sec24
sp|O95487|SC24B_HUMAN	9606.ENSP00000428564	0.0	2382.0	COG5028@1|root,KOG1985@2759|Eukaryota,3AGJX@33154|Opisthokonta,3BG52@33208|Metazoa,3CS67@33213|Bilateria,483S5@7711|Chordata,48VR8@7742|Vertebrata,3JFDW@40674|Mammalia,35B1E@314146|Euarchontoglires,4MF0F@9443|Primates,4N513@9604|Hominidae	33208|Metazoa	U	Sec23/Sec24 zinc finger	SEC24B	GO:0002376,GO:0002474,GO:0002478,GO:0002495,GO:0002504,GO:0003674,GO:0005048,GO:0005215,GO:0005488,GO:0005575,GO:0005622,GO:0005623,GO:0005737,GO:0005783,GO:0005789,GO:0005798,GO:0005829,GO:0006810,GO:0006888,GO:0006900,GO:0006901,GO:0006903,GO:0006996,GO:0008150,GO:0008270,GO:0009987,GO:0012505,GO:0012506,GO:0012507,GO:0016020,GO:0016043,GO:0016050,GO:0016192,GO:0019882,GO:0019884,GO:0019886,GO:…	-	ko:K14007	ko04141,map04141	M00404	-	-	ko00000,ko00001,ko00002,ko04131	-	-	-	Gelsolin,Sec23_BS,Sec23_helical,Sec23_trunk,zf-Sec23_Sec24
sp|O95602|RPA1_HUMAN	9606.ENSP00000263857	0.0	3339.0	COG0086@1|root,KOG0262@2759|Eukaryota,38C9Q@33154|Opisthokonta,3B9RR@33208|Metazoa,3CV8G@33213|Bilateria,4831M@7711|Chordata,48Z2Q@7742|Vertebrata,3JFBH@40674|Mammalia,35CCG@314146|Euarchontoglires,4M8EE@9443|Primates,4N2KK@9604|Hominidae	33208|Metazoa	K	RNA polymerase I subunit A N-terminus	POLR1A	GO:0000428,GO:0001054,GO:0003674,GO:0003682,GO:0003824,GO:0003899,GO:0005488,GO:0005575,GO:0005622,GO:0005623,GO:0005634,GO:0005654,GO:0005730,GO:0005736,GO:0006139,GO:0006351,GO:0006352,GO:0006353,GO:0006360,GO:0006361,GO:0006363,GO:0006725,GO:0006807,GO:0008150,GO:0008152,GO:0009058,GO:0009059,GO:0009303,GO:0009893,GO:0009987,GO:0010467,GO:0010468,GO:0010604,GO:0010628,GO:0016070,GO:0016072,GO:…	2.7.7.6	ko:K02999	ko00230,ko00240,ko01100,ko03020,map00230,map00240,map01100,map03020	M00182	R00435,R00441,R00442,R00443	RC02795	br01611,ko00000,ko00001,ko00002,ko01000,ko03021	-	-	-	RNA_pol_Rpb1_1,RNA_pol_Rpb1_2,RNA_pol_Rpb1_3,RNA_pol_Rpb1_4,RNA_pol_Rpb1_5
sp|O95619|YETS4_HUMAN	27679.XP_003927829.1	2.4e-160	449.0	COG5033@1|root,KOG3149@2759|Eukaryota,38HA6@33154|Opisthokonta,3BCH1@33208|Metazoa,3CRFC@33213|Bilateria,47ZAZ@7711|Chordata,4948P@7742|Vertebrata,3J6RI@40674|Mammalia,35GIR@314146|Euarchontoglires,4M9RF@9443|Primates	33208|Metazoa	K	YEATS domain containing 4	YEATS4	GO:0000123,GO:0000278,GO:0000428,GO:0003674,GO:0003676,GO:0003677,GO:0003682,GO:0003700,GO:0005198,GO:0005200,GO:0005488,GO:0005515,GO:0005575,GO:0005622,GO:0005623,GO:0005634,GO:0005635,GO:0005654,GO:0005667,GO:0005669,GO:0006139,GO:0006325,GO:0006338,GO:0006342,GO:0006351,GO:0006352,GO:0006355,GO:0006357,GO:0006366,GO:0006367,GO:0006464,GO:0006473,GO:0006475,GO:0006725,GO:0006807,GO:0006996,GO:…	-	ko:K11341	-	-	-	-	ko00000,ko03036	-	-	-	YEATS
sp|O95631|NET1_HUMAN	9606.ENSP00000173229	0.0	1279.0	KOG3512@1|root,KOG3512@2759|Eukaryota,38JQI@33154|Opisthokonta,3BAQP@33208|Metazoa,3CVRN@33213|Bilateria,488P0@7711|Chordata,48VJP@7742|Vertebrata,3J91X@40674|Mammalia,35DVG@314146|Euarchontoglires,4M88I@9443|Primates,4MTPV@9604|Hominidae	33208|Metazoa	W	Laminin N-terminal domain (domain VI)	NTN1	GO:0000003,GO:0000902,GO:0000904,GO:0001558,GO:0001667,GO:0001764,GO:0002009,GO:0003006,GO:0003674,GO:0005102,GO:0005488,GO:0005515,GO:0005575,GO:0005576,GO:0005604,GO:0005622,GO:0005623,GO:0005737,GO:0006810,GO:0006928,GO:0006929,GO:0006930,GO:0006935,GO:0007097,GO:0007154,GO:0007155,GO:0007165,GO:0007166,GO:0007264,GO:0007265,GO:0007266,GO:0007275,GO:0007399,GO:0007409,GO:0007411,GO:0007423,GO:…	-	ko:K06843	ko04360,map04360	-	-	-	ko00000,ko00001,ko00536,ko04516	-	-	-	Laminin_EGF,Laminin_N,NTR
sp|O95644|NFAC1_HUMAN	9606.ENSP00000389377	0.0	1722.0	2CN4Y@1|root,2QTX8@2759|Eukaryota,38G73@33154|Opisthokonta,3BANW@33208|Metazoa,3CR7P@33213|Bilateria,482R3@7711|Chordata,4939Q@7742|Vertebrata,3J78Z@40674|Mammalia,35D5G@314146|Euarchontoglires,4MIGN@9443|Primates,4MTQ7@9604|Hominidae	33208|Metazoa	K	Nuclear factor of activated T-cells, cytoplasmic, calcineurin-dependent 1	NFATC1	GO:0000082,GO:0000122,GO:0000228,GO:0000278,GO:0000785,GO:0000790,GO:0000976,GO:0000977,GO:0000978,GO:0000980,GO:0000981,GO:0000982,GO:0000987,GO:0001012,GO:0001067,GO:0001077,GO:0001085,GO:0001158,GO:0001205,GO:0001221,GO:0001223,GO:0001224,GO:0001225,GO:0001227,GO:0001228,GO:0001763,GO:0001775,GO:0001837,GO:0001923,GO:0001944,GO:0001945,GO:0001946,GO:0002009,GO:0002335,GO:0002337,GO:0002376,GO:…	-	ko:K04446	ko04010,ko04022,ko04024,ko04218,ko04310,ko04380,ko04650,ko04658,ko04659,ko04660,ko04662,ko04921,ko04933,ko05161,ko05166,ko05167,ko05321,map04010,map04022,map04024,map04218,map04310,map04380,map04650,map04658,map04659,map04660,map04662,map04921,map04933,map05161,map05166,map05167,map05321	-	-	-	ko00000,ko00001,ko03000	-	-	-	RHD_DNA_bind,RHD_dimer
sp|O95704|APBB3_HUMAN	9606.ENSP00000346378	0.0	997.0	28IU5@1|root,2QR5N@2759|Eukaryota,39SN5@33154|Opisthokonta,3BGV0@33208|Metazoa,3CXUV@33213|Bilateria,486Q5@7711|Chordata,48ZR0@7742|Vertebrata,3JATG@40674|Mammalia,3591S@314146|Euarchontoglires,4M5WT@9443|Primates,4N52P@9604|Hominidae	33208|Metazoa	K	Phosphotyrosine-binding domain, phosphotyrosine-interaction (PI) domain	APBB3	GO:0001540,GO:0003674,GO:0005488,GO:0005515,GO:0005575,GO:0005622,GO:0005623,GO:0005634,GO:0005737,GO:0005829,GO:0005856,GO:0006355,GO:0008134,GO:0008150,GO:0009889,GO:0010468,GO:0010556,GO:0015629,GO:0019219,GO:0019222,GO:0031323,GO:0031326,GO:0033218,GO:0042277,GO:0043226,GO:0043227,GO:0043228,GO:0043229,GO:0043231,GO:0043232,GO:0044424,GO:0044444,GO:0044464,GO:0050789,GO:0050794,GO:0051171,GO:…	-	-	-	-	-	-	-	-	-	-	PID,WW
sp|O95721|SNP29_HUMAN	9606.ENSP00000215730	1.14e-178	498.0	KOG3065@1|root,KOG3065@2759|Eukaryota,39T4K@33154|Opisthokonta,3BJFV@33208|Metazoa,3CRJR@33213|Bilateria,4867V@7711|Chordata,48VD5@7742|Vertebrata,3J2FF@40674|Mammalia,35CCT@314146|Euarchontoglires,4MHPU@9443|Primates,4N2TD@9604|Hominidae	33208|Metazoa	U	autophagosome membrane docking	SNAP29	GO:0000003,GO:0000139,GO:0000149,GO:0000323,GO:0001505,GO:0001775,GO:0002252,GO:0002263,GO:0002274,GO:0002275,GO:0002283,GO:0002366,GO:0002376,GO:0002443,GO:0002444,GO:0002446,GO:0003674,GO:0005484,GO:0005488,GO:0005515,GO:0005575,GO:0005622,GO:0005623,GO:0005634,GO:0005654,GO:0005737,GO:0005764,GO:0005765,GO:0005766,GO:0005768,GO:0005773,GO:0005774,GO:0005776,GO:0005794,GO:0005813,GO:0005815,GO:…	-	ko:K08509	ko04130,ko04140,map04130,map04140	-	-	-	ko00000,ko00001,ko04131	-	-	-	V-SNARE_C
sp|O95785|WIZ_HUMAN	9598.ENSPTRP00000018130	0.0	3164.0	KOG1721@1|root,KOG1721@2759|Eukaryota,39SCQ@33154|Opisthokonta,3BBVE@33208|Metazoa,3CTFT@33213|Bilateria,487E1@7711|Chordata,492UC@7742|Vertebrata,3JAB4@40674|Mammalia,35EJ6@314146|Euarchontoglires,4MCZW@9443|Primates,4MXKM@9604|Hominidae	33208|Metazoa	K	zinc finger	WIZ	GO:0000981,GO:0003674,GO:0003700,GO:0005488,GO:0005515,GO:0005575,GO:0005622,GO:0005623,GO:0005634,GO:0005654,GO:0006275,GO:0006355,GO:0006357,GO:0008150,GO:0009889,GO:0009891,GO:0009893,GO:0009987,GO:0010468,GO:0010556,GO:0010557,GO:0010564,GO:0010571,GO:0010604,GO:0016043,GO:0019219,GO:0019222,GO:0019904,GO:0022607,GO:0030496,GO:0031323,GO:0031325,GO:0031326,GO:0031328,GO:0031647,GO:0031974,GO:…	-	-	-	-	-	-	-	-	-	-	zf-C2H2
sp|O95786|RIGI_HUMAN	9598.ENSPTRP00000035647	0.0	1856.0	COG1111@1|root,KOG0354@2759|Eukaryota,390WH@33154|Opisthokonta,3BAF8@33208|Metazoa,3CUD3@33213|Bilateria,47YV7@7711|Chordata,492DU@7742|Vertebrata,3J9BH@40674|Mammalia,359M2@314146|Euarchontoglires,4MFC6@9443|Primates,4MUU4@9604|Hominidae	33208|Metazoa	A	C-terminal domain of RIG-I	DDX58	GO:0000003,GO:0000228,GO:0000578,GO:0000793,GO:0000794,GO:0001726,GO:0001817,GO:0001818,GO:0001819,GO:0002218,GO:0002221,GO:0002230,GO:0002252,GO:0002253,GO:0002376,GO:0002682,GO:0002684,GO:0002697,GO:0002753,GO:0002757,GO:0002758,GO:0002764,GO:0002791,GO:0002793,GO:0002831,GO:0003002,GO:0003006,GO:0003674,GO:0003676,GO:0003677,GO:0003690,GO:0003723,GO:0003725,GO:0003727,GO:0003824,GO:0005488,GO:…	3.6.3.14,3.6.4.13	ko:K12646,ko:K12647	ko04064,ko04622,ko04623,ko05160,ko05161,ko05162,ko05164,ko05168,ko05169,map04064,map04622,map04623,map05160,map05161,map05162,map05164,map05168,map05169	-	-	-	ko00000,ko00001,ko01000	-	-	-	CARD_2,DEAD,Helicase_C,RIG-I_C-RD,ResIII
sp|O95789|ZMYM6_HUMAN	9606.ENSP00000349708	0.0	2623.0	2CN11@1|root,2QT83@2759|Eukaryota,38D3X@33154|Opisthokonta,3BDRF@33208|Metazoa,3CX54@33213|Bilateria,4829R@7711|Chordata,496RM@7742|Vertebrata,3JASJ@40674|Mammalia,35AQ7@314146|Euarchontoglires,4M8UM@9443|Primates,4MTET@9604|Hominidae	33208|Metazoa	K	zinc finger, MYM-type	ZMYM6	GO:0000981,GO:0003674,GO:0003676,GO:0003677,GO:0003700,GO:0005488,GO:0005575,GO:0005622,GO:0005623,GO:0005634,GO:0005654,GO:0005737,GO:0006355,GO:0006357,GO:0006996,GO:0007010,GO:0007275,GO:0008150,GO:0009889,GO:0009987,GO:0010468,GO:0010556,GO:0016043,GO:0019219,GO:0019222,GO:0022603,GO:0022604,GO:0031323,GO:0031326,GO:0031974,GO:0031981,GO:0032501,GO:0032502,GO:0043226,GO:0043227,GO:0043229,GO:…	-	-	-	-	-	-	-	-	-	-	zf-FCS
sp|O95793|STAU1_HUMAN	9606.ENSP00000360922	0.0	1085.0	KOG3732@1|root,KOG3732@2759|Eukaryota,38HNW@33154|Opisthokonta,3BFK2@33208|Metazoa,3CUDT@33213|Bilateria,47ZS2@7711|Chordata,493NH@7742|Vertebrata,3JBPV@40674|Mammalia,35M0K@314146|Euarchontoglires,4MGBI@9443|Primates,4N2AT@9604|Hominidae	33208|Metazoa	KU	Staufen C-terminal domain	STAU1	GO:0000003,GO:0000578,GO:0000932,GO:0001709,GO:0003002,GO:0003006,GO:0003008,GO:0003674,GO:0003676,GO:0003723,GO:0003725,GO:0003729,GO:0003730,GO:0005488,GO:0005515,GO:0005575,GO:0005622,GO:0005623,GO:0005634,GO:0005730,GO:0005737,GO:0005783,GO:0005791,GO:0005829,GO:0005856,GO:0005875,GO:0005886,GO:0005938,GO:0006403,GO:0006417,GO:0007017,GO:0007028,GO:0007275,GO:0007276,GO:0007281,GO:0007292,GO:…	-	ko:K17597	-	-	-	-	ko00000,ko01009,ko03019	-	-	-	Staufen_C,dsrm
sp|O95817|BAG3_HUMAN	9606.ENSP00000358081	0.0	986.0	COG5021@1|root,KOG4361@1|root,KOG0940@2759|Eukaryota,KOG4361@2759|Eukaryota,38HU1@33154|Opisthokonta,3B975@33208|Metazoa,3CZ4B@33213|Bilateria,486Z7@7711|Chordata,48YD1@7742|Vertebrata,3JA68@40674|Mammalia,35GR0@314146|Euarchontoglires,4MI24@9443|Primates,4N4Z7@9604|Hominidae	33208|Metazoa	OT	BAG domains, present in regulator of Hsp70 proteins	BAG3	GO:0000122,GO:0000166,GO:0000774,GO:0003674,GO:0005488,GO:0005575,GO:0005622,GO:0005623,GO:0005634,GO:0005737,GO:0005829,GO:0005886,GO:0006355,GO:0006357,GO:0006457,GO:0006915,GO:0006950,GO:0007154,GO:0007165,GO:0007166,GO:0008150,GO:0008219,GO:0008625,GO:0009266,GO:0009408,GO:0009605,GO:0009612,GO:0009628,GO:0009889,GO:0009890,GO:0009892,GO:0009987,GO:0010468,GO:0010556,GO:0010558,GO:0010605,GO:…	-	ko:K09557	-	-	-	-	ko00000,ko03110,ko04131	-	-	-	BAG,WW
sp|O95835|LATS1_HUMAN	9606.ENSP00000437550	0.0	2213.0	KOG0608@1|root,KOG0608@2759|Eukaryota,3ANWV@33154|Opisthokonta,3BAYR@33208|Metazoa,3CR8I@33213|Bilateria,480VA@7711|Chordata,4994U@7742|Vertebrata,3J2I1@40674|Mammalia,35NJV@314146|Euarchontoglires,4MH4M@9443|Primates,4MZJ9@9604|Hominidae	33208|Metazoa	D	UBA/TS-N domain	LATS1	GO:0000003,GO:0000079,GO:0000082,GO:0000086,GO:0000166,GO:0000278,GO:0000287,GO:0000819,GO:0000902,GO:0000904,GO:0000922,GO:0001221,GO:0001223,GO:0001224,GO:0001225,GO:0001654,GO:0001667,GO:0001701,GO:0001708,GO:0001745,GO:0001751,GO:0001752,GO:0001754,GO:0001824,GO:0001825,GO:0001826,GO:0001827,GO:0001828,GO:0001932,GO:0001933,GO:0001934,GO:0002064,GO:0002065,GO:0002066,GO:0002119,GO:0002164,GO:…	2.7.11.1	ko:K08791	ko04214,ko04390,ko04391,ko04392,map04214,map04390,map04391,map04392	M00683	-	-	ko00000,ko00001,ko00002,ko01000,ko01001	-	-	-	Pkinase,UBA
sp|O95863|SNAI1_HUMAN	9606.ENSP00000244050	2.69e-141	404.0	KOG2462@1|root,KOG2462@2759|Eukaryota,39SNH@33154|Opisthokonta,3BGHZ@33208|Metazoa,3D3JV@33213|Bilateria,487AK@7711|Chordata,490BA@7742|Vertebrata,3JFJI@40674|Mammalia,35A9W@314146|Euarchontoglires,4M6U0@9443|Primates,4N1A4@9604|Hominidae	33208|Metazoa	K	Zinc-finger of C2H2 type	SNAI1	GO:0000003,GO:0000122,GO:0000775,GO:0000785,GO:0000792,GO:0000976,GO:0000977,GO:0000981,GO:0000982,GO:0001012,GO:0001067,GO:0001078,GO:0001227,GO:0001501,GO:0001503,GO:0001649,GO:0001701,GO:0001704,GO:0001707,GO:0001837,GO:0001890,GO:0001892,GO:0001942,GO:0002009,GO:0003002,GO:0003006,GO:0003007,GO:0003197,GO:0003198,GO:0003203,GO:0003272,GO:0003674,GO:0003676,GO:0003677,GO:0003690,GO:0003700,GO:…	-	ko:K05707	ko04520,map04520	-	-	-	ko00000,ko00001,ko03000	-	-	-	zf-C2H2,zf-C2H2_6
sp|O95948|ONEC2_HUMAN	60711.ENSCSAP00000014165	7.29e-292	805.0	KOG2252@1|root,KOG2252@2759|Eukaryota,38G1G@33154|Opisthokonta,3BH2A@33208|Metazoa,3CT2N@33213|Bilateria,483XK@7711|Chordata,48WDW@7742|Vertebrata,3JN6W@40674|Mammalia,35CU6@314146|Euarchontoglires,4MDZT@9443|Primates,362WM@314294|Cercopithecoidea	33208|Metazoa	K	One cut domain family member	ONECUT2	GO:0000976,GO:0000977,GO:0000978,GO:0000981,GO:0000982,GO:0000987,GO:0001012,GO:0001067,GO:0001077,GO:0001228,GO:0001889,GO:0001952,GO:0002064,GO:0003674,GO:0003676,GO:0003677,GO:0003690,GO:0003700,GO:0005488,GO:0005575,GO:0005622,GO:0005623,GO:0005634,GO:0005654,GO:0005856,GO:0006139,GO:0006351,GO:0006355,GO:0006357,GO:0006366,GO:0006725,GO:0006807,GO:0006996,GO:0007275,GO:0007399,GO:0007422,GO:…	-	ko:K08026	ko04550,ko04950,map04550,map04950	-	-	-	ko00000,ko00001	-	-	-	CUT,Homeobox
sp|O95983|MBD3_HUMAN	9598.ENSPTRP00000045258	1.05e-195	544.0	KOG4161@1|root,KOG4161@2759|Eukaryota,39CMC@33154|Opisthokonta,3BHIR@33208|Metazoa,3CRGJ@33213|Bilateria,482FI@7711|Chordata,48V4B@7742|Vertebrata,3J3WW@40674|Mammalia,35C75@314146|Euarchontoglires,4M912@9443|Primates,4MYYK@9604|Hominidae	33208|Metazoa	B	C-terminal domain of methyl-CpG binding protein 2 and 3	MBD3	GO:0000118,GO:0000122,GO:0000166,GO:0000228,GO:0000785,GO:0000790,GO:0000792,GO:0001701,GO:0003674,GO:0003676,GO:0003677,GO:0003682,GO:0003712,GO:0003714,GO:0003824,GO:0004407,GO:0005488,GO:0005515,GO:0005575,GO:0005622,GO:0005623,GO:0005634,GO:0005654,GO:0005694,GO:0005700,GO:0005737,GO:0006139,GO:0006259,GO:0006323,GO:0006325,GO:0006342,GO:0006346,GO:0006355,GO:0006357,GO:0006464,GO:0006473,GO:…	-	ko:K11590,ko:K11591	-	-	-	-	ko00000,ko03036	-	-	-	MBD,MBD_C,MBDa
sp|O95990|F107A_HUMAN	9598.ENSPTRP00000044578	8.95e-95	276.0	2A37Z@1|root,2RZJK@2759|Eukaryota,39M36@33154|Opisthokonta,3BPQF@33208|Metazoa,3CZ5F@33213|Bilateria,48D3X@7711|Chordata,4993S@7742|Vertebrata,3JET2@40674|Mammalia,35FA8@314146|Euarchontoglires,4MI2U@9443|Primates,4MZ9T@9604|Hominidae	33208|Metazoa	K	Family with sequence similarity 107, member A	FAM107A	GO:0001558,GO:0005575,GO:0005622,GO:0005623,GO:0005634,GO:0005654,GO:0008150,GO:0016604,GO:0016607,GO:0031974,GO:0031981,GO:0040008,GO:0043226,GO:0043227,GO:0043229,GO:0043231,GO:0043233,GO:0044422,GO:0044424,GO:0044428,GO:0044446,GO:0044451,GO:0044464,GO:0050789,GO:0050794,GO:0051128,GO:0065007,GO:0070013	-	-	-	-	-	-	-	-	-	-	DUF1151
sp|O95994|AGR2_HUMAN	9606.ENSP00000391490	9.84e-123	350.0	2ABY6@1|root,2RYQ8@2759|Eukaryota,39VCT@33154|Opisthokonta,3BERD@33208|Metazoa,3D21S@33213|Bilateria,48BX5@7711|Chordata,48ZVY@7742|Vertebrata,3J2W6@40674|Mammalia,35C7H@314146|Euarchontoglires,4MAXX@9443|Primates,4N3FK@9604|Hominidae	33208|Metazoa	T	mucus secretion	AGR2	GO:0002065,GO:0002067,GO:0002162,GO:0003674,GO:0005102,GO:0005154,GO:0005488,GO:0005515,GO:0005575,GO:0005576,GO:0005615,GO:0005622,GO:0005623,GO:0005737,GO:0005783,GO:0006810,GO:0007275,GO:0007589,GO:0008150,GO:0009653,GO:0009888,GO:0009893,GO:0009966,GO:0009967,GO:0009987,GO:0010468,GO:0010604,GO:0010628,GO:0010646,GO:0010647,GO:0010810,GO:0010811,GO:0010941,GO:0012505,GO:0019222,GO:0023051,GO:…	-	ko:K20356	-	-	-	-	ko00000,ko04131	-	-	-	Thioredoxin_7
sp|O95996|APCL_HUMAN	9606.ENSP00000442954	0.0	4127.0	KOG2122@1|root,KOG2122@2759|Eukaryota,39IR6@33154|Opisthokonta,3BB0V@33208|Metazoa,3CU67@33213|Bilateria,4833B@7711|Chordata,494C6@7742|Vertebrata,3J1ZG@40674|Mammalia,35G71@314146|Euarchontoglires,4M9VK@9443|Primates,4N2JF@9604|Hominidae	33208|Metazoa	Z	Coiled-coil N-terminus of APC, dimerisation domain	APC2	GO:0000003,GO:0000075,GO:0000079,GO:0000226,GO:0000278,GO:0000281,GO:0000775,GO:0000776,GO:0000910,GO:0000922,GO:0001700,GO:0001704,GO:0001706,GO:0001708,GO:0001711,GO:0001714,GO:0001726,GO:0001932,GO:0001933,GO:0002119,GO:0002164,GO:0002165,GO:0002168,GO:0003002,GO:0003006,GO:0003674,GO:0005198,GO:0005488,GO:0005515,GO:0005575,GO:0005576,GO:0005622,GO:0005623,GO:0005634,GO:0005654,GO:0005694,GO:…	-	ko:K02085	ko04310,ko04390,ko04550,ko04810,ko04934,ko05165,ko05166,ko05200,ko05206,ko05210,ko05213,ko05217,ko05224,ko05225,ko05226,map04310,map04390,map04550,map04810,map04934,map05165,map05166,map05200,map05206,map05210,map05213,map05217,map05224,map05225,map05226	-	-	-	ko00000,ko00001,ko01009,ko03036,ko04812	-	-	-	APC_15aa,APC_N_CC,APC_basic,APC_r,Arm,Arm_APC_u3,SAMP,Suppressor_APC
sp|O96000|NDUBA_HUMAN	9606.ENSP00000268668	4.35e-120	343.0	KOG4009@1|root,KOG4009@2759|Eukaryota,39ZWW@33154|Opisthokonta,3BQTX@33208|Metazoa,3D6Y9@33213|Bilateria,48B39@7711|Chordata,4903S@7742|Vertebrata,3J77B@40674|Mammalia,35PAD@314146|Euarchontoglires,4MGGS@9443|Primates,4MTNX@9604|Hominidae	33208|Metazoa	C	Accessory subunit of the mitochondrial membrane respiratory chain NADH dehydrogenase (Complex I), that is believed not to be involved in catalysis. Complex I functions in the transfer of electrons from NADH to the respiratory chain. The immediate electron acceptor for the enzyme is believed to be ubiquinone	NDUFB10	GO:0003674,GO:0003824,GO:0003954,GO:0005575,GO:0005622,GO:0005623,GO:0005737,GO:0005739,GO:0005740,GO:0005743,GO:0005746,GO:0005747,GO:0006091,GO:0006119,GO:0006120,GO:0006139,GO:0006163,GO:0006725,GO:0006753,GO:0006793,GO:0006796,GO:0006807,GO:0006996,GO:0007005,GO:0008137,GO:0008150,GO:0008152,GO:0009117,GO:0009123,GO:0009126,GO:0009141,GO:0009144,GO:0009150,GO:0009161,GO:0009167,GO:0009199,GO:…	-	ko:K03966	ko00190,ko01100,ko04714,ko04723,ko04932,ko05010,ko05012,ko05016,map00190,map01100,map04714,map04723,map04932,map05010,map05012,map05016	M00147	-	-	ko00000,ko00001,ko00002	3.D.1.6	-	-	NDUFB10
sp|O96013|PAK4_HUMAN	9606.ENSP00000469413	0.0	1129.0	KOG0578@1|root,KOG0578@2759|Eukaryota,38BDT@33154|Opisthokonta,3BA4Y@33208|Metazoa,3CS12@33213|Bilateria,486BD@7711|Chordata,48Y0V@7742|Vertebrata,3JDEB@40674|Mammalia,35I86@314146|Euarchontoglires,4MIAE@9443|Primates,4MZCZ@9604|Hominidae	33208|Metazoa	T	Kinase-like	PAK4	GO:0000166,GO:0000187,GO:0001558,GO:0001650,GO:0001654,GO:0001745,GO:0001751,GO:0001754,GO:0001932,GO:0001934,GO:0003674,GO:0003824,GO:0004672,GO:0004674,GO:0005488,GO:0005515,GO:0005524,GO:0005575,GO:0005622,GO:0005623,GO:0005634,GO:0005654,GO:0005730,GO:0005737,GO:0005739,GO:0005794,GO:0005911,GO:0005912,GO:0005913,GO:0006355,GO:0006464,GO:0006468,GO:0006793,GO:0006796,GO:0006807,GO:0006915,GO:…	2.7.11.1	ko:K05734,ko:K05735,ko:K05736	ko04012,ko04014,ko04360,ko04510,ko04660,ko04810,ko05206,ko05211,map04012,map04014,map04360,map04510,map04660,map04810,map05206,map05211	-	-	-	ko00000,ko00001,ko01000,ko01001	-	-	-	PBD,Pkinase
sp|O96019|ACL6A_HUMAN	60711.ENSCSAP00000009191	0.0	882.0	COG5277@1|root,KOG0679@2759|Eukaryota,38BYA@33154|Opisthokonta,3BA27@33208|Metazoa,3CY3R@33213|Bilateria,484I5@7711|Chordata,4946M@7742|Vertebrata,3J7QH@40674|Mammalia,35HGW@314146|Euarchontoglires,4M9SN@9443|Primates,36070@314294|Cercopithecoidea	33208|Metazoa	K	Belongs to the actin family	ACTL6A	GO:0000123,GO:0000228,GO:0000278,GO:0000281,GO:0000785,GO:0000790,GO:0000902,GO:0000904,GO:0000910,GO:0001654,GO:0003407,GO:0003674,GO:0003682,GO:0003712,GO:0003713,GO:0005488,GO:0005575,GO:0005622,GO:0005623,GO:0005634,GO:0005654,GO:0005694,GO:0005886,GO:0006325,GO:0006338,GO:0006355,GO:0006357,GO:0006464,GO:0006473,GO:0006475,GO:0006508,GO:0006807,GO:0006928,GO:0006935,GO:0006996,GO:0007049,GO:…	-	ko:K11340,ko:K11652	ko04714,ko05225,map04714,map05225	-	-	-	ko00000,ko00001,ko03021,ko03036,ko04147	-	-	-	Actin
sp|P00387|NB5R3_HUMAN	9606.ENSP00000354468	2e-222	613.0	COG0543@1|root,KOG0534@2759|Eukaryota,38GQ8@33154|Opisthokonta,3BEKR@33208|Metazoa,3CW4F@33213|Bilateria,47YY5@7711|Chordata,48WID@7742|Vertebrata,3JAUF@40674|Mammalia,359HM@314146|Euarchontoglires,4M74J@9443|Primates,4MZID@9604|Hominidae	33208|Metazoa	C	Belongs to the flavoprotein pyridine nucleotide cytochrome reductase family	CYB5R3	GO:0000166,GO:0000323,GO:0001775,GO:0002252,GO:0002263,GO:0002274,GO:0002275,GO:0002283,GO:0002366,GO:0002376,GO:0002443,GO:0002444,GO:0002446,GO:0002576,GO:0003008,GO:0003013,GO:0003674,GO:0003824,GO:0004128,GO:0005488,GO:0005575,GO:0005576,GO:0005622,GO:0005623,GO:0005737,GO:0005739,GO:0005740,GO:0005741,GO:0005764,GO:0005766,GO:0005773,GO:0005775,GO:0005783,GO:0005789,GO:0005794,GO:0005798,GO:…	1.6.2.2	ko:K00326	ko00520,map00520	-	R00100	-	ko00000,ko00001,ko01000	-	-	-	FAD_binding_6,NAD_binding_1
sp|P00403|COX2_HUMAN	9606.ENSP00000354876	8.37e-161	450.0	COG1622@1|root,KOG4767@2759|Eukaryota,38FF8@33154|Opisthokonta,3BEBX@33208|Metazoa,3D20G@33213|Bilateria,48627@7711|Chordata,4991G@7742|Vertebrata,3JCNC@40674|Mammalia,35H1B@314146|Euarchontoglires,4MP91@9443|Primates,4N090@9604|Hominidae	33208|Metazoa	C	Cytochrome c oxidase is the component of the respiratory chain that catalyzes the reduction of oxygen to water. Subunits 1- 3 form the functional core of the enzyme complex. Subunit 2 transfers the electrons from cytochrome c via its binuclear copper A center to the bimetallic center of the catalytic subunit 1	COX2	GO:0003674,GO:0003824,GO:0004129,GO:0005215,GO:0005575,GO:0005622,GO:0005623,GO:0005737,GO:0005739,GO:0005740,GO:0005743,GO:0005746,GO:0005751,GO:0006091,GO:0006119,GO:0006123,GO:0006139,GO:0006140,GO:0006163,GO:0006725,GO:0006753,GO:0006793,GO:0006796,GO:0006807,GO:0006810,GO:0006811,GO:0006812,GO:0006950,GO:0006979,GO:0007275,GO:0007589,GO:0007595,GO:0008150,GO:0008152,GO:0008324,GO:0009055,GO:…	-	ko:K02261	ko00190,ko01100,ko04260,ko04714,ko04932,ko05010,ko05012,ko05016,map00190,map01100,map04260,map04714,map04932,map05010,map05012,map05016	M00154	-	-	ko00000,ko00001,ko00002,ko03029	3.D.4.11,3.D.4.7,3.D.4.8	-	-	COX2,COX2_TM
sp|P00441|SODC_HUMAN	9597.XP_003813274.1	1.84e-110	317.0	COG2032@1|root,KOG0441@2759|Eukaryota,3A1IR@33154|Opisthokonta,3BQA3@33208|Metazoa,3D760@33213|Bilateria,48E5V@7711|Chordata,49AW9@7742|Vertebrata,3JGNV@40674|Mammalia,35PZS@314146|Euarchontoglires,4MJCV@9443|Primates,4N6SY@9604|Hominidae	33208|Metazoa	P	Destroys radicals which are normally produced within the cells and which are toxic to biological systems	SOD1	GO:0000003,GO:0000187,GO:0000209,GO:0000302,GO:0000303,GO:0000305,GO:0000323,GO:0000902,GO:0000904,GO:0001306,GO:0001541,GO:0001817,GO:0001819,GO:0001890,GO:0001894,GO:0001895,GO:0001932,GO:0001934,GO:0001975,GO:0002064,GO:0002065,GO:0002066,GO:0002093,GO:0002262,GO:0002376,GO:0002520,GO:0002576,GO:0002682,GO:0002694,GO:0003006,GO:0003008,GO:0003012,GO:0003013,GO:0003015,GO:0003018,GO:0003674,GO:…	1.15.1.1	ko:K04565	ko04146,ko04213,ko05014,ko05016,ko05020,map04146,map04213,map05014,map05016,map05020	-	-	-	ko00000,ko00001,ko01000	-	-	-	Sod_Cu
sp|P00492|HPRT_HUMAN	61853.ENSNLEP00000002427	1.64e-158	444.0	COG0634@1|root,KOG3367@2759|Eukaryota,38C8X@33154|Opisthokonta,3BCYI@33208|Metazoa,3CRZY@33213|Bilateria,483J4@7711|Chordata,48ZB9@7742|Vertebrata,3J4BR@40674|Mammalia,35EX3@314146|Euarchontoglires,4M7Y4@9443|Primates	33208|Metazoa	F	guanine salvage	HPRT1	GO:0000003,GO:0000287,GO:0000902,GO:0000904,GO:0001775,GO:0001906,GO:0001909,GO:0001913,GO:0001975,GO:0002054,GO:0002057,GO:0002060,GO:0002250,GO:0002252,GO:0002376,GO:0002443,GO:0002449,GO:0002456,GO:0002460,GO:0003674,GO:0003824,GO:0004422,GO:0005488,GO:0005515,GO:0005575,GO:0005622,GO:0005623,GO:0005694,GO:0005737,GO:0005829,GO:0006139,GO:0006144,GO:0006152,GO:0006163,GO:0006164,GO:0006166,GO:…	2.4.2.8	ko:K00760	ko00230,ko00983,ko01100,ko01110,map00230,map00983,map01100,map01110	-	R00190,R01132,R01229,R02142,R08237,R08238,R08245	RC00063,RC00122	ko00000,ko00001,ko01000	-	-	-	Pribosyltran
sp|P00519|ABL1_HUMAN	60711.ENSCSAP00000010882	0.0	2184.0	COG0515@1|root,KOG4278@2759|Eukaryota,38G3R@33154|Opisthokonta,3BB40@33208|Metazoa,3CSA6@33213|Bilateria,4881E@7711|Chordata,48YJ1@7742|Vertebrata,3JEGA@40674|Mammalia,35D14@314146|Euarchontoglires,4MHHD@9443|Primates,35YVP@314294|Cercopithecoidea	33208|Metazoa	T	ABL proto-oncogene 1, non-receptor tyrosine kinase	ABL1	GO:0000003,GO:0000075,GO:0000077,GO:0000149,GO:0000166,GO:0000278,GO:0000287,GO:0000302,GO:0000902,GO:0000904,GO:0001558,GO:0001654,GO:0001667,GO:0001700,GO:0001703,GO:0001726,GO:0001764,GO:0001775,GO:0001776,GO:0001782,GO:0001784,GO:0001817,GO:0001819,GO:0001838,GO:0001841,GO:0001843,GO:0001922,GO:0001932,GO:0001933,GO:0001934,GO:0001952,GO:0001954,GO:0002009,GO:0002064,GO:0002065,GO:0002237,GO:…	2.7.10.2	ko:K03679,ko:K06619,ko:K08887	ko03018,ko04012,ko04014,ko04110,ko04360,ko04722,ko05130,ko05131,ko05200,ko05206,ko05220,ko05416,map03018,map04012,map04014,map04110,map04360,map04722,map05130,map05131,map05200,map05206,map05220,map05416	M00390,M00391	-	-	ko00000,ko00001,ko00002,ko01000,ko01001,ko03019	-	-	-	F_actin_bind,Pkinase_Tyr,SH2,SH3_1
sp|P00533|EGFR_HUMAN	9606.ENSP00000275493	0.0	2457.0	KOG1025@1|root,KOG1025@2759|Eukaryota,38CH9@33154|Opisthokonta,3BBNC@33208|Metazoa,3CSNN@33213|Bilateria,47YY3@7711|Chordata,48W6K@7742|Vertebrata,3JCJA@40674|Mammalia,35NQW@314146|Euarchontoglires,4MBD2@9443|Primates,4MY4S@9604|Hominidae	33208|Metazoa	T	Growth factor receptor domain IV	EGFR	GO:0000003,GO:0000079,GO:0000086,GO:0000165,GO:0000186,GO:0000278,GO:0000302,GO:0000578,GO:0000902,GO:0001042,GO:0001067,GO:0001101,GO:0001503,GO:0001558,GO:0001654,GO:0001655,GO:0001667,GO:0001700,GO:0001701,GO:0001708,GO:0001709,GO:0001736,GO:0001738,GO:0001742,GO:0001745,GO:0001751,GO:0001752,GO:0001754,GO:0001755,GO:0001775,GO:0001890,GO:0001892,GO:0001894,GO:0001932,GO:0001934,GO:0001942,GO:…	2.7.10.1	ko:K04361,ko:K05083,ko:K05084,ko:K05085	ko01521,ko01522,ko01524,ko04010,ko04012,ko04013,ko04014,ko04015,ko04020,ko04060,ko04066,ko04068,ko04072,ko04144,ko04151,ko04214,ko04320,ko04510,ko04520,ko04530,ko04540,ko04630,ko04810,ko04912,ko04915,ko04921,ko04926,ko04934,ko05120,ko05160,ko05165,ko05200,ko05205,ko05206,ko05210,ko05212,ko05213,ko05214,ko05215,ko05218,ko05219,ko05223,ko05224,ko05225,ko05226,ko05230,ko05231,map01521,map01522,map01…	-	-	-	ko00000,ko00001,ko01000,ko01001,ko01020,ko04050,ko04090,ko04147,ko04516	-	-	-	Furin-like,GF_recep_IV,Pkinase_Tyr,Recep_L_domain
sp|P00558|PGK1_HUMAN	27679.XP_010345651.1	2.17e-304	829.0	COG0126@1|root,KOG1367@2759|Eukaryota,38EF9@33154|Opisthokonta,3BE59@33208|Metazoa,3CT3V@33213|Bilateria,481D5@7711|Chordata,48WCW@7742|Vertebrata,3J4KQ@40674|Mammalia,35C3S@314146|Euarchontoglires,4MKKX@9443|Primates	33208|Metazoa	G	phosphoglycerate kinase activity	PGK1	GO:0000166,GO:0000768,GO:0001666,GO:0003674,GO:0003824,GO:0004618,GO:0005488,GO:0005524,GO:0005575,GO:0005576,GO:0005615,GO:0005622,GO:0005623,GO:0005694,GO:0005737,GO:0005829,GO:0005975,GO:0005996,GO:0006006,GO:0006007,GO:0006082,GO:0006090,GO:0006091,GO:0006094,GO:0006096,GO:0006139,GO:0006163,GO:0006164,GO:0006165,GO:0006508,GO:0006725,GO:0006732,GO:0006733,GO:0006734,GO:0006735,GO:0006753,GO:…	2.7.2.3	ko:K00927	ko00010,ko00710,ko01100,ko01110,ko01120,ko01130,ko01200,ko01230,map00010,map00710,map01100,map01110,map01120,map01130,map01200,map01230	M00001,M00002,M00003,M00165,M00166,M00308,M00552	R01512	RC00002,RC00043	ko00000,ko00001,ko00002,ko01000,ko04147	-	-	-	PGK
sp|P00747|PLMN_HUMAN	9606.ENSP00000308938	0.0	1767.0	COG5640@1|root,2QVNP@2759|Eukaryota,38ER1@33154|Opisthokonta,3BEHU@33208|Metazoa,3CXYM@33213|Bilateria,47Z7W@7711|Chordata,48XZD@7742|Vertebrata,3J7AP@40674|Mammalia,35G73@314146|Euarchontoglires,4MHQW@9443|Primates,4MVPK@9604|Hominidae	33208|Metazoa	O	fibrinolysis	PLG	GO:0000003,GO:0001568,GO:0001701,GO:0001890,GO:0001892,GO:0001944,GO:0001968,GO:0002376,GO:0002576,GO:0003006,GO:0003008,GO:0003013,GO:0003674,GO:0003823,GO:0003824,GO:0004175,GO:0004252,GO:0004857,GO:0004866,GO:0005102,GO:0005488,GO:0005515,GO:0005539,GO:0005575,GO:0005576,GO:0005615,GO:0005622,GO:0005623,GO:0005737,GO:0005886,GO:0006508,GO:0006629,GO:0006807,GO:0006810,GO:0006887,GO:0006928,GO:…	3.4.21.7	ko:K01315,ko:K09644	ko04080,ko04610,ko04979,ko05150,ko05164,map04080,map04610,map04979,map05150,map05164	-	-	-	ko00000,ko00001,ko01000,ko01002,ko04147,ko04516	-	-	-	Kringle,PAN_1,Trypsin
sp|P00813|ADA_HUMAN	9606.ENSP00000361965	1.04e-270	739.0	COG1816@1|root,KOG1097@2759|Eukaryota,38HSH@33154|Opisthokonta,3BBAE@33208|Metazoa,3CT0S@33213|Bilateria,484K5@7711|Chordata,49070@7742|Vertebrata,3JAZF@40674|Mammalia,35HAN@314146|Euarchontoglires,4MFIN@9443|Primates,4MTAC@9604|Hominidae	33208|Metazoa	F	Adenosine/AMP deaminase	ADA	GO:0000003,GO:0000302,GO:0000323,GO:0001666,GO:0001701,GO:0001775,GO:0001821,GO:0001824,GO:0001825,GO:0001829,GO:0001882,GO:0001883,GO:0001889,GO:0001890,GO:0002027,GO:0002252,GO:0002263,GO:0002285,GO:0002312,GO:0002313,GO:0002314,GO:0002335,GO:0002366,GO:0002376,GO:0002520,GO:0002521,GO:0002634,GO:0002636,GO:0002682,GO:0002683,GO:0002684,GO:0002685,GO:0002686,GO:0002694,GO:0002696,GO:0002819,GO:…	3.5.4.4	ko:K01488	ko00230,ko01100,ko05340,map00230,map01100,map05340	-	R01560,R02556	RC00477	ko00000,ko00001,ko01000	-	-	-	A_deaminase
sp|P01023|A2MG_HUMAN	9606.ENSP00000323929	0.0	2842.0	COG2373@1|root,KOG1366@2759|Eukaryota,38DGN@33154|Opisthokonta,3BCF2@33208|Metazoa,3CTZZ@33213|Bilateria,480CR@7711|Chordata,48V4X@7742|Vertebrata,3J4AF@40674|Mammalia,35HJM@314146|Euarchontoglires,4ME18@9443|Primates,4N08U@9604|Hominidae	33208|Metazoa	O	serine-type endopeptidase inhibitor activity	A2M	GO:0000003,GO:0001101,GO:0001553,GO:0001868,GO:0001869,GO:0002020,GO:0002376,GO:0002437,GO:0002438,GO:0002526,GO:0002576,GO:0002673,GO:0002682,GO:0002683,GO:0002697,GO:0002698,GO:0002920,GO:0002921,GO:0003006,GO:0003674,GO:0004857,GO:0004866,GO:0004867,GO:0005096,GO:0005102,GO:0005488,GO:0005515,GO:0005575,GO:0005576,GO:0005615,GO:0005622,GO:0005623,GO:0005737,GO:0005829,GO:0006807,GO:0006810,GO:…	-	ko:K03910	ko04610,map04610	-	-	-	ko00000,ko00001,ko04131,ko04147	-	-	-	A2M,A2M_N,A2M_N_2,A2M_comp,A2M_recep,Thiol-ester_cl
sp|P01100|FOS_HUMAN	9606.ENSP00000306245	2.33e-262	720.0	KOG1414@1|root,KOG1414@2759|Eukaryota,38WBJ@33154|Opisthokonta,3BDTE@33208|Metazoa,3CWS4@33213|Bilateria,484G2@7711|Chordata,494R7@7742|Vertebrata,3JB5E@40674|Mammalia,35BJA@314146|Euarchontoglires,4MB4F@9443|Primates,4MTZY@9604|Hominidae	33208|Metazoa	K	FBJ murine osteosarcoma viral oncogene homolog	FOS	GO:0000003,GO:0000302,GO:0000976,GO:0000977,GO:0000978,GO:0000979,GO:0000981,GO:0000982,GO:0000987,GO:0000988,GO:0000989,GO:0001012,GO:0001046,GO:0001047,GO:0001067,GO:0001076,GO:0001077,GO:0001085,GO:0001102,GO:0001190,GO:0001228,GO:0001661,GO:0002237,GO:0002682,GO:0002684,GO:0002761,GO:0002763,GO:0002764,GO:0002768,GO:0003008,GO:0003674,GO:0003676,GO:0003677,GO:0003682,GO:0003690,GO:0003700,GO:…	-	ko:K04379,ko:K09032	ko01522,ko04010,ko04024,ko04210,ko04380,ko04620,ko04657,ko04658,ko04659,ko04660,ko04662,ko04668,ko04713,ko04725,ko04728,ko04915,ko04917,ko04921,ko04926,ko05031,ko05132,ko05133,ko05140,ko05142,ko05161,ko05166,ko05167,ko05168,ko05200,ko05210,ko05224,ko05231,ko05323,ko05418,map01522,map04010,map04024,map04210,map04380,map04620,map04657,map04658,map04659,map04660,map04662,map04668,map04713,map04725,m…	-	-	-	ko00000,ko00001,ko03000,ko04131	-	-	-	bZIP_1
sp|P01106|MYC_HUMAN	9606.ENSP00000479618	2.33e-291	799.0	KOG2483@1|root,KOG2483@2759|Eukaryota,39XB3@33154|Opisthokonta,3BDT0@33208|Metazoa,3CYPT@33213|Bilateria,4838N@7711|Chordata,495XX@7742|Vertebrata,3J8Y9@40674|Mammalia,35BYZ@314146|Euarchontoglires,4MGYT@9443|Primates,4MSS0@9604|Hominidae	33208|Metazoa	K	negative regulation of monocyte differentiation	MYC	GO:0000003,GO:0000082,GO:0000122,GO:0000165,GO:0000228,GO:0000278,GO:0000320,GO:0000785,GO:0000790,GO:0000791,GO:0000976,GO:0000977,GO:0000978,GO:0000981,GO:0000982,GO:0000987,GO:0001012,GO:0001067,GO:0001077,GO:0001101,GO:0001228,GO:0001501,GO:0001541,GO:0001655,GO:0001657,GO:0001658,GO:0001666,GO:0001701,GO:0001763,GO:0001783,GO:0001822,GO:0001823,GO:0001889,GO:0001932,GO:0001933,GO:0002009,GO:…	-	ko:K04377,ko:K09111	ko04010,ko04012,ko04110,ko04151,ko04218,ko04310,ko04350,ko04390,ko04391,ko04550,ko04630,ko04919,ko05161,ko05166,ko05167,ko05169,ko05200,ko05202,ko05205,ko05206,ko05210,ko05213,ko05216,ko05219,ko05220,ko05221,ko05222,ko05224,ko05225,ko05226,ko05230,map04010,map04012,map04110,map04151,map04218,map04310,map04350,map04390,map04391,map04550,map04630,map04919,map05161,map05166,map05167,map05169,map0520…	-	-	-	ko00000,ko00001,ko03000,ko03019	-	-	-	HLH,Myc-LZ,Myc_N
sp|P01112|RASH_HUMAN	10036.XP_005064275.1	7.65e-136	384.0	COG1100@1|root,KOG0395@2759|Eukaryota,38C7W@33154|Opisthokonta,3BBJG@33208|Metazoa,3CR5N@33213|Bilateria,48BS5@7711|Chordata,4995D@7742|Vertebrata,3JAUT@40674|Mammalia,35GXJ@314146|Euarchontoglires,4PYRU@9989|Rodentia	33208|Metazoa	S	positive regulation of miRNA metabolic process	HRAS	GO:0000003,GO:0000075,GO:0000139,GO:0000165,GO:0000166,GO:0000278,GO:0001562,GO:0001708,GO:0001817,GO:0001819,GO:0001882,GO:0001883,GO:0001932,GO:0001934,GO:0002119,GO:0002164,GO:0002218,GO:0002220,GO:0002223,GO:0002250,GO:0002253,GO:0002376,GO:0002429,GO:0002460,GO:0002682,GO:0002684,GO:0002757,GO:0002758,GO:0002764,GO:0002768,GO:0003006,GO:0003008,GO:0003674,GO:0003824,GO:0003924,GO:0005085,GO:…	-	ko:K02833,ko:K07827,ko:K07828	ko01521,ko01522,ko04010,ko04012,ko04013,ko04014,ko04015,ko04062,ko04068,ko04071,ko04072,ko04137,ko04138,ko04140,ko04144,ko04150,ko04151,ko04210,ko04211,ko04213,ko04214,ko04218,ko04320,ko04360,ko04370,ko04371,ko04510,ko04540,ko04550,ko04630,ko04650,ko04660,ko04662,ko04664,ko04714,ko04720,ko04722,ko04725,ko04726,ko04730,ko04810,ko04910,ko04912,ko04914,ko04915,ko04916,ko04917,ko04919,ko04921,ko04926…	-	-	-	ko00000,ko00001,ko04031,ko04131,ko04147	-	-	-	Ras
sp|P01116|RASK_HUMAN	10042.XP_006990110.1	6.05e-133	377.0	COG1100@1|root,KOG0395@2759|Eukaryota,38C7W@33154|Opisthokonta,3BBJG@33208|Metazoa,3CR5N@33213|Bilateria,4845I@7711|Chordata,49387@7742|Vertebrata,3J4EZ@40674|Mammalia,359XQ@314146|Euarchontoglires,4Q2S5@9989|Rodentia	33208|Metazoa	S	Kirsten rat sarcoma viral oncogene	KRAS	GO:0000003,GO:0000165,GO:0000166,GO:0001708,GO:0001763,GO:0001882,GO:0001883,GO:0001889,GO:0001894,GO:0001932,GO:0001934,GO:0002009,GO:0002119,GO:0002164,GO:0002218,GO:0002220,GO:0002223,GO:0002253,GO:0002376,GO:0002429,GO:0002682,GO:0002684,GO:0002757,GO:0002758,GO:0002764,GO:0002768,GO:0003006,GO:0003008,GO:0003674,GO:0003824,GO:0003924,GO:0005085,GO:0005088,GO:0005488,GO:0005515,GO:0005525,GO:…	-	ko:K07827,ko:K07828	ko01521,ko01522,ko04010,ko04012,ko04013,ko04014,ko04015,ko04062,ko04068,ko04071,ko04072,ko04137,ko04138,ko04140,ko04150,ko04151,ko04210,ko04211,ko04213,ko04214,ko04218,ko04320,ko04360,ko04370,ko04371,ko04540,ko04550,ko04650,ko04660,ko04662,ko04664,ko04714,ko04720,ko04722,ko04725,ko04726,ko04730,ko04810,ko04910,ko04912,ko04914,ko04915,ko04916,ko04917,ko04919,ko04921,ko04926,ko04933,ko04960,ko05034…	-	-	-	ko00000,ko00001,ko04031,ko04131,ko04147	-	-	-	Ras
sp|P01133|EGF_HUMAN	9606.ENSP00000265171	0.0	1821.0	KOG1215@1|root,KOG1215@2759|Eukaryota,38B7B@33154|Opisthokonta,3BHG1@33208|Metazoa,3CYG0@33213|Bilateria,488G4@7711|Chordata,490KQ@7742|Vertebrata,3J4VX@40674|Mammalia,35G5P@314146|Euarchontoglires,4MBRP@9443|Primates,4N39V@9604|Hominidae	33208|Metazoa	T	EGF stimulates the growth of various epidermal and epithelial tissues in vivo and in vitro and of some fibroblasts in cell culture. Magnesiotropic hormone that stimulates magnesium reabsorption in the renal distal convoluted tubule via engagement of EGFR and activation of the magnesium channel TRPM6	EGF	GO:0000165,GO:0000186,GO:0000187,GO:0001525,GO:0001568,GO:0001654,GO:0001655,GO:0001763,GO:0001822,GO:0001932,GO:0001934,GO:0001944,GO:0002009,GO:0002090,GO:0002092,GO:0002576,GO:0002791,GO:0003002,GO:0003674,GO:0003824,GO:0004672,GO:0004713,GO:0004888,GO:0005085,GO:0005088,GO:0005102,GO:0005154,GO:0005488,GO:0005515,GO:0005575,GO:0005576,GO:0005615,GO:0005622,GO:0005623,GO:0005737,GO:0005886,GO:…	-	ko:K02599,ko:K04357,ko:K20051	ko01521,ko01522,ko04010,ko04012,ko04014,ko04015,ko04060,ko04066,ko04068,ko04072,ko04151,ko04320,ko04330,ko04510,ko04540,ko04630,ko04658,ko04810,ko04919,ko05020,ko05160,ko05165,ko05200,ko05206,ko05210,ko05212,ko05213,ko05214,ko05215,ko05218,ko05219,ko05223,ko05224,ko05226,ko05231,map01521,map01522,map04010,map04012,map04014,map04015,map04060,map04066,map04068,map04072,map04151,map04320,map04330,ma…	M00682	-	-	ko00000,ko00001,ko00002,ko04052,ko04131	-	-	-	DUF5050,EGF,EGF_CA,FXa_inhibition,Ldl_recept_b,cEGF
sp|P01137|TGFB1_HUMAN	9598.ENSPTRP00000018930	1.37e-291	795.0	KOG3900@1|root,KOG3900@2759|Eukaryota,38V5V@33154|Opisthokonta,3BIDN@33208|Metazoa,3CTCJ@33213|Bilateria,47ZI4@7711|Chordata,48VEV@7742|Vertebrata,3J6NY@40674|Mammalia,35FVF@314146|Euarchontoglires,4M69M@9443|Primates,4MS30@9604|Hominidae	33208|Metazoa	T	Transforming growth factor, beta 1	TGFB1	GO:0000003,GO:0000018,GO:0000060,GO:0000075,GO:0000122,GO:0000165,GO:0000278,GO:0001501,GO:0001503,GO:0001558,GO:0001568,GO:0001570,GO:0001654,GO:0001655,GO:0001657,GO:0001666,GO:0001763,GO:0001773,GO:0001775,GO:0001776,GO:0001817,GO:0001818,GO:0001819,GO:0001822,GO:0001823,GO:0001837,GO:0001838,GO:0001841,GO:0001843,GO:0001889,GO:0001932,GO:0001933,GO:0001934,GO:0001944,GO:0002009,GO:0002028,GO:…	-	ko:K13375	ko04010,ko04060,ko04068,ko04110,ko04218,ko04350,ko04380,ko04390,ko04659,ko04672,ko04926,ko04932,ko04933,ko05140,ko05142,ko05144,ko05145,ko05146,ko05152,ko05161,ko05166,ko05200,ko05205,ko05210,ko05211,ko05212,ko05220,ko05225,ko05226,ko05321,ko05323,ko05410,ko05414,map04010,map04060,map04068,map04110,map04218,map04350,map04380,map04390,map04659,map04672,map04926,map04932,map04933,map05140,map05142,…	M00680	-	-	ko00000,ko00001,ko00002,ko00536,ko03110,ko04052,ko04516	-	-	-	TGF_beta,TGFb_propeptide
sp|P01308|INS_HUMAN	9593.ENSGGOP00000018194	1.38e-75	225.0	2DE14@1|root,2S5P5@2759|Eukaryota,3A4TI@33154|Opisthokonta,3BSB1@33208|Metazoa,3D85H@33213|Bilateria,48FNA@7711|Chordata,49C82@7742|Vertebrata,3JHJ0@40674|Mammalia,35QN9@314146|Euarchontoglires,4MJVJ@9443|Primates,4N776@9604|Hominidae	33208|Metazoa	T	glucose metabolic process	INS	GO:0000122,GO:0000139,GO:0000165,GO:0000187,GO:0000768,GO:0001101,GO:0001558,GO:0001654,GO:0001775,GO:0001817,GO:0001819,GO:0001932,GO:0001934,GO:0002020,GO:0002376,GO:0002526,GO:0002673,GO:0002674,GO:0002682,GO:0002683,GO:0002697,GO:0002698,GO:0002790,GO:0002791,GO:0002792,GO:0002793,GO:0003008,GO:0003013,GO:0003018,GO:0003407,GO:0003674,GO:0005102,GO:0005158,GO:0005159,GO:0005179,GO:0005488,GO:…	-	ko:K04526	ko04010,ko04014,ko04015,ko04022,ko04066,ko04068,ko04072,ko04114,ko04140,ko04150,ko04151,ko04152,ko04211,ko04213,ko04810,ko04910,ko04911,ko04913,ko04914,ko04917,ko04923,ko04930,ko04931,ko04932,ko04940,ko04950,ko04960,ko05215,map04010,map04014,map04015,map04022,map04066,map04068,map04072,map04114,map04140,map04150,map04151,map04152,map04211,map04213,map04810,map04910,map04911,map04913,map04914,map0…	-	-	-	ko00000,ko00001	-	-	-	Insulin
sp|P01374|TNFB_HUMAN	9606.ENSP00000403495	2.73e-146	412.0	2CX9H@1|root,2S4K8@2759|Eukaryota,38GBD@33154|Opisthokonta,3BQ37@33208|Metazoa,3D5X1@33213|Bilateria,4881H@7711|Chordata,498QQ@7742|Vertebrata,3J9X6@40674|Mammalia,35UKP@314146|Euarchontoglires,4MCYQ@9443|Primates,4MXWE@9604|Hominidae	33208|Metazoa	T	Cytokine that in its homotrimeric form binds to TNFRSF1A TNFR1, TNFRSF1B TNFBR and TNFRSF14 HVEM. In its heterotrimeric form with LTB binds to TNFRSF3 LTBR. Lymphotoxin is produced by lymphocytes and cytotoxic for a wide range of tumor cells in vitro and in vivo	LTA	GO:0002376,GO:0002520,GO:0003674,GO:0005102,GO:0005488,GO:0005515,GO:0005575,GO:0005576,GO:0005623,GO:0005886,GO:0006915,GO:0006955,GO:0006959,GO:0007154,GO:0007165,GO:0007166,GO:0007267,GO:0007275,GO:0008150,GO:0008219,GO:0009987,GO:0010033,GO:0012501,GO:0016020,GO:0019221,GO:0023052,GO:0032501,GO:0032502,GO:0033209,GO:0034097,GO:0034612,GO:0042221,GO:0044464,GO:0048513,GO:0048534,GO:0048535,GO:…	-	ko:K05468	ko04060,ko04064,ko04668,ko04940,ko05166,ko05168,map04060,map04064,map04668,map04940,map05166,map05168	-	-	-	ko00000,ko00001,ko04052	-	-	-	TNF
sp|P01375|TNFA_HUMAN	9597.XP_003831637.1	1.06e-166	466.0	2CX9H@1|root,2S4K8@2759|Eukaryota,38GBD@33154|Opisthokonta,3BQ37@33208|Metazoa,3D2WA@33213|Bilateria,48BGU@7711|Chordata,491ZA@7742|Vertebrata,3JEBQ@40674|Mammalia,35A9X@314146|Euarchontoglires,4M6P6@9443|Primates,4MYSR@9604|Hominidae	33208|Metazoa	T	necroptotic signaling pathway	TNF	GO:0000060,GO:0000122,GO:0000165,GO:0000185,GO:0000187,GO:0001067,GO:0001101,GO:0001505,GO:0001666,GO:0001775,GO:0001817,GO:0001818,GO:0001819,GO:0001891,GO:0001932,GO:0001934,GO:0001936,GO:0001937,GO:0001959,GO:0002020,GO:0002036,GO:0002037,GO:0002218,GO:0002221,GO:0002224,GO:0002237,GO:0002253,GO:0002376,GO:0002437,GO:0002439,GO:0002520,GO:0002521,GO:0002526,GO:0002532,GO:0002544,GO:0002573,GO:…	-	ko:K03156,ko:K05468	ko01523,ko04010,ko04060,ko04064,ko04071,ko04150,ko04210,ko04217,ko04350,ko04380,ko04612,ko04620,ko04621,ko04622,ko04640,ko04650,ko04657,ko04660,ko04664,ko04668,ko04920,ko04930,ko04931,ko04932,ko04933,ko04940,ko05010,ko05014,ko05133,ko05134,ko05140,ko05142,ko05143,ko05144,ko05145,ko05146,ko05152,ko05160,ko05161,ko05164,ko05165,ko05166,ko05168,ko05205,ko05310,ko05321,ko05322,ko05323,ko05330,ko05332…	-	-	-	ko00000,ko00001,ko00536,ko04052	-	-	-	TNF
sp|P01574|IFNB_HUMAN	9606.ENSP00000369581	2.57e-133	377.0	2EKM5@1|root,2SQGR@2759|Eukaryota,3A0JB@33154|Opisthokonta,3BPRG@33208|Metazoa,3D6I3@33213|Bilateria,48ED8@7711|Chordata,49B76@7742|Vertebrata,3JGHC@40674|Mammalia,35Q4W@314146|Euarchontoglires,4MJBS@9443|Primates,4N53H@9604|Hominidae	33208|Metazoa	T	Interferon alpha, beta and delta.	IFNB1	GO:0001775,GO:0001817,GO:0001818,GO:0001932,GO:0001934,GO:0002250,GO:0002252,GO:0002263,GO:0002274,GO:0002275,GO:0002281,GO:0002285,GO:0002286,GO:0002312,GO:0002323,GO:0002366,GO:0002376,GO:0002520,GO:0002521,GO:0002682,GO:0002683,GO:0002684,GO:0002694,GO:0002695,GO:0002697,GO:0002698,GO:0002700,GO:0002701,GO:0002703,GO:0002704,GO:0002706,GO:0002707,GO:0002709,GO:0002710,GO:0002718,GO:0002719,GO:…	-	ko:K05415	ko04060,ko04151,ko04217,ko04380,ko04620,ko04621,ko04622,ko04623,ko04630,ko04650,ko05142,ko05152,ko05160,ko05161,ko05162,ko05164,ko05165,ko05167,ko05168,map04060,map04151,map04217,map04380,map04620,map04621,map04622,map04623,map04630,map04650,map05142,map05152,map05160,map05161,map05162,map05164,map05165,map05167,map05168	-	-	-	ko00000,ko00001,ko04052	-	-	-	Interferon
sp|P01579|IFNG_HUMAN	9593.ENSGGOP00000005908	3.48e-114	327.0	2BYDB@1|root,2SBGW@2759|Eukaryota,3A0DV@33154|Opisthokonta,3BQ3H@33208|Metazoa,3D82P@33213|Bilateria,48EFB@7711|Chordata,49B3C@7742|Vertebrata,3JGSR@40674|Mammalia,35Q5H@314146|Euarchontoglires,4MJH1@9443|Primates,4MTZI@9604|Hominidae	33208|Metazoa	T	Produced by lymphocytes activated by specific antigens or mitogens. IFN-gamma, in addition to having antiviral activity, has important immunoregulatory functions. It is a potent activator of macrophages, it has antiproliferative effects on transformed cells and it can potentiate the antiviral and antitumor effects of the type I interferons	IFNG	GO:0000018,GO:0000060,GO:0000122,GO:0001505,GO:0001562,GO:0001775,GO:0001776,GO:0001780,GO:0001781,GO:0001817,GO:0001818,GO:0001819,GO:0001932,GO:0001934,GO:0001959,GO:0002026,GO:0002237,GO:0002250,GO:0002252,GO:0002253,GO:0002262,GO:0002263,GO:0002274,GO:0002285,GO:0002286,GO:0002287,GO:0002292,GO:0002293,GO:0002302,GO:0002366,GO:0002376,GO:0002429,GO:0002520,GO:0002521,GO:0002637,GO:0002639,GO:…	-	ko:K04687	ko03050,ko04060,ko04066,ko04217,ko04350,ko04380,ko04612,ko04630,ko04650,ko04657,ko04658,ko04659,ko04660,ko04940,ko05132,ko05140,ko05142,ko05143,ko05144,ko05145,ko05146,ko05152,ko05162,ko05164,ko05168,ko05169,ko05200,ko05321,ko05322,ko05323,ko05330,ko05332,ko05418,map03050,map04060,map04066,map04217,map04350,map04380,map04612,map04630,map04650,map04657,map04658,map04659,map04660,map04940,map05132,…	-	-	-	ko00000,ko00001,ko00536,ko03051,ko04052	-	-	-	IFN-gamma
sp|P01583|IL1A_HUMAN	9597.XP_003804552.1	5.06e-193	535.0	2F2F7@1|root,2T3DD@2759|Eukaryota,39U4M@33154|Opisthokonta,3BGXE@33208|Metazoa,3D433@33213|Bilateria,48282@7711|Chordata,48YPM@7742|Vertebrata,3JB3X@40674|Mammalia,35BXU@314146|Euarchontoglires,4MA9W@9443|Primates,4N0UN@9604|Hominidae	33208|Metazoa	K	Interleukin-1 propeptide	IL1A	GO:0000003,GO:0000302,GO:0001101,GO:0001666,GO:0001817,GO:0001819,GO:0001932,GO:0001934,GO:0002237,GO:0002246,GO:0002248,GO:0002526,GO:0002682,GO:0002684,GO:0002685,GO:0002687,GO:0002691,GO:0002693,GO:0002791,GO:0002793,GO:0003006,GO:0003674,GO:0005102,GO:0005125,GO:0005126,GO:0005149,GO:0005488,GO:0005507,GO:0005515,GO:0005575,GO:0005576,GO:0005615,GO:0005622,GO:0005623,GO:0005737,GO:0005829,GO:…	-	ko:K04383	ko04010,ko04060,ko04217,ko04218,ko04380,ko04640,ko04932,ko04933,ko04940,ko05020,ko05132,ko05133,ko05140,ko05152,ko05162,ko05164,ko05321,ko05323,ko05332,ko05418,map04010,map04060,map04217,map04218,map04380,map04640,map04932,map04933,map04940,map05020,map05132,map05133,map05140,map05152,map05162,map05164,map05321,map05323,map05332,map05418	-	-	-	ko00000,ko00001,ko04052	-	-	-	IL1,IL1_propep
sp|P01584|IL1B_HUMAN	9606.ENSP00000263341	1.35e-196	544.0	2ER0Y@1|root,2S3E9@2759|Eukaryota,39ZIY@33154|Opisthokonta,3BMQF@33208|Metazoa,3CRSV@33213|Bilateria,488DK@7711|Chordata,498N1@7742|Vertebrata,3J6S1@40674|Mammalia,35BSK@314146|Euarchontoglires,4MDJE@9443|Primates,4MUSZ@9604|Hominidae	33208|Metazoa	K	Interleukin-1 propeptide	IL1B	GO:0000003,GO:0000122,GO:0000165,GO:0000187,GO:0000302,GO:0001101,GO:0001505,GO:0001659,GO:0001660,GO:0001666,GO:0001678,GO:0001816,GO:0001817,GO:0001819,GO:0001932,GO:0001933,GO:0001934,GO:0002237,GO:0002376,GO:0002437,GO:0002439,GO:0002526,GO:0002544,GO:0002673,GO:0002675,GO:0002682,GO:0002684,GO:0002685,GO:0002687,GO:0002688,GO:0002690,GO:0002694,GO:0002696,GO:0002697,GO:0002699,GO:0002700,GO:…	-	ko:K04519	ko01523,ko04010,ko04060,ko04064,ko04217,ko04380,ko04620,ko04621,ko04623,ko04640,ko04657,ko04659,ko04668,ko04750,ko04932,ko04933,ko04940,ko05010,ko05020,ko05132,ko05133,ko05134,ko05140,ko05142,ko05143,ko05144,ko05146,ko05152,ko05162,ko05164,ko05168,ko05321,ko05323,ko05332,ko05418,map01523,map04010,map04060,map04064,map04217,map04380,map04620,map04621,map04623,map04640,map04657,map04659,map04668,ma…	-	-	-	ko00000,ko00001,ko00536,ko04052	-	-	-	IL1,IL1_propep
sp|P01730|CD4_HUMAN	9606.ENSP00000011653	0.0	905.0	2CXZ8@1|root,2S0W5@2759|Eukaryota,39TTA@33154|Opisthokonta,3BKQS@33208|Metazoa,3CTY5@33213|Bilateria,4836I@7711|Chordata,48XP8@7742|Vertebrata,3JBSJ@40674|Mammalia,35D3C@314146|Euarchontoglires,4MKFT@9443|Primates,4MWIV@9604|Hominidae	33208|Metazoa	T	induction by virus of host cell-cell fusion	CD4	GO:0001775,GO:0001816,GO:0001817,GO:0001819,GO:0001932,GO:0001934,GO:0002253,GO:0002376,GO:0002429,GO:0002520,GO:0002521,GO:0002682,GO:0002684,GO:0002694,GO:0002696,GO:0002757,GO:0002761,GO:0002763,GO:0002764,GO:0002768,GO:0002819,GO:0002821,GO:0002822,GO:0002824,GO:0003674,GO:0004888,GO:0004896,GO:0005102,GO:0005198,GO:0005201,GO:0005488,GO:0005515,GO:0005575,GO:0005622,GO:0005623,GO:0005737,GO:…	-	ko:K06454,ko:K08440	ko04514,ko04612,ko04640,ko04658,ko04659,ko04660,ko05340,map04514,map04612,map04640,map04658,map04659,map04660,map05340	-	-	-	ko00000,ko00001,ko04030,ko04090,ko04516	-	-	-	C2-set,CD4-extracel,Tcell_CD4_C,V-set,ig
sp|P02511|CRYAB_HUMAN	9601.ENSPPYP00000004431	2.94e-124	353.0	KOG3591@1|root,KOG3591@2759|Eukaryota,38HJY@33154|Opisthokonta,3BFZ0@33208|Metazoa,3D2NH@33213|Bilateria,488IJ@7711|Chordata,492DX@7742|Vertebrata,3J7NB@40674|Mammalia,35M1K@314146|Euarchontoglires,4ME81@9443|Primates,4N5H7@9604|Hominidae	33208|Metazoa	O	negative regulation of amyloid fibril formation	CRYAB	GO:0000165,GO:0000226,GO:0000302,GO:0001540,GO:0001558,GO:0001654,GO:0001666,GO:0002088,GO:0003008,GO:0003012,GO:0003674,GO:0003779,GO:0005198,GO:0005212,GO:0005488,GO:0005515,GO:0005575,GO:0005622,GO:0005623,GO:0005634,GO:0005654,GO:0005737,GO:0005739,GO:0005759,GO:0005794,GO:0005829,GO:0005856,GO:0005886,GO:0006457,GO:0006464,GO:0006468,GO:0006793,GO:0006796,GO:0006807,GO:0006915,GO:0006936,GO:…	-	ko:K04455,ko:K09542,ko:K09543	ko04010,ko04141,ko04213,ko04370,ko05146,ko05169,ko05205,map04010,map04141,map04213,map04370,map05146,map05169,map05205	-	-	-	ko00000,ko00001,ko03041,ko03110,ko04147	-	-	-	Crystallin,HSP20
sp|P02545|LMNA_HUMAN	9593.ENSGGOP00000000800	0.0	1049.0	KOG0977@1|root,KOG0977@2759|Eukaryota,38FB1@33154|Opisthokonta,3BCBQ@33208|Metazoa,3CTT5@33213|Bilateria,47Z62@7711|Chordata,493JA@7742|Vertebrata,3J928@40674|Mammalia,35KI6@314146|Euarchontoglires,4M8EG@9443|Primates,4N60M@9604|Hominidae	33208|Metazoa	DY	Lamin Tail Domain	LMNA	GO:0000003,GO:0000226,GO:0000278,GO:0000280,GO:0000910,GO:0001654,GO:0001666,GO:0001745,GO:0001763,GO:0002009,GO:0002682,GO:0002683,GO:0003006,GO:0003674,GO:0005102,GO:0005198,GO:0005488,GO:0005515,GO:0005575,GO:0005622,GO:0005623,GO:0005634,GO:0005635,GO:0005638,GO:0005652,GO:0005654,GO:0005737,GO:0005829,GO:0005856,GO:0005882,GO:0006325,GO:0006342,GO:0006355,GO:0006606,GO:0006810,GO:0006886,GO:…	-	ko:K07611,ko:K12641,ko:K20478	ko04210,ko04214,ko05410,ko05412,ko05414,map04210,map04214,map05410,map05412,map05414	-	-	-	ko00000,ko00001,ko04131,ko04812	-	-	-	Filament,LTD
sp|P02549|SPTA1_HUMAN	9606.ENSP00000357129	0.0	4665.0	KOG0040@1|root,KOG0040@2759|Eukaryota,39XM5@33154|Opisthokonta,3BP1S@33208|Metazoa,3CU0J@33213|Bilateria,485KN@7711|Chordata,497VM@7742|Vertebrata,3JEJB@40674|Mammalia,35J1I@314146|Euarchontoglires,4MC9C@9443|Primates,4MYUG@9604|Hominidae	33208|Metazoa	Z	Spectrin, alpha, erythrocytic 1	SPTA1	GO:0000165,GO:0000902,GO:0000904,GO:0001776,GO:0002260,GO:0002376,GO:0002520,GO:0002682,GO:0002684,GO:0002694,GO:0002696,GO:0003674,GO:0003779,GO:0005085,GO:0005088,GO:0005198,GO:0005200,GO:0005488,GO:0005515,GO:0005575,GO:0005622,GO:0005623,GO:0005737,GO:0005829,GO:0005856,GO:0005886,GO:0005938,GO:0006464,GO:0006468,GO:0006725,GO:0006778,GO:0006779,GO:0006793,GO:0006796,GO:0006807,GO:0006810,GO:…	-	ko:K06114	ko04210,map04210	-	-	-	ko00000,ko00001,ko04812	-	-	-	EFhand_Ca_insen,SH3_1,Spectrin
sp|P02585|TNNC2_HUMAN	61853.ENSNLEP00000008251	3.76e-97	284.0	COG5126@1|root,KOG0027@2759|Eukaryota,38ETG@33154|Opisthokonta,3BMXS@33208|Metazoa,3D2SK@33213|Bilateria,487YK@7711|Chordata,491CU@7742|Vertebrata,3J4FU@40674|Mammalia,35F4R@314146|Euarchontoglires,4M7M1@9443|Primates	33208|Metazoa	T	EF-hand domain	TNNC2	GO:0003008,GO:0003009,GO:0003012,GO:0003674,GO:0003779,GO:0005488,GO:0005509,GO:0005515,GO:0005575,GO:0005622,GO:0005623,GO:0005737,GO:0005829,GO:0005856,GO:0005861,GO:0005865,GO:0006928,GO:0006936,GO:0006937,GO:0006941,GO:0008092,GO:0008150,GO:0009987,GO:0015629,GO:0030016,GO:0030017,GO:0030029,GO:0030048,GO:0030049,GO:0031014,GO:0032501,GO:0032991,GO:0033275,GO:0036379,GO:0043167,GO:0043169,GO:…	-	ko:K12042	ko04020,map04020	-	-	-	ko00000,ko00001,ko04812	-	-	-	EF-hand_1,EF-hand_5,EF-hand_6,EF-hand_7
sp|P02649|APOE_HUMAN	9606.ENSP00000252486	7.64e-120	354.0	28NT5@1|root,2QVD6@2759|Eukaryota,39YYN@33154|Opisthokonta,3BM11@33208|Metazoa,3CT0D@33213|Bilateria,480VW@7711|Chordata,490TI@7742|Vertebrata,3JEIK@40674|Mammalia,35HUB@314146|Euarchontoglires,4MKC3@9443|Primates,4MY7G@9604|Hominidae	33208|Metazoa	W	Mediates the binding, internalization, and catabolism of lipoprotein particles. It can serve as a ligand for the LDL (apo B E) receptor and for the specific apo-E receptor (chylomicron remnant) of hepatic tissues	APOE	GO:0000302,GO:0000323,GO:0001101,GO:0001523,GO:0001540,GO:0001558,GO:0001568,GO:0001932,GO:0001933,GO:0001936,GO:0001937,GO:0001941,GO:0001944,GO:0002021,GO:0003008,GO:0003013,GO:0003018,GO:0003674,GO:0005102,GO:0005198,GO:0005215,GO:0005319,GO:0005488,GO:0005496,GO:0005515,GO:0005539,GO:0005543,GO:0005575,GO:0005576,GO:0005615,GO:0005622,GO:0005623,GO:0005634,GO:0005635,GO:0005737,GO:0005764,GO:…	-	ko:K04524	ko04979,ko05010,map04979,map05010	-	-	-	ko00000,ko00001,ko00536,ko04147	-	-	-	Apolipoprotein
sp|P02686|MBP_HUMAN	9593.ENSGGOP00000009365	1.31e-216	598.0	2CZYP@1|root,2S4SJ@2759|Eukaryota,39VIR@33154|Opisthokonta,3BG11@33208|Metazoa,3CX5V@33213|Bilateria,4874H@7711|Chordata,494RY@7742|Vertebrata,3J9IF@40674|Mammalia,35BQB@314146|Euarchontoglires,4MMFG@9443|Primates,4N33U@9604|Hominidae	33208|Metazoa	K	structural constituent of myelin sheath	MBP	GO:0000165,GO:0001101,GO:0001817,GO:0001819,GO:0002020,GO:0002376,GO:0002791,GO:0002793,GO:0003008,GO:0003674,GO:0005198,GO:0005488,GO:0005515,GO:0005516,GO:0005543,GO:0005575,GO:0005622,GO:0005623,GO:0005634,GO:0005737,GO:0006464,GO:0006468,GO:0006793,GO:0006796,GO:0006807,GO:0006955,GO:0007154,GO:0007162,GO:0007165,GO:0007267,GO:0007268,GO:0007272,GO:0007275,GO:0007399,GO:0007417,GO:0007568,GO:…	-	ko:K17269	-	-	-	-	ko00000,ko03019,ko04147	-	-	-	Myelin_MBP
sp|P02708|ACHA_HUMAN	9606.ENSP00000261007	0.0	897.0	KOG3645@1|root,KOG3645@2759|Eukaryota,39VG8@33154|Opisthokonta,3BEE0@33208|Metazoa,3CTWA@33213|Bilateria,486N4@7711|Chordata,497U0@7742|Vertebrata,3J2J1@40674|Mammalia,35B8H@314146|Euarchontoglires,4MKTV@9443|Primates,4N4H4@9604|Hominidae	33208|Metazoa	T	Cholinergic receptor, nicotinic, alpha 1 (muscle)	CHRNA1	GO:0000902,GO:0000904,GO:0001501,GO:0001508,GO:0001558,GO:0002009,GO:0003008,GO:0003009,GO:0003012,GO:0003416,GO:0003417,GO:0003422,GO:0003428,GO:0003674,GO:0004888,GO:0005215,GO:0005216,GO:0005230,GO:0005231,GO:0005261,GO:0005575,GO:0005623,GO:0005886,GO:0005887,GO:0005892,GO:0006810,GO:0006811,GO:0006812,GO:0006928,GO:0006935,GO:0006936,GO:0006941,GO:0007154,GO:0007165,GO:0007166,GO:0007267,GO:…	-	ko:K04803	ko04080,map04080	-	-	-	ko00000,ko00001,ko04040	1.A.9.1	-	-	Neur_chan_LBD,Neur_chan_memb
sp|P02751|FINC_HUMAN	9606.ENSP00000346839	0.0	4597.0	28HFQ@1|root,2QPTS@2759|Eukaryota,38QCR@33154|Opisthokonta,3BEEU@33208|Metazoa,3CW1X@33213|Bilateria,482GD@7711|Chordata,4916Z@7742|Vertebrata,3J5YD@40674|Mammalia,35MPP@314146|Euarchontoglires,4MBHX@9443|Primates,4MVRH@9604|Hominidae	33208|Metazoa	W	Fibronectin type 1 domain	FN1	GO:0000302,GO:0000902,GO:0000904,GO:0001101,GO:0001503,GO:0001558,GO:0001667,GO:0001678,GO:0001704,GO:0001706,GO:0001755,GO:0001775,GO:0001817,GO:0001818,GO:0001932,GO:0002020,GO:0002237,GO:0002376,GO:0002576,GO:0002791,GO:0002792,GO:0002931,GO:0003674,GO:0005102,GO:0005178,GO:0005198,GO:0005201,GO:0005488,GO:0005515,GO:0005518,GO:0005539,GO:0005575,GO:0005576,GO:0005577,GO:0005604,GO:0005605,GO:…	-	ko:K05717	ko04151,ko04510,ko04512,ko04810,ko04933,ko05100,ko05146,ko05165,ko05200,ko05205,ko05222,map04151,map04510,map04512,map04810,map04933,map05100,map05146,map05165,map05200,map05205,map05222	-	-	-	ko00000,ko00001,ko00536,ko04131,ko04147,ko04516	-	-	-	fn1,fn2,fn3
sp|P02766|TTHY_HUMAN	9606.ENSP00000237014	4.58e-103	298.0	COG2351@1|root,KOG3006@2759|Eukaryota,39VKE@33154|Opisthokonta,3BKB5@33208|Metazoa,3D6NZ@33213|Bilateria,48E05@7711|Chordata,49ASN@7742|Vertebrata,3JGEZ@40674|Mammalia,35PNJ@314146|Euarchontoglires,4MJDQ@9443|Primates,4N4UM@9604|Hominidae	33208|Metazoa	I	thyroid hormone binding	TTR	GO:0000003,GO:0000323,GO:0001523,GO:0001555,GO:0001775,GO:0002252,GO:0002263,GO:0002274,GO:0002275,GO:0002283,GO:0002366,GO:0002376,GO:0002443,GO:0002444,GO:0002446,GO:0003006,GO:0003674,GO:0005488,GO:0005515,GO:0005575,GO:0005576,GO:0005615,GO:0005622,GO:0005623,GO:0005737,GO:0005764,GO:0005766,GO:0005773,GO:0005775,GO:0006066,GO:0006575,GO:0006629,GO:0006720,GO:0006721,GO:0006725,GO:0006807,GO:…	-	ko:K20731	ko04918,map04918	-	-	-	ko00000,ko00001,ko02000	9.B.35.1.1	-	-	Transthyretin
sp|P02768|ALBU_HUMAN	9606.ENSP00000295897	0.0	1233.0	290J4@1|root,2R7EA@2759|Eukaryota,38EED@33154|Opisthokonta,3BI1G@33208|Metazoa,3CTA4@33213|Bilateria,481XW@7711|Chordata,4924U@7742|Vertebrata,3J36V@40674|Mammalia,35M2Z@314146|Euarchontoglires,4MBE2@9443|Primates,4MZND@9604|Hominidae	33208|Metazoa	W	cytolysis by symbiont of host cells	ALB	GO:0001897,GO:0001906,GO:0001907,GO:0002576,GO:0003008,GO:0003013,GO:0003018,GO:0003674,GO:0003676,GO:0003677,GO:0005488,GO:0005504,GO:0005507,GO:0005515,GO:0005575,GO:0005576,GO:0005604,GO:0005615,GO:0005622,GO:0005623,GO:0005737,GO:0005783,GO:0005788,GO:0005794,GO:0006464,GO:0006807,GO:0006810,GO:0006887,GO:0006897,GO:0006898,GO:0006950,GO:0007154,GO:0007584,GO:0008015,GO:0008144,GO:0008150,GO:…	-	ko:K16141,ko:K16144	ko04390,ko04918,map04390,map04918	-	-	-	ko00000,ko00001,ko04147	-	-	-	Serum_albumin
sp|P02774|VTDB_HUMAN	9606.ENSP00000421725	0.0	966.0	290J4@1|root,2QTPW@2759|Eukaryota,39V28@33154|Opisthokonta,3BFAQ@33208|Metazoa,3D1VW@33213|Bilateria,482CK@7711|Chordata,4944N@7742|Vertebrata,3J1U0@40674|Mammalia,35N76@314146|Euarchontoglires,4MEBU@9443|Primates,4N2SA@9604|Hominidae	33208|Metazoa	W	Vitamin D binding protein, domain III	GC	GO:0000003,GO:0000323,GO:0003674,GO:0003779,GO:0005488,GO:0005496,GO:0005499,GO:0005515,GO:0005575,GO:0005576,GO:0005615,GO:0005622,GO:0005623,GO:0005737,GO:0005764,GO:0005773,GO:0005775,GO:0005829,GO:0006629,GO:0006766,GO:0006775,GO:0006810,GO:0007275,GO:0007565,GO:0007589,GO:0007595,GO:0008092,GO:0008144,GO:0008150,GO:0008152,GO:0008202,GO:0008289,GO:0009605,GO:0009719,GO:0009725,GO:0009991,GO:…	-	ko:K12258	-	-	-	-	ko00000	-	-	-	Serum_albumin,VitD-bind_III
sp|P02787|TRFE_HUMAN	9606.ENSP00000385834	0.0	1475.0	28KI0@1|root,2QT0C@2759|Eukaryota,38DC4@33154|Opisthokonta,3BB80@33208|Metazoa,3E6FA@33213|Bilateria,48RXV@7711|Chordata,48UZ0@7742|Vertebrata,3J35J@40674|Mammalia,35C8U@314146|Euarchontoglires,4M67U@9443|Primates,4MWEF@9604|Hominidae	33208|Metazoa	W	iron chaperone activity	TF	GO:0000041,GO:0000165,GO:0000187,GO:0001501,GO:0001530,GO:0001775,GO:0001817,GO:0001818,GO:0001906,GO:0001932,GO:0001934,GO:0002227,GO:0002237,GO:0002251,GO:0002252,GO:0002263,GO:0002274,GO:0002275,GO:0002283,GO:0002366,GO:0002376,GO:0002385,GO:0002443,GO:0002444,GO:0002446,GO:0002520,GO:0002521,GO:0002526,GO:0002573,GO:0002576,GO:0002682,GO:0002683,GO:0002684,GO:0002761,GO:0002762,GO:0002831,GO:…	-	ko:K14736,ko:K17283	ko04066,ko04216,ko04978,map04066,map04216,map04978	-	-	-	ko00000,ko00001,ko01000,ko04147	-	-	-	Transferrin
sp|P03372|ESR1_HUMAN	9606.ENSP00000405330	0.0	1193.0	KOG3575@1|root,KOG3575@2759|Eukaryota,38SB6@33154|Opisthokonta,3BCUI@33208|Metazoa,3D2BP@33213|Bilateria,48A2Z@7711|Chordata,495FA@7742|Vertebrata,3JFM7@40674|Mammalia,35IRD@314146|Euarchontoglires,4MIXK@9443|Primates,4MZ5E@9604|Hominidae	33208|Metazoa	K	Oestrogen receptor	ESR1	GO:0000003,GO:0000122,GO:0000228,GO:0000785,GO:0000790,GO:0000976,GO:0000977,GO:0000978,GO:0000981,GO:0000982,GO:0000987,GO:0001012,GO:0001046,GO:0001047,GO:0001067,GO:0001077,GO:0001085,GO:0001091,GO:0001093,GO:0001098,GO:0001099,GO:0001221,GO:0001223,GO:0001228,GO:0001501,GO:0001503,GO:0001505,GO:0001541,GO:0001547,GO:0001649,GO:0001655,GO:0001664,GO:0001763,GO:0001890,GO:0001893,GO:0001932,GO:…	-	ko:K08550	ko01522,ko04915,ko04917,ko04919,ko04961,ko05200,ko05205,ko05224,map01522,map04915,map04917,map04919,map04961,map05200,map05205,map05224	-	-	-	ko00000,ko00001,ko03000,ko03310	-	-	-	ESR1_C,Hormone_recep,Oest_recep,zf-C4
sp|P03950|ANGI_HUMAN	9606.ENSP00000336762	1.73e-107	309.0	2C5VT@1|root,2S9Q1@2759|Eukaryota,3A9JP@33154|Opisthokonta,3BTZ8@33208|Metazoa,3D6N1@33213|Bilateria,48E79@7711|Chordata,49B22@7742|Vertebrata,3JGTA@40674|Mammalia,35PY4@314146|Euarchontoglires,4MJKG@9443|Primates,4N4DV@9604|Hominidae	33208|Metazoa	B	diacylglycerol biosynthetic process	ANG	GO:0000003,GO:0001525,GO:0001541,GO:0001556,GO:0001568,GO:0001666,GO:0001678,GO:0001878,GO:0001890,GO:0001932,GO:0001934,GO:0001936,GO:0001938,GO:0001944,GO:0002237,GO:0002376,GO:0002791,GO:0002793,GO:0003006,GO:0003674,GO:0003676,GO:0003677,GO:0003723,GO:0003779,GO:0003824,GO:0004518,GO:0004519,GO:0004540,GO:0005102,GO:0005488,GO:0005507,GO:0005515,GO:0005539,GO:0005575,GO:0005576,GO:0005604,GO:…	3.1.27.5	ko:K01168,ko:K16631	-	-	-	-	ko00000,ko00536,ko01000,ko03016,ko03019,ko04131	-	-	-	RnaseA
sp|P04040|CATA_HUMAN	9606.ENSP00000241052	0.0	1098.0	COG0753@1|root,KOG0047@2759|Eukaryota,38BMC@33154|Opisthokonta,3BFAV@33208|Metazoa,3CSMT@33213|Bilateria,48809@7711|Chordata,48VHW@7742|Vertebrata,3JAIA@40674|Mammalia,35NC8@314146|Euarchontoglires,4M7PK@9443|Primates,4N5Y2@9604|Hominidae	33208|Metazoa	P	catalase activity	CAT	GO:0000166,GO:0000302,GO:0000323,GO:0001101,GO:0001655,GO:0001657,GO:0001666,GO:0001775,GO:0001822,GO:0001823,GO:0002252,GO:0002263,GO:0002274,GO:0002275,GO:0002283,GO:0002366,GO:0002376,GO:0002443,GO:0002444,GO:0002446,GO:0002682,GO:0003007,GO:0003674,GO:0003824,GO:0004046,GO:0004096,GO:0004601,GO:0005102,GO:0005488,GO:0005515,GO:0005575,GO:0005576,GO:0005615,GO:0005622,GO:0005623,GO:0005737,GO:…	1.11.1.6	ko:K03781	ko00380,ko00630,ko01110,ko01130,ko01200,ko04011,ko04016,ko04068,ko04146,ko04211,ko04212,ko04213,ko05014,map00380,map00630,map01110,map01130,map01200,map04011,map04016,map04068,map04146,map04211,map04212,map04213,map05014	M00532	R00009,R00602,R02670	RC00034,RC00767,RC02141,RC02755	ko00000,ko00001,ko00002,ko01000	-	-	-	Catalase,Catalase-rel
sp|P04053|TDT_HUMAN	9606.ENSP00000360216	0.0	1017.0	COG1796@1|root,KOG2534@2759|Eukaryota,38C9S@33154|Opisthokonta,3BE7U@33208|Metazoa,3CVRE@33213|Bilateria,47ZSY@7711|Chordata,48WVW@7742|Vertebrata,3J3YI@40674|Mammalia,35GIZ@314146|Euarchontoglires,4MD4Y@9443|Primates,4MYIR@9604|Hominidae	33208|Metazoa	L	DNA polymerase X family	DNTT	GO:0000228,GO:0000726,GO:0000785,GO:0000790,GO:0000791,GO:0003674,GO:0003824,GO:0003887,GO:0003912,GO:0005575,GO:0005622,GO:0005623,GO:0005634,GO:0005654,GO:0005694,GO:0005737,GO:0005829,GO:0006139,GO:0006259,GO:0006281,GO:0006302,GO:0006303,GO:0006725,GO:0006807,GO:0006950,GO:0006974,GO:0007584,GO:0008150,GO:0008152,GO:0009058,GO:0009059,GO:0009605,GO:0009987,GO:0009991,GO:0010033,GO:0010243,GO:…	2.7.7.31,2.7.7.7	ko:K00977,ko:K03513	ko03450,ko04640,map03450,map04640	-	-	-	ko00000,ko00001,ko01000,ko03400	-	-	-	BRCT,DNA_pol_B_palm,DNA_pol_B_thumb,DNA_pol_lambd_f,HHH_8
sp|P04054|PA21B_HUMAN	9606.ENSP00000312286	8.2e-111	317.0	KOG4087@1|root,KOG4087@2759|Eukaryota,3A2CD@33154|Opisthokonta,3BQJ8@33208|Metazoa,3D6IV@33213|Bilateria,48DYK@7711|Chordata,49AVA@7742|Vertebrata,3JGHQ@40674|Mammalia,35PWT@314146|Euarchontoglires,4MJ1V@9443|Primates,4MWJB@9604|Hominidae	33208|Metazoa	I	Phospholipase A2	PLA2G1B	GO:0000187,GO:0001816,GO:0001932,GO:0001934,GO:0002227,GO:0002251,GO:0002252,GO:0002376,GO:0002385,GO:0002443,GO:0002444,GO:0002446,GO:0002682,GO:0002684,GO:0002791,GO:0002793,GO:0003674,GO:0003824,GO:0004620,GO:0004623,GO:0005102,GO:0005488,GO:0005509,GO:0005515,GO:0005575,GO:0005576,GO:0005615,GO:0005622,GO:0005623,GO:0005737,GO:0005829,GO:0006082,GO:0006275,GO:0006355,GO:0006357,GO:0006575,GO:…	3.1.1.4	ko:K01047	ko00564,ko00565,ko00590,ko00591,ko00592,ko01100,ko01110,ko04014,ko04270,ko04972,ko04975,map00564,map00565,map00590,map00591,map00592,map01100,map01110,map04014,map04270,map04972,map04975	-	R01315,R01317,R02053,R07064,R07379,R07387,R07859	RC00037,RC00094	ko00000,ko00001,ko01000,ko03036	-	-	-	Phospholip_A2_1
sp|P04075|ALDOA_HUMAN	61853.ENSNLEP00000003281	6.98e-265	725.0	COG3588@1|root,KOG1557@2759|Eukaryota,38BBC@33154|Opisthokonta,3BAP7@33208|Metazoa,3CT8M@33213|Bilateria,47ZWM@7711|Chordata,48X1V@7742|Vertebrata,3J8BR@40674|Mammalia,35DPH@314146|Euarchontoglires	33208|Metazoa	G	fructose-bisphosphate aldolase activity	ALDOA	GO:0000003,GO:0000228,GO:0000785,GO:0000790,GO:0000792,GO:0001666,GO:0001775,GO:0002020,GO:0002237,GO:0002252,GO:0002263,GO:0002274,GO:0002275,GO:0002283,GO:0002366,GO:0002376,GO:0002443,GO:0002444,GO:0002446,GO:0002576,GO:0003008,GO:0003012,GO:0003674,GO:0003779,GO:0003824,GO:0004332,GO:0005488,GO:0005515,GO:0005575,GO:0005576,GO:0005615,GO:0005622,GO:0005623,GO:0005634,GO:0005694,GO:0005720,GO:…	4.1.2.13	ko:K01623	ko00010,ko00030,ko00051,ko00680,ko00710,ko01100,ko01110,ko01120,ko01130,ko01200,ko01230,map00010,map00030,map00051,map00680,map00710,map01100,map01110,map01120,map01130,map01200,map01230	M00001,M00003,M00165,M00167	R01068,R01070,R01829,R02568	RC00438,RC00439,RC00603,RC00604	ko00000,ko00001,ko00002,ko01000,ko03036,ko04131,ko04147	-	-	-	Glycolytic
sp|P04083|ANXA1_HUMAN	9597.XP_003822241.1	7.9e-246	675.0	KOG0819@1|root,KOG0819@2759|Eukaryota,398XR@33154|Opisthokonta,3BET6@33208|Metazoa,3D27F@33213|Bilateria,4841T@7711|Chordata,48XS6@7742|Vertebrata,3JB3G@40674|Mammalia,35BI3@314146|Euarchontoglires,4MB8N@9443|Primates,4MZA0@9604|Hominidae	33208|Metazoa	U	myoblast migration involved in skeletal muscle regeneration	ANXA1	GO:0000003,GO:0000302,GO:0000323,GO:0001533,GO:0001655,GO:0001775,GO:0001776,GO:0001780,GO:0001817,GO:0001818,GO:0001819,GO:0001889,GO:0002262,GO:0002376,GO:0002520,GO:0002521,GO:0002548,GO:0002682,GO:0002683,GO:0002684,GO:0002685,GO:0002694,GO:0002695,GO:0002696,GO:0002697,GO:0002698,GO:0002699,GO:0002790,GO:0002791,GO:0002792,GO:0002819,GO:0002821,GO:0002822,GO:0002824,GO:0002825,GO:0002827,GO:…	-	ko:K17091	-	-	-	-	ko00000,ko04131,ko04147	1.A.31.1.3	-	-	Annexin
sp|P04085|PDGFA_HUMAN	9606.ENSP00000346508	1.29e-147	416.0	2C4GD@1|root,2QVAU@2759|Eukaryota,39HK9@33154|Opisthokonta,3BH7Z@33208|Metazoa,3CSKR@33213|Bilateria,486R9@7711|Chordata,4900K@7742|Vertebrata,3J7VW@40674|Mammalia,35BA9@314146|Euarchontoglires,4MIRU@9443|Primates,4N1B5@9604|Hominidae	33208|Metazoa	T	Platelet-derived growth factor, N terminal region	PDGFA	GO:0000003,GO:0000139,GO:0000165,GO:0001101,GO:0001501,GO:0001525,GO:0001568,GO:0001666,GO:0001775,GO:0001932,GO:0001934,GO:0001942,GO:0001944,GO:0002053,GO:0002576,GO:0003006,GO:0003674,GO:0003824,GO:0005085,GO:0005088,GO:0005102,GO:0005161,GO:0005488,GO:0005515,GO:0005518,GO:0005575,GO:0005576,GO:0005615,GO:0005622,GO:0005623,GO:0005737,GO:0005783,GO:0005788,GO:0005794,GO:0005796,GO:0005902,GO:…	-	ko:K04359	ko01521,ko04010,ko04014,ko04015,ko04060,ko04072,ko04151,ko04510,ko04540,ko04630,ko04810,ko05166,ko05200,ko05202,ko05206,ko05214,ko05215,ko05218,ko05231,ko05418,map01521,map04010,map04014,map04015,map04060,map04072,map04151,map04510,map04540,map04630,map04810,map05166,map05200,map05202,map05206,map05214,map05215,map05218,map05231,map05418	-	-	-	ko00000,ko00001,ko00536,ko04052,ko04516	-	-	-	PDGF,PDGF_N
sp|P04150|GCR_HUMAN	9606.ENSP00000231509	0.0	1517.0	KOG3575@1|root,KOG3575@2759|Eukaryota,39T2Q@33154|Opisthokonta,3B9WP@33208|Metazoa,3CY8N@33213|Bilateria,489WT@7711|Chordata,4914E@7742|Vertebrata,3J6I3@40674|Mammalia,35I8S@314146|Euarchontoglires,4M84Y@9443|Primates,4N5C6@9604|Hominidae	33208|Metazoa	K	Nuclear receptor subfamily 3, group C, member 1	NR3C1	GO:0000003,GO:0000122,GO:0000976,GO:0000977,GO:0000978,GO:0000981,GO:0000982,GO:0000987,GO:0001012,GO:0001047,GO:0001067,GO:0001077,GO:0001228,GO:0001558,GO:0002009,GO:0003008,GO:0003012,GO:0003013,GO:0003018,GO:0003674,GO:0003676,GO:0003677,GO:0003682,GO:0003690,GO:0003700,GO:0003707,GO:0003712,GO:0003713,GO:0004879,GO:0004883,GO:0005102,GO:0005488,GO:0005496,GO:0005515,GO:0005575,GO:0005622,GO:…	-	ko:K05771	ko04080,map04080	-	-	-	ko00000,ko00001,ko03000,ko03310	-	-	-	GCR,Hormone_recep,zf-C4
sp|P04183|KITH_HUMAN	9597.XP_003818321.1	6.69e-169	473.0	COG1435@1|root,KOG3125@2759|Eukaryota,38EAW@33154|Opisthokonta,3BEZU@33208|Metazoa,3D0Y0@33213|Bilateria,48AM4@7711|Chordata,495K5@7742|Vertebrata,3JAIP@40674|Mammalia,35JHV@314146|Euarchontoglires,4MBBU@9443|Primates,4MWF5@9604|Hominidae	33208|Metazoa	F	Thymidine kinase	TK1	GO:0000003,GO:0001889,GO:0003674,GO:0003824,GO:0004797,GO:0005488,GO:0005515,GO:0005575,GO:0005622,GO:0005623,GO:0005737,GO:0005829,GO:0006139,GO:0006213,GO:0006259,GO:0006725,GO:0006753,GO:0006793,GO:0006796,GO:0006807,GO:0007275,GO:0007567,GO:0008150,GO:0008152,GO:0008270,GO:0008283,GO:0008655,GO:0009058,GO:0009116,GO:0009117,GO:0009120,GO:0009123,GO:0009124,GO:0009157,GO:0009162,GO:0009163,GO:…	2.7.1.21	ko:K00857	ko00240,ko00983,ko01100,map00240,map00983,map01100	-	R01567,R02099,R08233	RC00002,RC00017	ko00000,ko00001,ko01000	-	-	-	TK
sp|P04196|HRG_HUMAN	9606.ENSP00000232003	0.0	959.0	2BVGM@1|root,2S50D@2759|Eukaryota,39Y8D@33154|Opisthokonta,3BPBQ@33208|Metazoa,3CZTE@33213|Bilateria,48AC4@7711|Chordata,490AR@7742|Vertebrata,3J8UK@40674|Mammalia,35P60@314146|Euarchontoglires,4MDXY@9443|Primates,4N2UH@9604|Hominidae	33208|Metazoa	T	Cystatin-like domain	HRG	GO:0000323,GO:0001558,GO:0001775,GO:0001906,GO:0001932,GO:0001952,GO:0001954,GO:0002376,GO:0002576,GO:0002682,GO:0002684,GO:0002831,GO:0002833,GO:0002834,GO:0002836,GO:0002837,GO:0002839,GO:0003674,GO:0004857,GO:0004866,GO:0004867,GO:0005102,GO:0005488,GO:0005515,GO:0005539,GO:0005575,GO:0005576,GO:0005615,GO:0005622,GO:0005623,GO:0005737,GO:0005764,GO:0005765,GO:0005767,GO:0005768,GO:0005773,GO:…	-	-	-	-	-	-	-	-	-	-	Cystatin
sp|P04201|MAS_HUMAN	9606.ENSP00000252660	5.22e-229	631.0	KOG3656@1|root,KOG3656@2759|Eukaryota,39SEQ@33154|Opisthokonta,3BDZP@33208|Metazoa,3D3E3@33213|Bilateria,4872A@7711|Chordata,492BV@7742|Vertebrata,3JA6B@40674|Mammalia,35CPJ@314146|Euarchontoglires,4ME9B@9443|Primates,4N675@9604|Hominidae	33208|Metazoa	T	Serpentine type 7TM GPCR chemoreceptor Srx	MAS1	GO:0000003,GO:0001595,GO:0001653,GO:0001932,GO:0001933,GO:0001934,GO:0003006,GO:0003674,GO:0004888,GO:0004930,GO:0004945,GO:0005488,GO:0005575,GO:0005623,GO:0005886,GO:0005887,GO:0006109,GO:0006275,GO:0007154,GO:0007165,GO:0007186,GO:0007250,GO:0007275,GO:0007276,GO:0007283,GO:0007399,GO:0007417,GO:0007420,GO:0007548,GO:0008150,GO:0008283,GO:0008284,GO:0008406,GO:0008528,GO:0008584,GO:0009653,GO:…	-	ko:K04245,ko:K04303,ko:K06715	ko04080,ko04614,map04080,map04614	-	-	-	ko00000,ko00001,ko04030,ko04090	-	-	-	7tm_1
sp|P04278|SHBG_HUMAN	9606.ENSP00000369816	2.83e-281	769.0	KOG3927@1|root,KOG3927@2759|Eukaryota,39VH0@33154|Opisthokonta,3BHUT@33208|Metazoa,3CUFF@33213|Bilateria,483V5@7711|Chordata,4908E@7742|Vertebrata,3J7FW@40674|Mammalia,35EZF@314146|Euarchontoglires,4MDVK@9443|Primates,4MZD2@9604|Hominidae	33208|Metazoa	O	Laminin G domain	SHBG	GO:0000003,GO:0003006,GO:0003674,GO:0005488,GO:0005497,GO:0005575,GO:0005576,GO:0005615,GO:0007276,GO:0007283,GO:0007285,GO:0008150,GO:0009987,GO:0016049,GO:0019953,GO:0022412,GO:0022414,GO:0030154,GO:0032501,GO:0032502,GO:0032504,GO:0040007,GO:0042562,GO:0044421,GO:0044703,GO:0048232,GO:0048468,GO:0048588,GO:0048589,GO:0048609,GO:0048856,GO:0048869,GO:0051704	-	-	-	-	-	-	-	-	-	-	Laminin_G_1
sp|P04406|G3P_HUMAN	9593.ENSGGOP00000009331	1.94e-245	673.0	COG0057@1|root,KOG0657@2759|Eukaryota,38DPH@33154|Opisthokonta,3BA6Z@33208|Metazoa,3CRFX@33213|Bilateria,4830I@7711|Chordata,48V9Y@7742|Vertebrata,3J1GB@40674|Mammalia,35GGT@314146|Euarchontoglires,4MPPU@9443|Primates,4N5E8@9604|Hominidae	33208|Metazoa	G	peptidyl-cysteine S-nitrosylase activity	GAPDH	GO:0000226,GO:0000740,GO:0000768,GO:0001817,GO:0001819,GO:0001906,GO:0001907,GO:0002376,GO:0002791,GO:0002793,GO:0003674,GO:0003824,GO:0004365,GO:0004857,GO:0004866,GO:0005488,GO:0005515,GO:0005575,GO:0005622,GO:0005623,GO:0005634,GO:0005635,GO:0005737,GO:0005811,GO:0005829,GO:0005856,GO:0005886,GO:0005975,GO:0005996,GO:0006006,GO:0006007,GO:0006082,GO:0006090,GO:0006091,GO:0006094,GO:0006096,GO:…	1.2.1.12	ko:K00134,ko:K10705	ko00010,ko00710,ko01100,ko01110,ko01120,ko01130,ko01200,ko01230,ko04066,ko05010,map00010,map00710,map01100,map01110,map01120,map01130,map01200,map01230,map04066,map05010	M00001,M00002,M00003,M00165,M00166,M00308,M00552	R01061	RC00149	ko00000,ko00001,ko00002,ko01000,ko04131,ko04147	-	-	-	Gp_dh_C,Gp_dh_N
sp|P04626|ERBB2_HUMAN	9606.ENSP00000269571	0.0	2595.0	KOG1025@1|root,KOG1025@2759|Eukaryota,38CH9@33154|Opisthokonta,3BBNC@33208|Metazoa,3CSNN@33213|Bilateria,47YY3@7711|Chordata,48W6K@7742|Vertebrata,3JDPB@40674|Mammalia,35F0F@314146|Euarchontoglires,4MH4Q@9443|Primates,4N00W@9604|Hominidae	33208|Metazoa	T	Growth factor receptor domain IV	ERBB2	GO:0000003,GO:0000079,GO:0000086,GO:0000165,GO:0000186,GO:0000278,GO:0000302,GO:0000578,GO:0000902,GO:0000904,GO:0001042,GO:0001067,GO:0001503,GO:0001558,GO:0001654,GO:0001655,GO:0001667,GO:0001700,GO:0001708,GO:0001709,GO:0001736,GO:0001738,GO:0001742,GO:0001745,GO:0001751,GO:0001752,GO:0001754,GO:0001755,GO:0001889,GO:0001894,GO:0001932,GO:0001934,GO:0002009,GO:0002064,GO:0002065,GO:0002066,GO:…	2.7.10.1	ko:K04361,ko:K05083,ko:K05084,ko:K05085	ko01521,ko01522,ko01524,ko04010,ko04012,ko04013,ko04014,ko04015,ko04020,ko04060,ko04066,ko04068,ko04072,ko04144,ko04151,ko04214,ko04320,ko04510,ko04520,ko04530,ko04540,ko04630,ko04810,ko04912,ko04915,ko04921,ko04926,ko04934,ko05120,ko05160,ko05165,ko05200,ko05205,ko05206,ko05210,ko05212,ko05213,ko05214,ko05215,ko05218,ko05219,ko05223,ko05224,ko05225,ko05226,ko05230,ko05231,map01521,map01522,map01…	-	-	-	ko00000,ko00001,ko01000,ko01001,ko01020,ko04050,ko04090,ko04147,ko04516	-	-	-	Furin-like,GF_recep_IV,Pkinase_Tyr,Recep_L_domain
sp|P04629|NTRK1_HUMAN	9606.ENSP00000431418	0.0	1630.0	COG0515@1|root,KOG1026@2759|Eukaryota,38CP6@33154|Opisthokonta,3BC7R@33208|Metazoa,3CW3Z@33213|Bilateria,47Z4S@7711|Chordata,497Q2@7742|Vertebrata,3J2M5@40674|Mammalia,35PAM@314146|Euarchontoglires,4MIR9@9443|Primates,4MT2X@9604|Hominidae	33208|Metazoa	T	Tyrosine-protein kinase receptor C2 Ig-like domain	NTRK1	GO:0000003,GO:0000139,GO:0000186,GO:0000187,GO:0000902,GO:0000904,GO:0001101,GO:0001764,GO:0001775,GO:0001932,GO:0001933,GO:0001934,GO:0002039,GO:0002064,GO:0002376,GO:0002520,GO:0002521,GO:0003006,GO:0003008,GO:0003674,GO:0003824,GO:0004672,GO:0004674,GO:0004675,GO:0004713,GO:0004714,GO:0004888,GO:0005003,GO:0005004,GO:0005030,GO:0005102,GO:0005126,GO:0005165,GO:0005166,GO:0005488,GO:0005515,GO:…	2.7.10.1	ko:K03176,ko:K04360,ko:K05101	ko04010,ko04014,ko04151,ko04210,ko04722,ko04750,ko05034,ko05200,ko05202,ko05216,ko05230,map04010,map04014,map04151,map04210,map04722,map04750,map05034,map05200,map05202,map05216,map05230	-	-	-	ko00000,ko00001,ko01000,ko01001,ko01020,ko04050	-	-	-	I-set,LRR_8,Pkinase_Tyr,TPKR_C2
sp|P04632|CPNS1_HUMAN	9601.ENSPPYP00000011080	9.14e-158	446.0	KOG0037@1|root,KOG0037@2759|Eukaryota,38F4U@33154|Opisthokonta,3BGT6@33208|Metazoa,3CTI8@33213|Bilateria,47YU7@7711|Chordata,48XMN@7742|Vertebrata,3JATZ@40674|Mammalia,35CIB@314146|Euarchontoglires,4MFVH@9443|Primates,4N3W1@9604|Hominidae	33208|Metazoa	T	EF-hand domain pair	CAPNS1	GO:0003674,GO:0003824,GO:0004175,GO:0004197,GO:0004198,GO:0005488,GO:0005509,GO:0005515,GO:0005575,GO:0005622,GO:0005623,GO:0005737,GO:0005829,GO:0005886,GO:0006508,GO:0006807,GO:0007275,GO:0008150,GO:0008152,GO:0008219,GO:0008233,GO:0008234,GO:0008284,GO:0008544,GO:0009888,GO:0009894,GO:0009913,GO:0009987,GO:0010506,GO:0012501,GO:0016020,GO:0016241,GO:0016787,GO:0019222,GO:0019538,GO:0030154,GO:…	-	ko:K08583	-	-	-	-	ko00000,ko01002	-	-	-	EF-hand_5,EF-hand_8
sp|P04637|P53_HUMAN	9597.XP_003810114.1	5.95e-283	773.0	28PAR@1|root,2QVY3@2759|Eukaryota,39CPM@33154|Opisthokonta,3BIKW@33208|Metazoa,3CSMA@33213|Bilateria,482AQ@7711|Chordata,494TU@7742|Vertebrata,3J230@40674|Mammalia,35HFA@314146|Euarchontoglires,4ME7T@9443|Primates,4N47P@9604|Hominidae	33208|Metazoa	B	induces growth arrest or apoptosis depending on the physiological circumstances and cell type. Involved in cell cycle regulation as a trans-activator that acts to negatively regulate cell division by controlling a set of genes required for this process. One of the activated genes is an inhibitor of cyclin-dependent kinases. Apoptosis induction seems to be mediated either by stimulation of BAX and…	TP53	GO:0000003,GO:0000075,GO:0000077,GO:0000122,GO:0000166,GO:0000228,GO:0000278,GO:0000733,GO:0000785,GO:0000790,GO:0000976,GO:0000977,GO:0000978,GO:0000980,GO:0000981,GO:0000982,GO:0000987,GO:0000988,GO:0000990,GO:0001012,GO:0001046,GO:0001047,GO:0001067,GO:0001074,GO:0001085,GO:0001091,GO:0001094,GO:0001098,GO:0001099,GO:0001158,GO:0001228,GO:0001558,GO:0001568,GO:0001666,GO:0001894,GO:0001932,GO:…	-	ko:K04451,ko:K10148	ko01522,ko01524,ko04010,ko04071,ko04110,ko04115,ko04137,ko04151,ko04210,ko04211,ko04216,ko04218,ko04310,ko04390,ko04722,ko04919,ko05014,ko05016,ko05160,ko05161,ko05162,ko05165,ko05166,ko05167,ko05168,ko05169,ko05200,ko05202,ko05203,ko05205,ko05206,ko05210,ko05212,ko05213,ko05214,ko05215,ko05216,ko05217,ko05218,ko05219,ko05220,ko05222,ko05223,ko05224,ko05225,ko05226,ko05230,ko05418,map01522,map015…	-	-	-	ko00000,ko00001,ko03000,ko03036,ko03400	-	-	-	P53,P53_TAD,P53_tetramer
sp|P04792|HSPB1_HUMAN	9541.XP_005549388.1	5.98e-150	421.0	KOG3591@1|root,KOG3591@2759|Eukaryota,38HJY@33154|Opisthokonta,3BFZ0@33208|Metazoa,3D2NH@33213|Bilateria,4830H@7711|Chordata,4905W@7742|Vertebrata,3J284@40674|Mammalia,35FRU@314146|Euarchontoglires,4MEMJ@9443|Primates,35YJR@314294|Cercopithecoidea	33208|Metazoa	O	Heat shock protein	HSPB1	GO:0000003,GO:0000302,GO:0000502,GO:0001101,GO:0001666,GO:0001817,GO:0001819,GO:0001932,GO:0001933,GO:0002931,GO:0003674,GO:0003779,GO:0004857,GO:0004860,GO:0005080,GO:0005488,GO:0005515,GO:0005575,GO:0005622,GO:0005623,GO:0005634,GO:0005737,GO:0005739,GO:0005759,GO:0005829,GO:0005856,GO:0005886,GO:0006417,GO:0006446,GO:0006457,GO:0006469,GO:0006810,GO:0006886,GO:0006928,GO:0006950,GO:0006952,GO:…	-	ko:K04455,ko:K09542,ko:K09543	ko04010,ko04141,ko04213,ko04370,ko05146,ko05169,ko05205,map04010,map04141,map04213,map04370,map05146,map05169,map05205	-	-	-	ko00000,ko00001,ko03041,ko03110,ko04147	-	-	-	HSP20
sp|P04839|CY24B_HUMAN	9593.ENSGGOP00000007702	0.0	1174.0	KOG0039@1|root,KOG0039@2759|Eukaryota,38CEX@33154|Opisthokonta,3BAIV@33208|Metazoa,3CSC2@33213|Bilateria,47ZHY@7711|Chordata,49312@7742|Vertebrata,3J7H2@40674|Mammalia,35MN2@314146|Euarchontoglires,4MA2F@9443|Primates,4N08C@9604|Hominidae	33208|Metazoa	C	Oxidoreductase FAD-binding domain	CYBB	GO:0000166,GO:0000323,GO:0001666,GO:0001775,GO:0001817,GO:0001819,GO:0002252,GO:0002263,GO:0002274,GO:0002275,GO:0002283,GO:0002366,GO:0002376,GO:0002443,GO:0002444,GO:0002446,GO:0003674,GO:0003824,GO:0005488,GO:0005515,GO:0005575,GO:0005622,GO:0005623,GO:0005634,GO:0005635,GO:0005737,GO:0005764,GO:0005773,GO:0005783,GO:0005789,GO:0005791,GO:0005794,GO:0005886,GO:0005887,GO:0006801,GO:0006810,GO:…	-	ko:K08008,ko:K21421,ko:K21422,ko:K21423	ko04066,ko04145,ko04216,ko04217,ko04380,ko04621,ko04670,ko04933,ko05140,ko05418,map04066,map04145,map04216,map04217,map04380,map04621,map04670,map04933,map05140,map05418	-	-	-	ko00000,ko00001,ko01000,ko04131	5.B.1.1.1,5.B.1.1.2,5.B.1.1.3,5.B.1.1.4	-	-	FAD_binding_8,Ferric_reduct,NAD_binding_6
sp|P05019|IGF1_HUMAN	9606.ENSP00000302665	7.3e-137	387.0	295CD@1|root,2RCAB@2759|Eukaryota,39VHZ@33154|Opisthokonta,3BN5D@33208|Metazoa,3D2D1@33213|Bilateria,48CMS@7711|Chordata,493ST@7742|Vertebrata,3J85B@40674|Mammalia,35A1G@314146|Euarchontoglires,4MIVG@9443|Primates,4N4C7@9604|Hominidae	33208|Metazoa	T	Insulin/IGF/Relaxin family	IGF1	GO:0000003,GO:0000165,GO:0000187,GO:0001501,GO:0001503,GO:0001505,GO:0001558,GO:0001649,GO:0001655,GO:0001666,GO:0001678,GO:0001763,GO:0001775,GO:0001932,GO:0001933,GO:0001934,GO:0001936,GO:0001938,GO:0001944,GO:0001974,GO:0002009,GO:0002028,GO:0002237,GO:0002576,GO:0002682,GO:0002683,GO:0002684,GO:0002694,GO:0002696,GO:0002791,GO:0002792,GO:0002793,GO:0003006,GO:0003008,GO:0003012,GO:0003205,GO:…	-	ko:K05459	ko01521,ko01522,ko04010,ko04014,ko04015,ko04066,ko04068,ko04114,ko04115,ko04150,ko04151,ko04152,ko04211,ko04213,ko04510,ko04550,ko04730,ko04750,ko04913,ko04914,ko04960,ko05200,ko05202,ko05205,ko05214,ko05215,ko05218,ko05224,ko05410,ko05414,map01521,map01522,map04010,map04014,map04015,map04066,map04068,map04114,map04115,map04150,map04151,map04152,map04211,map04213,map04510,map04550,map04730,map047…	-	-	-	ko00000,ko00001,ko04052	-	-	-	Insulin
sp|P05067|A4_HUMAN	9606.ENSP00000284981	0.0	1416.0	KOG4295@1|root,KOG3540@2759|Eukaryota,38CIE@33154|Opisthokonta,3BBR8@33208|Metazoa,3CUJD@33213|Bilateria,47ZQ7@7711|Chordata,494FN@7742|Vertebrata,3J3Q5@40674|Mammalia,35NE5@314146|Euarchontoglires,4MKQW@9443|Primates,4MV2K@9604|Hominidae	33208|Metazoa	T	collateral sprouting in absence of injury	APP	GO:0000003,GO:0000122,GO:0000139,GO:0000185,GO:0000187,GO:0000902,GO:0000904,GO:0001505,GO:0001664,GO:0001774,GO:0001775,GO:0001816,GO:0001878,GO:0001932,GO:0001934,GO:0001967,GO:0002090,GO:0002092,GO:0002119,GO:0002164,GO:0002252,GO:0002263,GO:0002265,GO:0002274,GO:0002376,GO:0002520,GO:0002521,GO:0002573,GO:0002576,GO:0002682,GO:0002684,GO:0002685,GO:0002687,GO:0002688,GO:0002690,GO:0002694,GO:…	-	ko:K04520,ko:K08117	ko04726,ko05010,map04726,map05010	-	-	-	ko00000,ko00001,ko00535,ko00536	-	-	-	APP_Cu_bd,APP_E2,APP_N,APP_amyloid,Beta-APP,Kunitz_BPTI
sp|P05106|ITB3_HUMAN	9606.ENSP00000452786	0.0	1523.0	KOG1226@1|root,KOG1226@2759|Eukaryota,38DSI@33154|Opisthokonta,3BA6T@33208|Metazoa,3CTSN@33213|Bilateria,485MD@7711|Chordata,494N3@7742|Vertebrata,3J35A@40674|Mammalia,35HPM@314146|Euarchontoglires,4MD28@9443|Primates,4N4FI@9604|Hominidae	33208|Metazoa	T	Integrin beta	ITGB3	GO:0000003,GO:0000902,GO:0000904,GO:0001525,GO:0001540,GO:0001568,GO:0001667,GO:0001700,GO:0001703,GO:0001704,GO:0001706,GO:0001707,GO:0001708,GO:0001726,GO:0001774,GO:0001775,GO:0001846,GO:0001848,GO:0001851,GO:0001894,GO:0001932,GO:0001934,GO:0001936,GO:0001938,GO:0001944,GO:0001952,GO:0001954,GO:0001968,GO:0002009,GO:0002011,GO:0002020,GO:0002064,GO:0002065,GO:0002066,GO:0002119,GO:0002164,GO:…	-	ko:K05719,ko:K06464,ko:K06493	ko04015,ko04145,ko04151,ko04360,ko04380,ko04390,ko04510,ko04512,ko04514,ko04530,ko04610,ko04611,ko04640,ko04650,ko04670,ko04810,ko04919,ko05100,ko05130,ko05131,ko05133,ko05134,ko05140,ko05144,ko05145,ko05146,ko05150,ko05152,ko05165,ko05166,ko05200,ko05205,ko05206,ko05222,ko05323,ko05410,ko05412,ko05414,ko05416,ko05418,map04015,map04145,map04151,map04360,map04380,map04390,map04510,map04512,map0451…	-	-	-	ko00000,ko00001,ko04090,ko04131,ko04147,ko04516	-	-	-	EGF_2,Integrin_B_tail,Integrin_b_cyt,Integrin_beta,PSI_integrin
sp|P05112|IL4_HUMAN	9606.ENSP00000231449	1.02e-93	275.0	KOG3886@1|root,KOG3886@2759|Eukaryota,3A4SQ@33154|Opisthokonta,3BRMS@33208|Metazoa,3D8UD@33213|Bilateria,48GXJ@7711|Chordata,49DDV@7742|Vertebrata,3JIB3@40674|Mammalia,35R4U@314146|Euarchontoglires,4MJIQ@9443|Primates,4N4Q2@9604|Hominidae	33208|Metazoa	T	Participates in at least several B-cell activation processes as well as of other cell types. It is a costimulator of DNA-synthesis. It induces the expression of class II MHC molecules on resting B-cells. It enhances both secretion and cell surface expression of IgE and IgG1. It also regulates the expression of the low affinity Fc receptor for IgE (CD23) on both lymphocytes and monocytes	IL4	GO:0000003,GO:0000018,GO:0001505,GO:0001562,GO:0001654,GO:0001773,GO:0001774,GO:0001775,GO:0001816,GO:0001817,GO:0001819,GO:0001932,GO:0001934,GO:0002227,GO:0002230,GO:0002250,GO:0002251,GO:0002252,GO:0002263,GO:0002274,GO:0002285,GO:0002286,GO:0002287,GO:0002292,GO:0002293,GO:0002294,GO:0002295,GO:0002296,GO:0002360,GO:0002363,GO:0002366,GO:0002367,GO:0002369,GO:0002376,GO:0002385,GO:0002440,GO:…	-	ko:K05430	ko04060,ko04151,ko04630,ko04640,ko04657,ko04658,ko04659,ko04660,ko04664,ko04672,ko05140,ko05162,ko05200,ko05310,ko05320,ko05321,ko05330,map04060,map04151,map04630,map04640,map04657,map04658,map04659,map04660,map04664,map04672,map05140,map05162,map05200,map05310,map05320,map05321,map05330	-	-	-	ko00000,ko00001,ko00536,ko04052	-	-	-	IL4
sp|P05161|ISG15_HUMAN	9606.ENSP00000368699	3.22e-114	327.0	COG5272@1|root,KOG0001@2759|Eukaryota,3A7J1@33154|Opisthokonta,3BT80@33208|Metazoa,3D7T3@33213|Bilateria,48EJK@7711|Chordata,49BN4@7742|Vertebrata,3JH0B@40674|Mammalia,35Q3T@314146|Euarchontoglires,4MJ36@9443|Primates,4MUPX@9604|Hominidae	33208|Metazoa	K	Ubiquitin-like domain	ISG15	GO:0000731,GO:0001817,GO:0001818,GO:0002252,GO:0002376,GO:0002682,GO:0002684,GO:0003674,GO:0005575,GO:0005576,GO:0005622,GO:0005623,GO:0005634,GO:0005654,GO:0005737,GO:0005829,GO:0006139,GO:0006259,GO:0006281,GO:0006301,GO:0006464,GO:0006508,GO:0006725,GO:0006807,GO:0006950,GO:0006952,GO:0006955,GO:0006974,GO:0007154,GO:0007165,GO:0007166,GO:0008150,GO:0008152,GO:0009056,GO:0009057,GO:0009058,GO:…	-	ko:K08770,ko:K12159	ko03320,ko04622,ko05165,map03320,map04622,map05165	-	-	-	ko00000,ko00001,ko04121	-	-	-	ubiquitin
sp|P05198|IF2A_HUMAN	60711.ENSCSAP00000009490	7.91e-219	604.0	COG1093@1|root,KOG2916@2759|Eukaryota,38BMX@33154|Opisthokonta,3BCDF@33208|Metazoa,3CWWJ@33213|Bilateria,487RZ@7711|Chordata,493Z5@7742|Vertebrata,3J24S@40674|Mammalia,359R8@314146|Euarchontoglires,4M6K1@9443|Primates,363YK@314294|Cercopithecoidea	33208|Metazoa	J	Eukaryotic translation initiation factor 2, subunit 1	EIF2S1	GO:0000166,GO:0001882,GO:0001883,GO:0003674,GO:0003676,GO:0003723,GO:0003743,GO:0005488,GO:0005525,GO:0005575,GO:0005622,GO:0005623,GO:0005634,GO:0005737,GO:0005829,GO:0005840,GO:0005844,GO:0005850,GO:0005851,GO:0006412,GO:0006413,GO:0006417,GO:0006446,GO:0006464,GO:0006468,GO:0006518,GO:0006793,GO:0006796,GO:0006807,GO:0006810,GO:0006950,GO:0006979,GO:0006984,GO:0006986,GO:0006996,GO:0007154,GO:…	-	ko:K03237	ko03013,ko04138,ko04140,ko04141,ko04210,ko04932,ko05160,ko05162,ko05164,ko05168,map03013,map04138,map04140,map04141,map04210,map04932,map05160,map05162,map05164,map05168	-	-	-	ko00000,ko00001,ko03012	-	-	-	EIF_2_alpha,S1
sp|P05204|HMGN2_HUMAN	60711.ENSCSAP00000019132	8.97e-47	151.0	2DADV@1|root,2S5FK@2759|Eukaryota,3A7CJ@33154|Opisthokonta,3BSWD@33208|Metazoa,3D8JU@33213|Bilateria,48FKM@7711|Chordata,49CBF@7742|Vertebrata,3JHFX@40674|Mammalia,35QR5@314146|Euarchontoglires,4MK0S@9443|Primates,36B63@314294|Cercopithecoidea	33208|Metazoa	S	Non-histone chromosomal protein	HMGN2	GO:0000122,GO:0001906,GO:0002376,GO:0005575,GO:0005576,GO:0005615,GO:0005622,GO:0005623,GO:0005634,GO:0005694,GO:0005737,GO:0006355,GO:0006357,GO:0006955,GO:0006959,GO:0008150,GO:0009605,GO:0009607,GO:0009889,GO:0009890,GO:0009892,GO:0010468,GO:0010556,GO:0010558,GO:0010605,GO:0010629,GO:0019219,GO:0019222,GO:0019730,GO:0031323,GO:0031324,GO:0031326,GO:0031327,GO:0031640,GO:0035821,GO:0040034,GO:…	-	ko:K11300	-	-	-	-	ko00000,ko03036	-	-	-	HMG14_17
sp|P05231|IL6_HUMAN	9606.ENSP00000385675	5.46e-145	409.0	2C5HE@1|root,2S7Q4@2759|Eukaryota,3A0DN@33154|Opisthokonta,3BPED@33208|Metazoa,3D25E@33213|Bilateria,48BID@7711|Chordata,4995E@7742|Vertebrata,3JDUP@40674|Mammalia,35QC5@314146|Euarchontoglires,4MJ62@9443|Primates,4N1R3@9604|Hominidae	33208|Metazoa	T	Interleukin 6	IL6	GO:0000302,GO:0001101,GO:0001505,GO:0001562,GO:0001763,GO:0001775,GO:0001776,GO:0001780,GO:0001781,GO:0001817,GO:0001818,GO:0001819,GO:0001878,GO:0001932,GO:0001933,GO:0001934,GO:0001959,GO:0001960,GO:0002009,GO:0002237,GO:0002250,GO:0002251,GO:0002252,GO:0002262,GO:0002263,GO:0002285,GO:0002286,GO:0002287,GO:0002292,GO:0002293,GO:0002294,GO:0002295,GO:0002360,GO:0002363,GO:0002366,GO:0002376,GO:…	-	ko:K05405	ko01521,ko01523,ko04060,ko04066,ko04068,ko04151,ko04218,ko04620,ko04621,ko04623,ko04630,ko04640,ko04657,ko04659,ko04668,ko04672,ko04931,ko04932,ko04933,ko05020,ko05132,ko05133,ko05134,ko05142,ko05143,ko05144,ko05146,ko05152,ko05161,ko05162,ko05164,ko05166,ko05167,ko05168,ko05200,ko05202,ko05321,ko05323,ko05332,ko05410,map01521,map01523,map04060,map04066,map04068,map04151,map04218,map04620,map0462…	-	-	-	ko00000,ko00001,ko04052	-	-	-	IL6
sp|P05362|ICAM1_HUMAN	9606.ENSP00000264832	0.0	1067.0	2AT49@1|root,2RZRA@2759|Eukaryota,39WSI@33154|Opisthokonta,3BEQD@33208|Metazoa,3E6N7@33213|Bilateria,48S7E@7711|Chordata,49NPM@7742|Vertebrata,3JNXT@40674|Mammalia,35VVX@314146|Euarchontoglires,4MRBK@9443|Primates,4N9PT@9604|Hominidae	33208|Metazoa	T	T cell extravasation	ICAM1	GO:0000003,GO:0001101,GO:0001505,GO:0001541,GO:0001666,GO:0001678,GO:0001775,GO:0001885,GO:0001910,GO:0001932,GO:0001934,GO:0001975,GO:0002064,GO:0002218,GO:0002220,GO:0002223,GO:0002237,GO:0002252,GO:0002253,GO:0002263,GO:0002285,GO:0002286,GO:0002291,GO:0002366,GO:0002376,GO:0002429,GO:0002437,GO:0002438,GO:0002526,GO:0002682,GO:0002684,GO:0002685,GO:0002687,GO:0002691,GO:0002693,GO:0002757,GO:…	-	ko:K06486,ko:K06490,ko:K06523,ko:K06769	ko04064,ko04514,ko04650,ko04668,ko04670,ko04933,ko05143,ko05144,ko05150,ko05164,ko05166,ko05167,ko05169,ko05323,ko05416,ko05418,map04064,map04514,map04650,map04668,map04670,map04933,map05143,map05144,map05150,map05164,map05166,map05167,map05169,map05323,map05416,map05418	-	-	-	ko00000,ko00001,ko00536,ko04090,ko04091,ko04147,ko04516	-	-	-	I-set,ICAM_N,Ig_2,Ig_3
sp|P05386|RLA1_HUMAN	10029.XP_007620482.1	5.97e-63	194.0	COG2058@1|root,KOG1762@2759|Eukaryota,3A5NZ@33154|Opisthokonta,3BSS3@33208|Metazoa,3D88J@33213|Bilateria,48ENT@7711|Chordata,49BE9@7742|Vertebrata,3JGYK@40674|Mammalia,35QBK@314146|Euarchontoglires,4Q5N9@9989|Rodentia	33208|Metazoa	J	cellular response to Thyroid stimulating hormone	RPLP1	GO:0000184,GO:0000956,GO:0001932,GO:0001934,GO:0002181,GO:0003674,GO:0003735,GO:0005198,GO:0005488,GO:0005575,GO:0005622,GO:0005623,GO:0005737,GO:0005829,GO:0005840,GO:0006139,GO:0006401,GO:0006402,GO:0006412,GO:0006413,GO:0006417,GO:0006518,GO:0006605,GO:0006612,GO:0006613,GO:0006614,GO:0006725,GO:0006807,GO:0006810,GO:0006886,GO:0008047,GO:0008104,GO:0008150,GO:0008152,GO:0009056,GO:0009057,GO:…	-	ko:K02942	ko03010,map03010	M00177	-	-	br01610,ko00000,ko00001,ko00002,ko03011	-	-	-	Ribosomal_60s
sp|P05388|RLA0_HUMAN	9597.XP_008956032.1	9.27e-203	564.0	COG0244@1|root,KOG0815@2759|Eukaryota,38BU8@33154|Opisthokonta,3BAZV@33208|Metazoa,3CZPS@33213|Bilateria,4860P@7711|Chordata,48VIY@7742|Vertebrata,3JAAE@40674|Mammalia,35HFK@314146|Euarchontoglires,4MBFC@9443|Primates,4MWII@9604|Hominidae	33208|Metazoa	J	Ribosomal protein L10	RPLP0	GO:0000184,GO:0000956,GO:0002181,GO:0003674,GO:0003735,GO:0003824,GO:0003906,GO:0004518,GO:0004519,GO:0004520,GO:0004536,GO:0005198,GO:0005488,GO:0005575,GO:0005622,GO:0005623,GO:0005634,GO:0005737,GO:0005783,GO:0005829,GO:0005840,GO:0006139,GO:0006259,GO:0006401,GO:0006402,GO:0006412,GO:0006413,GO:0006518,GO:0006605,GO:0006612,GO:0006613,GO:0006614,GO:0006725,GO:0006807,GO:0006810,GO:0006886,GO:…	-	ko:K02941	ko03010,map03010	M00177	-	-	br01610,ko00000,ko00001,ko00002,ko03011	-	-	-	Ribosomal_60s,Ribosomal_L10
sp|P05412|JUN_HUMAN	9597.XP_003824270.1	3.95e-227	627.0	KOG0837@1|root,KOG0837@2759|Eukaryota,38XJH@33154|Opisthokonta,3BFP2@33208|Metazoa,3CW57@33213|Bilateria,48AKX@7711|Chordata,493IX@7742|Vertebrata,3JD8N@40674|Mammalia,35GWD@314146|Euarchontoglires,4MIBR@9443|Primates,4N69S@9604|Hominidae	33208|Metazoa	K	Jun-like transcription factor	JUN	GO:0000003,GO:0000122,GO:0000165,GO:0000228,GO:0000302,GO:0000785,GO:0000790,GO:0000791,GO:0000976,GO:0000977,GO:0000978,GO:0000980,GO:0000981,GO:0000982,GO:0000987,GO:0000988,GO:0000989,GO:0001012,GO:0001067,GO:0001076,GO:0001077,GO:0001085,GO:0001102,GO:0001158,GO:0001190,GO:0001228,GO:0001525,GO:0001558,GO:0001568,GO:0001654,GO:0001700,GO:0001736,GO:0001738,GO:0001745,GO:0001751,GO:0001752,GO:…	-	ko:K04448	ko01522,ko04010,ko04012,ko04013,ko04024,ko04137,ko04210,ko04214,ko04310,ko04380,ko04510,ko04530,ko04620,ko04621,ko04624,ko04657,ko04658,ko04659,ko04660,ko04662,ko04668,ko04722,ko04912,ko04915,ko04921,ko04926,ko04932,ko04933,ko05030,ko05031,ko05120,ko05132,ko05133,ko05140,ko05142,ko05161,ko05164,ko05166,ko05167,ko05168,ko05169,ko05200,ko05203,ko05210,ko05211,ko05224,ko05231,ko05321,ko05323,ko05418…	-	-	-	ko00000,ko00001,ko03000	-	-	-	Jun,bZIP_1
sp|P05455|LA_HUMAN	9597.XP_003824337.1	6.85e-276	756.0	COG5193@1|root,KOG4213@2759|Eukaryota,38BAC@33154|Opisthokonta,3BD3Q@33208|Metazoa,3D2Y6@33213|Bilateria,48C28@7711|Chordata,492F2@7742|Vertebrata,3J8UF@40674|Mammalia,35M9W@314146|Euarchontoglires,4MAAU@9443|Primates,4MU4N@9604|Hominidae	33208|Metazoa	A	Sjogren syndrome antigen B	SSB	GO:0000049,GO:0000785,GO:0000791,GO:0000956,GO:0000966,GO:0001682,GO:0003674,GO:0003676,GO:0003723,GO:0003727,GO:0003729,GO:0005488,GO:0005575,GO:0005622,GO:0005623,GO:0005634,GO:0005694,GO:0005737,GO:0006139,GO:0006396,GO:0006399,GO:0006400,GO:0006401,GO:0006402,GO:0006403,GO:0006405,GO:0006409,GO:0006611,GO:0006725,GO:0006807,GO:0006810,GO:0006886,GO:0006913,GO:0008033,GO:0008097,GO:0008098,GO:…	-	ko:K11090	ko05322,map05322	-	-	-	ko00000,ko00001	-	-	-	La,RRM_1,RRM_3
sp|P05549|AP2A_HUMAN	61622.XP_010373931.1	0.0	878.0	KOG3811@1|root,KOG3811@2759|Eukaryota,38FCA@33154|Opisthokonta,3BARA@33208|Metazoa,3CZHA@33213|Bilateria,483I1@7711|Chordata,4974N@7742|Vertebrata,3J336@40674|Mammalia,359EG@314146|Euarchontoglires,4MHU4@9443|Primates,36A6K@314294|Cercopithecoidea	33208|Metazoa	K	Transcription factor AP-2 alpha (activating enhancer binding protein 2 alpha)	TFAP2A	GO:0000003,GO:0000122,GO:0000976,GO:0000977,GO:0000978,GO:0000979,GO:0000980,GO:0000981,GO:0000982,GO:0000987,GO:0001012,GO:0001046,GO:0001047,GO:0001067,GO:0001077,GO:0001078,GO:0001101,GO:0001158,GO:0001227,GO:0001228,GO:0001501,GO:0001654,GO:0001655,GO:0001656,GO:0001822,GO:0001838,GO:0001841,GO:0001843,GO:0002009,GO:0002064,GO:0002072,GO:0002088,GO:0002089,GO:0002118,GO:0002121,GO:0002165,GO:…	-	ko:K09176,ko:K09177,ko:K09179,ko:K09180	-	-	-	-	ko00000,ko03000	-	-	-	TF_AP-2
sp|P05556|ITB1_HUMAN	9593.ENSGGOP00000005989	0.0	1555.0	KOG1226@1|root,KOG1226@2759|Eukaryota,38DSI@33154|Opisthokonta,3BA6T@33208|Metazoa,3CTSN@33213|Bilateria,482HT@7711|Chordata,48V0U@7742|Vertebrata,3J3BX@40674|Mammalia,35BRA@314146|Euarchontoglires,4MADV@9443|Primates,4N6BY@9604|Hominidae	33208|Metazoa	W	regulation of collagen catabolic process	ITGB1	GO:0000003,GO:0000082,GO:0000278,GO:0000902,GO:0000904,GO:0001525,GO:0001568,GO:0001667,GO:0001669,GO:0001700,GO:0001701,GO:0001703,GO:0001704,GO:0001707,GO:0001708,GO:0001726,GO:0001775,GO:0001894,GO:0001932,GO:0001934,GO:0001944,GO:0001968,GO:0002009,GO:0002011,GO:0002020,GO:0002040,GO:0002042,GO:0002064,GO:0002065,GO:0002066,GO:0002119,GO:0002164,GO:0002165,GO:0002376,GO:0002520,GO:0002521,GO:…	-	ko:K05719,ko:K06464,ko:K06493	ko04015,ko04145,ko04151,ko04360,ko04380,ko04390,ko04510,ko04512,ko04514,ko04530,ko04610,ko04611,ko04640,ko04650,ko04670,ko04810,ko04919,ko05100,ko05130,ko05131,ko05133,ko05134,ko05140,ko05144,ko05145,ko05146,ko05150,ko05152,ko05165,ko05166,ko05200,ko05205,ko05206,ko05222,ko05323,ko05410,ko05412,ko05414,ko05416,ko05418,map04015,map04145,map04151,map04360,map04380,map04390,map04510,map04512,map0451…	-	-	-	ko00000,ko00001,ko04090,ko04131,ko04147,ko04516	-	-	-	EGF_2,Integrin_B_tail,Integrin_b_cyt,Integrin_beta,PSI_integrin
sp|P05976|MYL1_HUMAN	9606.ENSP00000307280	7.07e-114	329.0	COG5126@1|root,KOG0030@2759|Eukaryota,39R4Z@33154|Opisthokonta,3BH1Q@33208|Metazoa,3CZYN@33213|Bilateria,482NE@7711|Chordata,48Z97@7742|Vertebrata,3J1WE@40674|Mammalia,35BMI@314146|Euarchontoglires,4M7KP@9443|Primates,4N3RS@9604|Hominidae	33208|Metazoa	Z	EF-hand domain	MYL1	GO:0003008,GO:0003012,GO:0003013,GO:0003015,GO:0003674,GO:0005198,GO:0005575,GO:0005622,GO:0005623,GO:0005737,GO:0005829,GO:0005856,GO:0005859,GO:0006928,GO:0006936,GO:0006941,GO:0008015,GO:0008150,GO:0008307,GO:0009987,GO:0015629,GO:0016459,GO:0016460,GO:0030016,GO:0030017,GO:0030029,GO:0030048,GO:0030049,GO:0032501,GO:0032956,GO:0032970,GO:0032991,GO:0033043,GO:0033275,GO:0043226,GO:0043228,GO:…	-	ko:K05738,ko:K12751	ko04270,ko04530,ko04921,map04270,map04530,map04921	-	-	-	ko00000,ko00001,ko04147,ko04812	-	-	-	EF-hand_6
sp|P06213|INSR_HUMAN	9606.ENSP00000303830	0.0	2846.0	COG0515@1|root,KOG4258@2759|Eukaryota,38BN2@33154|Opisthokonta,3BBBA@33208|Metazoa,3CWHQ@33213|Bilateria,482PY@7711|Chordata,48Y87@7742|Vertebrata,3J57S@40674|Mammalia,3595U@314146|Euarchontoglires,4MDJ0@9443|Primates,4MZC5@9604|Hominidae	33208|Metazoa	T	Furin-like cysteine rich region	INSR	GO:0000003,GO:0000166,GO:0000187,GO:0001505,GO:0001540,GO:0001882,GO:0001883,GO:0001932,GO:0001933,GO:0001934,GO:0002119,GO:0002164,GO:0002376,GO:0003006,GO:0003007,GO:0003008,GO:0003674,GO:0003824,GO:0004672,GO:0004713,GO:0004714,GO:0004888,GO:0005009,GO:0005010,GO:0005102,GO:0005158,GO:0005159,GO:0005488,GO:0005504,GO:0005515,GO:0005520,GO:0005524,GO:0005525,GO:0005575,GO:0005576,GO:0005615,GO:…	2.7.10.1	ko:K04527,ko:K05086,ko:K05087	ko01521,ko01522,ko04010,ko04014,ko04015,ko04022,ko04066,ko04068,ko04072,ko04114,ko04140,ko04144,ko04150,ko04151,ko04152,ko04211,ko04212,ko04213,ko04510,ko04520,ko04550,ko04730,ko04810,ko04910,ko04913,ko04914,ko04923,ko04930,ko04931,ko04932,ko04960,ko05200,ko05202,ko05205,ko05214,ko05215,ko05218,ko05224,ko05225,map01521,map01522,map04010,map04014,map04015,map04022,map04066,map04068,map04072,map041…	M00676	-	-	ko00000,ko00001,ko00002,ko01000,ko01001,ko01020,ko04050,ko04090	-	-	-	Furin-like,Pkinase_Tyr,Recep_L_domain,fn3
sp|P06241|FYN_HUMAN	34839.XP_005377967.1	0.0	1117.0	COG0515@1|root,KOG0197@2759|Eukaryota,38E1B@33154|Opisthokonta,3BAZR@33208|Metazoa,3CTKV@33213|Bilateria,485RN@7711|Chordata,48WCB@7742|Vertebrata,3J90S@40674|Mammalia,35HYS@314146|Euarchontoglires,4PY15@9989|Rodentia	33208|Metazoa	T	Non-receptor tyrosine-protein kinase that plays a role in many biological processes including regulation of cell growth and survival, cell adhesion, integrin-mediated signaling, cytoskeletal remodeling, cell motility, immune response and axon guidance. Inactive FYN is phosphorylated on its C-terminal tail within the catalytic domain. Following activation by PKA, the protein subsequently associate…	FYN	GO:0000165,GO:0000302,GO:0000304,GO:0000902,GO:0000904,GO:0001101,GO:0001664,GO:0001702,GO:0001764,GO:0001775,GO:0001932,GO:0001934,GO:0002009,GO:0002218,GO:0002220,GO:0002223,GO:0002252,GO:0002253,GO:0002376,GO:0002429,GO:0002431,GO:0002433,GO:0002682,GO:0002684,GO:0002694,GO:0002696,GO:0002757,GO:0002758,GO:0002764,GO:0002768,GO:0003008,GO:0003013,GO:0003015,GO:0003674,GO:0003824,GO:0004672,GO:…	2.7.10.2	ko:K05703,ko:K05705	ko04071,ko04072,ko04360,ko04380,ko04510,ko04520,ko04611,ko04650,ko04660,ko04664,ko04725,ko05020,ko05130,ko05162,ko05416,map04071,map04072,map04360,map04380,map04510,map04520,map04611,map04650,map04660,map04664,map04725,map05020,map05130,map05162,map05416	-	-	-	ko00000,ko00001,ko01000,ko01001,ko04131,ko04516	-	-	-	Pkinase_Tyr,SH2,SH3_1
sp|P06396|GELS_HUMAN	9606.ENSP00000362924	0.0	1573.0	KOG0443@1|root,KOG0443@2759|Eukaryota,38BDF@33154|Opisthokonta,3B9RZ@33208|Metazoa,3CXQR@33213|Bilateria,480U9@7711|Chordata,48XA5@7742|Vertebrata,3J3KW@40674|Mammalia,35GYU@314146|Euarchontoglires,4MGV0@9443|Primates,4N15Y@9604|Hominidae	33208|Metazoa	Z	Gelsolin	GSN	GO:0001101,GO:0001726,GO:0001775,GO:0001786,GO:0002009,GO:0002102,GO:0002165,GO:0002252,GO:0002263,GO:0002274,GO:0002275,GO:0002283,GO:0002366,GO:0002376,GO:0002443,GO:0002444,GO:0002446,GO:0002682,GO:0002684,GO:0002694,GO:0003008,GO:0003012,GO:0003014,GO:0003674,GO:0003779,GO:0004857,GO:0004866,GO:0004869,GO:0005198,GO:0005200,GO:0005488,GO:0005509,GO:0005515,GO:0005543,GO:0005545,GO:0005546,GO:…	-	ko:K05761,ko:K05768,ko:K08017	ko04666,ko04810,ko05203,map04666,map04810,map05203	-	-	-	ko00000,ko00001,ko04147,ko04812	-	-	-	Gelsolin,VHP
sp|P06401|PRGR_HUMAN	9606.ENSP00000325120	0.0	1731.0	KOG3575@1|root,KOG3575@2759|Eukaryota,39RR4@33154|Opisthokonta,3BGJP@33208|Metazoa,3CWS3@33213|Bilateria,4873R@7711|Chordata,4984T@7742|Vertebrata,3J4U5@40674|Mammalia,35FEH@314146|Euarchontoglires,4MAT5@9443|Primates,4MSNT@9604|Hominidae	33208|Metazoa	K	The steroid hormones and their receptors are involved in the regulation of eukaryotic gene expression and affect cellular proliferation and differentiation in target tissues. Transcriptional activator of several progesteron-dependent promoters in a variety of cell types. Involved in activation of SRC-dependent MAPK signaling on hormone stimulation	PGR	GO:0000003,GO:0000228,GO:0000785,GO:0000790,GO:0000976,GO:0000977,GO:0000978,GO:0000981,GO:0000982,GO:0000987,GO:0001012,GO:0001067,GO:0001077,GO:0001228,GO:0001542,GO:0001553,GO:0001763,GO:0002009,GO:0002064,GO:0002070,GO:0003006,GO:0003674,GO:0003676,GO:0003677,GO:0003682,GO:0003690,GO:0003700,GO:0003707,GO:0004879,GO:0005102,GO:0005488,GO:0005496,GO:0005515,GO:0005575,GO:0005622,GO:0005623,GO:…	-	ko:K08556	ko04114,ko04914,ko04915,ko05224,map04114,map04914,map04915,map05224	-	-	-	ko00000,ko00001,ko03000,ko03310	-	-	-	Hormone_recep,Prog_receptor,zf-C4
sp|P06454|PTMA_HUMAN	9606.ENSP00000344547	1.03e-27	104.0	2D5VE@1|root,2S55T@2759|Eukaryota,3A3W8@33154|Opisthokonta,3BRC8@33208|Metazoa,3D7PI@33213|Bilateria,48EJA@7711|Chordata,49BTJ@7742|Vertebrata,3JH5A@40674|Mammalia,35Q40@314146|Euarchontoglires,4MNAF@9443|Primates,4N790@9604|Hominidae	33208|Metazoa	S	Prothymosin/parathymosin family	PTMA	GO:0003674,GO:0005488,GO:0005515,GO:0005575,GO:0005622,GO:0005623,GO:0005634,GO:0005654,GO:0005737,GO:0005829,GO:0006139,GO:0006351,GO:0006725,GO:0006807,GO:0008134,GO:0008150,GO:0008152,GO:0009058,GO:0009059,GO:0009987,GO:0010467,GO:0016070,GO:0018130,GO:0019438,GO:0031974,GO:0031981,GO:0032774,GO:0033613,GO:0034641,GO:0034645,GO:0034654,GO:0043170,GO:0043226,GO:0043227,GO:0043229,GO:0043231,GO:…	-	ko:K13784	ko05169,map05169	-	-	-	ko00000,ko00001	-	-	-	Prothymosin
sp|P06576|ATPB_HUMAN	9606.ENSP00000262030	0.0	1013.0	COG0055@1|root,KOG1350@2759|Eukaryota,38CQ6@33154|Opisthokonta,3BAHK@33208|Metazoa,3CV2G@33213|Bilateria,4851Z@7711|Chordata,497E8@7742|Vertebrata,3J5C0@40674|Mammalia,35JYC@314146|Euarchontoglires,4MB20@9443|Primates,4MWAX@9604|Hominidae	33208|Metazoa	C	ATP synthase alpha/beta chain, C terminal domain	ATP5B	GO:0000003,GO:0000166,GO:0000275,GO:0001525,GO:0001568,GO:0001944,GO:0002119,GO:0002164,GO:0003006,GO:0003008,GO:0003674,GO:0003824,GO:0005102,GO:0005215,GO:0005488,GO:0005509,GO:0005515,GO:0005524,GO:0005575,GO:0005622,GO:0005623,GO:0005737,GO:0005739,GO:0005740,GO:0005743,GO:0005753,GO:0005754,GO:0005759,GO:0005886,GO:0005929,GO:0006091,GO:0006119,GO:0006139,GO:0006163,GO:0006164,GO:0006629,GO:…	3.6.3.14	ko:K02133	ko00190,ko01100,ko04714,ko05010,ko05012,ko05016,map00190,map01100,map04714,map05010,map05012,map05016	M00158	-	-	ko00000,ko00001,ko00002,ko01000	3.A.2.1	-	-	ATP-synt_ab,ATP-synt_ab_N
sp|P06703|S10A6_HUMAN	60711.ENSCSAP00000016180	5.38e-57	177.0	2DTUV@1|root,2S6IN@2759|Eukaryota,3A5DE@33154|Opisthokonta,3BS66@33208|Metazoa,3D8EV@33213|Bilateria,48FHJ@7711|Chordata,49C90@7742|Vertebrata,3JHM9@40674|Mammalia,35QKK@314146|Euarchontoglires,4MJU3@9443|Primates,36B4B@314294|Cercopithecoidea	33208|Metazoa	S	Belongs to the S-100 family	S100A6	GO:0000902,GO:0000904,GO:0001726,GO:0003674,GO:0005215,GO:0005488,GO:0005509,GO:0005515,GO:0005523,GO:0005575,GO:0005622,GO:0005623,GO:0005634,GO:0005635,GO:0005737,GO:0005829,GO:0005886,GO:0006810,GO:0006811,GO:0007154,GO:0007165,GO:0007275,GO:0007399,GO:0007409,GO:0008092,GO:0008150,GO:0008270,GO:0008284,GO:0009653,GO:0009898,GO:0009987,GO:0012505,GO:0015075,GO:0016020,GO:0016043,GO:0019897,GO:…	-	-	-	-	-	-	-	-	-	-	S_100
sp|P06732|KCRM_HUMAN	9593.ENSGGOP00000008610	7.55e-289	787.0	COG3869@1|root,KOG3581@2759|Eukaryota,38BGZ@33154|Opisthokonta,3BB2K@33208|Metazoa,3CRR7@33213|Bilateria,4801V@7711|Chordata,4904T@7742|Vertebrata,3J1NS@40674|Mammalia,35F3C@314146|Euarchontoglires,4MGW7@9443|Primates,4MZ83@9604|Hominidae	33208|Metazoa	F	ATP:guanido phosphotransferase, N-terminal domain	CKM	GO:0003674,GO:0003824,GO:0004111,GO:0005575,GO:0005576,GO:0005615,GO:0005622,GO:0005623,GO:0005737,GO:0005829,GO:0006082,GO:0006520,GO:0006575,GO:0006599,GO:0006600,GO:0006603,GO:0006793,GO:0006796,GO:0006807,GO:0006950,GO:0008150,GO:0008152,GO:0009058,GO:0009266,GO:0009408,GO:0009628,GO:0009987,GO:0016301,GO:0016310,GO:0016740,GO:0016772,GO:0016775,GO:0017144,GO:0019637,GO:0019752,GO:0042396,GO:…	2.7.3.2	ko:K00933	ko00330,ko01100,map00330,map01100	M00047	R01881	RC00002,RC00203	ko00000,ko00001,ko00002,ko01000,ko04147	-	-	-	ATP-gua_Ptrans,ATP-gua_PtransN
sp|P06748|NPM_HUMAN	60711.ENSCSAP00000005927	7.17e-161	456.0	KOG0488@1|root,KOG0488@2759|Eukaryota,38BWG@33154|Opisthokonta,3BE75@33208|Metazoa,3CWG8@33213|Bilateria,482GY@7711|Chordata,490GU@7742|Vertebrata,3J4MH@40674|Mammalia,35AD3@314146|Euarchontoglires,4MIB4@9443|Primates,35W6W@314294|Cercopithecoidea	33208|Metazoa	K	Nucleophosmin C-terminal domain	NPM1	GO:0000054,GO:0000055,GO:0000056,GO:0000166,GO:0000226,GO:0000448,GO:0000460,GO:0000463,GO:0000466,GO:0000469,GO:0000470,GO:0000478,GO:0000479,GO:0000922,GO:0001047,GO:0001067,GO:0001558,GO:0001652,GO:0001666,GO:0001889,GO:0001932,GO:0001933,GO:0001934,GO:0002039,GO:0003008,GO:0003012,GO:0003300,GO:0003674,GO:0003676,GO:0003677,GO:0003712,GO:0003713,GO:0003723,GO:0004857,GO:0004860,GO:0005488,GO:…	-	ko:K11276	-	-	-	-	ko00000,ko03036	-	-	-	NPM1-C,Nucleoplasmin
sp|P06753|TPM3_HUMAN	28737.XP_006895913.1	2.49e-21	98.6	KOG1003@1|root,KOG1003@2759|Eukaryota,38BKJ@33154|Opisthokonta,3B9ZX@33208|Metazoa,3CREJ@33213|Bilateria,4810G@7711|Chordata,48VNR@7742|Vertebrata,3J35U@40674|Mammalia,351GI@311790|Afrotheria	33208|Metazoa	Z	Tropomyosin like	TPM3	GO:0001725,GO:0003008,GO:0003012,GO:0003674,GO:0003779,GO:0005198,GO:0005488,GO:0005515,GO:0005575,GO:0005622,GO:0005623,GO:0005737,GO:0005829,GO:0005856,GO:0005862,GO:0005865,GO:0005884,GO:0006928,GO:0006936,GO:0006996,GO:0007010,GO:0007015,GO:0008092,GO:0008150,GO:0008307,GO:0009987,GO:0015629,GO:0016043,GO:0030016,GO:0030017,GO:0030029,GO:0030036,GO:0030048,GO:0030049,GO:0031013,GO:0032432,GO:…	-	ko:K09290,ko:K10373	ko04260,ko04261,ko05200,ko05206,ko05216,ko05410,ko05414,map04260,map04261,map05200,map05206,map05216,map05410,map05414	-	-	-	ko00000,ko00001,ko04147,ko04812	-	-	-	Tropomyosin
sp|P06756|ITAV_HUMAN	9606.ENSP00000261023	0.0	2108.0	KOG3637@1|root,KOG3637@2759|Eukaryota,38CFX@33154|Opisthokonta,3B96W@33208|Metazoa,3CUDX@33213|Bilateria,47Z5E@7711|Chordata,48ZES@7742|Vertebrata,3JEJZ@40674|Mammalia,35AQ6@314146|Euarchontoglires,4M708@9443|Primates,4MXZ7@9604|Hominidae	33208|Metazoa	W	Integrin alpha cytoplasmic region	ITGAV	GO:0000003,GO:0000165,GO:0000302,GO:0000902,GO:0000904,GO:0001525,GO:0001568,GO:0001655,GO:0001667,GO:0001701,GO:0001704,GO:0001706,GO:0001707,GO:0001708,GO:0001726,GO:0001775,GO:0001816,GO:0001822,GO:0001890,GO:0001892,GO:0001894,GO:0001932,GO:0001934,GO:0001944,GO:0001968,GO:0002009,GO:0002011,GO:0002020,GO:0002064,GO:0002065,GO:0002066,GO:0002119,GO:0002164,GO:0002165,GO:0002237,GO:0002252,GO:…	-	ko:K06484,ko:K06487,ko:K06584	ko04145,ko04151,ko04510,ko04512,ko04514,ko04640,ko04810,ko04919,ko05100,ko05131,ko05133,ko05165,ko05200,ko05205,ko05206,ko05222,ko05410,ko05412,ko05414,ko05418,map04145,map04151,map04510,map04512,map04514,map04640,map04810,map04919,map05100,map05131,map05133,map05165,map05200,map05205,map05206,map05222,map05410,map05412,map05414,map05418	-	-	-	ko00000,ko00001,ko04090,ko04131,ko04147,ko04516	-	-	-	FG-GAP,Integrin_alpha,Integrin_alpha2
sp|P07237|PDIA1_HUMAN	9606.ENSP00000327801	0.0	998.0	COG0526@1|root,KOG0190@2759|Eukaryota,38GTB@33154|Opisthokonta,3BBAA@33208|Metazoa,3CY8R@33213|Bilateria,483RB@7711|Chordata,493B3@7742|Vertebrata,3J88Q@40674|Mammalia,35AWX@314146|Euarchontoglires,4ME7U@9443|Primates,4N367@9604|Hominidae	33208|Metazoa	O	protein disulfide isomerase activity	P4HB	GO:0001666,GO:0003674,GO:0003756,GO:0003810,GO:0003824,GO:0004656,GO:0005102,GO:0005178,GO:0005488,GO:0005515,GO:0005575,GO:0005576,GO:0005622,GO:0005623,GO:0005737,GO:0005783,GO:0005788,GO:0005793,GO:0005886,GO:0006082,GO:0006457,GO:0006464,GO:0006520,GO:0006575,GO:0006807,GO:0006950,GO:0007154,GO:0007165,GO:0007166,GO:0008150,GO:0008152,GO:0009628,GO:0009897,GO:0009966,GO:0009986,GO:0009987,GO:…	5.3.4.1	ko:K09580	ko04141,map04141	-	-	-	ko00000,ko00001,ko01000,ko03110,ko04131,ko04147	-	-	-	Thioredoxin,Thioredoxin_6
sp|P07305|H10_HUMAN	9541.XP_005567396.1	2.11e-78	239.0	KOG4012@1|root,KOG4012@2759|Eukaryota,38FHA@33154|Opisthokonta,3BJV7@33208|Metazoa,3D2G8@33213|Bilateria,4899U@7711|Chordata,490H0@7742|Vertebrata,3JFI6@40674|Mammalia,35GNG@314146|Euarchontoglires,4MFKM@9443|Primates,3622U@314294|Cercopithecoidea	33208|Metazoa	B	H1 histone family, member 0	H1F0	GO:0000228,GO:0000737,GO:0000785,GO:0000786,GO:0000790,GO:0000791,GO:0003674,GO:0003676,GO:0003677,GO:0003680,GO:0003682,GO:0003690,GO:0005488,GO:0005575,GO:0005622,GO:0005623,GO:0005634,GO:0005654,GO:0005694,GO:0005719,GO:0005737,GO:0005794,GO:0005856,GO:0006139,GO:0006259,GO:0006308,GO:0006309,GO:0006323,GO:0006325,GO:0006333,GO:0006334,GO:0006725,GO:0006807,GO:0006915,GO:0006921,GO:0006996,GO:…	-	ko:K11275	-	-	-	-	ko00000,ko03036	-	-	-	Linker_histone
sp|P07320|CRGD_HUMAN	9593.ENSGGOP00000016922	2.83e-135	381.0	29V14@1|root,2RXJY@2759|Eukaryota,3A16H@33154|Opisthokonta,3BPDT@33208|Metazoa,3CX95@33213|Bilateria,487MY@7711|Chordata,48YK5@7742|Vertebrata,3J2IZ@40674|Mammalia,35AT1@314146|Euarchontoglires,4MEQ0@9443|Primates,4MSEM@9604|Hominidae	33208|Metazoa	S	Beta/Gamma crystallin	CRYGD	GO:0000302,GO:0001654,GO:0002088,GO:0003008,GO:0003674,GO:0005198,GO:0005212,GO:0005575,GO:0005622,GO:0005623,GO:0005634,GO:0005737,GO:0006950,GO:0006979,GO:0007275,GO:0007423,GO:0007600,GO:0007601,GO:0008150,GO:0009719,GO:0009725,GO:0009888,GO:0009987,GO:0010033,GO:0010243,GO:0030154,GO:0030855,GO:0032501,GO:0032502,GO:0033554,GO:0034599,GO:0034614,GO:0042221,GO:0043010,GO:0043226,GO:0043227,GO:…	-	-	-	-	-	-	-	-	-	-	Crystall
sp|P07332|FES_HUMAN	9606.ENSP00000331504	0.0	1565.0	COG0515@1|root,KOG0194@2759|Eukaryota,38HSB@33154|Opisthokonta,3B9EV@33208|Metazoa,3CTSU@33213|Bilateria,480JQ@7711|Chordata,48VTK@7742|Vertebrata,3JC6W@40674|Mammalia,35ITH@314146|Euarchontoglires,4MENA@9443|Primates,4N2NF@9604|Hominidae	33208|Metazoa	Z	Fes/CIP4 homology domain	FES	GO:0000226,GO:0000278,GO:0000302,GO:0000902,GO:0000904,GO:0001578,GO:0001700,GO:0001932,GO:0002009,GO:0002237,GO:0002376,GO:0002682,GO:0002683,GO:0002684,GO:0002694,GO:0002695,GO:0002697,GO:0002698,GO:0002699,GO:0002703,GO:0002764,GO:0002768,GO:0002886,GO:0003674,GO:0003824,GO:0004672,GO:0004713,GO:0004715,GO:0005102,GO:0005154,GO:0005488,GO:0005515,GO:0005543,GO:0005575,GO:0005622,GO:0005623,GO:…	2.7.10.2	ko:K07527,ko:K08889	ko04360,map04360	-	-	-	ko00000,ko00001,ko01000,ko01001,ko01009,ko04131	-	-	-	FCH,Pkinase_Tyr,SH2
sp|P07333|CSF1R_HUMAN	9606.ENSP00000286301	0.0	1931.0	KOG0200@1|root,KOG0200@2759|Eukaryota,39S88@33154|Opisthokonta,3BEE3@33208|Metazoa,3CX85@33213|Bilateria,48893@7711|Chordata,48VUY@7742|Vertebrata,3J5K6@40674|Mammalia,35P64@314146|Euarchontoglires,4MCZD@9443|Primates,4MVQR@9604|Hominidae	33208|Metazoa	T	Colony stimulating factor 1 receptor	CSF1R	GO:0000902,GO:0000904,GO:0001501,GO:0001667,GO:0001817,GO:0001819,GO:0001932,GO:0001934,GO:0002009,GO:0002251,GO:0002376,GO:0002383,GO:0002520,GO:0002521,GO:0002573,GO:0002682,GO:0002684,GO:0002685,GO:0002687,GO:0002688,GO:0002690,GO:0002761,GO:0002763,GO:0002791,GO:0002793,GO:0003674,GO:0003824,GO:0004672,GO:0004713,GO:0004714,GO:0004888,GO:0005011,GO:0005488,GO:0005515,GO:0005575,GO:0005622,GO:…	2.7.10.1	ko:K05090	ko04010,ko04014,ko04015,ko04060,ko04151,ko04380,ko04640,ko05200,ko05202,ko05221,map04010,map04014,map04015,map04060,map04151,map04380,map04640,map05200,map05202,map05221	-	-	-	ko00000,ko00001,ko01000,ko01001,ko01020,ko04050,ko04090	-	-	-	I-set,Ig_3,Pkinase_Tyr,ig
sp|P07339|CATD_HUMAN	9606.ENSP00000236671	2.08e-304	829.0	KOG1339@1|root,KOG1339@2759|Eukaryota,38D42@33154|Opisthokonta,3BBEX@33208|Metazoa,3CZ8C@33213|Bilateria,482WI@7711|Chordata,48Z3C@7742|Vertebrata,3JPJQ@40674|Mammalia,35HQH@314146|Euarchontoglires,4MFPT@9443|Primates,4N31W@9604|Hominidae	33208|Metazoa	O	Xylanase inhibitor C-terminal	CTSD	GO:0000003,GO:0000045,GO:0000323,GO:0001775,GO:0001894,GO:0002252,GO:0002263,GO:0002274,GO:0002275,GO:0002283,GO:0002366,GO:0002376,GO:0002443,GO:0002444,GO:0002446,GO:0002478,GO:0002495,GO:0002504,GO:0003006,GO:0003674,GO:0003824,GO:0004175,GO:0004190,GO:0004197,GO:0004252,GO:0005488,GO:0005575,GO:0005576,GO:0005615,GO:0005622,GO:0005623,GO:0005737,GO:0005764,GO:0005768,GO:0005770,GO:0005771,GO:…	3.4.23.34,3.4.23.5	ko:K01379,ko:K01382,ko:K08565	ko04071,ko04140,ko04142,ko04210,ko04915,ko05152,map04071,map04140,map04142,map04210,map04915,map05152	-	-	-	ko00000,ko00001,ko01000,ko01002,ko04147	-	-	-	A1_Propeptide,Asp
sp|P07355|ANXA2_HUMAN	61622.XP_010372533.1	1.71e-241	664.0	KOG0819@1|root,KOG0819@2759|Eukaryota,38DK4@33154|Opisthokonta,3BI0C@33208|Metazoa,3CRGC@33213|Bilateria,47YW4@7711|Chordata,48XIZ@7742|Vertebrata,3J84U@40674|Mammalia,35HQI@314146|Euarchontoglires,4MFM0@9443|Primates,367QU@314294|Cercopithecoidea	33208|Metazoa	U	Annexin A2	ANXA2	GO:0000323,GO:0001501,GO:0001503,GO:0001525,GO:0001568,GO:0001726,GO:0001765,GO:0001775,GO:0001786,GO:0001816,GO:0001919,GO:0001921,GO:0001932,GO:0001934,GO:0001944,GO:0002020,GO:0002252,GO:0002263,GO:0002274,GO:0002275,GO:0002283,GO:0002366,GO:0002376,GO:0002443,GO:0002444,GO:0002446,GO:0002520,GO:0002521,GO:0002573,GO:0003157,GO:0003158,GO:0003348,GO:0003416,GO:0003417,GO:0003674,GO:0003779,GO:…	-	ko:K17092	-	-	-	-	ko00000,ko04131,ko04147	1.A.31.1.4,9.A.48.1	-	-	Annexin
sp|P07384|CAN1_HUMAN	9606.ENSP00000431984	0.0	1456.0	KOG0045@1|root,KOG0045@2759|Eukaryota,38EV4@33154|Opisthokonta,3B9DB@33208|Metazoa,3CTBR@33213|Bilateria,48096@7711|Chordata,48VE9@7742|Vertebrata,3J3J6@40674|Mammalia,35JG8@314146|Euarchontoglires,4MMD7@9443|Primates,4MZTZ@9604|Hominidae	33208|Metazoa	OT	self proteolysis	CAPN1	GO:0000003,GO:0000323,GO:0000768,GO:0001101,GO:0001667,GO:0001775,GO:0002064,GO:0002065,GO:0002066,GO:0002252,GO:0002263,GO:0002274,GO:0002275,GO:0002283,GO:0002366,GO:0002376,GO:0002443,GO:0002444,GO:0002446,GO:0003002,GO:0003006,GO:0003674,GO:0003824,GO:0004175,GO:0004197,GO:0004198,GO:0005198,GO:0005488,GO:0005509,GO:0005515,GO:0005575,GO:0005576,GO:0005622,GO:0005623,GO:0005634,GO:0005737,GO:…	3.4.22.52,3.4.22.53,3.4.22.54	ko:K01367,ko:K03853,ko:K08573,ko:K08577,ko:K08578,ko:K08585	ko04141,ko04210,ko04217,ko04218,ko04510,ko05010,map04141,map04210,map04217,map04218,map04510,map05010	-	-	-	ko00000,ko00001,ko01000,ko01002	-	-	-	Calpain_III,EF-hand_5,EF-hand_6,EF-hand_8,Peptidase_C2
sp|P07437|TBB5_HUMAN	10042.XP_006997359.1	0.0	903.0	COG5023@1|root,KOG1375@2759|Eukaryota,38EHS@33154|Opisthokonta,3BDQF@33208|Metazoa,3CSPW@33213|Bilateria,482T5@7711|Chordata,48VYX@7742|Vertebrata,3J4UU@40674|Mammalia,35A5V@314146|Euarchontoglires,4Q1A4@9989|Rodentia	33208|Metazoa	Z	Tubulin is the major constituent of microtubules. It binds two moles of GTP, one at an exchangeable site on the beta chain and one at a non-exchangeable site on the alpha chain	TUBB	GO:0000086,GO:0000166,GO:0000226,GO:0000278,GO:0000323,GO:0001775,GO:0001882,GO:0001883,GO:0001906,GO:0001909,GO:0002228,GO:0002252,GO:0002263,GO:0002274,GO:0002275,GO:0002283,GO:0002366,GO:0002376,GO:0002443,GO:0002444,GO:0002446,GO:0002449,GO:0003674,GO:0005102,GO:0005198,GO:0005200,GO:0005488,GO:0005515,GO:0005525,GO:0005575,GO:0005576,GO:0005622,GO:0005623,GO:0005634,GO:0005635,GO:0005641,GO:…	-	ko:K07375	ko04145,ko04540,ko05130,map04145,map04540,map05130	-	-	-	ko00000,ko00001,ko03036,ko04147,ko04812	-	-	-	Tubulin,Tubulin_C
sp|P07550|ADRB2_HUMAN	9593.ENSGGOP00000005329	1.52e-302	824.0	KOG3656@1|root,KOG3656@2759|Eukaryota,392GI@33154|Opisthokonta,3BEIZ@33208|Metazoa,3CVYA@33213|Bilateria,47ZVR@7711|Chordata,48W96@7742|Vertebrata,3JEBX@40674|Mammalia,35CFJ@314146|Euarchontoglires,4M7X4@9443|Primates,4MSY2@9604|Hominidae	33208|Metazoa	T	Adrenoceptor beta 2, surface	ADRB2	GO:0000003,GO:0000323,GO:0001540,GO:0001659,GO:0001664,GO:0001666,GO:0001889,GO:0001894,GO:0001932,GO:0001934,GO:0001965,GO:0001993,GO:0001997,GO:0002021,GO:0002024,GO:0002025,GO:0002026,GO:0002028,GO:0002029,GO:0002032,GO:0002086,GO:0003008,GO:0003009,GO:0003011,GO:0003012,GO:0003013,GO:0003014,GO:0003016,GO:0003018,GO:0003044,GO:0003057,GO:0003059,GO:0003073,GO:0003085,GO:0003099,GO:0003321,GO:…	-	ko:K04141,ko:K04142	ko04020,ko04022,ko04024,ko04080,ko04261,ko04540,ko04923,ko04924,ko04970,ko05414,map04020,map04022,map04024,map04080,map04261,map04540,map04923,map04924,map04970,map05414	-	-	-	ko00000,ko00001,ko04030	-	-	-	7tm_1
sp|P07737|PROF1_HUMAN	60711.ENSCSAP00000009111	3.55e-99	287.0	KOG1755@1|root,KOG1755@2759|Eukaryota,3A0N9@33154|Opisthokonta,3BPAZ@33208|Metazoa,3D2SF@33213|Bilateria,48BJX@7711|Chordata,4981Z@7742|Vertebrata,3J7Y6@40674|Mammalia,35DXS@314146|Euarchontoglires,4M7P3@9443|Primates,369KK@314294|Cercopithecoidea	33208|Metazoa	Z	Belongs to the profilin family	PFN1	GO:0000166,GO:0000774,GO:0001838,GO:0001841,GO:0001843,GO:0002009,GO:0003674,GO:0003779,GO:0003785,GO:0005102,GO:0005488,GO:0005515,GO:0005543,GO:0005546,GO:0005575,GO:0005576,GO:0005622,GO:0005623,GO:0005634,GO:0005737,GO:0005829,GO:0005856,GO:0005938,GO:0006355,GO:0006357,GO:0006996,GO:0007010,GO:0007015,GO:0007154,GO:0007165,GO:0007166,GO:0007267,GO:0007275,GO:0007399,GO:0008064,GO:0008092,GO:…	-	ko:K05759	ko04013,ko04015,ko04810,ko05131,ko05132,map04013,map04015,map04810,map05131,map05132	-	-	-	ko00000,ko00001,ko04131,ko04147,ko04812	-	-	-	Profilin
sp|P07814|SYEP_HUMAN	9606.ENSP00000355890	0.0	3004.0	COG0008@1|root,COG0442@1|root,KOG1147@2759|Eukaryota,KOG4163@2759|Eukaryota,38B44@33154|Opisthokonta,3BBW2@33208|Metazoa,3CX8R@33213|Bilateria,4835V@7711|Chordata,48ZMJ@7742|Vertebrata,3J1PW@40674|Mammalia,358X0@314146|Euarchontoglires,4MDYZ@9443|Primates,4MY8W@9604|Hominidae	33208|Metazoa	J	Prolyl-tRNA synthetase, C-terminal	EPRS	GO:0002376,GO:0003674,GO:0003676,GO:0003723,GO:0003824,GO:0004812,GO:0004818,GO:0004827,GO:0005488,GO:0005515,GO:0005575,GO:0005622,GO:0005623,GO:0005737,GO:0005829,GO:0005886,GO:0006082,GO:0006139,GO:0006399,GO:0006412,GO:0006417,GO:0006418,GO:0006424,GO:0006433,GO:0006518,GO:0006520,GO:0006725,GO:0006807,GO:0006810,GO:0006811,GO:0006820,GO:0006869,GO:0006950,GO:0006952,GO:0006955,GO:0008150,GO:…	6.1.1.15,6.1.1.17	ko:K01885,ko:K14163	ko00860,ko00970,ko01100,ko01110,ko01120,map00860,map00970,map01100,map01110,map01120	M00121,M00359,M00360	R03661,R05578	RC00055,RC00523	ko00000,ko00001,ko00002,ko01000,ko01007,ko02048,ko03016	-	-	-	GST_C,GST_C_3,HGTP_anticodon,ProRS-C_1,WHEP-TRS,tRNA-synt_1c,tRNA-synt_1c_C,tRNA-synt_2b
sp|P07900|HS90A_HUMAN	9606.ENSP00000335153	0.0	1332.0	COG0326@1|root,KOG0019@2759|Eukaryota,38B7K@33154|Opisthokonta,3BFAG@33208|Metazoa,3CVM1@33213|Bilateria,4807Q@7711|Chordata,49154@7742|Vertebrata,3JAF8@40674|Mammalia,35KSW@314146|Euarchontoglires,4MBBA@9443|Primates,4N0AQ@9604|Hominidae	33208|Metazoa	O	response to cold	HSP90AA1	GO:0000003,GO:0000086,GO:0000166,GO:0000226,GO:0000278,GO:0000323,GO:0000578,GO:0000723,GO:0000902,GO:0000904,GO:0001505,GO:0001654,GO:0001726,GO:0001745,GO:0001751,GO:0001752,GO:0001754,GO:0001764,GO:0001775,GO:0001817,GO:0001818,GO:0001882,GO:0001883,GO:0001884,GO:0001932,GO:0001934,GO:0001959,GO:0002134,GO:0002135,GO:0002252,GO:0002253,GO:0002263,GO:0002274,GO:0002275,GO:0002283,GO:0002366,GO:…	-	ko:K04079	ko04141,ko04151,ko04217,ko04612,ko04621,ko04626,ko04657,ko04659,ko04914,ko04915,ko05200,ko05215,ko05418,map04141,map04151,map04217,map04612,map04621,map04626,map04657,map04659,map04914,map04915,map05200,map05215,map05418	-	-	-	ko00000,ko00001,ko01009,ko03029,ko03051,ko03110,ko04131,ko04147	-	-	-	HATPase_c,HSP90
sp|P07910|HNRPC_HUMAN	9544.ENSMMUP00000033145	4.42e-184	516.0	KOG0118@1|root,KOG0118@2759|Eukaryota,39QQW@33154|Opisthokonta,3BCXK@33208|Metazoa,3CV8H@33213|Bilateria,487J5@7711|Chordata,48YFY@7742|Vertebrata,3J6F6@40674|Mammalia,359ZK@314146|Euarchontoglires,4MHQ4@9443|Primates,3684T@314294|Cercopithecoidea	33208|Metazoa	A	Heterogeneous nuclear	HNRNPC	GO:0000375,GO:0000377,GO:0000398,GO:0003674,GO:0003676,GO:0003723,GO:0003727,GO:0003729,GO:0003730,GO:0004857,GO:0005488,GO:0005515,GO:0005575,GO:0005622,GO:0005623,GO:0005634,GO:0005654,GO:0005681,GO:0005697,GO:0005737,GO:0005829,GO:0005856,GO:0006139,GO:0006396,GO:0006397,GO:0006725,GO:0006807,GO:0008150,GO:0008152,GO:0008187,GO:0008266,GO:0008380,GO:0009889,GO:0009890,GO:0009892,GO:0009893,GO:…	-	ko:K12884,ko:K12895	ko03040,map03040	-	-	-	ko00000,ko00001,ko03041	-	-	-	RRM_1
sp|P07942|LAMB1_HUMAN	9606.ENSP00000222399	0.0	3300.0	KOG0994@1|root,KOG0994@2759|Eukaryota,38ZGF@33154|Opisthokonta,3B9YQ@33208|Metazoa,3CVKW@33213|Bilateria,4815I@7711|Chordata,495I2@7742|Vertebrata,3J3NU@40674|Mammalia,35BB4@314146|Euarchontoglires,4MEKB@9443|Primates,4MT23@9604|Hominidae	33208|Metazoa	W	Laminin N-terminal domain (domain VI)	LAMB1	GO:0000003,GO:0000902,GO:0000904,GO:0001704,GO:0001706,GO:0002009,GO:0003006,GO:0003007,GO:0003008,GO:0003143,GO:0003674,GO:0005102,GO:0005178,GO:0005198,GO:0005201,GO:0005488,GO:0005515,GO:0005575,GO:0005576,GO:0005604,GO:0005605,GO:0005606,GO:0005607,GO:0005608,GO:0005615,GO:0005622,GO:0005623,GO:0005634,GO:0005737,GO:0005783,GO:0005788,GO:0006464,GO:0006807,GO:0006928,GO:0007155,GO:0007162,GO:…	-	ko:K05636,ko:K06243	ko04151,ko04510,ko04512,ko05145,ko05146,ko05165,ko05200,ko05222,map04151,map04510,map04512,map05145,map05146,map05165,map05200,map05222	-	-	-	ko00000,ko00001,ko04516	-	-	-	Laminin_EGF,Laminin_N
sp|P07947|YES_HUMAN	9598.ENSPTRP00000016724	0.0	1099.0	COG0515@1|root,KOG0197@2759|Eukaryota,38E1B@33154|Opisthokonta,3BAZR@33208|Metazoa,3CTKV@33213|Bilateria,4859T@7711|Chordata,48W5F@7742|Vertebrata,3J66K@40674|Mammalia,35J22@314146|Euarchontoglires,4MG0P@9443|Primates,4MUUV@9604|Hominidae	33208|Metazoa	T	SH2 domain	YES1	GO:0001101,GO:0001784,GO:0001932,GO:0001934,GO:0002009,GO:0002252,GO:0002253,GO:0002376,GO:0002429,GO:0002431,GO:0002433,GO:0002682,GO:0002684,GO:0002694,GO:0002696,GO:0002757,GO:0002764,GO:0002768,GO:0003008,GO:0003013,GO:0003018,GO:0003674,GO:0003824,GO:0004672,GO:0004713,GO:0004715,GO:0005102,GO:0005154,GO:0005488,GO:0005515,GO:0005575,GO:0005622,GO:0005623,GO:0005737,GO:0005794,GO:0005815,GO:…	2.7.10.2	ko:K05703,ko:K05704,ko:K05705	ko01521,ko01522,ko04012,ko04013,ko04015,ko04062,ko04071,ko04072,ko04137,ko04144,ko04360,ko04370,ko04380,ko04510,ko04520,ko04530,ko04540,ko04611,ko04650,ko04660,ko04664,ko04725,ko04727,ko04750,ko04810,ko04912,ko04915,ko04917,ko04919,ko04921,ko04926,ko05020,ko05100,ko05120,ko05130,ko05131,ko05152,ko05161,ko05162,ko05167,ko05203,ko05205,ko05219,ko05416,ko05418,map01521,map01522,map04012,map04013,map…	-	-	-	ko00000,ko00001,ko01000,ko01001,ko04131,ko04516	-	-	-	Pkinase_Tyr,SH2,SH3_1
sp|P07951|TPM2_HUMAN	9555.ENSPANP00000019100	6.16e-19	92.0	KOG1003@1|root,KOG1003@2759|Eukaryota,38BKJ@33154|Opisthokonta,3B9ZX@33208|Metazoa,3CREJ@33213|Bilateria,4810G@7711|Chordata,48VNR@7742|Vertebrata,3J533@40674|Mammalia,35GCE@314146|Euarchontoglires,4MIVV@9443|Primates,365K3@314294|Cercopithecoidea	33208|Metazoa	Z	Belongs to the tropomyosin family	TPM2	GO:0003008,GO:0003012,GO:0003674,GO:0003779,GO:0005198,GO:0005200,GO:0005488,GO:0005515,GO:0005575,GO:0005622,GO:0005623,GO:0005737,GO:0005829,GO:0005856,GO:0005862,GO:0005865,GO:0005884,GO:0006928,GO:0006936,GO:0006996,GO:0007010,GO:0007015,GO:0008092,GO:0008150,GO:0008307,GO:0009987,GO:0015629,GO:0016043,GO:0030016,GO:0030017,GO:0030029,GO:0030036,GO:0030048,GO:0030049,GO:0032501,GO:0033275,GO:…	-	ko:K09290,ko:K10373,ko:K10374,ko:K10375	ko04260,ko04261,ko05200,ko05206,ko05216,ko05410,ko05414,map04260,map04261,map05200,map05206,map05216,map05410,map05414	-	-	-	ko00000,ko00001,ko04147,ko04812	-	-	-	Tropomyosin
sp|P08047|SP1_HUMAN	9606.ENSP00000329357	0.0	1238.0	KOG1721@1|root,KOG1721@2759|Eukaryota,38QYR@33154|Opisthokonta,3B9BZ@33208|Metazoa,3CT07@33213|Bilateria,48BAP@7711|Chordata,48XPV@7742|Vertebrata,3J54F@40674|Mammalia,35J16@314146|Euarchontoglires,4MAJ1@9443|Primates,4N32V@9604|Hominidae	33208|Metazoa	K	C2H2-type zinc finger	SP1	GO:0000003,GO:0000228,GO:0000785,GO:0000790,GO:0000976,GO:0000977,GO:0000978,GO:0000981,GO:0000982,GO:0000987,GO:0001012,GO:0001067,GO:0001077,GO:0001085,GO:0001103,GO:0001228,GO:0001501,GO:0001503,GO:0001654,GO:0001701,GO:0001824,GO:0001825,GO:0001829,GO:0001889,GO:0001890,GO:0001892,GO:0001936,GO:0001938,GO:0002262,GO:0002376,GO:0002520,GO:0003006,GO:0003674,GO:0003676,GO:0003677,GO:0003690,GO:…	-	ko:K04684,ko:K09200	ko01522,ko04137,ko04350,ko04915,ko04927,ko04934,ko05016,ko05200,ko05202,ko05224,ko05231,map01522,map04137,map04350,map04915,map04927,map04934,map05016,map05200,map05202,map05224,map05231	-	-	-	ko00000,ko00001,ko03000,ko03029	-	-	-	zf-C2H2
sp|P08133|ANXA6_HUMAN	9606.ENSP00000346550	0.0	1322.0	KOG0819@1|root,KOG0819@2759|Eukaryota,38FEE@33154|Opisthokonta,3BCMH@33208|Metazoa,3CXS1@33213|Bilateria,486J4@7711|Chordata,494WX@7742|Vertebrata,3J803@40674|Mammalia,359XB@314146|Euarchontoglires,4M5VZ@9443|Primates,4N23G@9604|Hominidae	33208|Metazoa	U	Annexin repeats	ANXA6	GO:0000166,GO:0000323,GO:0000910,GO:0001501,GO:0001667,GO:0001725,GO:0001755,GO:0001786,GO:0001882,GO:0001883,GO:0002062,GO:0003413,GO:0003416,GO:0003417,GO:0003418,GO:0003674,GO:0003779,GO:0005215,GO:0005216,GO:0005261,GO:0005262,GO:0005488,GO:0005496,GO:0005515,GO:0005525,GO:0005539,GO:0005543,GO:0005544,GO:0005575,GO:0005622,GO:0005623,GO:0005634,GO:0005635,GO:0005654,GO:0005737,GO:0005739,GO:…	-	ko:K17094,ko:K17095	-	-	-	-	ko00000,ko04131,ko04147	1.A.31.1.1,1.A.31.1.2,1.A.31.1.6	-	-	Annexin
sp|P08134|RHOC_HUMAN	10029.XP_007616390.1	2.66e-138	390.0	COG1100@1|root,KOG0393@2759|Eukaryota,38B7E@33154|Opisthokonta,3BG87@33208|Metazoa,3CUE7@33213|Bilateria,487IV@7711|Chordata,48ZSV@7742|Vertebrata,3JCCR@40674|Mammalia,35HBF@314146|Euarchontoglires,4PS43@9989|Rodentia	33208|Metazoa	U	Belongs to the small GTPase superfamily. Rho family	RHOC	GO:0000003,GO:0000166,GO:0000278,GO:0000281,GO:0000902,GO:0000904,GO:0000910,GO:0000912,GO:0000915,GO:0001505,GO:0001654,GO:0001655,GO:0001667,GO:0001700,GO:0001703,GO:0001736,GO:0001738,GO:0001745,GO:0001882,GO:0001883,GO:0001932,GO:0001934,GO:0001956,GO:0002009,GO:0002011,GO:0002064,GO:0002065,GO:0002066,GO:0002165,GO:0002376,GO:0002520,GO:0003006,GO:0003674,GO:0003824,GO:0003924,GO:0005488,GO:…	-	ko:K04513,ko:K07857	ko04011,ko04014,ko04015,ko04022,ko04024,ko04062,ko04071,ko04072,ko04144,ko04150,ko04270,ko04310,ko04350,ko04360,ko04510,ko04520,ko04530,ko04611,ko04621,ko04660,ko04670,ko04722,ko04810,ko04921,ko04972,ko05100,ko05130,ko05133,ko05152,ko05200,ko05203,ko05205,ko05206,ko05210,ko05418,map04011,map04014,map04015,map04022,map04024,map04062,map04071,map04072,map04144,map04150,map04270,map04310,map04350,ma…	-	-	-	ko00000,ko00001,ko04031,ko04131,ko04147	-	-	-	Ras
sp|P08151|GLI1_HUMAN	9606.ENSP00000228682	0.0	2106.0	KOG1721@1|root,KOG1721@2759|Eukaryota,38BHN@33154|Opisthokonta,3BFAM@33208|Metazoa,3CXEU@33213|Bilateria,487DC@7711|Chordata,48ZGB@7742|Vertebrata,3JCKK@40674|Mammalia,35EJD@314146|Euarchontoglires,4MBAE@9443|Primates,4N6G7@9604|Hominidae	33208|Metazoa	K	Zinc finger, C2H2 type	GLI1	GO:0000003,GO:0000122,GO:0000902,GO:0000904,GO:0000976,GO:0000977,GO:0000978,GO:0000980,GO:0000981,GO:0000982,GO:0000987,GO:0001012,GO:0001067,GO:0001077,GO:0001158,GO:0001161,GO:0001162,GO:0001205,GO:0001228,GO:0001501,GO:0001503,GO:0001649,GO:0001654,GO:0001655,GO:0001708,GO:0001763,GO:0001775,GO:0001822,GO:0001889,GO:0002009,GO:0002064,GO:0002065,GO:0002066,GO:0002076,GO:0002251,GO:0002376,GO:…	-	ko:K06230,ko:K16797,ko:K16798,ko:K16799	ko04024,ko04340,ko04341,ko04390,ko05200,ko05217,map04024,map04340,map04341,map04390,map05200,map05217	M00678	-	-	ko00000,ko00001,ko00002,ko03000	-	-	-	zf-C2H2
sp|P08173|ACM4_HUMAN	9597.XP_003815261.1	0.0	880.0	KOG4220@1|root,KOG4220@2759|Eukaryota,38DKH@33154|Opisthokonta,3BG0I@33208|Metazoa,3CSGN@33213|Bilateria,485K0@7711|Chordata,48Z7K@7742|Vertebrata,3JE5G@40674|Mammalia,35FFH@314146|Euarchontoglires,4M713@9443|Primates,4MU2G@9604|Hominidae	33208|Metazoa	T	Serpentine type 7TM GPCR chemoreceptor Srsx	CHRM4	GO:0003674,GO:0004888,GO:0004930,GO:0005085,GO:0005488,GO:0005515,GO:0005575,GO:0005622,GO:0005623,GO:0005737,GO:0005886,GO:0005887,GO:0006629,GO:0006644,GO:0006650,GO:0006793,GO:0006796,GO:0007154,GO:0007165,GO:0007166,GO:0007186,GO:0007187,GO:0007188,GO:0007193,GO:0007194,GO:0007197,GO:0007200,GO:0007207,GO:0007213,GO:0007267,GO:0007268,GO:0007271,GO:0008150,GO:0008152,GO:0008227,GO:0008283,GO:…	-	ko:K04130,ko:K04132	ko04020,ko04024,ko04080,ko04151,ko04725,ko04810,map04020,map04024,map04080,map04151,map04725,map04810	-	-	-	ko00000,ko00001,ko04030	-	-	-	7tm_1
sp|P08236|BGLR_HUMAN	9606.ENSP00000302728	0.0	1351.0	COG3250@1|root,KOG2024@2759|Eukaryota,38HKN@33154|Opisthokonta,3B9KM@33208|Metazoa,3CW70@33213|Bilateria,481SK@7711|Chordata,48V2I@7742|Vertebrata,3J6XI@40674|Mammalia,35HHZ@314146|Euarchontoglires,4MIRK@9443|Primates,4MXKD@9604|Hominidae	33208|Metazoa	G	beta-glucuronidase activity	GUSB	GO:0000323,GO:0001775,GO:0002252,GO:0002263,GO:0002274,GO:0002275,GO:0002283,GO:0002366,GO:0002376,GO:0002443,GO:0002444,GO:0002446,GO:0003674,GO:0003824,GO:0004553,GO:0004566,GO:0005102,GO:0005488,GO:0005515,GO:0005575,GO:0005576,GO:0005615,GO:0005622,GO:0005623,GO:0005737,GO:0005764,GO:0005766,GO:0005773,GO:0005775,GO:0005975,GO:0006022,GO:0006026,GO:0006027,GO:0006082,GO:0006807,GO:0006810,GO:…	3.2.1.31	ko:K01195	ko00040,ko00531,ko00860,ko00944,ko00983,ko01100,ko01110,ko04142,map00040,map00531,map00860,map00944,map00983,map01100,map01110,map04142	M00014,M00076,M00077,M00078,M00129	R01478,R04979,R07818,R08127,R08260,R10830	RC00055,RC00171,RC00529,RC00530,RC00714,RC01251	ko00000,ko00001,ko00002,ko01000	-	-	-	Glyco_hydro_2,Glyco_hydro_2_C,Glyco_hydro_2_N
sp|P08238|HS90B_HUMAN	9606.ENSP00000360609	0.0	1330.0	COG0326@1|root,KOG0019@2759|Eukaryota,38B7K@33154|Opisthokonta,3BFAG@33208|Metazoa,3CVM1@33213|Bilateria,4807Q@7711|Chordata,49154@7742|Vertebrata,3JAF8@40674|Mammalia,35M7B@314146|Euarchontoglires,4M923@9443|Primates,4MT98@9604|Hominidae	33208|Metazoa	O	regulation of transforming growth factor beta activation	HSP90AB1	GO:0000003,GO:0000086,GO:0000166,GO:0000226,GO:0000278,GO:0000323,GO:0000578,GO:0000723,GO:0000902,GO:0000904,GO:0001505,GO:0001568,GO:0001654,GO:0001745,GO:0001751,GO:0001752,GO:0001754,GO:0001775,GO:0001817,GO:0001818,GO:0001882,GO:0001883,GO:0001884,GO:0001890,GO:0001932,GO:0001934,GO:0001944,GO:0001959,GO:0002134,GO:0002135,GO:0002252,GO:0002253,GO:0002263,GO:0002274,GO:0002275,GO:0002283,GO:…	-	ko:K04079	ko04141,ko04151,ko04217,ko04612,ko04621,ko04626,ko04657,ko04659,ko04914,ko04915,ko05200,ko05215,ko05418,map04141,map04151,map04217,map04612,map04621,map04626,map04657,map04659,map04914,map04915,map05200,map05215,map05418	-	-	-	ko00000,ko00001,ko01009,ko03029,ko03051,ko03110,ko04131,ko04147	-	-	-	HATPase_c,HSP90
sp|P08253|MMP2_HUMAN	9606.ENSP00000219070	0.0	1357.0	KOG1565@1|root,KOG1565@2759|Eukaryota,39SZF@33154|Opisthokonta,3BATB@33208|Metazoa,3D2NQ@33213|Bilateria,4896U@7711|Chordata,4945F@7742|Vertebrata,3J26B@40674|Mammalia,35C1J@314146|Euarchontoglires,4M9JD@9443|Primates,4N07A@9604|Hominidae	33208|Metazoa	O	Fibronectin type 2 domain	MMP2	GO:0000003,GO:0000302,GO:0001101,GO:0001501,GO:0001503,GO:0001525,GO:0001541,GO:0001542,GO:0001553,GO:0001568,GO:0001655,GO:0001666,GO:0001704,GO:0001706,GO:0001932,GO:0001933,GO:0001944,GO:0001952,GO:0001953,GO:0001955,GO:0001957,GO:0001968,GO:0002009,GO:0002682,GO:0002684,GO:0003006,GO:0003008,GO:0003013,GO:0003018,GO:0003674,GO:0003824,GO:0004175,GO:0004222,GO:0004252,GO:0005488,GO:0005515,GO:…	3.4.24.24	ko:K01398	ko01522,ko04670,ko04912,ko04915,ko04926,ko04933,ko05200,ko05205,ko05219,ko05418,map01522,map04670,map04912,map04915,map04926,map04933,map05200,map05205,map05219,map05418	-	-	-	ko00000,ko00001,ko01000,ko01002,ko04516	-	-	-	Hemopexin,PG_binding_1,Peptidase_M10,fn2
sp|P08514|ITA2B_HUMAN	9606.ENSP00000262407	0.0	2104.0	KOG3637@1|root,KOG3637@2759|Eukaryota,38BVZ@33154|Opisthokonta,3BKKV@33208|Metazoa,3CXCI@33213|Bilateria,485D4@7711|Chordata,48ZXG@7742|Vertebrata,3J5KK@40674|Mammalia,35M6B@314146|Euarchontoglires,4MHIT@9443|Primates,4N0EP@9604|Hominidae	33208|Metazoa	W	Integrin alpha cytoplasmic region	ITGA2B	GO:0001775,GO:0002576,GO:0002682,GO:0002684,GO:0002685,GO:0002687,GO:0003674,GO:0005488,GO:0005515,GO:0005575,GO:0005576,GO:0005615,GO:0005622,GO:0005623,GO:0005737,GO:0005886,GO:0005912,GO:0005924,GO:0005925,GO:0006810,GO:0006887,GO:0006950,GO:0007155,GO:0007160,GO:0007596,GO:0007599,GO:0008150,GO:0009611,GO:0009897,GO:0009986,GO:0009987,GO:0012505,GO:0012506,GO:0016020,GO:0016043,GO:0016192,GO:…	-	ko:K06476,ko:K06487,ko:K06584	ko04015,ko04145,ko04151,ko04510,ko04512,ko04514,ko04611,ko04640,ko04810,ko04919,ko05165,ko05200,ko05205,ko05222,ko05410,ko05412,ko05414,ko05418,map04015,map04145,map04151,map04510,map04512,map04514,map04611,map04640,map04810,map04919,map05165,map05200,map05205,map05222,map05410,map05412,map05414,map05418	-	-	-	ko00000,ko00001,ko01009,ko04090,ko04131,ko04147,ko04516	-	-	-	FG-GAP,Integrin_alpha,Integrin_alpha2
sp|P08559|ODPA_HUMAN	61853.ENSNLEP00000011992	1.08e-288	787.0	COG0462@1|root,KOG0225@2759|Eukaryota,38G37@33154|Opisthokonta,3BBAB@33208|Metazoa,3CUBV@33213|Bilateria,488JJ@7711|Chordata,493T6@7742|Vertebrata,3JE4P@40674|Mammalia,35RFK@314146|Euarchontoglires	33208|Metazoa	C	Pyruvate dehydrogenase E1 component subunit alpha	PDHA1	GO:0003674,GO:0003824,GO:0004738,GO:0004739,GO:0005575,GO:0005622,GO:0005623,GO:0005634,GO:0005730,GO:0005737,GO:0005739,GO:0005759,GO:0005967,GO:0006082,GO:0006084,GO:0006085,GO:0006086,GO:0006090,GO:0006091,GO:0006099,GO:0006101,GO:0006139,GO:0006163,GO:0006164,GO:0006637,GO:0006725,GO:0006732,GO:0006733,GO:0006753,GO:0006790,GO:0006793,GO:0006796,GO:0006807,GO:0008150,GO:0008152,GO:0009058,GO:…	1.2.4.1	ko:K00161	ko00010,ko00020,ko00620,ko01100,ko01110,ko01120,ko01130,ko01200,ko04066,ko04922,ko05230,map00010,map00020,map00620,map01100,map01110,map01120,map01130,map01200,map04066,map04922,map05230	M00307	R00014,R00209,R01699,R03270	RC00004,RC00027,RC00627,RC02742,RC02744,RC02882	br01601,ko00000,ko00001,ko00002,ko01000	-	-	-	E1_dh
sp|P08567|PLEK_HUMAN	9606.ENSP00000234313	7.8e-264	721.0	28RVX@1|root,2QQIA@2759|Eukaryota,39PYF@33154|Opisthokonta,3BI1J@33208|Metazoa,3CTW3@33213|Bilateria,482SF@7711|Chordata,48WXE@7742|Vertebrata,3J7MW@40674|Mammalia,35CTM@314146|Euarchontoglires,4MH3R@9443|Primates,4MV2Q@9604|Hominidae	33208|Metazoa	T	Domain found in Dishevelled, Egl-10, and Pleckstrin (DEP)	PLEK	GO:0000981,GO:0001726,GO:0001775,GO:0002244,GO:0002376,GO:0002520,GO:0002576,GO:0002790,GO:0003674,GO:0003700,GO:0005080,GO:0005488,GO:0005515,GO:0005543,GO:0005575,GO:0005576,GO:0005622,GO:0005623,GO:0005737,GO:0005829,GO:0005886,GO:0006109,GO:0006355,GO:0006357,GO:0006629,GO:0006644,GO:0006650,GO:0006793,GO:0006796,GO:0006810,GO:0006887,GO:0006904,GO:0006950,GO:0006996,GO:0007010,GO:0007154,GO:…	-	ko:K19993	-	-	-	-	ko00000,ko04131	-	-	-	DEP,PH
sp|P08574|CY1_HUMAN	9606.ENSP00000317159	1.45e-235	647.0	COG2857@1|root,KOG3052@2759|Eukaryota,38BPE@33154|Opisthokonta,3BEX1@33208|Metazoa,3CTP7@33213|Bilateria,480MT@7711|Chordata,48ZC6@7742|Vertebrata,3J4X6@40674|Mammalia,35GYG@314146|Euarchontoglires,4MGRT@9443|Primates,4MUZZ@9604|Hominidae	33208|Metazoa	C	cytochrome c1	CYC1	GO:0003674,GO:0003824,GO:0005575,GO:0005622,GO:0005623,GO:0005737,GO:0005739,GO:0005740,GO:0005743,GO:0005746,GO:0005750,GO:0006091,GO:0006119,GO:0006122,GO:0006139,GO:0006163,GO:0006164,GO:0006725,GO:0006753,GO:0006754,GO:0006793,GO:0006796,GO:0006807,GO:0006810,GO:0006811,GO:0006812,GO:0006839,GO:0007275,GO:0007568,GO:0008150,GO:0008152,GO:0008340,GO:0009055,GO:0009058,GO:0009117,GO:0009123,GO:…	-	ko:K00413	ko00190,ko01100,ko02020,ko04260,ko04714,ko04932,ko05010,ko05012,ko05016,map00190,map01100,map02020,map04260,map04714,map04932,map05010,map05012,map05016	M00151,M00152	-	-	ko00000,ko00001,ko00002	-	-	-	Cytochrom_C1
sp|P08575|PTPRC_HUMAN	9606.ENSP00000411355	0.0	2571.0	COG5599@1|root,KOG4228@2759|Eukaryota,38HNT@33154|Opisthokonta,3BFHK@33208|Metazoa,3CWEZ@33213|Bilateria,484PG@7711|Chordata,490MQ@7742|Vertebrata,3J87E@40674|Mammalia,35EY6@314146|Euarchontoglires,4MGEY@9443|Primates,4MTTK@9604|Hominidae	33208|Metazoa	T	Protein tyrosine phosphatase, receptor type C	PTPRC	GO:0000018,GO:0000187,GO:0001501,GO:0001775,GO:0001910,GO:0001911,GO:0001912,GO:0001914,GO:0001915,GO:0001916,GO:0001932,GO:0001933,GO:0001934,GO:0001959,GO:0001960,GO:0002244,GO:0002252,GO:0002253,GO:0002263,GO:0002274,GO:0002275,GO:0002283,GO:0002366,GO:0002376,GO:0002377,GO:0002378,GO:0002429,GO:0002440,GO:0002443,GO:0002444,GO:0002446,GO:0002520,GO:0002521,GO:0002637,GO:0002639,GO:0002682,GO:…	3.1.3.48	ko:K06478	ko04514,ko04660,ko04666,ko05340,map04514,map04660,map04666,map05340	-	-	-	ko00000,ko00001,ko01000,ko01009,ko04090,ko04516	-	-	-	CD45,PTP_N,Y_phosphatase,fn3
sp|P08590|MYL3_HUMAN	9593.ENSGGOP00000002530	4.13e-128	365.0	COG5126@1|root,KOG0030@2759|Eukaryota,38CU1@33154|Opisthokonta,3BIWS@33208|Metazoa,3CRXS@33213|Bilateria,487D0@7711|Chordata,492K8@7742|Vertebrata,3J3DS@40674|Mammalia,35HIS@314146|Euarchontoglires,4M83M@9443|Primates,4N3W5@9604|Hominidae	33208|Metazoa	Z	actin monomer binding	MYL3	GO:0002026,GO:0003007,GO:0003008,GO:0003012,GO:0003013,GO:0003015,GO:0003205,GO:0003206,GO:0003208,GO:0003229,GO:0003231,GO:0003674,GO:0003774,GO:0003779,GO:0003785,GO:0003824,GO:0005198,GO:0005488,GO:0005515,GO:0005575,GO:0005622,GO:0005623,GO:0005737,GO:0005829,GO:0005856,GO:0005859,GO:0006928,GO:0006936,GO:0006937,GO:0006941,GO:0006942,GO:0007275,GO:0007507,GO:0007517,GO:0007519,GO:0008015,GO:…	-	ko:K12749,ko:K12750	ko04260,ko04261,ko04371,ko05410,ko05414,map04260,map04261,map04371,map05410,map05414	-	-	-	ko00000,ko00001,ko04812	-	-	-	-
sp|P08621|RU17_HUMAN	61622.XP_010367740.1	5.25e-216	607.0	COG0724@1|root,KOG0113@2759|Eukaryota,38HHQ@33154|Opisthokonta,3BDR7@33208|Metazoa,3CUFB@33213|Bilateria,4884Z@7711|Chordata,48WDK@7742|Vertebrata,3J6SQ@40674|Mammalia,35N2Y@314146|Euarchontoglires,4MDTE@9443|Primates,35Z7V@314294|Cercopithecoidea	33208|Metazoa	A	Small nuclear ribonucleoprotein	SNRNP70	GO:0000003,GO:0000243,GO:0000375,GO:0000377,GO:0000398,GO:0003006,GO:0003674,GO:0003676,GO:0003723,GO:0003729,GO:0005488,GO:0005515,GO:0005575,GO:0005622,GO:0005623,GO:0005634,GO:0005654,GO:0005681,GO:0005684,GO:0005685,GO:0005737,GO:0006139,GO:0006396,GO:0006397,GO:0006725,GO:0006807,GO:0007276,GO:0007281,GO:0007283,GO:0007292,GO:0008150,GO:0008152,GO:0008380,GO:0009892,GO:0009893,GO:0009894,GO:…	-	ko:K11093	ko03040,map03040	M00351	-	-	ko00000,ko00001,ko00002,ko03041	-	-	-	RRM_1,U1snRNP70_N
sp|P08631|HCK_HUMAN	9606.ENSP00000444986	0.0	1078.0	COG0515@1|root,KOG0197@2759|Eukaryota,39VKM@33154|Opisthokonta,3BJYE@33208|Metazoa,3D1R7@33213|Bilateria,488TA@7711|Chordata,48Z3D@7742|Vertebrata,3J68A@40674|Mammalia,359MK@314146|Euarchontoglires,4M8X4@9443|Primates,4N4FU@9604|Hominidae	33208|Metazoa	T	Src homology 2 domains	HCK	GO:0000323,GO:0001784,GO:0002218,GO:0002237,GO:0002252,GO:0002253,GO:0002376,GO:0002429,GO:0002431,GO:0002433,GO:0002522,GO:0002679,GO:0002682,GO:0002684,GO:0002757,GO:0002758,GO:0002764,GO:0002768,GO:0003674,GO:0003824,GO:0004672,GO:0004713,GO:0004715,GO:0005102,GO:0005488,GO:0005515,GO:0005575,GO:0005622,GO:0005623,GO:0005634,GO:0005654,GO:0005737,GO:0005764,GO:0005773,GO:0005829,GO:0005886,GO:…	2.7.10.2	ko:K08893	ko04062,ko04666,ko05167,map04062,map04666,map05167	-	-	-	ko00000,ko00001,ko01000,ko01001,ko04131	-	-	-	Pkinase_Tyr,SH2,SH3_1
sp|P08648|ITA5_HUMAN	9606.ENSP00000293379	0.0	2098.0	KOG3637@1|root,KOG3637@2759|Eukaryota,38CFX@33154|Opisthokonta,3B96W@33208|Metazoa,3CUDX@33213|Bilateria,486UU@7711|Chordata,495EQ@7742|Vertebrata,3JB22@40674|Mammalia,35GU8@314146|Euarchontoglires,4MASQ@9443|Primates,4N01M@9604|Hominidae	33208|Metazoa	W	Integrin alpha	ITGA5	GO:0000003,GO:0000165,GO:0000902,GO:0000904,GO:0001525,GO:0001568,GO:0001655,GO:0001667,GO:0001704,GO:0001706,GO:0001707,GO:0001708,GO:0001726,GO:0001775,GO:0001822,GO:0001894,GO:0001932,GO:0001934,GO:0001944,GO:0001968,GO:0002009,GO:0002011,GO:0002020,GO:0002064,GO:0002065,GO:0002066,GO:0002119,GO:0002164,GO:0002165,GO:0002252,GO:0002263,GO:0002274,GO:0002275,GO:0002283,GO:0002366,GO:0002376,GO:…	-	ko:K06484,ko:K06487,ko:K06584	ko04145,ko04151,ko04510,ko04512,ko04514,ko04640,ko04810,ko04919,ko05100,ko05131,ko05133,ko05165,ko05200,ko05205,ko05206,ko05222,ko05410,ko05412,ko05414,ko05418,map04145,map04151,map04510,map04512,map04514,map04640,map04810,map04919,map05100,map05131,map05133,map05165,map05200,map05205,map05206,map05222,map05410,map05412,map05414,map05418	-	-	-	ko00000,ko00001,ko04090,ko04131,ko04147,ko04516	-	-	-	FG-GAP,Integrin_alpha,Integrin_alpha2
sp|P08670|VIME_HUMAN	9593.ENSGGOP00000009353	6.25e-307	840.0	KOG0977@1|root,KOG0977@2759|Eukaryota,39RT4@33154|Opisthokonta,3BFG1@33208|Metazoa,3D1BS@33213|Bilateria,47YVK@7711|Chordata,493J8@7742|Vertebrata,3J270@40674|Mammalia,35HYI@314146|Euarchontoglires,4MA94@9443|Primates,4N7TD@9604|Hominidae	33208|Metazoa	Z	Vimentins are class-III intermediate filaments found in various non-epithelial cells, especially mesenchymal cells. Vimentin is attached to the nucleus, endoplasmic reticulum, and mitochondria, either laterally or terminally	VIM	GO:0000003,GO:0001654,GO:0001701,GO:0001890,GO:0001893,GO:0002064,GO:0002088,GO:0002376,GO:0003006,GO:0003008,GO:0003012,GO:0003674,GO:0003676,GO:0003723,GO:0003725,GO:0005198,GO:0005200,GO:0005212,GO:0005488,GO:0005515,GO:0005575,GO:0005622,GO:0005623,GO:0005634,GO:0005737,GO:0005777,GO:0005829,GO:0005844,GO:0005856,GO:0005882,GO:0005886,GO:0006417,GO:0006928,GO:0006936,GO:0006950,GO:0006952,GO:…	-	ko:K04573,ko:K07606,ko:K07610	ko05014,ko05169,ko05206,ko05410,ko05412,ko05414,map05014,map05169,map05206,map05410,map05412,map05414	-	-	-	ko00000,ko00001,ko03019,ko04147,ko04812	-	-	-	Filament,Filament_head
sp|P08754|GNAI3_HUMAN	61622.XP_010353870.1	1.39e-259	711.0	KOG0082@1|root,KOG0082@2759|Eukaryota,38C4P@33154|Opisthokonta,3BASG@33208|Metazoa,3CUQY@33213|Bilateria,480YQ@7711|Chordata,48Z4R@7742|Vertebrata,3JCC9@40674|Mammalia,35A3J@314146|Euarchontoglires,4MCQE@9443|Primates,36D32@314294|Cercopithecoidea	33208|Metazoa	DT	Guanine nucleotide-binding protein G(K) subunit alpha	GNAI3	GO:0000139,GO:0000166,GO:0000287,GO:0001664,GO:0001882,GO:0001883,GO:0003674,GO:0003824,GO:0003924,GO:0005102,GO:0005488,GO:0005515,GO:0005525,GO:0005575,GO:0005622,GO:0005623,GO:0005634,GO:0005730,GO:0005737,GO:0005794,GO:0005813,GO:0005815,GO:0005834,GO:0005856,GO:0005886,GO:0005938,GO:0006139,GO:0006163,GO:0006457,GO:0006725,GO:0006753,GO:0006793,GO:0006796,GO:0006807,GO:0006810,GO:0006906,GO:…	-	ko:K04534,ko:K04630	ko04015,ko04022,ko04024,ko04062,ko04071,ko04261,ko04360,ko04371,ko04540,ko04611,ko04670,ko04713,ko04723,ko04724,ko04725,ko04726,ko04727,ko04728,ko04730,ko04914,ko04915,ko04916,ko04921,ko04923,ko04924,ko04926,ko04934,ko04971,ko05012,ko05030,ko05032,ko05034,ko05133,ko05142,ko05145,ko05200,map04015,map04022,map04024,map04062,map04071,map04261,map04360,map04371,map04540,map04611,map04670,map04713,map…	M00695	-	-	ko00000,ko00001,ko00002,ko04031,ko04147	-	-	-	G-alpha
sp|P08758|ANXA5_HUMAN	9597.XP_003816466.1	7.66e-224	617.0	KOG0819@1|root,KOG0819@2759|Eukaryota,39TR2@33154|Opisthokonta,3BIK0@33208|Metazoa,3CXHW@33213|Bilateria,486SS@7711|Chordata,490GM@7742|Vertebrata,3JA4S@40674|Mammalia,35BJ8@314146|Euarchontoglires,4M72X@9443|Primates,4N63V@9604|Hominidae	33208|Metazoa	U	calcium-dependent phospholipid binding	ANXA5	GO:0002576,GO:0002791,GO:0002792,GO:0003674,GO:0003824,GO:0004857,GO:0004859,GO:0005102,GO:0005215,GO:0005216,GO:0005261,GO:0005262,GO:0005388,GO:0005488,GO:0005515,GO:0005539,GO:0005543,GO:0005544,GO:0005575,GO:0005576,GO:0005615,GO:0005622,GO:0005623,GO:0005634,GO:0005737,GO:0005783,GO:0005829,GO:0005886,GO:0005911,GO:0006810,GO:0006811,GO:0006812,GO:0006816,GO:0006887,GO:0007154,GO:0007165,GO:…	-	ko:K16646	-	-	-	-	ko00000,ko00536,ko04147	1.A.31.1.7	-	-	Annexin
sp|P08865|RSSA_HUMAN	61853.ENSNLEP00000006813	3.73e-207	573.0	COG0052@1|root,KOG0830@2759|Eukaryota,38E10@33154|Opisthokonta,3BAV4@33208|Metazoa,3CSAI@33213|Bilateria,489EH@7711|Chordata,490SZ@7742|Vertebrata,3J28J@40674|Mammalia,35HQS@314146|Euarchontoglires,4MFDP@9443|Primates	33208|Metazoa	J	Required for the assembly and or stability of the 40S ribosomal subunit. Required for the processing of the 20S rRNA- precursor to mature 18S rRNA in a late step of the maturation of 40S ribosomal subunits	RPSA	GO:0000028,GO:0000184,GO:0000447,GO:0000460,GO:0000461,GO:0000462,GO:0000466,GO:0000469,GO:0000478,GO:0000479,GO:0000956,GO:0002181,GO:0003674,GO:0003735,GO:0005055,GO:0005198,GO:0005488,GO:0005515,GO:0005575,GO:0005576,GO:0005604,GO:0005622,GO:0005623,GO:0005634,GO:0005654,GO:0005737,GO:0005829,GO:0005840,GO:0005886,GO:0006139,GO:0006364,GO:0006396,GO:0006401,GO:0006402,GO:0006403,GO:0006405,GO:…	-	ko:K02998,ko:K21848	ko03010,map03010	M00177	-	-	br01610,ko00000,ko00001,ko00002,ko03011,ko04131	9.A.19.1	-	-	40S_SA_C,Ribosomal_S2
sp|P08913|ADA2A_HUMAN	9606.ENSP00000280155	0.0	914.0	KOG3656@1|root,KOG3656@2759|Eukaryota,38GZN@33154|Opisthokonta,3BC1G@33208|Metazoa,3CS9S@33213|Bilateria,47ZIX@7711|Chordata,491ZG@7742|Vertebrata,3J4T2@40674|Mammalia,35D94@314146|Euarchontoglires,4M9CS@9443|Primates,4MX4W@9604|Hominidae	33208|Metazoa	T	Adrenoceptor alpha 2A	ADRA2A	GO:0000003,GO:0001664,GO:0001817,GO:0001819,GO:0001932,GO:0001934,GO:0002526,GO:0002682,GO:0002683,GO:0002791,GO:0002792,GO:0003008,GO:0003013,GO:0003018,GO:0003674,GO:0004888,GO:0004930,GO:0004935,GO:0004936,GO:0004938,GO:0004989,GO:0005102,GO:0005488,GO:0005515,GO:0005575,GO:0005622,GO:0005623,GO:0005737,GO:0005768,GO:0005886,GO:0005887,GO:0006139,GO:0006259,GO:0006260,GO:0006725,GO:0006807,GO:…	-	ko:K04138,ko:K04139,ko:K04140	ko04022,ko04080,map04022,map04080	-	-	-	ko00000,ko00001,ko04030	-	-	-	7tm_1
sp|P09038|FGF2_HUMAN	9606.ENSP00000264498	5.28e-183	511.0	KOG3885@1|root,KOG3885@2759|Eukaryota,39WIG@33154|Opisthokonta,3BHFM@33208|Metazoa,3D137@33213|Bilateria,483NG@7711|Chordata,498IX@7742|Vertebrata,3J69E@40674|Mammalia,35B2C@314146|Euarchontoglires,4M8RA@9443|Primates,4MWTS@9604|Hominidae	33208|Metazoa	K	growth factor dependent regulation of skeletal muscle satellite cell proliferation	FGF2	GO:0000165,GO:0000186,GO:0000187,GO:0001501,GO:0001525,GO:0001568,GO:0001654,GO:0001655,GO:0001656,GO:0001657,GO:0001658,GO:0001667,GO:0001704,GO:0001707,GO:0001759,GO:0001763,GO:0001822,GO:0001823,GO:0001837,GO:0001894,GO:0001932,GO:0001934,GO:0001936,GO:0001938,GO:0001944,GO:0002009,GO:0002040,GO:0002042,GO:0002065,GO:0002067,GO:0002088,GO:0002089,GO:0003156,GO:0003347,GO:0003407,GO:0003674,GO:…	-	ko:K18496,ko:K18497	ko01521,ko04010,ko04014,ko04015,ko04151,ko04390,ko04550,ko04810,ko05167,ko05200,ko05205,ko05218,ko05224,ko05226,map01521,map04010,map04014,map04015,map04151,map04390,map04550,map04810,map05167,map05200,map05205,map05218,map05224,map05226	-	-	-	ko00000,ko00001,ko00536,ko04052,ko04516	-	-	-	FGF
sp|P09067|HXB5_HUMAN	27679.XP_003931278.1	3.66e-185	515.0	KOG0489@1|root,KOG0489@2759|Eukaryota,39TBW@33154|Opisthokonta,3BKN4@33208|Metazoa,3CWBW@33213|Bilateria,47ZNK@7711|Chordata,48VUD@7742|Vertebrata,3J6R4@40674|Mammalia,35II3@314146|Euarchontoglires,4MBJI@9443|Primates	33208|Metazoa	K	Homeobox B5	HOXB5	GO:0000976,GO:0000977,GO:0000980,GO:0000981,GO:0001012,GO:0001067,GO:0001158,GO:0001205,GO:0001228,GO:0001501,GO:0001650,GO:0001708,GO:0003002,GO:0003158,GO:0003674,GO:0003676,GO:0003677,GO:0003690,GO:0003700,GO:0003705,GO:0005488,GO:0005575,GO:0005622,GO:0005623,GO:0005634,GO:0005730,GO:0005737,GO:0005829,GO:0006139,GO:0006351,GO:0006355,GO:0006357,GO:0006366,GO:0006725,GO:0006807,GO:0007275,GO:…	-	ko:K09305	-	-	-	-	ko00000,ko03000	-	-	-	Homeobox
sp|P09327|VILI_HUMAN	9606.ENSP00000248444	0.0	1676.0	KOG0443@1|root,KOG0443@2759|Eukaryota,38BDF@33154|Opisthokonta,3B9RZ@33208|Metazoa,3CXQR@33213|Bilateria,4865S@7711|Chordata,48Y44@7742|Vertebrata,3J4U9@40674|Mammalia,35BAJ@314146|Euarchontoglires,4MEF2@9443|Primates,4N2NH@9604|Hominidae	33208|Metazoa	Z	Villin headpiece domain	VIL1	GO:0001726,GO:0001775,GO:0001786,GO:0001951,GO:0002009,GO:0002102,GO:0002165,GO:0002252,GO:0002263,GO:0002274,GO:0002275,GO:0002283,GO:0002366,GO:0002376,GO:0002443,GO:0002444,GO:0002446,GO:0002682,GO:0002684,GO:0002694,GO:0003008,GO:0003012,GO:0003014,GO:0003674,GO:0003779,GO:0004857,GO:0004866,GO:0004869,GO:0005198,GO:0005200,GO:0005488,GO:0005509,GO:0005515,GO:0005543,GO:0005545,GO:0005546,GO:…	-	ko:K05761,ko:K05768,ko:K08017	ko04666,ko04810,ko05203,map04666,map04810,map05203	-	-	-	ko00000,ko00001,ko04147,ko04812	-	-	-	Gelsolin,VHP
[truncated: 2,042 more rows]
