# Supplementary material for: A census of actin-associated proteins in humans
Source: Front Cell Dev Biol. 2023 Apr 28;11:1168050. doi: 10.3389/fcell.2023.1168050 (PMC10175787; doi:10.3389/fcell.2023.1168050)
Supplement: Supplementary file 8 [file Table6.XLSX]

## Sheet: Sheet1
ABPs	GO terms
actin binding	GO:0003779
actin crosslink formation	GO:0051764
actin cytoskeleton	GO:0015629
actin filament binding	GO:0051015
actin filament branching	GO:0090135
actin filament bundle assembly	GO:0051017
actin filament bundle	GO:0032432
actin filament capping	GO:0051693
actin filament debranching	GO:0071846
actin filament depolymerization	GO:0030042
actin filament fragmentation	GO:0030043
actin filament	GO:0005884
actin filament network formation	GO:0051639
actin filament organization	GO:0007015
actin filament polymerization	GO:0030041
actin filament reorganization	GO:0090527
actin filament reorganization involved in cell cycle	GO:0030037
actin filament severing	GO:0051014
actin filament uncapping	GO:0051695
actin modification	GO:0030047
actin monomer binding	GO:0003785
actin nucleation	GO:0045010
actin polymerization-dependent cell motility	GO:0070358
actin polymerization or depolymerization	GO:0008154
actin ubiquitination	GO:0007014
barbed-end actin filament capping	GO:0051016
barbed-end actin filament uncapping	GO:0051638
cortical actin cytoskeleton	GO:0030864
'de novo' actin filament nucleation	GO:0070060
filamentous actin	GO:0031941
formin-nucleated actin cable assembly	GO:0070649
microvillar actin bundle assembly	GO:0030034
mitochondrion migration along actin filament	GO:0034642
modification of postsynaptic actin cytoskeleton	GO:0098885
parallel actin filament bundle assembly	GO:0030046
pointed-end actin filament capping	GO:0051694
postsynaptic actin cytoskeleton	GO:0098871
postsynaptic actin cytoskeleton organization	GO:0098974
presynaptic actin cytoskeleton	GO:0099143
protein localization to actin cytoskeleton	GO:1903119
sequestering of actin monomers	GO:0042989
structural constituent of postsynaptic actin cytoskeleton	GO:0098973
AAPs
actin-based cell projection	GO:0098858
actin cap	GO:0030478
actin cortical patch localization	GO:0051666
actin cytoskeleton organization	GO:0030036
actin cytoskeleton reorganization	GO:0031532
actin filament-based movement	GO:0030048
actin filament-based process	GO:0030029
actin filament bundle organization	GO:0061572
actin filament bundle retrograde transport	GO:0061573
actin-mediated cell contraction	GO:0070252
actin-myosin filament sliding	GO:0033275
actin rod assembly	GO:0031247
actomyosin contractile ring assembly actin filament organization	GO:2000689
Arp2/3 complex-mediated actin nucleation	GO:0034314
cortical actin cytoskeleton organization	GO:0030866
cytoplasmic actin-based contraction involved in cell motility	GO:0060327
establishment or maintenance of actin cytoskeleton polarity	GO:0030950
F-actin capping protein complex	GO:0008290
negative regulation of actin cytoskeleton reorganization	GO:2000250
negative regulation of actin filament binding	GO:1904530
negative regulation of actin filament bundle assembly	GO:0032232
negative regulation of actin filament depolymerization	GO:0030835
negative regulation of actin filament polymerization	GO:0030837
negative regulation of actin filament severing	GO:1903919
negative regulation of actin nucleation	GO:0051126
negative regulation of Arp2/3 complex-mediated actin nucleation	GO:0034316
negative regulation of barbed-end actin filament capping	GO:2000813
regulation of actin binding	GO:1904616
regulation of actin cytoskeleton organization by cell-cell adhesion	GO:0090138
regulation of actin cytoskeleton organization	GO:0032956
regulation of actin cytoskeleton reorganization	GO:2000249
regulation of actin filament-based process	GO:0032970
regulation of actin filament bundle assembly	GO:0032231
regulation of actin filament depolymerization	GO:0030834
regulation of actin filament length	GO:0030832
regulation of actin filament organization	GO:0110053
regulation of actin filament polymerization	GO:0030833
regulation of actin nucleation	GO:0051125
regulation of actin phosphorylation	GO:0043538
regulation of actin polymerization or depolymerization	GO:0008064
regulation of Arp2/3 complex-mediated actin nucleation	GO:0034315
regulation of barbed-end actin filament capping	GO:2000812
regulation of modification of postsynaptic actin cytoskeleton	GO:1905274
vesicle transport along actin filament	GO:0030050
positive regulation of actin cytoskeleton reorganization	GO:2000251
positive regulation of actin filament binding	GO:1904531
positive regulation of actin filament bundle assembly	GO:0032233
positive regulation of actin filament depolymerization	GO:0030836
positive regulation of actin filament polymerization	GO:0030838
positive regulation of actin filament severing	GO:1903920
positive regulation of actin nucleation	GO:0051127
positive regulation of Arp2/3 complex-mediated actin nucleation	GO:2000601
positive regulation of protein localization to actin cortical patch	GO:1904372
positive regulation of protein localization to actin cortical patch	GO:1904372
