# Supplementary material for: A census of actin-associated proteins in humans
Source: Front Cell Dev Biol. 2023 Apr 28;11:1168050. doi: 10.3389/fcell.2023.1168050 (PMC10175787; doi:10.3389/fcell.2023.1168050)
Supplement: Supplementary file 9 [file Table4.XLSX]

## Sheet: Sheet1
Pfam family name	Pfam id	Clan id	Clan description	Pfam family description	Taxonomic occurrence
1-cysPrx_C	PF10417			C-terminal domain of 1-Cys peroxiredoxin	Eukaryota, bacteria, archaea				1-cysPrx_C		Adcy_cons_dom
14-3-3	PF00244	CL0020	TPR	14-3-3 protein	Metazoa, Viridiplantae, Fungi				14-3-3		Adenylsucc_synt
2-Hacid_dh_C	PF02826	CL0063	NADP_Rossmann	D-isomer specific 2-hydroxyacid dehydrogenase, NAD binding domain	Eukaryota, bacteria, archaea				2-Hacid_dh_C		AhpC-TSA_2
2-oxoacid_dh	PF00198	CL0149	CoA-acyltrans	2-oxoacid dehydrogenases acyltransferase (catalytic domain)	Eukaryota, bacteria, archaea				2-oxoacid_dh		AKAP2_C
23ISL	PF16620			Unstructured linker between I-set domains 2 and 3 on MYLCK	Metazoa				23ISL		Alk_phosphatase
3HCDH	PF00725	CL0106	6PGD_C	3-hydroxyacyl-CoA dehydrogenase, C-terminal domain	Eukaryota, bacteria, archaea				3HCDH		Alpha-amylase
3HCDH_N	PF02737	CL0063	NADP_Rossmann	3-hydroxyacyl-CoA dehydrogenase, NAD binding domain	Eukaryota, bacteria, archaea				3HCDH_N		Alpha-amylase_C
4_1_CTD	PF05902			4.1 protein C-terminal domain (CTD)	Metazoa				40S_SA_C		Alpha_kinase
40S_SA_C	PF16122			40S ribosomal protein SA C-terminus	Eukaryota				4_1_CTD		Aminotran_1_2
5-FTHF_cyc-lig	PF01812	CL0246	ISOCOT_Fold	5-formyltetrahydrofolate cyclo-ligase family	Eukaryota, bacteria, archaea				5-FTHF_cyc-lig		ANP
53-BP1_Tudor	PF09038	CL0049	Tudor	Tumour suppressor p53-binding protein-1 Tudor	Metazoa				53-BP1_Tudor		Ant_C
6PGD	PF00393	CL0106	6PGD_C	6-phosphogluconate dehydrogenase, C-terminal domain	Eukaryota, bacteria, archaea				6PGD		Anth_Ig
7tm_1	PF00001	CL0192	GPCR_A	7 transmembrane receptor (rhodopsin family)	Metazoa				7tm_1		APC_basic
7tm_4	PF13853	CL0192	GPCR_A	Olfactory receptor	Metazoa				7tm_4		APC_N_CC
A_deaminase	PF00962	CL0034	Amidohydrolase	Adenosine deaminase	Eukaryota, bacteria				A_deaminase		APC_r
a_DG1_N2	PF18424			Alpha-Dystroglycan N-terminal domain 2	Metazoa				a_DG1_N2		APC_rep
A1_Propeptide	PF07966			A1 Propeptide	Metazoa				A1_Propeptide		Arc_C
A2M	PF00207	CL0159	E-set	Alpha-2-macroglobulin family	Eukaryota, bacteria				A2M		Arc_MA
A2M_BRD	PF07703	CL0159	E-set	Alpha-2-macroglobulin bait region domain	Eukaryota, bacteria				A2M_BRD		Arf
A2M_recep	PF07677	CL0159	E-set	A-macroglobulin receptor binding domain	Eukaryota, bacteria				A2M_recep		Arm_APC_u3
AA_permease	PF00324	CL0062	APC	Amino acid permease	Eukaryota, bacteria				AA_permease		ASC
AA_permease_N	PF08403			Amino acid permease N-terminal	Metazoa				AA_permease_N		ATE_C
AAA	PF00004	CL0023	P-loop_NTPase	ATPase family associated with various cellular activities (AAA)	Eukaryota, bacteria, archaea				AAA		ATE_N
AAA_11	PF13086	CL0023	P-loop_NTPase	AAA domain	Eukaryota, bacteria, archaea				AAA_11		ATG7_N
AAA_12	PF13087	CL0023	P-loop_NTPase	AAA domain	Eukaryota, bacteria, archaea				AAA_12		ATP1G1_PLM_MAT8
AAA_16	PF13191	CL0023	P-loop_NTPase	AAA ATPase domain	Eukaryota, bacteria, archaea				AAA_16		Auts2
AAA_2	PF07724	CL0023	P-loop_NTPase	AAA domain (Cdc48 subfamily)	Eukaryota, bacteria						Band_7_C
AAA_33	PF13671	CL0023	P-loop_NTPase	AAA domain	Eukaryota, bacteria, archaea, viruses				AAA_33		Basic
AAA_5	PF07728	CL0023	P-loop_NTPase	AAA domain (dynein-related subfamily)	Eukaryota, bacteria, archaea, viruses				AAA_5		Bax1-I
AAA_6	PF12774	CL0023	P-loop_NTPase	Hydrolytic ATP binding site of dynein motor region	Eukaryota				AAA_6		BCAS3
AAA_7	PF12775	CL0023	P-loop_NTPase	P-loop containing dynein motor region	Eukaryota				AAA_7		BIG2_C
AAA_8	PF12780	CL0023	P-loop_NTPase	P-loop containing dynein motor region D4	Eukaryota				AAA_8		BORG_CEP
AAA_9	PF12781	CL0023	P-loop_NTPase	ATP-binding dynein motor region	Eukaryota				AAA_9		Calsarcin
AAA_assoc_2	PF16193	CL0671	AAA_lid	AAA C-terminal domain	Eukaryota, bacteria				AAA_assoc_2		CAMSAP_CC1
AAA_lid_11	PF18198	CL0671	AAA_lid	Dynein heavy chain AAA lid domain	Eukaryota				AAA_lid_11		CAMSAP_CKK
AAA_lid_3	PF17862	CL0671	AAA_lid	AAA+ lid domain	Eukaryota, bacteria, archaea				AAA_lid_3		Carboxyl_trans
AAR2	PF05282	CL0020	TPR	AAR2 protein	Eukaryota				AAR2		CARD_2
ABC_membrane	PF00664	CL0241	ABC_membrane	ABC transporter transmembrane region	Eukaryota, bacteria				ABC_membrane		CARMIL_C
ABC_tran	PF00005	CL0023	P-loop_NTPase	ABC transporter	Eukaryota, bacteria, archaea				ABC_tran		Carm_PH
Abi_HHR	PF07815			Abl-interactor HHR	Metazoa				Abi_HHR		Cation_ATPase_C
AbLIM_anchor	PF16182			Putative adherens-junction anchoring region of AbLIM	Metazoa				AbLIM_anchor		Cation_ATPase_N
ACBP	PF00887	CL0632	FERM_M	Acyl CoA binding protein	Eukaryota, bacteria						CBS
Acetyltransf_1	PF00583	CL0257	Acetyltrans	Acetyltransferase (GNAT) family	Eukaryota, bacteria, archaea				Acetyltransf_1		CENP-Q
Acetyltransf_10	PF13673	CL0257	Acetyltrans	Acetyltransferase (GNAT) domain	Eukaryota, bacteria, archaea				Acetyltransf_10		Centro_C10orf90
Acetyltransf_7	PF13508	CL0257	Acetyltrans	Acetyltransferase (GNAT) domain	Eukaryota, bacteria, archaea				Acetyltransf_7		CLN3
Aconitase	PF00330			Aconitase family (aconitate hydratase)	Eukaryota, bacteria, archaea				Aconitase		CPSase_L_D3
Aconitase_C	PF00694	CL0364	Leu-IlvD	Aconitase C-terminal domain	Eukaryota, bacteria, archaea				Aconitase_C		CPSase_sm_chain
Actin	PF00022	CL0108	Actin_ATPase	Actin	Eukaryota				Actin		CREPT
Acyl_transf_1	PF00698	CL0323	Patatin	Acyl transferase domain	Eukaryota, bacteria				Acyl_transf_1		Cu2_monoox_C
Ada3	PF10198			Histone acetyltransferases subunit 3	Eukaryota				Ada3		Cu2_monooxygen
ADAM_CR	PF08516			ADAM cysteine-rich	Metazoa				ADAM_CR		Cystatin
Adap_comp_sub	PF00928	CL0448	Cargo_bd_muHD	Adaptor complexes medium subunit family	Eukaryota				Adap_comp_sub		DCB
adh_short	PF00106	CL0063	NADP_Rossmann	short chain dehydrogenase	Eukaryota, bacteria				adh_short		dDENN
adh_short_C2	PF13561	CL0063	NADP_Rossmann	Enoyl-(Acyl carrier protein) reductase	Eukaryota, bacteria, archaea				adh_short_C2		DUF3481
ADH_zinc_N	PF00107	CL0063	NADP_Rossmann	Zinc-binding dehydrogenase	Eukaryota, bacteria, archaea				ADH_zinc_N		DUF4713
ADNP_N	PF19627			Activity-dependent neuroprotector homeobox protein N-terminal	Metazoa				ADNP_N		DUF5600
AdoHcyase_NAD	PF00670	CL0063	NADP_Rossmann	S-adenosyl-L-homocysteine hydrolase, NAD binding domain	Eukaryota, bacteria, archaea				AdoHcyase_NAD		DND1_DSRM
Agenet	PF05641	CL0049	Tudor	Agenet domain	Eukaryota, bacteria				Agenet		DUF5050
AhpC-TSA	PF00578	CL0172	Thioredoxin	AhpC/TSA family	Eukaryota, bacteria, archaea				AhpC-TSA		DUF525
AIMP2_LysRS_bd	PF16780			AIMP2 lysyl-tRNA synthetase binding domain	Metazoa				AIMP2_LysRS_bd		DUF608
AIRC	PF00731	CL0224	DHQS	AIR carboxylase	Eukaryota, bacteria, archaea				AIRC		Dysbindin
AIRS_C	PF02769			AIR synthase related protein, C-terminal domain	Eukaryota, bacteria, archaea				AIRS_C		EF-hand_9
Aldedh	PF00171	CL0099	ALDH-like	Aldehyde dehydrogenase family	Eukaryota, bacteria, archaea				Aldedh		EGF_Tenascin
Aldolase_II	PF00596			Class II Aldolase and Adducin N-terminal domain	Eukaryota, bacteria, archaea				Aldolase_II		EHD_N
ALIX_LYPXL_bnd	PF13949			ALIX V-shaped domain binding to HIV	Eukaryota				ALIX_LYPXL_bnd		ELMO_ARM
ALMS_motif	PF15309			ALMS motif	Metazoa				ALMS_motif		ELMO_CED12
ALMS_repeat	PF18727			Alstrom syndrome repeat	Metazoa				ALMS_repeat		Enolase_C
Alveol-reg_P311	PF11092			Neuronal protein 3.1 (p311)	Metazoa				Alveol-reg_P311		Enolase_N
Amidohydro_1	PF01979	CL0034	Amidohydrolase	Amidohydrolase family	Eukaryota, bacteria, archaea				Amidohydro_1		EphA2_TM
Amino_oxidase	PF01593	CL0063	NADP_Rossmann	Flavin containing amine oxidoreductase	Eukaryota, bacteria, archaea				Amino_oxidase		Ephrin
AMP-binding	PF00501	CL0378	ANL	AMP-binding enzyme	Eukaryota, bacteria, archaea				AMP-binding		Ephrin_lbd
ANAPC3	PF12895	CL0020	TPR	Anaphase-promoting complex, cyclosome, subunit 3	Eukaryota, bacteria, archaea				ANAPC3		Ephrin_rec_like
ANAPC4_WD40	PF12894	CL0186	Beta_propeller	Anaphase-promoting complex subunit 4 WD40 domain	Eukaryota, bacteria				ANAPC4_WD40		F5_F8_type_C
Androgen_recep	PF02166			Androgen receptor	Metazoa				Androgen_recep		Ermin
ANF_receptor	PF01094	CL0144	Periplas_BP	Receptor family ligand binding region	Eukaryota, bacteria				ANF_receptor		FAD_binding_2
Angiomotin_C	PF12240	CL0145	Golgi-transport	Angiomotin C terminal	Metazoa				Angiomotin_C		Fer4_24
Anillin	PF08174	CL0154	C2	Cell division protein anillin	Eukaryota				Anillin		FOLN
Anillin_N	PF16018			Anillin N-terminus	Metazoa				Anillin_N		Forkhead
Ank	PF00023	CL0465	Ank	Ankyrin repeat	Eukaryota, bacteria, viruses				Ank		Forkhead_N
Ank_2	PF12796	CL0465	Ank	Ankyrin repeats (3 copies)	Eukaryota, bacteria, viruses				Ank_2		FRG1
Ank_3	PF13606	CL0465	Ank	Ankyrin repeat	Eukaryota, bacteria, viruses				Ank_3		Frizzled
Ank_4	PF13637	CL0465	Ank	Ankyrin repeats (many copies)	Eukaryota, bacteria, viruses				Ank_4		Fz
Ank_5	PF13857	CL0465	Ank	Ankyrin repeats (many copies)	Eukaryota, bacteria, viruses				Ank_5		G2F
Annexin	PF00191			Annexin	Eukaryota				Annexin		GAIN
Annexin_like	PF18411			Annexin-like domain	Metazoa						Gasdermin
ANTH	PF07651	CL0009	ENTH_VHS	ANTH domain	Eukaryota				ANTH		GATase
Anticodon_1	PF08264	CL0258	DALR	Anticodon-binding domain of tRNA ligase	Eukaryota, bacteria, viruses				Anticodon_1		GBP
AP1AR	PF15745			AP-1 complex-associated regulatory protein	Metazoa				AP1AR		GBP_C
APAF1_C	PF17908			APAF-1 helical domain	Eukaryota, bacteria						GCSF
APG5	PF04106	CL0072	Ubiquitin	Autophagy protein Apg5	Eukaryota				APG5		GDNF
APG6	PF04111			Apg6 BARA domain	Eukaryota				APG6		G_glu_transpept
APG6_N	PF17675			Apg6 coiled-coil region	Eukaryota				APG6_N		Glutaredoxin
APOBEC2	PF18772	CL0109	CDA	APOBEC2	Metazoa				APOBEC2		Glycogen_syn
Apolipoprotein	PF01442			Apolipoprotein A1/A4/E domain	Eukaryota, bacteria				Apolipoprotein		Glyco_hydr_116N
APP_amyloid	PF10515			Beta-amyloid precursor protein C-terminus	Metazoa				APP_amyloid		GST_N_2
APP_Cu_bd	PF12924			Copper-binding of amyloid precursor, CuBD	Metazoa				APP_Cu_bd		GST_N_3
APP_E2	PF12925			E2 domain of amyloid precursor protein	Metazoa				APP_E2		HAP1_N
APP_N	PF02177			Amyloid A4 N-terminal heparin-binding	Metazoa				APP_N		HBS1_N
Aquarius_N	PF16399	CL0020	TPR	Intron-binding protein aquarius N-terminus	Metazoa				Aquarius_N		Hexokinase_1
Arfaptin	PF06456	CL0145	Golgi-transport	Arfaptin-like domain	Metazoa				Arfaptin		Hexokinase_2
ArfGap	PF01412			Putative GTPase activating protein for Arf	Eukaryota				ArfGap		HGAL
ArgoL1	PF08699			Argonaute linker 1 domain	Eukaryota				ArgoL1		HIRAN
ArgoL2	PF16488			Argonaute linker 2 domain	Eukaryota				ArgoL2		Hydrolase_6
ArgoMid	PF16487			Mid domain of argonaute	Eukaryota				ArgoMid		Hydrolase_like
ArgoN	PF16486			N-terminal domain of argonaute	Eukaryota				ArgoN		Ig_Tie2_1
ARHGEF5_35	PF15441			RhoGEF 5/35 N-terminal disordered region	Metazoa				ARHGEF5_35		IL3
ARID	PF01388	CL0123	HTH	ARID/BRIGHT DNA binding domain	Eukaryota				ARID		Ima1_N
Arm	PF00514	CL0020	TPR	Armadillo/beta-catenin-like repeat	Eukaryota				Arm		INCENP_ARK-bind
Arm_2	PF04826	CL0020	TPR	Armadillo-like	Metazoa				Arm_2		INCENP_N
Arm_3	PF16186	CL0020	TPR	Atypical Arm repeat	Eukaryota				Arm_3		Ins145_P3_rec
ARPC4	PF05856			ARP2/3 complex 20 kDa subunit (ARPC4)	Eukaryota				ARPC4		INT_SG_DDX_CT_C
Arrestin_C	PF02752	CL0135	Arrestin_N-like	Arrestin (or S-antigen), C-terminal domain	Eukaryota				Arrestin_C		IQ_SEC7_PH
Arrestin_N	PF00339	CL0135	Arrestin_N-like	Arrestin (or S-antigen), N-terminal domain	Eukaryota				Arrestin_N		Josephin
ASD1	PF08688			Apx/Shroom domain ASD1	Metazoa				ASD1		KASH_CCD
ASD2	PF08687			Apx/Shroom domain ASD2	Metazoa				ASD2		Kindlin_2_N
ASH	PF15780	CL0556	PapD-like	Abnormal spindle-like microcephaly-assoc'd, ASPM-SPD-2-Hydin	Eukaryota, bacteria, archaea				ASH		KRAP_IP3R_bind
ASK_PH	PF19039	CL0266	PH	ASK kinase PH domain	Metazoa				ASK_PH		LANC_like
Asp	PF00026	CL0129	Peptidase_AA	Eukaryotic aspartyl protease	Eukaryota				Asp		LBP_BPI_CETP
Asparaginase	PF00710			Asparaginase, N-terminal	Eukaryota, bacteria, archaea						LBP_BPI_CETP_C
Asparaginase_C	PF17763			Glutaminase/Asparaginase C-terminal domain	Eukaryota, bacteria, archaea						Ldl_recept_a
ASTN_1_2_N	PF19441			Astrotactin 1/2 N-terminal	Metazoa						LLGL
ASTN_2_hairpin	PF18577			Astrotactin-2 C-terminal beta-hairpin domain	Metazoa						LRRCT
ASTN1_2_EGF_Fn	PF19743			ASTN1/2 EGF-like and Fn(III) domains	Metazoa						LSDAT_euk
ATAD3_N	PF12037			ATPase family AAA domain-containing protein 3, N-terminal	Eukaryota				ATAD3_N		MAP1B_neuraxin
ATF7IP_BD	PF16788			ATF-interacting protein binding domain	Metazoa				ATF7IP_BD		MARCKS
ATG_C	PF09333			Autophagy-related protein C terminal domain	Eukaryota				ATG_C		MCU
ATG16	PF08614			Autophagy protein 16 (ATG16)	Eukaryota, bacteria						Med28
ATG8	PF02991	CL0072	Ubiquitin	Autophagy protein Atg8 ubiquitin like	Eukaryota				ATG8		MGS
ATP-gua_Ptrans	PF00217	CL0286	GCS	ATP:guanido phosphotransferase, C-terminal catalytic domain	Eukaryota, bacteria				ATP-gua_Ptrans		MIR
ATP-gua_PtransN	PF02807			ATP:guanido phosphotransferase, N-terminal domain	Eukaryota, bacteria				ATP-gua_PtransN		MOEP19
ATP-synt	PF00231			ATP synthase	Eukaryota, bacteria				ATP-synt		Motilin_assoc
ATP-synt_ab	PF00006	CL0023	P-loop_NTPase	ATP synthase alpha/beta family, nucleotide-binding domain	Eukaryota, bacteria, archaea				ATP-synt_ab		Motilin_ghrelin
ATP-synt_ab_C	PF00306			ATP synthase alpha/beta chain, C terminal domain	Eukaryota, bacteria				ATP-synt_ab_C		Myelin_MBP
ATP-synt_ab_N	PF02874	CL0275	HAS-barrel	ATP synthase alpha/beta family, beta-barrel domain	Eukaryota, bacteria, archaea				ATP-synt_ab_N		Myelin_PLP
ATP-synt_ab_Xtn	PF16886			ATPsynthase alpha/beta subunit N-term extension	Eukaryota, bacteria, archaea				ATP-synt_ab_Xtn		Myf5
ATP-synt_G	PF04718			Mitochondrial ATP synthase g subunit	Eukaryota				ATP-synt_G		N1221
Aurora-A_bind	PF09041			Aurora-A binding	Eukaryota, bacteria				Aurora-A_bind		NAD1
AZUL	PF16558			Amino-terminal Zinc-binding domain of ubiquitin ligase E3A	Eukaryota				AZUL		Na_trans_assoc
B12D	PF06522			NADH-ubiquinone reductase complex 1 MLRQ subunit	Eukaryota				B12D		Na_trans_cytopl
B3_4	PF03483	CL0383	PheT-TilS	B3/4 domain	Eukaryota, bacteria, archaea				B3_4		Ndc1_Nup
B5	PF03484	CL0123	HTH	tRNA synthetase B5 domain	Eukaryota, bacteria, archaea				B5		Neuralized
BAAT_C	PF08840	CL0028	AB_hydrolase	BAAT / Acyl-CoA thioester hydrolase C terminal	Eukaryota, bacteria, archaea				BAAT_C		Neur_chan_memb
BACK	PF07707	CL0033	POZ	BTB And C-terminal Kelch	Eukaryota				BACK		Neurokinin_B
BAF	PF02961			Barrier to autointegration factor	Metazoa				BAF		NTF3_N
BAF250_C	PF12031	CL0020	TPR	SWI/SNF-like complex subunit BAF250/Osa	Eukaryota				BAF250_C		NTR
BAG	PF02179			BAG domain	Eukaryota				BAG		Ocnus
BAH	PF01426			BAH domain	Eukaryota				BAH		ODAM
Band_7	PF01145	CL0433	SPFH	SPFH domain / Band 7 family	Eukaryota, bacteria, archaea, viruses				Band_7		OTCace
Bap31	PF05529			Bap31/Bap29 transmembrane region	Eukaryota				Bap31		OTCace_N
Bap31_Bap29_C	PF18035			Bap31/Bap29 cytoplasmic coiled-coil domain	Eukaryota				Bap31_Bap29_C		ParcG
BAR	PF03114	CL0145	Golgi-transport	BAR domain	Eukaryota				BAR		PDCD9
BAR_3	PF16746	CL0145	Golgi-transport	BAR domain of APPL family	Eukaryota				BAR_3		PDGF_N
BAR_3_WASP_bdg	PF10456	CL0145	Golgi-transport	WASP-binding domain of Sorting nexin protein	Eukaryota				BAR_3_WASP_bdg		Pentaxin
BASP1	PF05466			Brain acid soluble protein 1 (BASP1 protein)	Metazoa				BASP1		Pep3_Vps18
BBS1	PF14779			Ciliary BBSome complex subunit 1	Eukaryota				BBS1		Peptidase_A22B
BCL_N	PF04714			BCL7, N-terminal conserver region	Metazoa				BCL_N		Peptidase_M28
Bcl-2	PF00452	CL0551	BCLiA	Apoptosis regulator proteins, Bcl-2 family	Metazoa, viruses				Bcl-2		PH_12
BCNT	PF07572			Bucentaur or craniofacial development	Eukaryota				BCNT		PH_19
BCOR	PF15808			BCL-6 co-repressor, non-ankyrin-repeat region	Metazoa				Bcr-Abl_Oligo		PH_20
Beach	PF02138			Beige/BEACH domain	Eukaryota				Beach		PH_3
BET	PF17035	CL0665	BET	Bromodomain extra-terminal - transcription regulation	Eukaryota				BET		PHM7_cyt
Beta-APP	PF03494			Beta-amyloid peptide (beta-APP)	Metazoa				Beta-APP		Phospholip_A2_1
Beta-TrCP_D	PF12125			D domain of beta-TrCP	Metazoa						PKcGMP_CC
betaPIX_CC	PF16523			betaPIX coiled coil	Metazoa				betaPIX_CC		PKD_channel
BH3	PF15285			Beclin-1 BH3 domain, Bcl-2-interacting	Metazoa				BH3		PMSR
BH4	PF02180			Bcl-2 homology region 4	Metazoa				BH4		Podoplanin
BHD_1	PF10403	CL0700	ArdcN	Rad4 beta-hairpin domain 1	Eukaryota				BHD_1		Polycystin_dom
BHD_2	PF10404	CL0700	ArdcN	Rad4 beta-hairpin domain 2	Eukaryota				BHD_2		polyprenyl_synt
BHD_3	PF10405	CL0123	HTH	Rad4 beta-hairpin domain 3	Eukaryota				BHD_3		Porphobil_deam
Bile_Hydr_Trans	PF04775	CL0159	E-set	Acyl-CoA thioester hydrolase/BAAT N-terminal region	Eukaryota, bacteria, archaea				Bile_Hydr_Trans		Porphobil_deamC
Bin3	PF06859	CL0063	NADP_Rossmann	Bicoid-interacting protein 3 (Bin3)	Eukaryota				Bin3		Preseq_ALAS
Biotin_carb_C	PF02785	CL0105	Hybrid	Biotin carboxylase C-terminal domain	Eukaryota, bacteria, archaea				Biotin_carb_C		PTRF_SDPR
Biotin_carb_N	PF00289	CL0483	PreATP-grasp	Biotin carboxylase, N-terminal domain	Eukaryota, bacteria, archaea				Biotin_carb_N		Pyr_redox_2
Biotin_lipoyl	PF00364	CL0105	Hybrid	Biotin-requiring enzyme	Eukaryota, bacteria, archaea				Biotin_lipoyl		Pyr_redox_dim
BIR	PF00653	CL0417	BIR-like	Inhibitor of Apoptosis domain	Eukaryota				BIR		Rab_eff_C
BK_channel_a	PF03493	CL0582	TrkA_C	Calcium-activated BK potassium channel alpha subunit	Eukaryota				BK_channel_a		RCSD
bMERB_dom	PF12130			Bivalent Mical/EHBP Rab binding domain	Metazoa				bMERB_dom		Reprolysin_5
BOP1NT	PF08145			BOP1NT (NUC169) domain	Eukaryota						Rho_Binding
BPS	PF08947			BPS (Between PH and SH2)	Metazoa						Rho_GDI
Branch	PF02485	CL0110	GT-A	Core-2/I-Branching enzyme	Eukaryota, bacteria				Branch		Rib_hydrolayse
BRCT	PF00533	CL0459	BRCT-like	BRCA1 C Terminus (BRCT) domain	Eukaryota, bacteria, archaea, viruses				BRCT		Ribos_L4_asso_C
BRCT_2	PF16589	CL0459	BRCT-like	BRCT domain, a BRCA1 C-terminus domain	Eukaryota				BRCT_2		Ribosomal_L18
BRCT_3	PF18428	CL0459	BRCT-like	BRCA1 C Terminus (BRCT) domain	Eukaryota				BRCT_3		Ribosomal_L19
BRCT_assoc	PF12820			Serine-rich domain associated with BRCT	Metazoa				BRCT_assoc		Ribosomal_L27e
BRD4_CDT	PF17105			C-terminal domain of bromodomain protein 4	Metazoa				BRD4_CDT		Ribosomal_L37ae
BRICHOS	PF04089			BRICHOS domain	Metazoa				BRICHOS		Ribosomal_L4
BRK	PF07533			BRK domain	Eukaryota				BRK		Ribosomal_L5
BRO1	PF03097	CL0020	TPR	BRO1-like domain	Eukaryota				BRO1		Ribosomal_L5_C
Bromodomain	PF00439			Bromodomain	Eukaryota				Bromodomain		Ribosomal_S17
BTB	PF00651	CL0033	POZ	BTB/POZ domain	Eukaryota				BST2		Ribosomal_S17_N
BTB_2	PF02214	CL0033	POZ	BTB/POZ domain	Eukaryota				BTB		Ribosomal_S27
BTD	PF09270	CL0066	Trefoil	Beta-trefoil DNA-binding domain	Eukaryota				BTB_2		Ribosom_S12_S23
BTHB	PF18410	CL0306	HeH	Basic tilted helix bundle domain	Eukaryota				BTD		RICTOR_M
BTK	PF00779			BTK motif	Eukaryota				BTK		RICTOR_N
bVLRF1	PF18826	CL0267	S11_L18p	Bacteroidetes VLRF1 release factor	Eukaryota, bacteria						RICTOR_phospho
bZIP_1	PF00170	CL0018	bZIP	bZIP transcription factor	Eukaryota				bZIP_1		RICTOR_V
bZIP_Maf	PF03131	CL0018	bZIP	bZIP Maf transcription factor	Eukaryota				bZIP_Maf		RIG-I_C
c-SKI_SMAD_bind	PF08782			c-SKI Smad4 binding domain	Metazoa						RIG-I_C-RD
C1_1	PF00130	CL0006	C1	Phorbol esters/diacylglycerol binding domain (C1 domain)	Eukaryota				C1_1		RIH_assoc
C1-set	PF07654	CL0011	Ig	Immunoglobulin C1-set domain	Metazoa				C1-set		RII_binding_1
C1q	PF00386	CL0100	C1q_TNF	C1q domain	Eukaryota, bacteria				C1q		RNA_pol_Rpb2_2
C2	PF00168	CL0154	C2	C2 domain	Eukaryota				C2		Rod_C
C2-set	PF05790	CL0011	Ig	Immunoglobulin C2-set domain	Metazoa				C2-set		RR_TM4-6
C2-set_2	PF08205	CL0011	Ig	CD80-like C2-set immunoglobulin domain	Metazoa				C2-set_2		RSN1_7TM
Cactin_mid	PF10312			Conserved mid region of cactin	Eukaryota				C9orf72-like		RWD
CactinC_cactus	PF09732			Cactus-binding C-terminus of cactin protein	Eukaryota				CactinC_cactus		RYDR_ITPR
CADH_Y-type_LIR	PF01049			Cadherin, Y-type LIR-motif	Metazoa				Cactin_mid		RyR
Cadherin	PF00028	CL0159	E-set	Cadherin domain	Eukaryota, bacteria				Cadherin		S_100
Cadherin_pro	PF08758	CL0159	E-set	Cadherin prodomain like	Metazoa				Cadherin_pro		SAMP
CAF-1_p60_C	PF15512			Chromatin assembly factor complex 1 subunit p60, C-terminal	Metazoa				CADH_Y-type_LIR		SelR
CAF1C_H4-bd	PF12265			Histone-binding protein RBBP4 or subunit C of CAF1 complex	Eukaryota				CAF1C_H4-bd		Sema
Caldesmon	PF02029			Caldesmon	Metazoa				Caldesmon		SepSecS
Calpain_III	PF01067	CL0202	GBD	Calpain large subunit, domain III	Eukaryota				Calpain_III		Speriolin_C
Calpain_inhib	PF00748			Calpain inhibitor	Metazoa				Calpain_inhib		SKICH
Calponin	PF00402			Calponin family repeat	Metazoa				Calponin		Snapin_Pallidin
Calreticulin	PF00262	CL0004	Concanavalin	Calreticulin family	Eukaryota				Calreticulin		SNARE_assoc
Calsequestrin	PF01216	CL0172	Thioredoxin	Calsequestrin	Metazoa				Calsequestrin		SRCR_2
Calx-beta	PF03160	CL0159	E-set	Calx-beta domain	Eukaryota, bacteria				Calx-beta		SSFA2_C
CaMKII_AD	PF08332	CL0051	NTF2	Calcium/calmodulin dependent protein kinase II association domain	Eukaryota, bacteria				CaMKII_AD		Stathmin
CAMSAP_CH	PF11971	CL0188	CH	CAMSAP CH domain	Metazoa				CAMSAP_CH		Succ_DH_flav_C
CAP_C	PF08603	CL0391	CAP_C-like	Adenylate cyclase associated (CAP) C terminal	Eukaryota				CAP_C		Sugar_tr
CAP_GLY	PF01302	CL0010	SH3	CAP-Gly domain	Eukaryota				CAP_GLY		SUIM_assoc
CAP_N	PF01213			Adenylate cyclase associated (CAP) N terminal	Eukaryota				CAP_N		Sulfatase
CAP-ZIP_m	PF15255			WASH complex subunit CAP-Z interacting, central region	Metazoa				CAP-ZIP_m		Suppressor_APC
Carb_anhydrase	PF00194			Eukaryotic-type carbonic anhydrase	Eukaryota, bacteria				Carb_anhydrase		SVA
CARD	PF00619	CL0041	Death	Caspase recruitment domain	Metazoa				CARD		TAT_ubiq
CARM1	PF11531	CL0266	PH	Coactivator-associated arginine methyltransferase 1 N terminal	Metazoa				CARM1		Telomerase_RBD
CAS_C	PF12026	CL0705	VBS-like	Crk-Associated Substrate C-terminal domain	Metazoa				CAS_C		TFR_dimer
Caskin-Pro-rich	PF16907			Proline rich region of Caskin proteins	Metazoa						TF_Zn_Ribbon
Caskin-tail	PF16632			C-terminal region of Caskin	Metazoa						TIM
Caskin1-CID	PF16600			Caskin1 CASK-interaction domain	Metazoa						Tox-GHH
Catalase	PF00199			Catalase	Eukaryota, bacteria, archaea				Catalase		TPR_2
Catalase-rel	PF06628			Catalase-related immune-responsive	Eukaryota, bacteria, archaea				Catalase-rel		TPR-S
Cation_ATPase	PF13246	CL0137	HAD	Cation transport ATPase (P-type)	Eukaryota, bacteria				Cation_ATPase		Transferrin
Cation_efflux	PF01545			Cation efflux family	Eukaryota, bacteria, archaea				Cation_efflux		tRNA_bind
Caveolin	PF01146			Caveolin	Metazoa				Caveolin		tRNA_m1G_MT
CBFD_NFYB_HMF	PF00808	CL0012	Histone	Histone-like transcription factor (CBF/NF-Y) and archaeal histone	Eukaryota, archaea				CBFD_NFYB_HMF		tRNA-synt_1b
CBFNT	PF08143			CBFNT (NUC161) domain	Metazoa				CBFNT		TRPM_tetra
Cbl_N	PF02262			CBL proto-oncogene N-terminal domain 1	Metazoa				Cbl_N		TSP_1
Cbl_N2	PF02761	CL0220	EF_hand	CBL proto-oncogene N-terminus, EF hand-like domain	Eukaryota				Cbl_N2		TSP1_ADAMTS
Cbl_N3	PF02762	CL0541	SH2-like	CBL proto-oncogene N-terminus, SH2-like domain	Metazoa				Cbl_N3		TSP1_spondin
CC2-LZ	PF16516			Leucine zipper of domain CC2 of NEMO, NF-kappa-B essential modulator	Metazoa				CC2-LZ		TTL
CCD97-like_C	PF09747			Coiled-coil domain containing protein 97-like, C-terminal	Eukaryota				CCD97-like_C		Tub
CCDC144C	PF14915			CCDC144C protein coiled-coil region	Metazoa				CCDC22		uDENN
CCDC22	PF05667			Coiled-coil domain-containing protein 22	Eukaryota				CCDC53		UDG
CCDC85	PF10226			CCDC85 family	Metazoa				CCDC85		UPF0029
CD225	PF04505			Interferon-induced transmembrane protein	Eukaryota, bacteria				CD225		VAD1-2
CD34_antigen	PF06365			CD34/Podocalyxin family	Metazoa				CD34_antigen		Vasohibin
CD36	PF01130			CD36 family	Eukaryota				CD36		VGCC_beta4Aa_N
CD4-extracel	PF09191	CL0011	Ig	CD4, extracellular	Metazoa				CD4-extracel		Vg_Tdu
CD45	PF12567	CL0159	E-set	Leukocyte receptor CD45	Metazoa				CD45		Voltage_CLC
CDC37_C	PF08564			Cdc37 C terminal domain	Eukaryota				CDC37_C		Vps16_C
CDC37_M	PF08565			Cdc37 Hsp90 binding domain	Eukaryota				CDC37_M		Vps16_N
CDC37_N	PF03234			Cdc37 N terminal kinase binding	Eukaryota				CDC37_N		V-set
CDC48_2	PF02933	CL0402	Cdc48_2-like	Cell division protein 48 (CDC48), domain 2	Eukaryota, bacteria, archaea				CDC48_2		VWA_2
CDC48_N	PF02359	CL0332	AcetylDC-like	Cell division protein 48 (CDC48), N-terminal domain	Eukaryota, bacteria, archaea				CDC48_N		WASH-4_N
CDI	PF02234			Cyclin-dependent kinase inhibitor	Eukaryota				CDI		WASH-7_C
cEGF	PF12662	CL0001	EGF	Complement Clr-like EGF-like	Eukaryota				cEGF		WASH-7_mid
CENP_C_N	PF15622			Kinetochore assembly subunit CENP-C N-terminal	Metazoa				CENP-C_C		WD40_2
CENP-C_C	PF11699	CL0029	Cupin	Mif2/CENP-C like	Eukaryota, bacteria, archaea				CENP-C_mid		YccV-like
CENP-C_mid	PF15620			Centromere assembly component CENP-C middle DNMT3B-binding region	Metazoa				CENP_C_N		zf-H2C2_2
CENP-F_C_Rb_bdg	PF10490			Rb-binding domain of kinetochore protein Cenp-F/LEK1	Metazoa				CENP-F_C_Rb_bdg		zf-BED
CENP-F_leu_zip	PF10473			Leucine-rich repeats of kinetochore protein Cenp-F/LEK1	Eukaryota, bacteria				CENP-F_leu_zip		zf-C3HC4_4
CENP-F_N	PF10481			Cenp-F N-terminal domain	Metazoa				CENP-F_N		zf_UBZ
CENP-R	PF06729			Kinetochore component, CENP-R	Metazoa				CENP-R
Cep57_CLD	PF14073			Centrosome localisation domain of Cep57	Eukaryota				Cep57_CLD
Cep57_MT_bd	PF06657			Centrosome microtubule-binding domain of Cep57	Eukaryota				Cep57_MT_bd
CFA20_dom	PF05018			CFA20 domain	Eukaryota				CFA20_dom
CFAP300	PF14926			Cilia- and flagella-associated protein 300	Eukaryota				CFAP300
CFTR_R	PF14396	CL0023	P-loop_NTPase	Cystic fibrosis TM conductance regulator (CFTR), regulator domain	Metazoa				CFTR_R
CH	PF00307	CL0188	CH	Calponin homology (CH) domain	Eukaryota				CH
CH_2	PF06294	CL0188	CH	CH-like domain in sperm protein	Eukaryota				CH_2
CHCH	PF06747	CL0351	CHCH	CHCH domain	Eukaryota				CHCH
CHDCT2	PF08074			CHDCT2 (NUC038) domain	Eukaryota				CHDCT2
CHDII_SANT-like	PF06461			CHD subfamily II, SANT-like domain	Eukaryota				CHDII_SANT-like
CHDNT	PF08073	CL0114	HMG-box	CHDNT (NUC034) domain	Metazoa				CHDNT
Chibby	PF14645			Chibby family	Eukaryota				Chibby
CHIP_TPR_N	PF18391	CL0020	TPR	CHIP N-terminal tetratricopeptide repeat domain	Eukaryota				CHIP_TPR_N
Chorein_N	PF12624			N-terminal region of Chorein or VPS13	Eukaryota				Chorein_N
Chromo	PF00385	CL0049	Tudor	Chromo (CHRromatin Organisation MOdifier) domain	Eukaryota				Chromo
Chromo_shadow	PF01393	CL0049	Tudor	Chromo shadow domain	Eukaryota				Chromo_shadow
CID	PF04818	CL0020	TPR	CID domain	Eukaryota				CID
CK_II_beta	PF01214			Casein kinase II regulatory subunit	Eukaryota				CK_II_beta
CKAP2_C	PF15297			Cytoskeleton-associated protein 2 C-terminus	Metazoa				CLASP_N
Clat_adaptor_s	PF01217	CL0431	PF	Clathrin adaptor complex small chain	Eukaryota				Clat_adaptor_s
Clathrin	PF00637	CL0020	TPR	Region in Clathrin and VPS	Eukaryota				Clathrin
Clathrin_H_link	PF13838	CL0020	TPR	Clathrin-H-link	Eukaryota				Clathrin_H_link
Clathrin_propel	PF01394	CL0020	TPR	Clathrin propeller repeat	Eukaryota				Clathrin-link
Clathrin-link	PF09268	CL0020	TPR	Clathrin, heavy-chain linker	Eukaryota				Clathrin_propel
ClpB_D2-small	PF10431	CL0671	AAA_lid	C-terminal, D2-small domain, of ClpB protein	Eukaryota, bacteria
CNH	PF00780			CNH domain	Eukaryota				CNH
CNK2_3_dom	PF06663			Connector enhancer of kinase suppressor of ras 2/3 domain	Metazoa
cNMP_binding	PF00027	CL0029	Cupin	Cyclic nucleotide-binding domain	Eukaryota, bacteria				cNMP_binding
Cnn_1N	PF07989			Centrosomin N-terminal motif 1	Eukaryota				Cnn_1N
CoA_binding	PF02629	CL0063	NADP_Rossmann	CoA binding domain	Eukaryota, bacteria, archaea				CoA_binding
CoaE	PF01121	CL0023	P-loop_NTPase	Dephospho-CoA kinase	Eukaryota, bacteria				CoaE
Coatomer_WDAD	PF04053	CL0186	Beta_propeller	Coatomer WD associated region	Eukaryota
Cobl	PF09469	CL0072	Ubiquitin	Cordon-bleu ubiquitin-like domain	Metazoa				Cobl
Cofilin_ADF	PF00241	CL0092	ADF	Cofilin/tropomyosin-type actin-binding protein	Eukaryota				Cofilin_ADF
COG7	PF10191	CL0294	Sec10	Golgi complex component 7 (COG7)	Eukaryota				COG7
COLFI	PF01410	CL0422	Fibrinogen_C	Fibrillar collagen C-terminal domain	Metazoa				COLFI
Collagen	PF01391			Collagen triple helix repeat (20 copies)	Eukaryota, bacteria, viruses				Collagen
Collectrin	PF16959			Renal amino acid transporter	Metazoa				Collectrin
COMPASS-Shg1	PF05205			COMPASS (Complex proteins associated with Set1p) component shg1	Eukaryota				COMPASS-Shg1
Complex1_30kDa	PF00329			Respiratory-chain NADH dehydrogenase, 30 Kd subunit	Eukaryota, bacteria, archaea				Complex1_30kDa
Complex1_51K	PF01512	CL0105	Hybrid	Respiratory-chain NADH dehydrogenase 51 Kd subunit	Eukaryota, bacteria, archaea				Complex1_51K
Connexin	PF00029	CL0375	Transporter	Connexin	Metazoa				Connexin
Connexin43	PF03508			Gap junction alpha-1 protein (Cx43)	Metazoa				Connexin43
COPI_C	PF06957	CL0020	TPR	Coatomer (COPI) alpha subunit C-terminus	Eukaryota
Copine	PF07002	CL0128	vWA-like	Copine	Eukaryota				Copine
COR	PF16095			C-terminal of Roc, COR, domain	Eukaryota, bacteria				COR
CortBP2	PF09727			Cortactin-binding protein-2	Metazoa				CortBP2
Costars	PF14705	CL0123	HTH	Costars	Eukaryota				Costars
COX2	PF00116	CL0026	CU_oxidase	Cytochrome C oxidase subunit II, periplasmic domain	Eukaryota, bacteria, archaea				COX2
COX2_TM	PF02790			Cytochrome C oxidase subunit II, transmembrane domain	Eukaryota, bacteria, archaea				COX2_TM
COX4	PF02936			Cytochrome c oxidase subunit IV	Eukaryota				COX4
COX5A	PF02284			Cytochrome c oxidase subunit Va	Eukaryota				COX5A
COX7a	PF02238			Cytochrome c oxidase subunit VII	Eukaryota				COX7a
COX7C	PF02935			Cytochrome c oxidase subunit VIIc	Eukaryota				COX7C
CP2	PF04516			CP2 transcription factor	Eukaryota				CP2
Cpn60_TCP1	PF00118			TCP-1/cpn60 chaperonin family	Eukaryota, bacteria, archaea				Cpn60_TCP1
CPSase_L_D2	PF02786	CL0179	ATP-grasp	Carbamoyl-phosphate synthase L chain, ATP binding domain	Eukaryota, bacteria, archaea				CPSase_L_D2
CPSF_A	PF03178	CL0186	Beta_propeller	CPSF A subunit region	Eukaryota				CPSF_A
CRAL_TRIO	PF00650	CL0512	CRAL_TRIO	CRAL/TRIO domain	Eukaryota
CRAL_TRIO_2	PF13716	CL0512	CRAL_TRIO	Divergent CRAL/TRIO domain	Eukaryota				CRAL_TRIO_2
Creb_binding	PF09030			Creb binding	Metazoa				Creb_binding
CReP_N	PF10472			eIF2-alpha phosphatase phosphorylation constitutive repressor	Metazoa				CReP_N
CRIC_ras_sig	PF10534			Connector enhancer of kinase suppressor of ras	Eukaryota				Crystall
Crystall	PF00030	CL0333	gCrystallin	Beta/Gamma crystallin	Eukaryota, bacteria				Crystallin
Crystallin	PF00525			Alpha crystallin A chain, N terminal	Eukaryota, bacteria				CS
CS	PF04969	CL0190	HSP20	CS domain	Eukaryota				CSD
CSD	PF00313	CL0021	OB	'Cold-shock' DNA-binding domain	Eukaryota, bacteria, archaea				c-SKI_SMAD_bind
CSN4_RPN5_eIF3a	PF18420	CL0123	HTH	CSN4/RPN5/eIF3a helix turn helix domain	Eukaryota				CSN4_RPN5_eIF3a
CSN5_C	PF18323			Cop9 signalosome subunit 5 C-terminal domain	Eukaryota				CSN5_C
CSN7a_helixI	PF18392			COP9 signalosome complex subunit 7a helix I domain	Eukaryota				CSN7a_helixI
CSN8_PSD8_EIF3K	PF10075	CL0123	HTH	CSN8/PSMD8/EIF3K family	Eukaryota				CSN8_PSD8_EIF3K
CSTF_C	PF14304			Transcription termination and cleavage factor C-terminal	Eukaryota				CSTF_C
CSTF1_dimer	PF16699			Cleavage stimulation factor subunit 1, dimerisation domain	Eukaryota				CSTF1_dimer
CSTF2_hinge	PF14327			Hinge domain of cleavage stimulation factor subunit 2	Eukaryota				CSTF2_hinge
CTLH	PF10607			CTLH/CRA C-terminal to LisH motif domain	Eukaryota				CTLH
CTNNBL	PF08216	CL0020	TPR	Catenin-beta-like, Arm-motif containing nuclear	Eukaryota				CTNNBL
CTP_transf_like	PF01467	CL0039	HUP	Cytidylyltransferase-like	Eukaryota				CTP_transf_like
CUB	PF00431	CL0164	CUB	CUB domain	Eukaryota, bacteria				CUB
CUE	PF02845	CL0214	UBA	CUE domain	Eukaryota				CUE
Cul7	PF11515	CL0049	Tudor	Mouse development and cellular proliferation protein Cullin-7	Eukaryota, bacteria, archaea, viruses				Cul7
Cullin	PF00888	CL0020	TPR	Cullin family	Eukaryota				Cullin
Cullin_Nedd8	PF10557	CL0123	HTH	Cullin protein neddylation domain	Eukaryota				Cullin_Nedd8
CUPID	PF11819			Cytohesin Ubiquitin Protein Inducing Domain	Metazoa				CUT
CUT	PF02376	CL0123	HTH	CUT domain	Metazoa				CUTL
CUTL	PF16557	CL0123	HTH	CUT1-like DNA-binding domain of SATB	Metazoa				cwf21
Cwf_Cwc_15	PF04889			Cwf15/Cwc15 cell cycle control protein	Eukaryota				Cwf_Cwc_15
cwf21	PF08312			cwf21 domain	Eukaryota				CXCR4_N
Cyclin_C	PF02984	CL0065	Cyclin	Cyclin, C-terminal domain	Eukaryota				Cyclin_C
Cyclin_C_2	PF16899	CL0065	Cyclin	Cyclin C-terminal domain	Eukaryota				Cyclin_C_2
Cyclin_N	PF00134	CL0065	Cyclin	Cyclin, N-terminal domain	Eukaryota				Cyclin_N
Cyclin_N2	PF16500			Cyclin-A N-terminal APC/C binding region	Metazoa				Cyclin_N2
CYLD_phos_site	PF16607			Phosphorylation region of CYLD, unstructured	Metazoa				CYLD_phos_site
CYRIA-B_Rac1-bd	PF07159			CYRIA/CYRIB Rac1 binding domain	Eukaryota				CYRIA-B_Rac1-bd
Cys_knot	PF00007	CL0079	Cystine-knot	Cystine-knot domain	Metazoa				Cys_knot
Cytochrom_C	PF00034	CL0318	Cytochrome-c	Cytochrome c	Eukaryota, bacteria				Cytochrom_C
Cytochrom_C1	PF02167	CL0318	Cytochrome-c	Cytochrome C1 family	Eukaryota, bacteria				Cytochrom_C1
DAG1	PF05454			Dystroglycan (Dystrophin-associated glycoprotein 1)	Eukaryota				DAG1
DAGK_acc	PF00609	CL0701	NAD_kinase_C	Diacylglycerol kinase accessory domain	Eukaryota				DAGK_acc
DAGK_cat	PF00781	CL0240	PFK	Diacylglycerol kinase catalytic domain	Eukaryota, bacteria				DAGK_cat
DARPP-32	PF05395			Protein phosphatase inhibitor 1/DARPP-32	Metazoa				DARPP-32
DBINO	PF13892			DNA-binding domain	Eukaryota				DBINO
dbPDZ_assoc	PF16610			Unstructured region between two PDZ domains on Dlg5	Metazoa
DcpS	PF05652			Scavenger mRNA decapping enzyme (DcpS) N-terminal	Eukaryota				DcpS
DcpS_C	PF11969	CL0265	HIT	Scavenger mRNA decapping enzyme C-term binding	Eukaryota, bacteria				DcpS_C
DDE_Tnp_1_7	PF13843	CL0219	RNase_H	Transposase IS4	Eukaryota				DDE_Tnp_1_7
DDRGK	PF09756	CL0123	HTH	DDRGK domain	Eukaryota				DDRGK
DEAD	PF00270	CL0023	P-loop_NTPase	DEAD/DEAH box helicase	Eukaryota, bacteria, archaea				DEAD
Death	PF00531	CL0041	Death	Death domain	Metazoa				Death
DED	PF01335	CL0041	Death	Death effector domain	Metazoa, viruses				DED
Defensin_1	PF00323	CL0075	Defensin	Mammalian defensin	Metazoa				Defensin_1
Defensin_beta_2	PF13841	CL0075	Defensin	Beta defensin	Metazoa				Defensin_beta_2
Defensin_propep	PF00879			Defensin propeptide	Eukaryota, bacteria				Defensin_propep
DEK_C	PF08766			DEK C terminal domain	Eukaryota				DEK_C
DEP	PF00610	CL0123	HTH	Domain found in Dishevelled, Egl-10, and Pleckstrin (DEP)	Eukaryota				DENN
DGCR6	PF07324			DiGeorge syndrome critical region 6 (DGCR6) protein	Eukaryota				DEP
DHC_N1	PF08385			Dynein heavy chain, N-terminal region 1	Eukaryota				DGCR6
DHC_N2	PF08393			Dynein heavy chain, N-terminal region 2	Eukaryota				DHC_N1
DHHC	PF01529			DHHC palmitoyltransferase	Eukaryota				DHC_N2
DHR-2_Lobe_A	PF06920	CL0020	TPR	DHR-2, Lobe A	Eukaryota				DHR-2_Lobe_A
DHR-2_Lobe_B	PF20422			DHR-2, Lobe B	Eukaryota				DHR-2_Lobe_B
DHR-2_Lobe_C	PF20421	CL0020	TPR	DHR-2, Lobe C	Eukaryota				DHR-2_Lobe_C
DIL	PF01843	CL0020	TPR	DIL domain	Eukaryota				DIL
Dishevelled	PF02377			Dishevelled specific domain	Eukaryota
Disintegrin	PF00200			Disintegrin	Eukaryota				Disintegrin
DIX	PF00778	CL0072	Ubiquitin	DIX domain	Eukaryota				DIX
DJ-1_PfpI	PF01965	CL0014	Glutaminase_I	DJ-1/PfpI family	Eukaryota, bacteria, archaea				DJ-1_PfpI
DLIC	PF05783	CL0023	P-loop_NTPase	Dynein light intermediate chain (DLIC)	Eukaryota				DLIC
DMAP_binding	PF06464	CL0660	SHOCT	DMAP1-binding Domain	Eukaryota				DMAP_binding
DMAP1	PF05499			DNA methyltransferase 1-associated protein 1 (DMAP1)	Eukaryota				DMAP1
DMPK_coil	PF08826			DMPK coiled coil domain like	Metazoa				DMPK_coil
DNA_binding_1	PF01035	CL0123	HTH	6-O-methylguanine DNA methyltransferase, DNA binding domain	Eukaryota, bacteria, archaea				DNA_binding_1
DNA_ligase_A_C	PF04679	CL0021	OB	ATP dependent DNA ligase C terminal region	Eukaryota, bacteria, archaea, viruses				DNA_ligase_A_C
DNA_ligase_A_M	PF01068	CL0078	DNA_ligase	ATP dependent DNA ligase domain	Eukaryota, bacteria, archaea, viruses				DNA_ligase_A_M
DNA_ligase_A_N	PF04675			DNA ligase N terminus	Eukaryota, bacteria, archaea, viruses				DNA_ligase_A_N
DNA_ligase_IV	PF11411			DNA ligase IV	Eukaryota				DNA_ligase_IV
DNA_mis_repair	PF01119	CL0329	S5	DNA mismatch repair protein, C-terminal domain	Eukaryota, bacteria, archaea				DNA_mis_repair
DNA_pol_alpha_N	PF12254			DNA polymerase alpha subunit p180 N terminal	Eukaryota				DNA_pol_alpha_N
DNA_pol_B	PF00136	CL0194	DNA_pol_B-like	DNA polymerase family B	Eukaryota, bacteria, archaea, viruses				DNA_pol_B
DNA_pol_B_exo1	PF03104	CL0219	RNase_H	DNA polymerase family B, exonuclease domain	Eukaryota, bacteria, archaea, viruses				DNA_pol_B_exo1
DNA_pol_B_thumb	PF14791			DNA polymerase beta thumb	Eukaryota, bacteria, archaea, viruses				DNA_pol_B_thumb
DNA_pol_E_B	PF04042	CL0163	Calcineurin	DNA polymerase alpha/epsilon subunit B	Eukaryota, archaea				DNA_pol_E_B
DNA_pol_lambd_f	PF10391	CL0198	HHH	Fingers domain of DNA polymerase lambda	Eukaryota, viruses				DNA_pol_lambd_f
DNA_pol_phi	PF04931			DNA polymerase phi	Eukaryota, archaea				DNA_pol_phi
DNA_primase_lrg	PF04104	CL0242	DNA_primase_lrg	Eukaryotic and archaeal DNA primase, large subunit	Eukaryota, archaea				DNA_primase_lrg
DNA_primase_S	PF01896	CL0243	AEP	DNA primase small subunit	Eukaryota, bacteria, archaea, viruses				DNA_primase_S
DNA_repr_REX1B	PF14966			DNA repair REX1-B	Eukaryota, archaea				DNA_repr_REX1B
Dna2	PF08696	CL0236	PDDEXK	DNA replication factor Dna2	Eukaryota, bacteria, archaea				Dna2
DnaJ	PF00226	CL0392	Chaperone-J	DnaJ domain	Eukaryota, bacteria, archaea				DnaJ
DnaJ_C	PF01556			DnaJ C terminal domain	Eukaryota, bacteria, archaea				DnaJ_C
DOCK_C-D_N	PF11878			Dedicator of cytokinesis C/D, N terminal	Metazoa				DOCK-C2
DOCK_N	PF16172			DOCK N-terminus	Metazoa, fungi				DOCK_C-D_N
DOCK-C2	PF14429	CL0154	C2	C2 domain in Dock180 and Zizimin proteins	Eukaryota				DOCK_N
Dopey_N	PF04118	CL0020	TPR	Dopey, N-terminal	Eukaryota				Dopey_N
DP	PF08781			Transcription factor DP	Eukaryota				DP
DPF1-3_N	PF14051			DPF1-3, N-terminal	Metazoa				DPF1-3_N
DPPIV_N	PF00930	CL0186	Beta_propeller	Dipeptidyl peptidase IV (DPP IV) N-terminal region	Eukaryota, bacteria				DPPIV_N
Drf_FH3	PF06367	CL0020	TPR	Diaphanous FH3 Domain	Eukaryota				Drf_FH3
Drf_GBD	PF06371	CL0020	TPR	Diaphanous GTPase-binding Domain	Eukaryota				Drf_GBD
DRHyd-ASK	PF20309	CL0498	Nribosyltransf	Deoxyribohydrolase (DRHyd) domain of the ASK signalosome	Metazoa				DRHyd-ASK
Dsh_C	PF12316			Segment polarity protein dishevelled (Dsh) C terminal	Metazoa
DSPc	PF00782	CL0031	Phosphatase	Dual specificity phosphatase, catalytic domain	Eukaryota, bacteria, archaea, viruses				DSPc
dsrm	PF00035	CL0196	DSRM	Double-stranded RNA binding motif	Eukaryota, bacteria				dsrm
DTW	PF03942			DTW domain	Eukaryota, bacteria				DTW
DUF1087	PF06465			CHD subfamily II, DUF1087	Eukaryota				DUF1087
DUF1115	PF06544	CL0622	Acylphosphatase	Protein of unknown function (DUF1115)	Eukaryota				DUF1115
DUF1151	PF06625			Protein of unknown function (DUF1151)	Metazoa				DUF1151
DUF1325	PF07039	CL0049	Tudor	SGF29 tudor-like domain	Eukaryota				DUF1325
DUF1518	PF07469			Nuclear receptor coactivator, DUF1518	Metazoa				DUF1518
DUF1866	PF08952	CL0221	RRM	Domain of unknown function (DUF1866)	Metazoa				DUF1866
DUF1899	PF08953			Domain of unknown function (DUF1899)	Eukaryota				DUF1899
DUF1908	PF08926			Domain of unknown function (DUF1908)	Metazoa				DUF1981
DUF3337	PF11816			Domain of unknown function (DUF3337)	Eukaryota				DUF2448
DUF3385	PF11865	CL0020	TPR	Domain of unknown function (DUF3385)	Eukaryota				DUF3385
DUF3496	PF12001			Domain of unknown function (DUF3496)	Metazoa
DUF3504	PF12012	CL0382	DNA-mend	Domain of unknown function (DUF3504)	Metazoa, fungi				DUF3504
DUF3512	PF12024			Domain of unknown function (DUF3512)	Metazoa, fungi				DUF3512
DUF3652	PF12372			Huntingtin protein region	Metazoa				DUF3652
DUF3694	PF12473			Kinesin protein	Metazoa, fungi				DUF3694
DUF382	PF04037			Domain of unknown function (DUF382)	Eukaryota				DUF382
DUF4062	PF13271			Domain of unknown function (DUF4062)	Eukaryota, bacteria, archaea
DUF4217	PF13959			Domain of unknown function (DUF4217)	Eukaryota				DUF4217
DUF4523	PF15023	CL0221	RRM	Protein of unknown function (DUF4523)	Metazoa, fungi				DUF4523
DUF4592	PF15262			Domain of unknown function (DUF4592)	Metazoa				DUF4592
DUF4604	PF15377			Domain of unknown function (DUF4604)	Metazoa				DUF4604
DUF4647	PF15504			Domain of unknown function (DUF4647)	Metazoa				DUF4647
DUF4706	PF15797			Domain of unknown function (DUF4706)	Metazoa				DUF4706
DUF4749	PF15936			Domain of unknown function (DUF4749)	Metazoa				DUF4749
DUF4757	PF15949			Domain of unknown function (DUF4757)	Metazoa				DUF4757
DUF4927	PF16279			Domain of unknown function (DUF4927)	Metazoa				DUF4927
DUF5548	PF17702			Family of unknown function (DUF5548)	Primates				DUF5548
DUF5601	PF18151			Domain of unknown function (DUF5601)	Eukaryota				DUF5601
DUF5920	PF19334			Domain of unknown function (DUF5920)	Opisthokonta				DUF5921
DUF5921	PF19336			Domain of unknown function (DUF5921)	Metazoa
DUF719	PF05334			Protein of unknown function (DUF719)	Opisthokonta				DUF719
DUSP	PF06337			DUSP domain	Eukaryota				DUSP
DWNN	PF08783	CL0072	Ubiquitin	DWNN domain	Eukaryota				DWNN
Dynactin	PF12455			Dynein associated protein	Eukaryota				Dynactin
Dynamin_M	PF01031			Dynamin central region	Eukaryota				Dynamin_M
Dynamin_N	PF00350	CL0023	P-loop_NTPase	Dynamin family	Eukaryota, bacteria				Dynamin_N
Dynamitin	PF04912			Dynamitin	Eukaryota				Dynamitin
Dynein_AAA_lid	PF17852			Dynein heavy chain AAA lid domain	Eukaryota				Dynein_AAA_lid
Dynein_C	PF18199			Dynein heavy chain C-terminal domain	Eukaryota				Dynein_C
Dynein_heavy	PF03028	CL0023	P-loop_NTPase	Dynein heavy chain region D6 P-loop domain	Eukaryota				Dynein_heavy
Dynein_IC2	PF11540			Cytoplasmic dynein 1 intermediate chain 2	Metazoa, fungi				Dynein_IC2
Dynein_light	PF01221			Dynein light chain type 1	Eukaryota				Dynein_light
DZF	PF07528	CL0260	NTP_transf	DZF domain	Metazoa				DZF
E_Pc_C	PF06752			Enhancer of Polycomb C-terminus	Metazoa				E_Pc_C
E1_DerP2_DerF2	PF02221	CL0532	LIG	ML domain	Eukaryota				E1_DerP2_DerF2
E1_dh	PF00676	CL0254	THDP-binding	Dehydrogenase E1 component	Eukaryota, bacteria, archaea				E1_dh
E1_UFD	PF09358			Ubiquitin fold domain	Eukaryota				E1-E2_ATPase
E1-E2_ATPase	PF00122			E1-E2 ATPase	Eukaryota, bacteria, archaea				E1_UFD
E2F_TDP	PF02319	CL0123	HTH	E2F/DP family winged-helix DNA-binding domain	Eukaryota				E2F_TDP
E3_UbLigase_RBR	PF18091	CL0214	UBA	E3 Ubiquitin Ligase RBR C-terminal domain	Metazoa				E3_UbLigase_RBR
E3_UFM1_ligase	PF09743			E3 UFM1-protein ligase 1	Eukaryota				E3_UFM1_ligase
EABR	PF12180			TSG101 and ALIX binding domain of CEP55	Metazoa				EABR
Eapp_C	PF10238			E2F-associated phosphoprotein	Eukaryota				Eapp_C
EB1	PF03271			EB1-like C-terminal motif	Eukaryota				EB1
EBP	PF05241			EXPERA (EXPanded EBP superfamily)	Eukaryota, bacteria				EBP
EBP50_C	PF09007	CL0466	PDZ-like	EBP50, C-terminal	Metazoa				EBP50_C
ECH_1	PF00378	CL0127	ClpP_crotonase	Enoyl-CoA hydratase/isomerase	Eukaryota, bacteria, archaea				ECH_1
EF_assoc_1	PF08355			EF hand associated	Eukaryota
EF_assoc_2	PF08356	CL0220	EF_hand	EF hand associated	Eukaryota
EF-hand_1	PF00036	CL0220	EF_hand	EF hand	Eukaryota, bacteria				EF-hand_1
EF-hand_14	PF17959	CL0220	EF_hand	EF-hand domain	Eukaryota, bacteria
EF-hand_2	PF09068	CL0220	EF_hand	EF hand	Metazoa				EF-hand_2
EF-hand_3	PF09069	CL0220	EF_hand	EF-hand	Opisthokonta				EF-hand_3
EF-hand_4	PF12763	CL0220	EF_hand	Cytoskeletal-regulatory complex EF hand	Eukaryota				EF-hand_4
EF-hand_5	PF13202	CL0220	EF_hand	EF hand	Eukaryota, bacteria				EF-hand_5
EF-hand_6	PF13405	CL0220	EF_hand	EF-hand domain	Eukaryota, bacteria				EF-hand_6
EF-hand_7	PF13499	CL0220	EF_hand	EF-hand domain pair	Eukaryota, bacteria				EF-hand_7
EF-hand_8	PF13833	CL0220	EF_hand	EF-hand domain pair	Eukaryota, bacteria				EF-hand_8
EF-hand_like	PF09279	CL0220	EF_hand	Phosphoinositide-specific phospholipase C, efhand-like	Eukaryota				EF-hand_like
EF1G	PF00647			Elongation factor 1 gamma, conserved domain	Eukaryota				EF1G
EFG_C	PF00679	CL0437	EF-G_C	Elongation factor G C-terminus	Eukaryota, bacteria, archaea				EFG_C
EFG_III	PF14492	CL0437	EF-G_C	Elongation Factor G, domain III	Eukaryota, bacteria, archaea				EFG_III
EFG_IV	PF03764	CL0329	S5	Elongation factor G, domain IV	Eukaryota, bacteria, archaea				EFG_IV
EFhand_Ca_insen	PF08726	CL0220	EF_hand	Ca2+ insensitive EF hand	Metazoa, fungi				EFhand_Ca_insen
EFTUD2	PF16004			116 kDa U5 small nuclear ribonucleoprotein component N-terminus	Eukaryota				EFTUD2
EGF	PF00008	CL0001	EGF	EGF-like domain	Metazoa				EGF
EGF_2	PF07974	CL0001	EGF	EGF-like domain	Eukaryota				EGF_2
EGF_3	PF12947	CL0001	EGF	EGF domain	Eukaryota				EGF_3
EGF_CA	PF07645	CL0001	EGF	Calcium-binding EGF domain	Eukaryota				EGF_CA
EIF_2_alpha	PF07541			Eukaryotic translation initiation factor 2 alpha subunit	Eukaryota, archaea				EIF_2_alpha
eIF_4EBP	PF05456			Eukaryotic translation initiation factor 4E binding protein (EIF4EBP)	Eukaryota				eIF_4EBP
eIF-5a	PF01287	CL0021	OB	Eukaryotic elongation factor 5A hypusine, DNA-binding OB fold	Eukaryota, archaea				eIF-5a
eIF-6	PF01912	CL0197	GME	eIF-6 family	Eukaryota, archaea				eIF-6
eIF2A	PF08662	CL0186	Beta_propeller	Eukaryotic translation initiation factor eIF2A	Eukaryota, bacteria				eIF2A
eIF3h_C	PF19445			C-terminal region of eIF3h	Eukaryota				eIF3h_C
ELM2	PF01448			ELM2 domain	Eukaryota				ELM2
ELO	PF01151			GNS1/SUR4 family	Eukaryota				ELO
ELYS	PF13934			Nuclear pore complex assembly	Eukaryota				ELYS
ELYS-bb	PF16687			beta-propeller of ELYS nucleoporin	Metazoa				ELYS-bb
Endomucin	PF07010			Endomucin	Metazoa, fungi				Endomucin
EnY2	PF10163			Transcription factor e(y)2	Eukaryota				EnY2
EP400_N	PF15790			E1A-binding protein p400, N-terminal	Metazoa				EP400_N
EPL1	PF10513			Enhancer of polycomb-like	Eukaryota				EPL1
ERbeta_N	PF12497			Estrogen receptor beta	Metazoa				ERbeta_N
eRF1_1	PF03463	CL0267	S11_L18p	eRF1 domain 1	Eukaryota, archaea, viruses
eRF1_2	PF03464	CL0267	S11_L18p	eRF1 domain 2	Eukaryota, archaea, viruses
eRF1_3	PF03465	CL0101	PELOTA	eRF1 domain 3	Eukaryota, bacteria, archaea, viruses
ERM_C	PF00769	CL0719	Moesin_tail	Ezrin/radixin/moesin family C terminal	Metazoa, viruses				ERM_C
ERM_helical	PF20492			Ezrin/radixin/moesin, alpha-helical domain	Metazoa				ERM_helical
ESR1_C	PF12743			Oestrogen-type nuclear receptor final C-terminal	Metazoa				ESR1_C
Esterase	PF00756	CL0028	AB_hydrolase	Putative esterase	Eukaryota, bacteria, archaea				Esterase
ETF	PF01012	CL0039	HUP	Electron transfer flavoprotein domain	Eukaryota, bacteria, archaea				ETF
ETF_alpha	PF00766	CL0085	FAD_DHS	Electron transfer flavoprotein FAD-binding domain	Eukaryota, bacteria, archaea				ETF_alpha
Ets	PF00178	CL0123	HTH	Ets-domain	Metazoa				Ets
Exo_endo_phos	PF03372	CL0530	DNase_I-like	Endonuclease/Exonuclease/phosphatase family	Eukaryota, bacteria				Exo_endo_phos
EZH2_WD-Binding	PF11616			WD repeat binding protein EZH2	Metazoa				EZH2_WD-Binding
F_actin_bind	PF08919			F-actin binding	Eukaryota				F_actin_bind
F_actin_cap_B	PF01115			F-actin capping protein, beta subunit	Eukaryota				F-actin_cap_A
F-actin_cap_A	PF01267			F-actin capping protein alpha subunit	Eukaryota				F_actin_cap_B
F-box	PF00646	CL0271	F-box	F-box domain	Eukaryota				F-box
F-box_4	PF15966	CL0271	F-box	F-box	Metazoa				F-box_4
F-box-like	PF12937	CL0271	F-box	F-box-like	Eukaryota, bacteria, viruses				F-box-like
FA	PF08736			FERM adjacent (FA)	Metazoa				FA
FAD_binding_1	PF00667	CL0076	FAD_Lum_binding	FAD binding domain	Eukaryota, bacteria				FAD_binding_1
FAD_binding_4	PF01565	CL0077	FAD_PCMH	FAD binding domain	Eukaryota, bacteria, archaea				FAD_binding_4
FAD_binding_6	PF00970	CL0076	FAD_Lum_binding	Oxidoreductase FAD-binding domain	Eukaryota, bacteria, archaea				FAD_binding_6
FAD_binding_8	PF08022	CL0076	FAD_Lum_binding	FAD-binding domain	Eukaryota, bacteria				FAD_binding_8
FAD-oxidase_C	PF02913	CL0277	FAD-oxidase_C	FAD linked oxidases, C-terminal domain	Eukaryota, bacteria, archaea				FAD-oxidase_C
FAM101	PF15068			FAM101 family	Metazoa				FAM101
FAM150	PF15129			FAM150 family	Metazoa				FAM150
FAM53	PF15242			Family of FAM53	Metazoa				FAM53
FancD2	PF14631			Fanconi anaemia protein FancD2 nuclease	Eukaryota				FancD2
Fascin	PF06268	CL0066	Trefoil	Fascin domain	Eukaryota, bacteria, archaea, viruses				Fascin
FAST_1	PF06743			FAST kinase-like protein, subdomain 1	Eukaryota				FAST_1
FAST_2	PF08368			FAST kinase-like protein, subdomain 2	Metazoa				FAST_2
FAT	PF02259	CL0020	TPR	FAT domain	Eukaryota				FAT
FATC	PF02260			FATC domain	Eukaryota				FATC
FBA	PF04300	CL0202	GBD	F-box associated region	Eukaryota, bacteria				FBA
FBPase	PF00316	CL0171	Phospoesterase	Fructose-1-6-bisphosphatase, N-terminal domain	Eukaryota, bacteria, archaea				FBPase
FBPase_C	PF18913			Fructose-1-6-bisphosphatase, C-terminal domain	Eukaryota, bacteria, archaea				FBPase_C
FCH	PF00611	CL0145	Golgi-transport	Fes/CIP4, and EFC/F-BAR homology domain	Eukaryota				FCH
Fer2_4	PF13510	CL0486	Fer2	2Fe-2S iron-sulfur cluster binding domain	Eukaryota, bacteria, archaea				Fer2_4
Fer4	PF00037	CL0344	4Fe-4S	4Fe-4S binding domain	Eukaryota, bacteria, archaea				Fer4
Fer4_7	PF12838	CL0344	4Fe-4S	4Fe-4S dicluster domain	Eukaryota, bacteria, archaea				Fer4_7
FERM_C	PF09380	CL0266	PH	FERM C-terminal PH-like domain	Metazoa				FERM_C
FERM_f0	PF16511	CL0072	Ubiquitin	N-terminal or F0 domain of Talin-head FERM	Eukaryota				FERM_f0
FERM_F1	PF18379	CL0632	FERM_M	FERM F1 ubiquitin-like domain	Metazoa				FERM_F1
FERM_F2	PF18377	CL0632	FERM_M	FERM F2 acyl-CoA binding protein-like domain	Metazoa				FERM_F2
FERM_M	PF00373	CL0632	FERM_M	FERM central domain	Eukaryota				FERM_M
FERM_N	PF09379	CL0072	Ubiquitin	FERM N-terminal domain	Eukaryota				FERM_N
FERM_N_2	PF18038	CL0072	Ubiquitin	FERM N-terminal domain	Eukaryota				FERM_N_2
Ferric_reduct	PF01794	CL0328	2heme_cytochrom	Ferric reductase like transmembrane component	Eukaryota, bacteria				Ferric_reduct
FEZ	PF07763			FEZ-like protein	Metazoa				FEZ
FF	PF01846	CL0584	FF	FF domain	Eukaryota				FF
FG-GAP	PF01839	CL0186	Beta_propeller	FG-GAP repeat	Eukaryota, bacteria				FG-GAP
FG-GAP_3	PF13517	CL0186	Beta_propeller	FG-GAP-like repeat	Eukaryota, bacteria, archaea				FG-GAP_3
FGAR-AT_linker	PF18072			Formylglycinamide ribonucleotide amidotransferase linker domain	Eukaryota, bacteria, archaea				FGAR-AT_linker
FGF	PF00167	CL0066	Trefoil	Fibroblast growth factor	Metazoa				FGF
FH2	PF02181			Formin Homology 2 Domain	Eukaryota				FH2
FHA	PF00498	CL0357	SMAD-FHA	FHA domain	Eukaryota, bacteria, archaea				FHA
FHA_2	PF17913	CL0357	SMAD-FHA	FHA domain	Eukaryota				FHA_2
Fibrillin_U_N	PF18193	CL0001	EGF	Fibrillin 1 unique N-terminal domain	Metazoa				Fibrillin_U_N
Fibrinogen_C	PF00147	CL0422	Fibrinogen_C	Fibrinogen beta and gamma chains, C-terminal globular domain	Eukaryota, bacteria				Fibrinogen_C
Filament	PF00038			Intermediate filament protein	Metazoa				Filament
Filament_head	PF04732			Intermediate filament head (DNA binding) region	Metazoa				Filament_head
Filamin	PF00630	CL0159	E-set	Filamin/ABP280 repeat	Eukaryota				Filamin
FISNA	PF14484			Fish-specific NACHT associated domain	Metazoa				FISNA
FKBP_C	PF00254	CL0487	FKBP	FKBP-type peptidyl-prolyl cis-trans isomerase	Eukaryota, bacteria, archaea				FKBP_C
Flavodoxin_1	PF00258	CL0042	Flavoprotein	Flavodoxin	Eukaryota, bacteria, archaea				Flavodoxin_1
fn1	PF00039	CL0451	FnI-like	Fibronectin type I domain	Metazoa				fn1
fn2	PF00040	CL0602	Kringle	Fibronectin type II domain	Metazoa				fn2
fn3	PF00041	CL0159	E-set	Fibronectin type III domain	Eukaryota, bacteria, viruses				fn3
fn3_4	PF16794	CL0159	E-set	Fibronectin-III type domain	Metazoa				fn3_4
Focal_AT	PF03623			Focal adhesion targeting region	Metazoa				Focal_AT
FoP_duplication	PF13865			C-terminal duplication domain of Friend of PRMT1	Eukaryota				FoP_duplication
Formin_GBD_N	PF18382	CL0072	Ubiquitin	Formin N-terminal GTPase-binding domain	Metazoa				Formin_GBD_N
Fox-1_C	PF12414			Calcitonin gene-related peptide regulator C terminal	Metazoa				Fox-1_C
FragX_IP	PF05994	CL0715	Nckap1_CYFIP1-2	Cytoplasmic Fragile-X interacting family	Eukaryota				FragX_IP
FRB_dom	PF08771			FKBP12-rapamycin binding domain	Eukaryota				FRB_dom
FTHFS	PF01268	CL0023	P-loop_NTPase	Formate--tetrahydrofolate ligase	Eukaryota, bacteria, archaea				FTHFS
Furin-like	PF00757	CL0547	GF_recep_C-rich	Furin-like cysteine rich region	Metazoa				Furin-like
FUT8_N_cat	PF19745	CL0113	GT-B	Alpha-(1,6)-fucosyltransferase N- and catalytic domains	Eukaryota, bacteria
FWWh	PF14922			Protein of unknown function	Eukaryota				FWWh
FXa_inhibition	PF14670	CL0001	EGF	Coagulation Factor Xa inhibitory site	Metazoa				FXa_inhibition
FXR_C1	PF16096			Fragile X-related 1 protein C-terminal region 2	Metazoa				FXR_C1
FXR_C3	PF16097			Fragile X-related 1 protein C-terminal region 3	Metazoa				FXR_C3
FYRC	PF05965			F/Y rich C-terminus	Eukaryota				FYRC
FYRN	PF05964			F/Y-rich N-terminus	Eukaryota				FYRN
FYVE	PF01363	CL0390	zf-FYVE-PHD	FYVE zinc finger	Eukaryota				FYVE
FYVE_2	PF02318	CL0390	zf-FYVE-PHD	FYVE-type zinc finger	Metazoa				FYVE_2
G-alpha	PF00503	CL0023	P-loop_NTPase	G-protein alpha subunit	Eukaryota				G-alpha
G-gamma	PF00631			GGL domain	Eukaryota				G-gamma
G-patch	PF01585	CL0449	G-PATCH	G-patch domain	Eukaryota				G-patch
G-patch_2	PF12656	CL0449	G-PATCH	G-patch domain	Eukaryota				G-patch_2
Gal-bind_lectin	PF00337	CL0004	Concanavalin	Galactoside-binding lectin	Eukaryota				Gal-bind_lectin
GAS2	PF02187			Growth-Arrest-Specific Protein 2 Domain	Eukaryota				GAS2
GATA	PF00320	CL0167	Zn_Beta_Ribbon	GATA zinc finger	Eukaryota				GATA
GATA-N	PF05349			GATA-type transcription activator, N-terminal	Eukaryota				GATA-N
GATase_5	PF13507	CL0014	Glutaminase_I	CobB/CobQ-like glutamine amidotransferase domain	Eukaryota, bacteria, archaea, viruses				GATase_5
GCFC	PF07842			GC-rich sequence DNA-binding factor-like protein	Eukaryota				GCFC
GCP_C_terminal	PF04130	CL0540	GCP	Gamma tubulin complex component C-terminal	Eukaryota				GCP_C_terminal
GCP_N_terminal	PF17681	CL0540	GCP	Gamma tubulin complex component N-terminal	Eukaryota				GCP_N_terminal
GCP6_N	PF19340			Gamma-tubulin complex component 6 N-terminus	Metazoa, fungi				GCP6_N
GCR	PF02155			Glucocorticoid receptor	Metazoa				GCR
GDA1_CD39	PF01150	CL0108	Actin_ATPase	GDA1/CD39 (nucleoside phosphatase) family	Eukaryota, bacteria				GDA1_CD39
GDI	PF00996	CL0063	NADP_Rossmann	GDP dissociation inhibitor	Eukaryota				GDI
GED	PF02212			Dynamin GTPase effector domain	Eukaryota				GED
Gelsolin	PF00626	CL0092	ADF	Gelsolin repeat	Eukaryota				Gelsolin
GF_recep_IV	PF14843	CL0547	GF_recep_C-rich	Growth factor receptor domain IV	Opisthokonta				GF_recep_IV
GILT	PF03227	CL0172	Thioredoxin	Gamma interferon inducible lysosomal thiol reductase (GILT)	Eukaryota				GILT
GIT_CC	PF16559			GIT coiled-coil Rho guanine nucleotide exchange factor	Metazoa				GIT_CC
GIT_SHD	PF08518			Spa2 homology domain (SHD) of GIT	Metazoa, fungi				GIT_SHD
GIT1_C	PF12205			G protein-coupled receptor kinase-interacting protein 1 C term	Eukaryota				GIT1_C
Globin	PF00042	CL0090	Globin	Globin	Eukaryota, bacteria				Globin
GLTSCR1	PF15249			Conserved region of unknown function on GLTSCR protein	Eukaryota				GLTSCR1
Glutaminase	PF04960	CL0013	Beta-lactamase	Glutaminase	Eukaryota, bacteria
Gly_acyl_tr_C	PF08444	CL0257	Acetyltrans	Aralkyl acyl-CoA:amino acid N-acyltransferase, C-terminal region	Metazoa				Gly_acyl_tr_C
Gly_acyl_tr_N	PF06021			Aralkyl acyl-CoA:amino acid N-acyltransferase	Metazoa				Gly_acyl_tr_N
Gly_rich	PF12810			Glycine rich protein	Eukaryota, bacteria, viruses				Gly_rich
Glyco_hydro_2	PF00703	CL0159	E-set	Glycosyl hydrolases family 2	Eukaryota, bacteria, archaea				Glyco_hydro_2
Glyco_hydro_2_C	PF02836	CL0058	Glyco_hydro_tim	Glycosyl hydrolases family 2, TIM barrel domain	Eukaryota, bacteria, archaea				Glyco_hydro_2_C
Glyco_hydro_2_N	PF02837	CL0202	GBD	Glycosyl hydrolases family 2, sugar binding domain	Eukaryota, bacteria, archaea				Glyco_hydro_2_N
Glyco_transf_29	PF00777			Glycosyltransferase family 29 (sialyltransferase)	Eukaryota, bacteria				Glyco_transf_29
Glyco_transf_41	PF13844	CL0113	GT-B	Glycosyl transferase family 41	Eukaryota, bacteria				Glyco_transf_41
Glyco_transf_90	PF05686	CL0113	GT-B	Glycosyl transferase family 90	Eukaryota, bacteria, viruses				Glyco_transf_90
Glycolytic	PF00274	CL0035	Peptidase_MH	Fructose-bisphosphate aldolase class-I	Eukaryota, bacteria				Glycolytic
GoLoco	PF02188			GoLoco motif	Metazoa
Gp_dh_C	PF02800	CL0139	GADPH_aa-bio_dh	Glyceraldehyde 3-phosphate dehydrogenase, C-terminal domain	Eukaryota, bacteria				Gp_dh_C
Gp_dh_N	PF00044	CL0063	NADP_Rossmann	Glyceraldehyde 3-phosphate dehydrogenase, NAD binding domain	Eukaryota, bacteria				Gp_dh_N
GPCR_chapero_1	PF11904			GPCR-chaperone	Eukaryota				GPS
GRAM	PF02893	CL0266	PH	GRAM domain	Eukaryota, bacteria				GRAM
GRIN_C	PF15235			G protein-regulated inducer of neurite outgrowth C-terminus	Metazoa				GRIN_C
GST_C	PF00043	CL0497	GST_C	Glutathione S-transferase, C-terminal domain	Eukaryota, bacteria				GST_C
GST_C_2	PF13410	CL0497	GST_C	Glutathione S-transferase, C-terminal domain	Eukaryota, bacteria, archaea				GST_C_2
GST_C_3	PF14497	CL0497	GST_C	Glutathione S-transferase, C-terminal domain	Eukaryota, bacteria				GST_C_3
GST_C_6	PF17171	CL0497	GST_C	Glutathione S-transferase, C-terminal domain	Eukaryota, bacteria				GST_C_6
GST_N	PF02798	CL0172	Thioredoxin	Glutathione S-transferase, N-terminal domain	Eukaryota, bacteria				GST_N
GTF2I	PF02946			GTF2I-like repeat	Metazoa				GTF2I
GTP_EFTU	PF00009	CL0023	P-loop_NTPase	Elongation factor Tu GTP binding domain	Eukaryota, bacteria, archaea				GTP_EFTU
GTP_EFTU_D2	PF03144	CL0575	EFTPs	Elongation factor Tu domain 2	Eukaryota, bacteria, archaea				GTP_EFTU_D2
GTP_EFTU_D3	PF03143			Elongation factor Tu C-terminal domain	Eukaryota, bacteria, archaea				GTP_EFTU_D3
GTPase_binding	PF09027			GTPase binding	Metazoa				GTPase_binding
Guanylate_cyc	PF00211	CL0276	Nucleot_cyclase	Adenylate and Guanylate cyclase catalytic domain	Eukaryota, bacteria, archaea				Guanylate_cyc
Guanylate_kin	PF00625	CL0023	P-loop_NTPase	Guanylate kinase	Eukaryota, bacteria				Guanylate_kin
GUCT	PF08152	CL0221	RRM	GUCT (NUC152) domain	Eukaryota, bacteria				GUCT
HA2	PF04408			Helicase associated domain (HA2)	Eukaryota, bacteria				HA2
HABP4_PAI-RBP1	PF04774			Hyaluronan / mRNA binding family	Eukaryota				HABP4_PAI-RBP1
Hairy_orange	PF07527			Hairy Orange	Metazoa				Hairy_orange
Hamartin	PF04388			Hamartin protein	Metazoa, fungi				Hamartin
HAND	PF09110			HAND	Eukaryota				HAND
HAT	PF02184	CL0020	TPR	HAT (Half-A-TPR) repeat	Eukaryota				HAT
HAT_KAT11	PF08214	CL0257	Acetyltrans	Histone acetylation protein	Eukaryota				HAT_KAT11
HATPase_c	PF02518	CL0025	His_Kinase_A	Histidine kinase-, DNA gyrase B-, and HSP90-like ATPase	Eukaryota, bacteria, archaea				HATPase_c
HATPase_c_3	PF13589	CL0025	His_Kinase_A	Histidine kinase-, DNA gyrase B-, and HSP90-like ATPase	Eukaryota, bacteria, archaea, viruses				HATPase_c_3
HCNGP	PF07818			HCNGP-like protein	Eukaryota				HCNGP
HD	PF01966	CL0237	HD_PDEase	HD domain	Eukaryota, bacteria, archaea				HD
HDAC4_Gln	PF12203			Glutamine rich N terminal domain of histone deacetylase 4	Eukaryota				HDAC4_Gln
He_PIG	PF05345	CL0159	E-set	Putative Ig domain	Eukaryota, bacteria, archaea, viruses				He_PIG
HEAT	PF02985	CL0020	TPR	HEAT repeat	Eukaryota, bacteria, archaea				HEAT
HEAT_EZ	PF13513	CL0020	TPR	HEAT-like repeat	Eukaryota, bacteria				HEAT_EZ
HECT	PF00632	CL0552	Hect	HECT-domain (ubiquitin-transferase)	Eukaryota				HECT
hEGF	PF12661	CL0001	EGF	Human growth factor-like EGF	Metazoa				hEGF
Helicase_C	PF00271	CL0023	P-loop_NTPase	Helicase conserved C-terminal domain	Eukaryota, bacteria, archaea, viruses				Helicase_C
Helicase_PWI	PF18149			N-terminal helicase PWI domain	Eukaryota				Helicase_PWI
HELP	PF03451			HELP motif	Eukaryota
Heme_oxygenase	PF01126	CL0230	HO	Heme oxygenase	Eukaryota, bacteria, viruses				Heme_oxygenase
Hemerythrin	PF01814			Hemerythrin HHE cation binding domain	Eukaryota, bacteria, archaea				Hemerythrin
Hemopexin	PF00045			Hemopexin	Eukaryota, bacteria				Hemopexin
HEXIM	PF15313			Hexamethylene bis-acetamide-inducible protein	Metazoa				HEXIM
HGTP_anticodon	PF03129	CL0458	IIaaRS-ABD	Anticodon binding domain	Eukaryota, bacteria, archaea				HGTP_anticodon
HHH_5	PF14520	CL0198	HHH	Helix-hairpin-helix domain	Eukaryota, bacteria				HHH_5
HHH_7	PF14635	CL0198	HHH	Helix-hairpin-helix motif	Eukaryota
HHH_8	PF14716	CL0198	HHH	Helix-hairpin-helix domain	Eukaryota, bacteria, archaea, viruses				HHH_8
HHH_9	PF17674	CL0198	HHH	HHH domain	Eukaryota, bacteria, archaea
HIF-1	PF11413			Hypoxia-inducible factor-1	Metazoa				HIF-1
HIF-1a_CTAD	PF08778			HIF-1 alpha C terminal transactivation domain	Metazoa				HIF-1a_CTAD
HIN	PF02760	CL0021	OB	HIN-200/IF120x domain	Metazoa				HIN
HIND	PF19252			HIND motif	Eukaryota				HIND
HIP1_clath_bdg	PF16515	CL0705	VBS-like	Clathrin-binding domain of Huntingtin-interacting protein 1	Metazoa				HIP1_clath_bdg
Hira	PF07569			TUP1-like enhancer of split	Eukaryota
His_Phos_1	PF00300	CL0071	His_phosphatase	Histidine phosphatase superfamily (branch 1)	Eukaryota, bacteria, archaea				His_Phos_1
HisK-N-like	PF20302	CL0090	Globin	HisK-N-like globin domain of the ASK signalosome	Eukaryota				HisK-N-like
Hist_deacetyl	PF00850	CL0302	Arginase	Histone deacetylase domain	Eukaryota, bacteria, archaea				Hist_deacetyl
Histone	PF00125	CL0012	Histone	Core histone H2A/H2B/H3/H4	Eukaryota				Histone
Histone_H2A_C	PF16211			C-terminus of histone H2A	Eukaryota				Histone_H2A_C
HIT	PF01230	CL0265	HIT	HIT domain	Eukaryota, bacteria, archaea				HIT
HJURP_C	PF12347			Holliday junction regulator protein family C-terminal repeat	Metazoa				HJURP_C
HLH	PF00010			Helix-loop-helix DNA-binding domain	Eukaryota				HLH
HMG_box	PF00505	CL0114	HMG-box	HMG (high mobility group) box	Eukaryota				HMG_box
HMG_box_2	PF09011	CL0114	HMG-box	HMG-box domain	Eukaryota				HMG_box_2
HMG14_17	PF01101			HMG14 and HMG17	Metazoa				HMG14_17
HMMR_C	PF15908			Hyaluronan mediated motility receptor C-terminal	Eukaryota, bacteria				HMMR_C
HMMR_N	PF15905			Hyaluronan mediated motility receptor N-terminal	Metazoa				HMMR_N
HNF-1_N	PF04814	CL0123	HTH	Hepatocyte nuclear factor 1 (HNF-1), N terminus	Metazoa				HNF-1_N
HNF-1A_C	PF04813			Hepatocyte nuclear factor 1 (HNF-1), alpha isoform C terminus	Metazoa				HNF-1A_C
HNF-1B_C	PF04812			Hepatocyte nuclear factor 1 (HNF-1), beta isoform C terminus	Metazoa				HNF-1B_C
HnRNP_M_NLS	PF11532			HnRNP M nuclear localisation signal	Metazoa				HnRNP_M_NLS
HnRNPA1	PF11627			Nuclear factor hnRNPA1	Metazoa				HnRNPA1
HOIP-UBA	PF16678	CL0214	UBA	HOIP UBA domain pair	Metazoa				HOIP-UBA
Homeobox_KN	PF05920	CL0123	HTH	Homeobox KN domain	Eukaryota				Homeobox_KN
Homeodomain	PF00046	CL0123	HTH	Homeodomain	Eukaryota				Homeodomain
HOOK	PF05622			HOOK protein coiled-coil region	Eukaryota				HOOK
HOOK_N	PF19047			HOOK domain	Eukaryota				HOOK_N
Hormone_recep	PF00104			Ligand-binding domain of nuclear hormone receptor	Metazoa				Hormone_recep
HR1	PF02185			Hr1 repeat	Metazoa, fungi				HRM
HS1_rep	PF02218			Repeat in HS1/Cortactin	Metazoa				HS1_rep
HSA	PF07529			HSA domain	Eukaryota				HSA
hSH3	PF14603	CL0010	SH3	Helically-extended SH3 domain	Metazoa				hSH3
HSP20	PF00011	CL0190	HSP20	Hsp20/alpha crystallin family	Eukaryota, bacteria, archaea, viruses				HSP20
HSP70	PF00012	CL0108	Actin_ATPase	Hsp70 protein	Eukaryota, bacteria, archaea, viruses				HSP70
HSP90	PF00183			Hsp90 protein	Eukaryota, bacteria				HSP90
HTH_44	PF14641			Helix-turn-helix DNA-binding domain of SPT6	Eukaryota
HTH_SUN2	PF18580	CL0123	HTH	SUN2 helix-turn-helix domain	Metazoa				HTH_SUN2
Hydrolase	PF00702	CL0137	HAD	haloacid dehalogenase-like hydrolase	Eukaryota, bacteria, archaea				Hydrolase
I_LWEQ	PF01608	CL0705	VBS-like	I/LWEQ domain	Eukaryota				I_LWEQ
I-EGF_1	PF18372	CL0001	EGF	Integrin beta epidermal growth factor like domain 1	Metazoa				I-EGF_1
I-set	PF07679	CL0011	Ig	Immunoglobulin I-set domain	Eukaryota, bacteria				I-set
IBB	PF01749	CL0020	TPR	Importin beta binding domain	Eukaryota				IBB
IBN_N	PF03810	CL0020	TPR	Importin-beta N-terminal domain	Eukaryota				IBN_N
IBR	PF01485	CL0229	RING	IBR domain, a half RING-finger domain	Eukaryota				IBR
ICAM_N	PF03921	CL0011	Ig	Intercellular adhesion molecule (ICAM), N-terminal domain	Chordata				ICAM_N
IFN-gamma	PF00714	CL0053	4H_Cytokine	Interferon gamma	Chordata				IFN-gamma
ig	PF00047	CL0011	Ig	Immunoglobulin domain	Chordata				ig
Ig_2	PF13895	CL0011	Ig	Immunoglobulin domain	Chordata				Ig_2
Ig_3	PF13927	CL0011	Ig	Immunoglobulin domain	Chordata				Ig_3
Ig_C17orf99	PF17736	CL0011	Ig	C17orf99 Ig domain	Chordata				Ig_C17orf99
IGFBP	PF00219	CL0547	GF_recep_C-rich	Insulin-like growth factor binding protein	Metazoa				IGFBP
IHABP4_N	PF16174			Intracellular hyaluronan-binding protein 4 N-terminal	Metazoa				IHABP4_N
IKBKB_SDD	PF18397			IQBAL scaffold dimerization domain	Metazoa				IKBKB_SDD
IKKbetaNEMObind	PF12179			I-kappa-kinase-beta NEMO binding domain	Chordata				IKKbetaNEMObind
IL1	PF00340	CL0066	Trefoil	Interleukin-1 / 18	Chordata				IL1
IL1_propep	PF02394			Interleukin-1 propeptide	Chordata				IL1_propep
IL10	PF00726	CL0053	4H_Cytokine	Interleukin 10	Chordata, viruses				IL10
IL12	PF03039	CL0053	4H_Cytokine	Interleukin-12 alpha subunit	Chordata				IL12
IL17_R_N	PF15037			Interleukin-17 receptor extracellular region	Chordata				IL17_R_N
IL2RB_N1	PF18707	CL0159	E-set	Interleukin-2 receptor subunit beta N-terminal domain 1	Chordata				IL2RB_N1
IL4	PF00727	CL0053	4H_Cytokine	Interleukin 4	Chordata				IL4
IL6	PF00489	CL0053	4H_Cytokine	Interleukin-6/G-CSF/MGF family	Chordata, viruses				IL6
IL8	PF00048			Small cytokines (intecrine/chemokine), interleukin-8 like	Chordata, viruses				IL8
IMD	PF08397	CL0145	Golgi-transport	IRSp53/MIM homology domain	Opisthokonta				IMD
IMS	PF00817			impB/mucB/samB family	Opisthokonta				IMS
IMS_C	PF11799			impB/mucB/samB family C-terminal domain	Eukaryota, bacteria, archaea				IMS_C
INCA1	PF15142			INCA1	Metazoa				INCA1
ING	PF12998			Inhibitor of growth proteins N-terminal histone-binding	Eukaryota				ING
Inhibitor_Mig-6	PF11555			EGFR receptor inhibitor Mig-6	Chordata				Inhibitor_Mig-6
INSIG	PF07281	CL0239	Insulin	Insulin-induced protein (INSIG)	Eukaryota				INSIG
Insulin	PF00049			Insulin/IGF/Relaxin family	Metazoa				Insulin
Insulin_TMD	PF17870			Insulin receptor trans-membrane segment	Chordata				Insulin_TMD
INTAP	PF16617			Intersectin and clathrin adaptor AP2 binding region	Chordata				INTAP
Integrin_alpha	PF00357	CL0159	E-set	Integrin alpha cytoplasmic region	Chordata				Integrin_alpha
Integrin_alpha2	PF08441			Integrin alpha	Metazoa				Integrin_alpha2
Integrin_b_cyt	PF08725			Integrin beta cytoplasmic domain	Metazoa				Integrin_b_cyt
Integrin_B_tail	PF07965	CL0128	vWA-like	Integrin beta tail domain	Metazoa				Integrin_B_tail
Integrin_beta	PF00362	CL0053	4H_Cytokine	Integrin beta chain VWA domain	Chordata				Integrin_beta
Interferon	PF00143			Interferon alpha/beta domain	Chordata				Interferon
Involucrin	PF00904			Involucrin repeat	Primates				Involucrin
Involucrin_N	PF10583	CL0030	Ion_channel	Involucrin of squamous epithelia N-terminus	Mammalia				Involucrin_N
Ion_trans	PF00520	CL0016	PKinase	Ion transport protein	Eukaryota, bacteria				Ion_trans
IPK	PF03770	CL0220	EF_hand	Inositol polyphosphate kinase	Eukaryota				IPK
IQ	PF00612	CL0123	HTH	IQ calmodulin-binding motif	Eukaryota				IQ
IRF	PF00605			Interferon regulatory factor transcription factor	Metazoa, viruses				IRF
IRF-2BP1_2	PF11261	CL0357	SMAD-FHA	Interferon regulatory factor 2-binding protein zinc finger	Metazoa				IRF-2BP1_2
IRF-3	PF10401	CL0266	PH	Interferon-regulatory factor 3	Metazoa, viruses				IRF-3
IRS	PF02174			PTB domain (IRS-1 type)	Metazoa, choanoflagellida				IRS
Isy1	PF06246			Isy1-like splicing family	Eukaryota				Isy1
ITAM	PF02189	CL0366	JAB	Immunoreceptor tyrosine-based activation motif	Chordata				ITAM
JAB	PF01398			JAB1/Mov34/MPN/PAD-1 ubiquitin protease	Eukaryota				JAB
JCAD	PF15351	CL0029	Cupin	Junctional protein associated with coronary artery disease	Chordata				JCAD
JmjC	PF02373			JmjC domain, hydroxylase	Eukaryota				JmjC
JMY	PF15871			Junction-mediating and -regulatory protein	Metazoa				JMY
Jun	PF03957	CL0573	KA1-like	Jun-like transcription factor	Metazoa				Jun
KA1	PF02149	CL0023	P-loop_NTPase	Kinase associated domain 1	Eukaryota				KA1
KAP_NTPase	PF07693			KAP family P-loop domain	Eukaryota, bacteria, archaea
KASH	PF10541	CL0046	Thiolase	Nuclear envelope localisation domain	Metazoa				KASH
KAsynt_C_assoc	PF16197			Ketoacyl-synthetase C-terminal extension	Eukaryota, bacteria, archaea				KAsynt_C_assoc
Katanin_con80	PF13925	CL0005	Kazal	con80 domain of Katanin	Eukaryota
Kazal_1	PF00050	CL0005	Kazal	Kazal-type serine protease inhibitor domain	Eukaryota, bacteria, archaea				Kazal_1
Kazal_2	PF07648			Kazal-type serine protease inhibitor domain	Eukaryota, bacteria				Kazal_2
KBTB_W-LIR	PF20165			KBTB, W-type LIR motif	Metazoa
KCNQ_channel	PF03520			KCNQ voltage-gated potassium channel	Metazoa
KCNQ2_u3	PF16642			Unstructured region on Potassium channel subunit alpha KvLQT2	Chordata
KCNQC3-Ank-G_bd	PF11956	CL0186	Beta_propeller	Ankyrin-G binding motif of KCNQ2-3	Chordata
Kelch_1	PF01344	CL0186	Beta_propeller	Kelch motif	Eukaryota, bacteria				Kelch_1
Kelch_2	PF07646	CL0186	Beta_propeller	Kelch motif	Eukaryota, bacteria
Kelch_3	PF13415	CL0186	Beta_propeller	Galactose oxidase, central domain	Eukaryota, bacteria				Kelch_3
Kelch_4	PF13418	CL0186	Beta_propeller	Galactose oxidase, central domain	Eukaryota, bacteria
Kelch_5	PF13854	CL0186	Beta_propeller	Kelch motif	Eukaryota, bacteria
Kelch_6	PF13964			Kelch motif	Eukaryota, bacteria, archaea				Kelch_6
KELK	PF15796	CL0046	Thiolase	KELK-motif containing domain of MRCK Ser/Thr protein kinase	Metazoa				KELK
ketoacyl-synt	PF00109	CL0046	Thiolase	Beta-ketoacyl synthase, N-terminal domain	Eukaryota, bacteria				ketoacyl-synt
Ketoacyl-synt_C	PF02801	CL0007	KH	Beta-ketoacyl synthase, C-terminal domain	Eukaryota, bacteria				Ketoacyl-synt_C
KH_1	PF00013	CL0007	KH	KH domain	Eukaryota, bacteria, archaea				KH_1
KH_9	PF17904			FMRP KH0 domain	Metazoa				KH_9
KI67R	PF08065			KI67R (NUC007) repeat	Chordata				KI67R
KIF1B	PF12423	CL0016	PKinase	Kinesin protein 1B	Opisthokonta				KIF1B
KIND	PF16474	CL0023	P-loop_NTPase	Kinase non-catalytic C-lobe domain	Metazoa				KIND
Kinesin	PF00225			Kinesin motor domain	Eukaryota				Kinesin
Kinesin_assoc	PF16183	CL0589	KIX_like	Kinesin-associated	Opisthokonta				Kinesin_assoc
KIX	PF02172			KIX domain	Metazoa				KIX
KN_motif	PF12075	CL0107	KOW	KN motif	Metazoa				KN_motif
KOW	PF00467	CL0063	NADP_Rossmann	KOW motif	Eukaryota, bacteria, archaea				KOW
KR	PF08659			KR domain	Eukaryota, bacteria				KR
KRAB	PF01352	CL0602	Kringle	KRAB box	Metazoa				KRAB
Kringle	PF00051			Kringle domain	Eukaryota				Kringle
KRTAP	PF11759			Keratin-associated matrix	Eukaryota, bacteria				KRTAP
Kunitz_BPTI	PF00014	CL0614	L27	Kunitz/Bovine pancreatic trypsin inhibitor domain	Eukaryota, bacteria				Kunitz_BPTI
L27	PF02828	CL0614	L27	L27 domain	Metazoa				L27
L27_1	PF09058	CL0614	L27	L27_1	Metazoa				L27_1
L27_2	PF09045	CL0614	L27	L27_2	Metazoa
L27_N	PF09060	CL0123	HTH	L27_N	Metazoa
La	PF05383	CL0073	P53-like	La domain	Eukaryota				La
LAG1-DNAbind	PF09271	CL0202	GBD	LAG1, DNA binding	Metazoa, fungi				LAG1-DNAbind
Laminin_B	PF00052	CL0001	EGF	Laminin B (Domain IV)	Eukaryota, bacteria				Laminin_B
Laminin_EGF	PF00053	CL0004	Concanavalin	Laminin EGF domain	Metazoa				Laminin_EGF
Laminin_G_1	PF00054	CL0004	Concanavalin	Laminin G domain	Metazoa				Laminin_G_1
Laminin_G_2	PF02210			Laminin G domain	Metazoa				Laminin_G_2
Laminin_I	PF06008			Laminin Domain I	Metazoa				Laminin_I
Laminin_II	PF06009	CL0202	GBD	Laminin Domain II	Metazoa				Laminin_II
Laminin_N	PF00055	CL0063	NADP_Rossmann	Laminin N-terminal (Domain VI)	Metazoa				Laminin_N
LCM	PF04072	CL0341	LDH_C	Leucine carboxyl methyltransferase	Eukaryota, bacteria, archaea				LCM
Ldh_1_C	PF02866	CL0063	NADP_Rossmann	lactate/malate dehydrogenase, alpha/beta C-terminal domain	Eukaryota, bacteria, archaea				Ldh_1_C
Ldh_1_N	PF00056	CL0186	Beta_propeller	lactate/malate dehydrogenase, NAD binding domain	Eukaryota, bacteria, archaea				Ldh_1_N
Ldl_recept_b	PF00058	CL0056	C_Lectin	Low-density lipoprotein receptor repeat class B	Metazoa				Ldl_recept_b
Lectin_C	PF00059			Lectin C-type domain	Eukaryota, bacteria				Lectin_C
LEDGF	PF11467	CL0306	HeH	Lens epithelium-derived growth factor (LEDGF)	Metazoa				LEDGF
LEM	PF03020			LEM domain	Metazoa				LEM
Leo1	PF04004	CL0030	Ion_channel	Leo1-like protein	Eukaryota				Leo1
Lig_chan	PF00060	CL0177	PBP	Ligand-gated ion channel	Eukaryota, bacteria				Lig_chan
Lig_chan-Glu_bd	PF10613	CL0506	Succ_CoA_synth	Ligated ion channel L-glutamate- and glycine-binding site	Eukaryota				Lig_chan-Glu_bd
Ligase_CoA	PF00549	CL0167	Zn_Beta_Ribbon	CoA-ligase	Eukaryota, bacteria, archaea				Ligase_CoA
LIM	PF00412	CL0123	HTH	LIM domain	Eukaryota				LIM
Linker_histone	PF00538	CL0116	Calycin	linker histone H1 and H5 family	Eukaryota				Linker_histone
Lipocalin	PF00061			Lipocalin / cytosolic fatty-acid binding protein family	Metazoa				Lipocalin
Lipoxygenase	PF00305	CL0561	LisH	Lipoxygenase	Eukaryota, bacteria				Lipoxygenase
LisH	PF08513	CL0561	LisH	LisH	Eukaryota				LisH
LisH_TPL	PF17814	CL0031	Phosphatase	LisH-like dimerisation domain	Eukaryota				LisH_TPL
LMWPc	PF01451	CL0022	LRR	Low molecular weight phosphotyrosine protein phosphatase	Eukaryota, bacteria, archaea				LMWPc
LRR_12	PF18837	CL0022	LRR	Leucine-rich repeat	Metazoa				LRR_12
LRR_4	PF12799	CL0022	LRR	Leucine Rich repeats (2 copies)	Eukaryota, bacteria, viruses				LRR_4
LRR_6	PF13516	CL0022	LRR	Leucine Rich repeat	Eukaryota, bacteria				LRR_6
LRR_8	PF13855	CL0022	LRR	Leucine rich repeat	Eukaryota, bacteria				LRR_8
LRR_9	PF14580			Leucine-rich repeat	Eukaryota				LRR_9
LRRCT_2	PF16920			Leucine rich repeat C-terminal motif	Chordata				LRRCT_2
LRRFIP	PF09738			LRRFIP family	Metazoa				LRRFIP
LRRNT	PF01462	CL0527	Sm-like	Leucine rich repeat N-terminal domain	Metazoa				LRRNT
LSM	PF01423			LSM domain	Eukaryota, archaea				LSM
LSM_int_assoc	PF16605			LSM-interacting associated unstructured	Metazoa				LSM_int_assoc
Lsm_interact	PF05391	CL0159	E-set	Lsm interaction motif	Eukaryota				Lsm_interact
LTD	PF00932	CL0020	TPR	Lamin Tail Domain	Eukaryota, bacteria, archaea				LTD
MA3	PF02847			MA3 domain	Eukaryota				MA3
Mab-21_C	PF20266	CL0223	MACRO	Mab-21 protein HhH/H2TH-like domain	Metazoa				Mab-21_C
Macro	PF01661	CL0123	HTH	Macro domain	Eukaryota, bacteria, archaea, viruses				Macro
MAGE	PF01454			MAGE homology domain	Eukaryota				MAGE
MAGE_N	PF12440			Melanoma associated antigen family N terminal	Mammalia				MAGE_N
MAGI_u1	PF16663			Unstructured region on MAGI	Chordata
MAGI_u5	PF16666			Unstructured region on MAGI	Chordata
Mago_nashi	PF02792			Mago nashi protein	Eukaryota				Mago_nashi
MAGUK_N_PEST	PF10608			Polyubiquitination (PEST) N-terminal domain of MAGUK	Chordata				MAGUK_N_PEST
Mak16	PF04874	CL0004	Concanavalin	Mak16 protein C-terminal region	Eukaryota				Mak16
MAM	PF00629	CL0720	Lag3_N	MAM domain, meprin/A5/mu	Eukaryota, bacteria				MAM
MamL-1	PF09596	CL0111	GT-C	MamL-1 domain	Metazoa				MamL-1
Mannosyl_trans	PF05007			Mannosyltransferase (PIG-M)	Eukaryota, bacteria				Mannosyl_trans
MAP2_projctn	PF08377	CL0020	TPR	MAP2/Tau projection domain	Chordata				MAP2_projctn
MAP3K_TRAF_bd	PF13281			MAP3K TRAFs-binding domain	Eukaryota, bacteria				MAP3K_TRAF_bd
MAP65_ASE1	PF03999	CL0396	Marvel-like	Microtubule associated protein (MAP65/ASE1 family)	Eukaryota				MAP65_ASE1
MARVEL	PF01284			Membrane-associating domain	Opisthokonta				MARVEL
MAT1	PF06391	CL0389	TRAF	CDK-activating kinase assembly factor MAT1	Eukaryota				MAT1
MATH	PF00917	CL0081	MBD-like	MATH domain	Eukaryota				MATH
MBD	PF01429			Methyl-CpG binding domain	Eukaryota				MBD
MBD_C	PF14048	CL0081	MBD-like	C-terminal domain of methyl-CpG binding protein 2 and 3	Metazoa				MBD_C
MBDa	PF16564	CL0049	Tudor	p55-binding region of Methyl-CpG-binding domain proteins MBD	Metazoa				MBDa
MBT	PF02820	CL0434	Sialidase	mbt repeat	Metazoa				MBT
Mcl1_mid	PF12341	CL0023	P-loop_NTPase	Minichromosome loss protein, Mcl1, middle region	Eukaryota				Mcl1_mid
MCM	PF00493	CL0671	AAA_lid	MCM P-loop domain	Eukaryota, archaea				MCM
MCM_lid	PF17855			MCM AAA-lid domain	Eukaryota, archaea				MCM2_N
MCM_N	PF14551	CL0021	OB	MCM N-terminal domain	Eukaryota, archaea				MCM_lid
MCM_OB	PF17207			MCM OB domain	Eukaryota, archaea				MCM_N
MCM2_N	PF12619			Mini-chromosome maintenance protein 2	Eukaryota				MCM_OB
MCRS_N	PF13325			N-terminal region of micro-spherule protein	Eukaryota				MCRS_N
Med1	PF10744			Mediator of RNA polymerase II transcription subunit 1	Eukaryota				Med1
Meis_PKNOX_N	PF16493	CL0163	Calcineurin	N-terminal of Homeobox Meis and PKNOX1	Metazoa				Meis_PKNOX_N
Metallophos	PF00149	CL0163	Calcineurin	Calcineurin-like phosphoesterase	Eukaryota, bacteria, archaea, viruses				Metallophos
Metallophos_2	PF12850	CL0063	NADP_Rossmann	Calcineurin-like phosphoesterase superfamily domain	Eukaryota, bacteria, archaea, viruses				Metallophos_2
Methyltr_RsmB-F	PF01189	CL0063	NADP_Rossmann	16S rRNA methyltransferase RsmB/F	Eukaryota, bacteria, archaea				Methyltransf_12
Methyltr_RsmF_N	PF17125	CL0063	NADP_Rossmann	N-terminal domain of 16S rRNA methyltransferase RsmF	Eukaryota, bacteria, archaea				Methyltransf_1N
Methyltransf_12	PF08242	CL0219	RNase_H	Methyltransferase domain	Eukaryota, bacteria, archaea				Methyltransf_25
Methyltransf_1N	PF02870	CL0063	NADP_Rossmann	6-O-methylguanine DNA methyltransferase, ribonuclease-like domain	Eukaryota, bacteria				Methyltr_RsmB-F
Methyltransf_25	PF13649			Methyltransferase domain	Eukaryota, bacteria, archaea				Methyltr_RsmF_N
MFAP1	PF06991	CL0015	MFS	Microfibril-associated/Pre-mRNA processing	Eukaryota, bacteria, archaea				MFAP1
MFS_1	PF07690	CL0159	E-set	Major Facilitator Superfamily	Eukaryota, bacteria				MFS_1
MG2	PF01835	CL0159	E-set	MG2 domain	Eukaryota, bacteria				MG2
MG3	PF17791	CL0159	E-set	Macroglobulin domain MG3	Eukaryota, bacteria				MG3
MG4	PF17789	CL0604	post-AAA	Macroglobulin domain MG4	Metazoa				MG4
MgsA_C	PF12002	CL0263	His-Me_finger	MgsA AAA+ ATPase C terminal	Eukaryota, bacteria				MgsA_C
MH1	PF03165	CL0357	SMAD-FHA	MH1 domain	Metazoa				MH1
MH2	PF03166			MH2 domain	Metazoa				MH2
MIB_HERC2	PF06701			Mib_herc2	Eukaryota				MIB_HERC2
Microcephalin	PF12258	CL0020	TPR	Microcephalin protein	Chordata				Microcephalin
MIF4G	PF02854	CL0716	Aquaporin-like	MIF4G domain	Eukaryota				MIF4G
MIP	PF00230	CL0188	CH	Major intrinsic protein	Eukaryota, bacteria, archaea				MIP
MIP-T3	PF10243			Microtubule-binding protein MIP-T3 CH-like domain	Eukaryota				MIP-T3
MIP-T3_C	PF17749			Microtubule-binding protein MIP-T3 C-terminal region	Eukaryota				MIP-T3_C
MitMem_reg	PF13012			Maintenance of mitochondrial structure and function	Eukaryota				MitMem_reg
Mito_carr	PF00153			Mitochondrial carrier protein	Eukaryota				Mito_carr
MKLP1_Arf_bdg	PF16540			Arf6-interacting domain of mitotic kinesin-like protein 1	Metazoa				MKLP1_Arf_bdg
Mlh1_C	PF16413	CL0023	P-loop_NTPase	DNA mismatch repair protein Mlh1 C-terminus	Eukaryota				Mlh1_C
MMR_HSR1	PF01926			50S ribosome-binding GTPase	Eukaryota, bacteria, archaea				MMR_HSR1
MMR_HSR1_Xtn	PF16897			C-terminal region of MMR_HSR1 domain	Eukaryota, archaea				MMR_HSR1_Xtn
MMS1_N	PF10433			Mono-functional DNA-alkylating methyl methanesulfonate N-term	Eukaryota				MMS1_N
Mob1_phocein	PF03637			Mob1/phocein family	Eukaryota				Mob1_phocein
MoCF_biosynth	PF00994			Probable molybdopterin binding domain	Eukaryota, archaea				MoCF_biosynth
MoeA_C	PF03454			MoeA C-terminal region (domain IV)	Eukaryota, archaea				MoeA_C
MoeA_N	PF03453			MoeA N-terminal region (domain I and II)	Eukaryota, bacteria, archaea				MoeA_N
Molybdopterin	PF00384	CL0251	MORN	Molybdopterin oxidoreductase	Eukaryota, bacteria, archaea				Molybdopterin
MORN	PF02493	CL0257	Acetyltrans	MORN repeat	Eukaryota, bacteria, viruses				MORN
MOZ_SAS	PF01853	CL0141	MtN3-like	MOZ/SAS family	Eukaryota				MOZ_SAS
MPC	PF03650			Mitochondrial pyruvate carriers	Eukaryota				MPC
MPDZ_u10	PF16667			Unstructured region 10 on multiple PDZ protein	Chordata
MRG	PF05712			MRG	Eukaryota				MRG
MSL1_dimer	PF16801			Dimerisation domain of Male-specific-Lethal 1	Metazoa				MSL1_dimer
MSL2-CXC	PF16682			CXC domain of E3 ubiquitin-protein ligase MSL2	Metazoa				MSL2-CXC
MT	PF12777			Microtubule-binding stalk of dynein motor	Eukaryota				MT
Mt_ATP-synt_D	PF05873	CL0063	NADP_Rossmann	ATP synthase D chain, mitochondrial (ATP5H)	Eukaryota				MT-A70
MT-A70	PF05063			MT-A70	Eukaryota, bacteria, viruses				MTA_R1
MTA_R1	PF17226	CL0202	GBD	MTA R1 domain	Metazoa				Mt_ATP-synt_D
Muskelin_N	PF06588			Muskelin N-terminus	Eukaryota				Muskelin_N
MutS_I	PF01624			MutS domain I	Eukaryota, bacteria, archaea				MutS_I
MutS_II	PF05188			MutS domain II	Eukaryota, bacteria, archaea				MutS_II
MutS_III	PF05192	CL0023	P-loop_NTPase	MutS domain III	Eukaryota, bacteria, archaea				MutS_III
MutS_V	PF00488			MutS domain V	Eukaryota, bacteria, archaea				MutS_V
Myb_Cef	PF11831	CL0123	HTH	pre-mRNA splicing factor component	Eukaryota				Myb_Cef
Myb_DNA-bind_4	PF13837	CL0123	HTH	Myb/SANT-like DNA-binding domain	Eukaryota				Myb_DNA-bind_4
Myb_DNA-bind_6	PF13921	CL0123	HTH	Myb-like DNA-binding domain	Eukaryota, bacteria				Myb_DNA-bind_6
Myb_DNA-binding	PF00249			Myb-like DNA-binding domain	Eukaryota				Myb_DNA-binding
Myc_N	PF01056			Myc amino-terminal region	Metazoa				Myc-LZ
Myc-LZ	PF02344			Myc leucine zipper domain	Eukaryota				Myc_N
MYO10_CC	PF16735	CL0023	P-loop_NTPase	Unconventional myosin-X coiled coil domain	Chordata				MYO10_CC
Myosin_head	PF00063	CL0010	SH3	Myosin head (motor domain)	Eukaryota				Myosin_head
Myosin_N	PF02736			Myosin N-terminal SH3-like domain	Eukaryota				Myosin_N
Myosin_tail_1	PF01576	CL0266	PH	Myosin tail	Eukaryota				Myosin_tail_1
Myosin_TH1	PF06017			Unconventional myosin tail, actin- and lipid-binding	Eukaryota				Myosin_TH1
Myosin-VI_CBD	PF16521	CL0031	Phosphatase	Myosin VI cargo binding domain	Metazoa				Myosin-VI_CBD
Myotub-related	PF06602			Myotubularin-like phosphatase domain	Eukaryota				Myotub-related
MyTH4	PF00784	CL0064	CPA_AT	MyTH4 domain	Eukaryota				MyTH4
Na_H_Exchanger	PF00999	CL0023	P-loop_NTPase	Sodium/hydrogen exchanger family	Eukaryota, bacteria, archaea				Na_H_Exchanger
NACHT	PF05729	CL0091	NAD_Ferredoxin	NACHT domain	Eukaryota, bacteria				NACHT
NAD_binding_1	PF00175	CL0063	NADP_Rossmann	Oxidoreductase NAD-binding domain	Eukaryota, bacteria, archaea				NAD_binding_1
NAD_binding_2	PF03446	CL0091	NAD_Ferredoxin	NAD binding domain of 6-phosphogluconate dehydrogenase	Eukaryota, bacteria, archaea, viruses				NAD_binding_2
NAD_binding_6	PF08030	CL0063	NADP_Rossmann	Ferric reductase NAD binding domain	Eukaryota, bacteria, archaea				NAD_binding_6
NAD_binding_8	PF13450	CL0106	6PGD_C	NAD(P)-binding Rossmann-like domain	Eukaryota, bacteria, archaea				NAD_binding_8
NAD_Gly3P_dh_C	PF07479	CL0063	NADP_Rossmann	NAD-dependent glycerol-3-phosphate dehydrogenase C-terminus	Eukaryota				NAD_Gly3P_dh_C
NAD_Gly3P_dh_N	PF01210			NAD-dependent glycerol-3-phosphate dehydrogenase N-terminus	Eukaryota, bacteria, archaea				NAD_Gly3P_dh_N
NADH_4Fe-4S	PF10589			NADH-ubiquinone oxidoreductase-F iron-sulfur binding region	Eukaryota, bacteria, archaea				NADH_4Fe-4S
NADH_dhqG_C	PF09326			NADH-ubiquinone oxidoreductase subunit G, C-terminal	Eukaryota, bacteria				NADH_dhqG_C
NADH-G_4Fe-4S_3	PF10588			NADH-ubiquinone oxidoreductase-G iron-sulfur binding region	Eukaryota, bacteria, archaea				NADH-G_4Fe-4S_3
NAP	PF00956			Nucleosome assembly protein (NAP)	Eukaryota				NAP
NARG2_C	PF10505			NMDA receptor-regulated gene protein 2 C-terminus	Eukaryota				NARG2_C
Nas2_N	PF18265	CL0023	P-loop_NTPase	Nas2 N_terminal domain	Eukaryota
NB-ARC	PF00931			NB-ARC domain	Eukaryota, bacteria
NCBP3	PF10309	CL0715	Nckap1_CYFIP1-2	Nuclear cap-binding protein subunit 3	Eukaryota				NCBP3
Nckap1	PF09735			Nck-associated protein 1	Eukaryota				Nckap1
NCOA_u2	PF16665	CL0035	Peptidase_MH	Unstructured region on nuclear receptor coactivator protein	Metazoa				NCOA_u2
Ncstrn_small	PF18266	CL0028	AB_hydrolase	Nicastrin small lobe	Eukaryota				Ncstrn_small
Ndr	PF03096			Ndr family	Eukaryota, bacteria				Ndr
NDUFB10	PF10249	CL0351	CHCH	NADH-ubiquinone oxidoreductase subunit 10	Eukaryota				NDUFB10
Ndufs5	PF10200			NADH:ubiquinone oxidoreductase, NDUFS5-15kDa	Eukaryota				Ndufs5
Nebulin	PF00880			Nebulin repeat	Metazoa				Nebulin
NECFESHC	PF16621			SH3 terminal domain of 2nd SH3 on Neutrophil cytosol factor 1	Metazoa				NECFESHC
NEMO	PF11577			NF-kappa-B essential modulator NEMO	Metazoa				NEMO
Neur_chan_LBD	PF02931	CL0684	NFACT_RNA-bind	Neurotransmitter-gated ion-channel ligand binding domain	Eukaryota, bacteria				Neur_chan_LBD
NFACT-R_1	PF05670	CL0123	HTH	NFACT protein RNA binding domain	Eukaryota, bacteria, archaea, viruses				NFACT-R_1
NFRKB_winged	PF14465	CL0079	Cystine-knot	NFRKB Winged Helix-like	Metazoa				NFRKB_winged
NGF	PF00243	CL0186	Beta_propeller	Nerve growth factor family	Metazoa, viruses				NGF
NHL	PF01436			NHL repeat	Eukaryota, bacteria, archaea				NHL
NHS	PF15273	CL0035	Peptidase_MH	NHS-like	Metazoa				NHS
Nicastrin	PF05450	CL0072	Ubiquitin	Nicastrin	Eukaryota				Nicastrin
NLE	PF08154			NLE (NUC135) domain	Eukaryota
NLRC4_HD2	PF17776	CL0063	NADP_Rossmann	NLRC4 helical domain HD2	Metazoa				NLRC4_HD2
NmrA	PF05368			NmrA-like family	Eukaryota, bacteria, archaea				NmrA
NO_synthase	PF02898			Nitric oxide synthase, oxygenase domain	Eukaryota, bacteria, archaea				NO_synthase
NOD	PF06816	CL0123	HTH	NOTCH protein	Metazoa				NOD
NOD2_WH	PF17779			NOD2 winged helix domain	Metazoa				NOD2_WH
NODP	PF07684	CL0023	P-loop_NTPase	NOTCH protein	Metazoa				NODP
NOG1	PF06858	CL0669	NOG1_N	Nucleolar GTP-binding protein 1 (NOG1)	Eukaryota, archaea				NOG1
NOG1_N	PF17835			NOG1 N-terminal helical domain	Eukaryota, archaea				NOG1_N
NOGCT	PF08155			NOGCT (NUC087) domain	Eukaryota				NOGCT
Nop	PF01798			snoRNA binding domain, fibrillarin	Eukaryota, archaea				Nop
NOP5NT	PF08156			NOP5NT (NUC127) domain	Eukaryota				NOP5NT
NOPS	PF08075			NOPS (NUC059) domain	Metazoa				NOPS
Notch	PF00066			LNR domain	Eukaryota				Notch
NPBW	PF15180			Neuropeptides B and W	Metazoa				NPBW
NPM1-C	PF16276			Nucleophosmin C-terminal domain	Metazoa				NPM1-C
NRP1_C	PF20427			Nuclear speckle splicing regulatory protein 1, RS-like domain	Metazoa				NRP1_C
NSRP1_N	PF09745	CL0125	Peptidase_CA	Nuclear speckle splicing regulatory protein 1, N-terminal	Eukaryota				NSRP1_N
Nt_Gln_amidase	PF09764	CL0154	C2	N-terminal glutamine amidase	Eukaryota, bacteria				Nt_Gln_amidase
NT-C2	PF10358	CL0353	TIMP-like	N-terminal C2 in EEIG1 and EHBP1 proteins	Eukaryota				NT-C2
NtA	PF03146	CL0260	NTP_transf	Agrin NtA domain	Metazoa				NtA
NTP_transf_2	PF01909			Nucleotidyltransferase domain	Eukaryota, bacteria				NTP_transf_2
Nuc_rec_co-act	PF08815			Nuclear receptor coactivator	Metazoa				Nuc_rec_co-act
NUC153	PF08159			NUC153 domain	Eukaryota				NUC153
Nucleic_acid_bd	PF13820	CL0055	Nucleoplasmin	Putative nucleic acid-binding region	Metazoa				Nucleic_acid_bd
Nucleoplasmin	PF03066			Nucleoplasmin/nucleophosmin domain	Metazoa				Nucleoplasmin
Nucleopor_Nup85	PF07575			Nup85 Nucleoporin	Eukaryota
NUDE_C	PF04880	CL0261	NUDIX	NUDE protein, C-terminal conserved region	Metazoa, fungi				NUDE_C
NUDIX	PF00293	CL0261	NUDIX	NUDIX domain	Eukaryota, bacteria, archaea, viruses
NUDIX_2	PF13869	CL0261	NUDIX	Nucleotide hydrolase	Eukaryota				NUDIX_2
NUDIX_5	PF16705	CL0261	NUDIX	NUDIX, or N-terminal NPxY motif-rich, region of KRIT	Metazoa
NUDIX-like	PF09296			NADH pyrophosphatase-like rudimentary NUDIX domain	Eukaryota, bacteria, archaea
NumbF	PF06311			NUMB domain	Metazoa				NumbF
Nup_retrotrp_bd	PF10599			Retro-transposon transporting motif	Metazoa, fungi				Nup_retrotrp_bd
Nup153	PF08604			Nucleoporin Nup153-like	Metazoa				Nup153
NUP50	PF08911			NUP50 (Nucleoporin 50 kDa)	Eukaryota				NUP50
NYAP_N	PF15439	CL0015	MFS	Neuronal tyrosine-phosphorylated phosphoinositide-3-kinase adapter	Eukaryota				NYAP_N
OATP	PF03137	CL0021	OB	Organic Anion Transporter Polypeptide (OATP) family	Metazoa				OATP
OB_NTP_bind	PF07717			Oligonucleotide/oligosaccharide-binding (OB)-fold	Eukaryota, bacteria				OB_NTP_bind
Occludin_ELL	PF07303	CL0266	PH	Occludin homology domain	Eukaryota				Occludin_ELL
OCRL_clath_bd	PF16726			Inositol polyphosphate 5-phosphatase clathrin binding domain	Metazoa				OCRL_clath_bd
Oest_recep	PF02159	CL0434	Sialidase	Oestrogen receptor	Chordata				Oest_recep
OLF	PF02191			Olfactomedin-like domain	Metazoa				OLF
ORC2	PF04084			Origin recognition complex subunit 2	Eukaryota				ORC2
ORC5_C	PF14630	CL0255	ATP_synthase	Origin recognition complex (ORC) subunit 5 C-terminus	Eukaryota				ORC5_C
OSCP	PF00213			ATP synthase delta (OSCP) subunit	Eukaryota, bacteria				OSCP
OSTMP1	PF09777	CL0125	Peptidase_CA	Osteopetrosis-associated transmembrane protein 1 precursor	Metazoa, choanoflagellida				OSTMP1
OTU	PF02338			OTU-like cysteine protease	Eukaryota				OTU
Oxysterol_BP	PF01237			Oxysterol-binding protein	Eukaryota
P120R	PF08062			P120R (NUC006) repeat	Mammalia				P120R
P16-Arc	PF04699			ARP2/3 complex 16 kDa subunit (p16-Arc)	Eukaryota				P16-Arc
P21-Arc	PF04062			ARP2/3 complex ARPC3 (21 kDa) subunit	Eukaryota				P21-Arc
P34-Arc	PF04045			Arp2/3 complex, 34 kD subunit p34-Arc	Eukaryota				P34-Arc
p47_phox_C	PF08944			NADPH oxidase subunit p47Phox, C terminal domain	Chordata				p47_phox_C
P5-ATPase	PF12409	CL0073	P53-like	P5-type ATPase cation transporter	Metazoa, fungi, oomycota				P5-ATPase
P53	PF00870			P53 DNA-binding domain	Chordata				P53
P53_TAD	PF08563			P53 transactivation motif	Chordata				P53_TAD
P53_tetramer	PF07710			P53 tetramerisation motif	Metazoa				P53_tetramer
P66_CC	PF16563	CL0364	Leu-IlvD	Coiled-coil and interaction region of P66A and P66B with MBD2	Metazoa				P66_CC
PA	PF02225			PA domain	Eukaryota, bacteria, archaea				PA
PA28_alpha	PF02251			Proteasome activator pa28 alpha subunit	Metazoa, fungi				PA28_alpha
PA28_beta	PF02252			Proteasome activator pa28 beta subunit	Eukaryota				PA28_beta
PABP	PF00658	CL0306	HeH	Poly-adenylate binding protein, unique domain	Eukaryota				PABP
PADR1	PF08063	CL0028	AB_hydrolase	PADR1 (NUC008) domain	Eukaryota				PADR1
Palm_thioest	PF02089	CL0392	Chaperone-J	Palmitoyl protein thioesterase	Eukaryota, bacteria				Palm_thioest
Pam16	PF03656	CL0168	PAN	Pam16	Eukaryota				Pam16
PAN_1	PF00024			PAN domain	Eukaryota, bacteria, viruses				PAN_1
PAP_central	PF04928			Poly(A) polymerase central domain	Eukaryota, bacteria				PAP_central
PAPA-1	PF04795	CL0072	Ubiquitin	PAPA-1-like conserved region	Eukaryota				PAPA-1
Par3_HAL_N_term	PF12053			N-terminal of Par3 and HAL proteins	Eukaryota
Paralemmin	PF03285	CL0084	ADP-ribosyl	Paralemmin	Chordata				Paralemmin
PARP	PF00644			Poly(ADP-ribose) polymerase catalytic domain	Eukaryota, bacteria				PARP
PARP_reg	PF02877	CL0183	PAS_Fold	Poly(ADP-ribose) polymerase, regulatory domain	Eukaryota, bacteria, viruses				PARP_reg
PAS_11	PF14598	CL0183	PAS_Fold	PAS domain	Metazoa				PAS_11
PAS_3	PF08447	CL0323	Patatin	PAS fold	Eukaryota, bacteria, archaea				PAS_3
Patatin	PF01734			Patatin-like phospholipase	Eukaryota, bacteria, archaea
Paxillin	PF03535	CL0638	PAZ	Paxillin family	Metazoa				Paxillin
PAZ	PF02170	CL0072	Ubiquitin	PAZ domain	Eukaryota				PAZ
PB1	PF00564			PB1 domain	Eukaryota				PB1
PBD	PF00786			P21-Rho-binding domain	Eukaryota				PBD
PBP	PF01161			Phosphatidylethanolamine-binding protein	Eukaryota, bacteria, archaea				PBP
PCAF_N	PF06466	CL0123	HTH	PCAF (P300/CBP-associated factor) N-terminal domain	Metazoa, amoebozoa				PCAF_N
PCI	PF01399			PCI domain	Eukaryota				PCI
PCM1_C	PF15717	CL0060	DNA_clamp	Pericentriolar material 1 C terminus	Metazoa				PCM1_C
PCNA_C	PF02747	CL0060	DNA_clamp	Proliferating cell nuclear antigen, C-terminal domain	Eukaryota, archaea, viruses				PCNA_C
PCNA_N	PF00705			Proliferating cell nuclear antigen, N-terminal domain	Eukaryota, archaea, viruses				PCNA_N
PCRF	PF03462	CL0079	Cystine-knot	PCRF domain	Eukaryota, bacteria				PCRF
PDGF	PF00341	CL0020	TPR	PDGF/VEGF domain	Eukaryota, viruses				PDGF
PDS5	PF20168	CL0466	PDZ-like	Sister chromatid cohesion protein PDS5 protein	Eukaryota, bacteria, archaea				PDS5
PDZ	PF00595	CL0466	PDZ-like	PDZ domain	Eukaryota, bacteria				PDZ
PDZ_2	PF13180	CL0466	PDZ-like	PDZ domain	Eukaryota, bacteria, archaea				PDZ_2
PDZ_5	PF17817	CL0466	PDZ-like	PDZ domain	Metazoa				PDZ_5
PDZ_6	PF17820			PDZ domain	Eukaryota, bacteria				PDZ_6
PDZ_assoc	PF10600			PDZ-associated domain of NMDA receptors	Chordata				PDZ_assoc
Pecanex_C	PF05041			Pecanex protein (C-terminus)	Eukaryota				Pecanex_C
PEHE	PF15275			PEHE domain	Metazoa				PEHE
Pep_M12B_propep	PF01562	CL0374	PEP-carboxyk	Reprolysin family propeptide	Metazoa, fungi				Pep_M12B_propep
PEPCK_GTP	PF00821			Phosphoenolpyruvate carboxykinase C-terminal P-loop domain	Eukaryota, bacteria, archaea				PEPCK_GTP
PEPCK_N	PF17297	CL0125	Peptidase_CA	Phosphoenolpyruvate carboxykinase N-terminal domain	Eukaryota, bacteria, archaea				PEPCK_N
Peptidase_C12	PF01088	CL0093	Peptidase_CD	Ubiquitin carboxyl-terminal hydrolase, family 1	Eukaryota				Peptidase_C12
Peptidase_C14	PF00656	CL0125	Peptidase_CA	Caspase domain	Eukaryota, bacteria				Peptidase_C14
Peptidase_C2	PF00648	CL0125	Peptidase_CA	Calpain family cysteine protease	Eukaryota, bacteria				Peptidase_C2
Peptidase_C48	PF02902	CL0125	Peptidase_CA	Ulp1 protease family, C-terminal catalytic domain	Eukaryota				Peptidase_C48
Peptidase_C65	PF10275	CL0125	Peptidase_CA	Peptidase C65 Otubain	Eukaryota				Peptidase_C65
Peptidase_C78	PF07910	CL0126	Peptidase_MA	Peptidase family C78	Eukaryota				Peptidase_C78
Peptidase_M10	PF00413	CL0094	Peptidase_ME	Matrixin	Eukaryota, bacteria, archaea				Peptidase_M10
Peptidase_M16	PF00675	CL0094	Peptidase_ME	Insulinase (Peptidase family M16)	Eukaryota, bacteria				Peptidase_M16
Peptidase_M16_C	PF05193	CL0126	Peptidase_MA	Peptidase M16 inactive domain	Eukaryota, bacteria				Peptidase_M16_C
Peptidase_M2	PF01401			Angiotensin-converting enzyme	Eukaryota, bacteria				Peptidase_M2
Peptidase_M24	PF00557	CL0028	AB_hydrolase	Metallopeptidase family M24	Eukaryota, bacteria, archaea				Peptidase_M24
Peptidase_S9	PF00326			Prolyl oligopeptidase family	Eukaryota, bacteria, archaea				Peptidase_S9
Peroxin-13_N	PF04088			Peroxin 13, N-terminal region	Eukaryota
PET	PF06297	CL0402	Cdc48_2-like	PET Domain	Metazoa				PET
PEX-1N	PF09262	CL0332	AcetylDC-like	Peroxisome biogenesis factor 1, N-terminal	Eukaryota				PEX-1N
PEX-2N	PF09263			Peroxisome biogenesis factor 1, N-terminal	Metazoa, fungi				PEX-2N
Pex14_N	PF04695			Pex14 N-terminal domain	Eukaryota				Pex14_N
PFU	PF09070	CL0244	PGBD	PFU (PLAA family ubiquitin binding)	Eukaryota
PG_binding_1	PF01471			Putative peptidoglycan binding domain	Eukaryota, bacteria				PG_binding_1
PGK	PF00162	CL0266	PH	Phosphoglycerate kinase	Eukaryota, bacteria, archaea				PGK
PH	PF00169	CL0266	PH	PH domain	Eukaryota				PH
PH_13	PF16652	CL0266	PH	Pleckstrin homology domain	Eukaryota				PH_13
PH_16	PF17838	CL0266	PH	PH domain	Metazoa				PH_16
PH_17	PF18012	CL0266	PH	PH domain	Metazoa				PH_17
PH_9	PF15410	CL0266	PH	Pleckstrin homology domain	Metazoa, fungi				PH_9
PH_BEACH	PF14844			PH domain associated with Beige/BEACH	Eukaryota
PHAX_RNA-bd	PF10258	CL0390	zf-FYVE-PHD	Phosphorylated adapter RNA export protein, RNA-binding domain	Eukaryota, bacteria				PHAX_RNA-bd
PHD	PF00628	CL0390	zf-FYVE-PHD	PHD-finger	Eukaryota				PHD
PHD_2	PF13831			PHD-finger	Eukaryota				PHD_2
Phe_ZIP	PF08916	CL0123	HTH	Phenylalanine zipper	Metazoa				PhetRS_B1
PhetRS_B1	PF18262			Phe-tRNA synthetase beta subunit B1 domain	Eukaryota, bacteria, archaea				Phe_ZIP
PHF5	PF03660	CL0137	HAD	PHF5-like protein	Eukaryota				PHF5
PhoLip_ATPase_C	PF16212			Phospholipid-translocating P-type ATPase C-terminal	Eukaryota				PhoLip_ATPase_C
PhoLip_ATPase_N	PF16209			Phospholipid-translocating ATPase N-terminal	Eukaryota				PhoLip_ATPase_N
Phospho_p8	PF10195			DNA-binding nuclear phosphoprotein p8	Metazoa				Phospho_p8
Phostensin	PF13914			Phostensin PP1-binding and SH3-binding region	Metazoa				Phostensin
Phostensin_N	PF13916			PP1-regulatory protein, Phostensin N-terminal	Chordata				Phostensin_N
PHR	PF08005	CL0384	PLC	PHR domain	Eukaryota
PI-PLC-X	PF00388	CL0384	PLC	Phosphatidylinositol-specific phospholipase C, X domain	Eukaryota, bacteria				PI-PLC-X
PI-PLC-Y	PF00387	CL0016	PKinase	Phosphatidylinositol-specific phospholipase C, Y domain	Eukaryota				PI-PLC-Y
PI3_PI4_kinase	PF00454			Phosphatidylinositol 3- and 4-kinase	Eukaryota, bacteria				PI3_PI4_kinase
PI31_Prot_N	PF11566	CL0154	C2	PI31 proteasome regulator N-terminal	Eukaryota				PI31_Prot_N
PI3K_C2	PF00792			Phosphoinositide 3-kinase C2	Eukaryota				PI3K_C2
PI3K_P85_iSH2	PF16454	CL0072	Ubiquitin	Phosphatidylinositol 3-kinase regulatory subunit P85 inter-SH2 domain	Metazoa				PI3K_P85_iSH2
PI3K_p85B	PF02192	CL0072	Ubiquitin	PI3-kinase family, p85-binding domain	Metazoa				PI3K_p85B
PI3K_rbd	PF00794	CL0020	TPR	PI3-kinase family, ras-binding domain	Eukaryota				PI3K_rbd
PI3Ka	PF00613	CL0266	PH	Phosphoinositide 3-kinase family, accessory domain (PIK domain)	Eukaryota				PI3Ka
PID	PF00640			Phosphotyrosine interaction domain (PTB/PID)	Metazoa, choanoflagellida				PID
PIH1	PF08190	CL0016	PKinase	PIH1 N-terminal domain	Eukaryota				PIH1
PIP5K	PF01504	CL0219	RNase_H	Phosphatidylinositol-4-phosphate 5-Kinase	Eukaryota				PIP5K
Piwi	PF02171	CL0016	PKinase	Piwi domain	Eukaryota, bacteria				Piwi
PK_Tyr_Ser-Thr	PF07714			Protein tyrosine and serine/threonine kinase	Eukaryota, bacteria				PK_Tyr_Ser-Thr
pKID	PF02173	CL0016	PKinase	pKID domain	Metazoa				pKID
Pkinase	PF00069			Protein kinase domain	Eukaryota, bacteria, archaea, viruses				Pkinase
Pkinase_C	PF00433	CL0321	PLAT	Protein kinase C terminal domain	Eukaryota				Pkinase_C
PLAT	PF01477	CL0479	PLD	PLAT/LH2 domain	Eukaryota, bacteria				PLAT
PLDc	PF00614	CL0479	PLD	Phospholipase D Active site motif	Eukaryota, bacteria, viruses				PLDc
PLDc_2	PF13091			PLD-like domain	Eukaryota, bacteria, archaea				PLDc_2
Plectin	PF00681			Plectin repeat	Metazoa				Plectin
Plus-3	PF03126	CL0375	Transporter	Plus-3 domain	Eukaryota				Plus-3
PMP22_Claudin	PF00822			PMP-22/EMP/MP20/Claudin family	Metazoa				PMP22_Claudin
PNISR	PF15996	CL0137	HAD	Arginine/serine-rich protein PNISR	Eukaryota				PNISR
PNK3P	PF08645	CL0523	GAG-polyprotein	Polynucleotide kinase 3 phosphatase	Eukaryota, bacteria, archaea, viruses				PNK3P
PNMA	PF14893	CL0021	OB	PNMA	Metazoa				PNMA
Pol_alpha_B_N	PF08418			DNA polymerase alpha subunit B N-terminal	Eukaryota				Pol_alpha_B_N
POPLD	PF08170	CL0193	MBB	POPLD (NUC188) domain	Eukaryota				POPLD
Porin_3	PF01459	CL0021	OB	Eukaryotic porin	Eukaryota				Porin_3
POT1	PF02765	CL0021	OB	Telomeric single stranded DNA binding POT1/CDC13	Eukaryota				POT1
POT1PC	PF16686	CL0123	HTH	ssDNA-binding domain of telomere protection protein	Eukaryota				POT1PC
Pou	PF00157	CL0314	PP-binding	Pou domain - N-terminal to homeobox domain	Metazoa				Pou
PP-binding	PF00550			Phosphopantetheine attachment site	Eukaryota, bacteria				PP-binding
PP1_bind	PF15276			Protein phosphatase 1 binding	Metazoa, viruses				PP1_bind
PP1c_bdg	PF10488	CL0238	PP2C	Phosphatase-1 catalytic subunit binding region	Metazoa, fungi				PP1c_bdg
PP2C	PF00481			Protein phosphatase 2C	Eukaryota, bacteria				PP2C
PP2C_C	PF07830			Protein serine/threonine phosphatase 2C, C-terminal domain	Metazoa				PP2C_C
PPAK	PF02818			PPAK motif	Eukaryota				PPAK
PPARgamma_N	PF12577			PPAR gamma N-terminal region	Metazoa				PPARgamma_N
PPP4R2	PF09184	CL0020	TPR	PPP4R2	Eukaryota				PPP4R2
PPP5	PF08321	CL0020	TPR	PPP5 TPR repeat region	Eukaryota				PPP5
PPTA	PF01239	CL0186	Beta_propeller	Protein prenyltransferase alpha subunit repeat	Eukaryota, bacteria				PPTA
PQQ	PF01011	CL0123	HTH	PQQ enzyme repeat	Eukaryota, bacteria, archaea
PRC2_HTH_1	PF18118			Polycomb repressive complex 2 tri-helical domain	Metazoa				PRC2_HTH_1
PRCC	PF10253			Mitotic checkpoint regulator, MAD2B-interacting	Eukaryota				PRCC
Pre-SET	PF05033	CL0200	Prefoldin	Pre-SET motif	Eukaryota
Prefoldin	PF02996	CL0200	Prefoldin	Prefoldin subunit	Eukaryota, archaea				Prefoldin
Prefoldin_2	PF01920	CL0059	6_Hairpin	Prefoldin subunit	Eukaryota, archaea				Prefoldin_2
Prenyltrans	PF00432			Prenyltransferase and squalene oxidase repeat	Eukaryota, bacteria, archaea				Prenyltrans
preSET_CXC	PF18264	CL0533	PRTase-like	CXC domain	Eukaryota				preSET_CXC
Pribosyltran	PF00156			Phosphoribosyl transferase domain	Eukaryota, bacteria, archaea				Pribosyltran
PRKG1_interact	PF15898	CL0475	Cyclophil-like	cGMP-dependent protein kinase interacting domain	Metazoa				PRKG1_interact
Pro_isomerase	PF00160			Cyclophilin type peptidyl-prolyl cis-trans isomerase/CLD	Eukaryota, bacteria, archaea				Pro_isomerase
PRO8NT	PF08082			PRO8NT (NUC069), PrP8 N-terminal domain	Eukaryota				PRO8NT
PROCN	PF08083			PROCN (NUC071) domain	Eukaryota				PROCN
PROCT	PF08084	CL0431	PF	PROCT (NUC072) domain	Eukaryota				PROCT
Profilin	PF00235			Profilin	Eukaryota, viruses				Profilin
Prog_receptor	PF02161	CL0229	RING	Progesterone receptor	Chordata				Prog_receptor
Prok-RING_4	PF14447			Prokaryotic RING finger family 4	Eukaryota, bacteria				Prok-RING_4
Prominin	PF05478			Prominin	Metazoa				Prominin
ProRS-C_1	PF09180	CL0021	OB	Prolyl-tRNA synthetase, C-terminal	Eukaryota, bacteria, archaea				ProRS-C_1
Prot_ATP_ID_OB	PF16450	CL0052	NTN	Proteasomal ATPase OB C-terminal domain	Eukaryota, bacteria, archaea				Prot_ATP_ID_OB
Proteasome	PF00227	CL0052	NTN	Proteasome subunit	Eukaryota, bacteria, archaea				Proteasome
Proteasome_A_N	PF10584			Proteasome subunit A N-terminal signature	Eukaryota, archaea				Proteasome_A_N
Prothymosin	PF03247			Prothymosin/parathymosin family	Eukaryota, archaea				Prothymosin
PRP1_N	PF06424			PRP1 splicing factor, N-terminal	Eukaryota, bacteria				PRP1_N
Prp19	PF08606			Prp19/Pso4-like	Eukaryota
PRP21_like_P	PF12230			Pre-mRNA splicing factor PRP21 like protein	Eukaryota				PRP21_like_P
PRP3	PF08572			pre-mRNA processing factor 3 (PRP3)	Eukaryota				PRP3
Prp31_C	PF09785	CL0306	HeH	Prp31 C terminal domain	Eukaryota				Prp31_C
PRP4	PF08799			pre-mRNA processing factor 4 (PRP4) like	Eukaryota				PRP4
PRP8_domainIV	PF12134	CL0004	Concanavalin	PRP8 domain IV core	Eukaryota				PRP8_domainIV
PRY	PF13765	CL0050	HotDog	SPRY-associated domain	Chordata				PRY
PS-DH	PF14765	CL0630	PSI	Polyketide synthase dehydratase	Eukaryota, bacteria				PS-DH
PSI	PF01437	CL0630	PSI	Plexin repeat	Metazoa
PSI_integrin	PF17205			Integrin plexin domain	Metazoa				PSI_integrin
PSP	PF04046	CL0266	PH	PSP	Eukaryota				PSP
PTB	PF08416	CL0459	BRCT-like	Phosphotyrosine-binding domain	Metazoa				PTB
PTCB-BRCT	PF12738	CL0154	C2	twin BRCT domain	Eukaryota				PTCB-BRCT
PTEN_C2	PF10409	CL0305	PTH2	C2 domain of PTEN tumour-suppressor protein	Eukaryota				PTEN_C2
PTH2	PF01981			Peptidyl-tRNA hydrolase PTH2	Eukaryota, bacteria, archaea, viruses				PTH2
PTN_MK_C	PF01091			PTN/MK heparin-binding protein family, C-terminal domain	Metazoa				PTN_MK_C
PTN_MK_N	PF05196			PTN/MK heparin-binding protein family, N-terminal domain	Metazoa				PTN_MK_N
PTN13_u3	PF16599			Unstructured linker region on PTN13 protein between PDZ	Metazoa
PTP_N	PF12453			Protein tyrosine phosphatase N terminal	Chordata				PTP_N
PUB	PF09409			PUB domain	Eukaryota				PUB
PUB_1	PF18486	CL0123	HTH	PNGase/UBA- or UBX-containing domain	Chordata				PUB_1
PUFD	PF16553	CL0020	TPR	BCORL-PCGF1-binding domain	Metazoa
PUL	PF08324			PUL domain	Eukaryota
PWI	PF01480	CL0049	Tudor	PWI domain	Eukaryota				PWI
PWWP	PF00855			PWWP domain	Eukaryota				PWWP
PX	PF00787	CL0063	NADP_Rossmann	PX domain	Eukaryota				PX
Pyr_redox_3	PF13738	CL0041	Death	Pyridine nucleotide-disulphide oxidoreductase	Eukaryota, bacteria				Pyr_redox_3
PYRIN	PF02758			PAAD/DAPIN/Pyrin domain	Chordata, viruses				PYRIN
Pyrophosphatase	PF00719			Inorganic pyrophosphatase	Eukaryota, bacteria, archaea				Pyrophosphatase
QLQ	PF08880			QLQ	Eukaryota				QLQ
Qua1	PF16274	CL0072	Ubiquitin	Qua1 domain	Metazoa				Qua1
RA	PF00788			Ras association (RalGDS/AF-6) domain	Metazoa, fungi				RA
RabGAP-TBC	PF00566	CL0125	Peptidase_CA	Rab-GTPase-TBC domain	Eukaryota				RabGAP-TBC
Rad4	PF03835	CL0023	P-loop_NTPase	Rad4 transglutaminase-like domain	Eukaryota				Rad4
Rad51	PF08423	CL0196	DSRM	Rad51	Eukaryota, archaea				Rad51
Rad52_Rad22	PF04098	CL0072	Ubiquitin	Rad52/22 family double-strand break repair protein	Eukaryota, bacteria, viruses				Rad52_Rad22
Rad60-SLD	PF11976			Ubiquitin-2 like Rad60 SUMO-like	Eukaryota				Rad60-SLD
Radial_spoke	PF04712			Radial spokehead-like protein	Eukaryota				Radial_spoke
RAMA	PF18755			Restriction Enzyme Adenine Methylase Associated	Eukaryota, bacteria
RAMP4	PF06624	CL0266	PH	Ribosome associated membrane protein RAMP4	Eukaryota				RAMP4
Ran_BP1	PF00638	CL0236	PDDEXK	RanBP1 domain	Eukaryota				Ran_BP1
RAP	PF08373			RAP domain	Eukaryota, bacteria				RAP
Rap_GAP	PF02145	CL0020	TPR	Rap/ran-GAP	Eukaryota				Rap_GAP
Rapsyn_N	PF10579	CL0093	Peptidase_CD	Rapsyn N-terminal myristoylation and linker region	Eukaryota, bacteria				Rapsyn_N
Raptor_N	PF14538	CL0023	P-loop_NTPase	Raptor N-terminal CASPase like domain	Eukaryota
Ras	PF00071	CL0409	GAP	Ras family	Eukaryota, bacteria				Ras
RasGAP	PF00616			GTPase-activator protein for Ras-like GTPase	Eukaryota				RasGAP
RasGAP_C	PF03836			RasGAP C-terminus	Eukaryota				RasGAP_C
RasGEF	PF00617	CL0542	RAS_GEF_N	RasGEF domain	Eukaryota				RasGEF
RasGEF_N	PF00618			RasGEF N-terminal motif	Eukaryota				RasGEF_N
Rav1p_C	PF12234	CL0072	Ubiquitin	RAVE protein 1 C terminal	Eukaryota				RasGEF_N_2
RAWUL	PF16207	CL0072	Ubiquitin	RAWUL domain RING finger- and WD40-associated ubiquitin-like	Metazoa				RAWUL
RBD	PF02196			Raf-like Ras-binding domain	Metazoa				RBD
RBM39linker	PF15519			linker between RRM2 and RRM3 domains in RBM39 protein	Eukaryota				RBM39linker
RBR	PF17208	CL0186	Beta_propeller	RNA binding Region	Eukaryota, bacteria				RBR
RCC1	PF00415	CL0186	Beta_propeller	Regulator of chromosome condensation (RCC1) repeat	Eukaryota, bacteria				RCC1
RCC1_2	PF13540	CL0022	LRR	Regulator of chromosome condensation (RCC1) repeat	Eukaryota, bacteria, archaea				RCC1_2
Recep_L_domain	PF01030			Receptor L domain	Eukaryota, bacteria				Recep_L_domain
RED_C	PF07807			RED-like protein C-terminal region	Eukaryota				RED_C
RED_N	PF07808			RED-like protein N-terminal region	Eukaryota				RED_N
RelB_leu_zip	PF16180			RelB leucine zipper	Mammalia				RelB_leu_zip
RelB_transactiv	PF16181	CL0021	OB	RelB transactivation domain	Chordata				RelB_transactiv
Rep_fac-A_3	PF08661	CL0021	OB	Replication factor A protein 3	Eukaryota				Rep_fac-A_3
Rep_fac-A_C	PF08646	CL0021	OB	Replication factor-A C terminal domain	Eukaryota, archaea				Rep_fac-A_C
Rep-A_N	PF04057	CL0021	OB	Replication factor-A protein 1, N-terminal domain	Eukaryota				Rep-A_N
REPA_OB_2	PF16900	CL0126	Peptidase_MA	Replication protein A OB domain	Eukaryota, archaea				REPA_OB_2
Reprolysin	PF01421	CL0337	RF	Reprolysin (M12B) family zinc metalloprotease	Metazoa				Reprolysin
RF-1	PF00472	CL0123	HTH	RF-1 domain	Eukaryota, bacteria				RF-1
RFX_DNA_binding	PF02257	CL0272	RGS	RFX DNA-binding domain	Metazoa, fungi				RFX_DNA_binding
RGS	PF00615	CL0272	RGS	Regulator of G protein signaling domain	Eukaryota				RGS
RGS-like	PF09128			Regulator of G protein signalling-like domain	Metazoa				RGS-like
RGS12_us1	PF16613			Unstructured region of RGS12	Chordata
RGS12_us2	PF16611			Unstructured region between RBD and GoLoco	Chordata
RGS12_usC	PF16612	CL0159	E-set	C-terminal unstructured region of RGS12	Chordata
RHD_dimer	PF16179	CL0073	P53-like	Rel homology dimerisation domain	Chordata				RHD_dimer
RHD_DNA_bind	PF00554			Rel homology DNA-binding domain	Metazoa				RHD_DNA_bind
RHIM	PF12721	CL0031	Phosphatase	RIP homotypic interaction motif	Eukaryota, bacteria, viruses				RHIM
Rhodanese	PF00581	CL0409	GAP	Rhodanese-like domain	Eukaryota, bacteria, archaea				Rhodanese
RhoGAP	PF00620	CL0023	P-loop_NTPase	RhoGAP domain	Eukaryota				RhoGAP
RhoGAP_pG1_pG2	PF19518	CL0584	FF	p190RhoGAP, pG1 and pG2 domains	Metazoa				RhoGAP-FF1
RhoGAP-FF1	PF16512			p190-A and -B Rho GAPs FF domain	Metazoa				RhoGAP_pG1_pG2
RhoGEF	PF00621			RhoGEF domain	Eukaryota				RhoGEF
RhoGEF67_u1	PF16615			Unstructured region one on RhoGEF 6 and 7	Chordata				RhoGEF67_u1
RhoGEF67_u2	PF16614			Unstructured region two on RhoGEF 6 and 7	Metazoa				RhoGEF67_u2
Ribonuc_2-5A	PF06479			Ribonuclease 2-5A	Eukaryota
Ribosomal_60s	PF00428			60s Acidic ribosomal protein	Eukaryota, archaea				Ribosomal_60s
Ribosomal_L1	PF00687			Ribosomal protein L1p/L10e family	Eukaryota, bacteria, archaea				Ribosomal_L1
Ribosomal_L10	PF00466			Ribosomal protein L10	Eukaryota, bacteria, archaea				Ribosomal_L10
Ribosomal_L11	PF00298			Ribosomal protein L11, RNA binding domain	Eukaryota, bacteria, archaea				Ribosomal_L11
Ribosomal_L11_N	PF03946			Ribosomal protein L11, N-terminal domain	Eukaryota, bacteria, archaea				Ribosomal_L11_N
Ribosomal_L12	PF00542			Ribosomal protein L7/L12 C-terminal domain	Eukaryota, bacteria				Ribosomal_L12
Ribosomal_L12_N	PF16320			Ribosomal protein L7/L12 dimerisation domain	Eukaryota, bacteria				Ribosomal_L12_N
Ribosomal_L13	PF00572			Ribosomal protein L13	Eukaryota, bacteria, archaea				Ribosomal_L13
Ribosomal_L14	PF00238	CL0107	KOW	Ribosomal protein L14p/L23e	Eukaryota, bacteria, archaea				Ribosomal_L14
Ribosomal_L14e	PF01929	CL0652	S24e_L23_L15e	Ribosomal protein L14	Eukaryota				Ribosomal_L14e
Ribosomal_L15e	PF00827			Ribosomal L15	Eukaryota, archaea				Ribosomal_L15e
Ribosomal_L16	PF00252			Ribosomal protein L16p/L10e	Eukaryota, bacteria, archaea				Ribosomal_L16
Ribosomal_L19e	PF01280	CL0107	KOW	Ribosomal protein L19e	Eukaryota, archaea				Ribosomal_L19e
Ribosomal_L21e	PF01157			Ribosomal protein L21e	Eukaryota, archaea				Ribosomal_L21e
Ribosomal_L22	PF00237			Ribosomal protein L22p/L17e	Eukaryota, bacteria, archaea				Ribosomal_L22
Ribosomal_L23	PF00276			Ribosomal protein L23	Eukaryota, bacteria, archaea				Ribosomal_L23
Ribosomal_L23eN	PF03939	CL0107	KOW	Ribosomal protein L23, N-terminal domain	Eukaryota, bacteria				Ribosomal_L23eN
Ribosomal_L26	PF16906			Ribosomal proteins L26 eukaryotic, L24P archaeal	Eukaryota, archaea				Ribosomal_L26
Ribosomal_L28e	PF01778	CL0575	EFTPs	Ribosomal L28e protein family	Eukaryota				Ribosomal_L28e
Ribosomal_L3	PF00297			Ribosomal protein L3	Eukaryota, bacteria, archaea				Ribosomal_L3
Ribosomal_L32e	PF01655	CL0575	EFTPs	Ribosomal protein L32	Eukaryota, archaea				Ribosomal_L32e
Ribosomal_L35Ae	PF01247			Ribosomal protein L35Ae	Eukaryota, archaea				Ribosomal_L35Ae
Ribosomal_L6	PF00347	CL0101	PELOTA	Ribosomal protein L6	Eukaryota, bacteria, archaea				Ribosomal_L7Ae
Ribosomal_L7Ae	PF01248	CL0303	H2TH	Ribosomal protein L7Ae/L30e/S12e/Gadd45 family	Eukaryota, bacteria, archaea				Ribosomal_S13
Ribosomal_S13	PF00416			Ribosomal protein S13/S18	Eukaryota, bacteria, archaea				Ribosomal_S24e
Ribosomal_S24e	PF01282			Ribosomal protein S24e	Eukaryota, archaea				Ribosomal_S26e
Ribosomal_S26e	PF01283	CL0167	Zn_Beta_Ribbon	Ribosomal protein S26e	Eukaryota, archaea
Ribosomal_S27e	PF01667			Ribosomal protein S27	Eukaryota, bacteria, archaea				Ribosomal_S27e
Ribosomal_S3Ae	PF01015	CL0492	S4	Ribosomal S3Ae family	Eukaryota, archaea				Ribosomal_S3Ae
Ribosomal_S4	PF00163	CL0196	DSRM	Ribosomal protein S4/S9 N-terminal domain	Eukaryota, bacteria, archaea				Ribosomal_S4
Ribosomal_S5	PF00333	CL0329	S5	Ribosomal protein S5, N-terminal domain	Eukaryota, bacteria, archaea				Ribosomal_S5
Ribosomal_S5_C	PF03719			Ribosomal protein S5, C-terminal domain	Eukaryota, bacteria, archaea				Ribosomal_S5_C
Ribosomal_S7	PF00177	CL0652	S24e_L23_L15e	Ribosomal protein S7p/S5e	Eukaryota, bacteria, archaea				Ribosomal_S7
Ribosomal_S7e	PF01251			Ribosomal protein S7e	Eukaryota				Ribosomal_S7e
RIC3	PF15361			Resistance to inhibitors of cholinesterase homologue 3	Metazoa				RIC3
Rif1_N	PF12231			Rap1-interacting factor 1 N terminal	Eukaryota				Rif1_N
RING_CBP-p300	PF06001	CL0016	PKinase	CREB-binding protein/p300, atypical RING domain	Metazoa				RING_CBP-p300
RIO1	PF01163			RIO1 family	Eukaryota, bacteria, archaea				RIO1
RL10P_insert	PF17777	CL0344	4Fe-4S	Insertion domain in 60S ribosomal protein L10P	Eukaryota, archaea				RL10P_insert
RLI	PF04068			Possible Fer4-like domain in RNase L inhibitor, RLI	Eukaryota, archaea				RLI
RLL	PF10036			RNA transcription, translation and transport factor protein	Eukaryota				RLL
RNA_pol_A_bac	PF01000			RNA polymerase Rpb3/RpoA insert domain	Eukaryota, bacteria, archaea				RNA_pol_A_bac
RNA_pol_Rpa2_4	PF06883			RNA polymerase I, Rpa2 specific domain	Eukaryota				RNA_pol_Rpa2_4
RNA_pol_Rpb1_1	PF04997			RNA polymerase Rpb1, domain 1	Eukaryota, bacteria, archaea, viruses				RNA_pol_Rpb1_1
RNA_pol_Rpb1_2	PF00623			RNA polymerase Rpb1, domain 2	Eukaryota, bacteria, archaea, viruses				RNA_pol_Rpb1_2
RNA_pol_Rpb1_3	PF04983			RNA polymerase Rpb1, domain 3	Eukaryota, bacteria, archaea, viruses				RNA_pol_Rpb1_3
RNA_pol_Rpb1_4	PF05000			RNA polymerase Rpb1, domain 4	Eukaryota, bacteria, archaea, viruses				RNA_pol_Rpb1_4
RNA_pol_Rpb1_5	PF04998			RNA polymerase Rpb1, domain 5	Eukaryota, bacteria, archaea, viruses				RNA_pol_Rpb1_5
RNA_pol_Rpb1_R	PF05001			RNA polymerase Rpb1 C-terminal repeat	Eukaryota				RNA_pol_Rpb1_R
RNA_pol_Rpb2_1	PF04563			RNA polymerase beta subunit	Eukaryota, bacteria, archaea, viruses				RNA_pol_Rpb2_1
RNA_pol_Rpb2_3	PF04565	CL0410	LEF-8-like	RNA polymerase Rpb2, domain 3	Eukaryota, bacteria, archaea, viruses				RNA_pol_Rpb2_3
RNA_pol_Rpb2_6	PF00562			RNA polymerase Rpb2, domain 6	Eukaryota, bacteria, archaea, viruses				RNA_pol_Rpb2_6
RNA_pol_Rpb2_7	PF04560			RNA polymerase Rpb2, domain 7	Eukaryota, bacteria, archaea, viruses				RNA_pol_Rpb2_7
RNA_pol_Rpb5_C	PF01191	CL0236	PDDEXK	RNA polymerase Rpb5, C-terminal domain	Eukaryota, archaea, viruses				RNA_pol_Rpb5_C
RNA_pol_Rpb5_N	PF03871			RNA polymerase Rpb5, N-terminal domain	Eukaryota, viruses				RNA_pol_Rpb5_N
RNA_pol_Rpb6	PF01192	CL0662	Triple_barrel	RNA polymerase Rpb6	Eukaryota, bacteria, archaea				RNA_pol_Rpb6
RNase_H2_suC	PF08615	CL0034	Amidohydrolase	Ribonuclease H2 non-catalytic subunit (Ylr154p-like)	Eukaryota				RNase_H2_suC
RNase_P_p30	PF01876	CL0219	RNase_H	RNase P subunit p30	Eukaryota, archaea				RNase_P_p30
RNase_T	PF00929			Exonuclease	Eukaryota, bacteria, viruses				RNase_T
RnaseA	PF00074	CL0431	PF	Pancreatic ribonuclease	Chordata				RnaseA
Robl_LC7	PF03259	CL0023	P-loop_NTPase	Roadblock/LC7 domain	Eukaryota, bacteria, archaea				Robl_LC7
Roc	PF08477			Ras of Complex, Roc, domain of DAPkinase	Eukaryota, bacteria, archaea				Roc
Rootletin	PF15035	CL0123	HTH	Ciliary rootlet component, centrosome cohesion	Metazoa				Rootletin
ROQ_II	PF18386	CL0123	HTH	Roquin II domain	Metazoa				ROQ_II
RPA_C	PF08784			Replication protein A C terminal	Eukaryota, bacteria, archaea				RPA_C
RPAP2_Rtr1	PF04181			Rtr1/RPAP2 family	Eukaryota				RPAP2_Rtr1
RPEL	PF02755	CL0020	TPR	RPEL repeat	Metazoa, fungi				RPEL
RPN7	PF10602	CL0221	RRM	26S proteasome subunit RPN7	Eukaryota				RPN7
RRM_1	PF00076	CL0221	RRM	RNA recognition motif. (a.k.a. RRM, RBD, or RNP domain)	Eukaryota, bacteria				RRM_1
RRM_3	PF08777			RNA binding motif	Eukaryota				RRM_3
RRM_4	PF10598			RNA recognition motif of the spliceosomal PrP8	Eukaryota				RRM_4
RRN3	PF05327			RNA polymerase I specific transcription initiation factor RRN3	Eukaryota				RRN3
Rrp15p	PF07890			Rrp15p	Eukaryota				Rrp15p
RSB_motif	PF16294	CL0459	BRCT-like	RNSP1-SAP18 binding (RSB) motif	Eukaryota				RSB_motif
RTT107_BRCT_5	PF16770			Regulator of Ty1 transposition protein 107 BRCT domain	Eukaryota				RTT107_BRCT_5
Rubis-subs-bind	PF09273			Rubisco LSMT substrate-binding	Eukaryota				Rubis-subs-bind
RUN	PF02759	CL0073	P53-like	RUN domain	Eukaryota				RUN
Runt	PF00853			Runt domain	Metazoa				Runt
RunxI	PF08504	CL0021	OB	Runx inhibition domain	Chordata				RunxI
S1	PF00575	CL0123	HTH	S1 RNA binding domain	Eukaryota, bacteria, archaea				S1
S10_plectin	PF03501	CL0492	S4	Plectin/S10 domain	Eukaryota				S10_plectin
S4	PF01479			S4 domain	Eukaryota, bacteria, archaea				S4
SAB	PF04382	CL0123	HTH	SAB domain	Chordata				SAB
SAC3_GANP	PF03399	CL0178	PUA	SAC3/GANP family	Eukaryota				SAC3_GANP
SAD_SRA	PF02182	CL0202	GBD	SAD/SRA domain	Eukaryota, bacteria				Sad1_UNC
Sad1_UNC	PF07738			Sad1 / UNC-like C-terminal	Eukaryota				SAD_SRA
Saf4_Yju2	PF04502			Saf4/Yju2 protein	Eukaryota				Saf4_Yju2
SAICAR_synt	PF01259	CL0003	SAM	SAICAR synthetase	Eukaryota, bacteria, viruses				SAICAR_synt
SAM_1	PF00536	CL0003	SAM	SAM domain (Sterile alpha motif)	Eukaryota, bacteria				SAM_1
SAM_2	PF07647	CL0003	SAM	SAM domain (Sterile alpha motif)	Eukaryota				SAM_2
SAM_3	PF18016	CL0003	SAM	SAM domain (Sterile alpha motif)	Eukaryota				SAM_3
SAM_PNT	PF02198			Sterile alpha motif (SAM)/Pointed domain	Metazoa				SAM_PNT
Sam68-YY	PF16568	CL0123	HTH	Tyrosine-rich domain of Sam68	Chordata				Sam68-YY
SANT_DAMP1_like	PF16282	CL0306	HeH	SANT/Myb-like domain of DAMP1	Eukaryota				SANT_DAMP1_like
SAP	PF02037			SAP domain	Eukaryota, bacteria, viruses				SAP
SART-1	PF03343	CL0148	Viral_Gag	SART-1 family	Eukaryota				SART-1
SCAN	PF02023			SCAN domain	Metazoa				SCAN
SDE2_2C	PF13297	CL0335	FumRed-TM	Replication stress response SDE2 C-terminal	Eukaryota				SDE2_2C
Sdh_cyt	PF01127			Succinate dehydrogenase/Fumarate reductase transmembrane subunit	Eukaryota, bacteria, archaea				Sdh_cyt
SEA	PF01390			SEA domain	Metazoa				SEA
Sec23_BS	PF08033			Sec23/Sec24 beta-sandwich domain	Eukaryota				Sec23_BS
Sec23_helical	PF04815	CL0128	vWA-like	Sec23/Sec24 helical domain	Eukaryota				Sec23_helical
Sec23_trunk	PF04811	CL0295	Vps51	Sec23/Sec24 trunk domain	Eukaryota				Sec23_trunk
Sec6	PF06046			Exocyst complex component Sec6	Eukaryota				Sec6
Sec63	PF02889			Sec63 Brl domain	Eukaryota, archaea				Sec63
Sec7	PF01369			Sec7 domain	Eukaryota				Sec7
Sec7_N	PF12783	CL0023	P-loop_NTPase	Guanine nucleotide exchange factor in Golgi transport N-terminal	Eukaryota				Sec7_N
Septin	PF00735			Septin	Eukaryota				Septin
Serine_rich	PF08824			Serine rich protein interaction domain	Metazoa				Serine_rich
Serpin	PF00079	CL0282	Serum_albumin	Serpin (serine protease inhibitor)	Eukaryota, bacteria, viruses				Serpin
Serum_albumin	PF00273			Serum albumin family	Chordata				Serum_albumin
SET	PF00856			SET domain	Chordata				SET
SF1-HH	PF16275			Splicing factor 1 helix-hairpin domain	Eukaryota, bacteria				SF1-HH
SF3A2	PF16835			Pre-mRNA-splicing factor SF3a complex subunit 2 (Prp11)	Eukaryota				SF3A2
SF3A3	PF16837			Pre-mRNA-splicing factor SF3A3, of SF3a complex, Prp9	Eukaryota				SF3A3
SF3a60_bindingd	PF12108	CL0361	C2H2-zf	Splicing factor SF3a60 binding domain	Eukaryota				SF3a60_bindingd
SF3a60_Prp9_C	PF11931	CL0462	TPA-repeat	SF3a60/Prp9 C-terminal	Eukaryota				SF3a60_Prp9_C
SF3b1	PF08920			Splicing factor 3B subunit 1	Eukaryota				SF3b1
SF3b10	PF07189			Splicing factor 3B subunit 10 (SF3b10)	Eukaryota				SF3b10
SFXNs	PF03820			Sideroflexins	Eukaryota				SFXNs
SGTA_dimer	PF16546	CL0541	SH2-like	Homodimerisation domain of SGTA	Eukaryota				SGTA_dimer
SH2	PF00017	CL0541	SH2-like	SH2 domain	Eukaryota				SH2
SH2_2	PF14633	CL0010	SH3	SH2 domain	Eukaryota
SH3_1	PF00018	CL0010	SH3	SH3 domain	Opisthokonta				SH3_1
SH3_10	PF17902	CL0010	SH3	SH3 domain	Metazoa				SH3_10
SH3_12	PF18129	CL0010	SH3	Xrn1 SH3-like domain	Eukaryota
SH3_15	PF18346	CL0010	SH3	Mind bomb SH3 repeat domain	Metazoa, choanoflagellida				SH3_15
SH3_19	PF18597	CL0010	SH3	Myosin X N-terminal SH3 domain	Metazoa, choanoflagellida				SH3_19
SH3_2	PF07653	CL0010	SH3	Variant SH3 domain	Eukaryota, bacteria				SH3_2
SH3_3	PF08239	CL0010	SH3	Bacterial SH3 domain	Eukaryota, bacteria
SH3_9	PF14604			Variant SH3 domain	Eukaryota				SH3_9
SH3-RhoG_link	PF16609			SH3-RhoGEF linking unstructured region	Metazoa				SH3-RhoG_link
SH3-WW_linker	PF16618	CL0172	Thioredoxin	Linker region between SH3 and WW domains on ARHGAP12	Chordata				SH3-WW_linker
SH3BGR	PF04908	CL0020	TPR	SH3-binding, glutamic acid-rich protein	Eukaryota				SH3BGR
SHNi-TPR	PF10516			SHNi-TPR	Eukaryota, bacteria				SHNi-TPR
SHR-BD	PF06650	CL0192	GPCR_A	SHR-binding domain of vacuolar-sorting associated protein 13	Eukaryota				SHR-BD
SID-1_RNA_chan	PF13965			dsRNA-gated channel SID-1	Eukaryota				SID-1_RNA_chan
SIP1	PF04938	CL0085	FAD_DHS	Survival motor neuron (SMN) interacting protein 1 (SIP1)	Eukaryota				SIP1
SIR2	PF02146			Sir2 family	Eukaryota, bacteria, archaea, viruses				SIR2
SIX1_SD	PF16878	CL0123	HTH	Transcriptional regulator, SIX1, N-terminal SD domain	Metazoa				SIX1_SD
Ski_Sno	PF02437			SKI/SNO/DAC family	Metazoa				Ski_Sno
SKIP_SNW	PF02731			SKIP/SNW domain	Eukaryota				SKIP_SNW
Skp1	PF01466	CL0033	POZ	Skp1 family, dimerisation domain	Eukaryota				Skp1
Skp1_POZ	PF03931	CL0072	Ubiquitin	Skp1 family, tetramerisation domain	Eukaryota				Skp1_POZ
SLBB	PF10531			SLBB domain	Eukaryota, bacteria				SLBB
SLED	PF12140	CL0123	HTH	SLED domain	Metazoa				SLED
SLIDE	PF09111			SLIDE	Eukaryota				SLIDE
SLY	PF12485	CL0023	P-loop_NTPase	Lymphocyte signaling adaptor protein	Chordata
SMC_N	PF02463	CL0049	Tudor	RecF/RecN/SMC N terminal domain	Eukaryota, bacteria, archaea				SMC_N
SMN	PF06003			Survival motor neuron protein (SMN)	Eukaryota				SMN
Smoothelin	PF12510			Smoothelin cytoskeleton protein	Metazoa				Smoothelin
SnAC	PF14619			Snf2-ATP coupling, chromatin remodelling complex	Eukaryota				SnAC
SNCAIP_SNCA_bd	PF16700	CL0062	APC	Synphilin-1 alpha-Synuclein-binding domain	Chordata
SNF	PF00209	CL0023	P-loop_NTPase	Sodium:neurotransmitter symporter family	Eukaryota, bacteria, archaea				SNF
SNF2-rel_dom	PF00176			SNF2-related domain	Eukaryota, bacteria, archaea, viruses				SNF2-rel_dom
SNF5	PF04855	CL0235	PspA	SNF5 / SMARCB1 / INI1	Eukaryota				SNF5
Snf7	PF03357			Snf7	Eukaryota				Snf7
SOCS	PF12610	CL0642	SOCS_box	Suppressor of cytokine signalling	Chordata
SOCS_box	PF07525			SOCS box	Metazoa				SOCS_box
Sod_Cu	PF00080			Copper/zinc superoxide dismutase (SODC)	Eukaryota, bacteria, viruses				Sod_Cu
Sof1	PF04158			Sof1-like domain	Eukaryota
Sorb	PF02208			Sorbin homologous domain	Metazoa				Sorb
Sororin	PF09666			Sororin protein	Metazoa				Sororin
SOXp	PF12336			SOX transcription factor	Metazoa				SOXp
SPAR_C	PF11881			C-terminal domain of SPAR protein	Metazoa				SPAR_C
Spectrin	PF00435			Spectrin repeat	Metazoa				Spectrin
Spectrin_like	PF18373			Spectrin like domain	Chordata				Spectrin_like
SPEG_u2	PF16650			Unstructured region on SPEG complex protein	Chordata				SPEG_u2
SPIN90_LRD	PF09431	CL0616	SPOC	SPIN90/Ldb17, leucine-rich domain	Eukaryota				SPIN90_LRD
SPOC	PF07744			SPOC domain	Eukaryota				SPOC
Sprouty	PF05210	CL0004	Concanavalin	Sprouty protein (Spry)	Metazoa				Sprouty
SPRY	PF00622			SPRY domain	Eukaryota				SPRY
SPT6_acidic	PF14632			Acidic N-terminal SPT6	Eukaryota
SRC-1	PF08832	CL0550	SRCR	Steroid receptor coactivator	Chordata				SRC-1
SRCR	PF00530	CL0550	SRCR	Scavenger receptor cysteine-rich domain	Eukaryota				SRCR
SRF-TF	PF15494			Scavenger receptor cysteine-rich domain	Metazoa				SRF-TF
SRP40_C	PF05022	CL0021	OB	SRP40, C-terminal domain	Eukaryota				SRP40_C
SSB	PF00436			Single-strand binding protein family	Eukaryota, bacteria, viruses				SSB
SSXT	PF05030			SSXT protein (N-terminal region)	Eukaryota				SSXT
STAC2_u1	PF16664	CL0020	TPR	Unstructured on SH3 and cysteine-rich domain-containing protein 2	Chordata
STAG	PF08514	CL0209	Bet_v_1_like	STAG domain	Eukaryota				STAG
START	PF01852			START domain	Eukaryota, bacteria				START
STAT_alpha	PF01017	CL0073	P53-like	STAT protein, all-alpha domain	Metazoa				STAT_alpha
STAT_bind	PF02864			STAT protein, DNA binding domain	Metazoa				STAT_bind
STAT_int	PF02865			STAT protein, protein interaction domain	Metazoa				STAT_int
STAT1_TAZ2bind	PF12162			STAT1 TAZ2 binding domain	Chordata				STAT1_TAZ2bind
STAT2_C	PF12188			Signal transducer and activator of transcription 2 C terminal	Mammalia
STAT6_C	PF14596	CL0196	DSRM	STAT6 C-terminal	Mammalia
Staufen_C	PF16482	CL0115	Steroid_dh	Staufen C-terminal domain	Metazoa				Staufen_C
Steroid_dh	PF02544	CL0322	RND_permease	3-oxo-5-alpha-steroid 4-dehydrogenase	Eukaryota, bacteria				Steroid_dh
Sterol-sensing	PF12349			Sterol-sensing domain of SREBP cleavage-activation	Eukaryota, bacteria
STPPase_N	PF16891			Serine-threonine protein phosphatase N-terminal domain	Eukaryota				STPPase_N
Striatin	PF08232			Striatin family	Eukaryota
Strumpellin	PF10266	CL0023	P-loop_NTPase	Hereditary spastic paraplegia protein strumpellin	Eukaryota				Strumpellin
Sulfotransfer_3	PF13469			Sulfotransferase family	Eukaryota, bacteria				Sulfotransfer_3
Surp	PF01805	CL0001	EGF	Surp module	Eukaryota				Surp
Sushi	PF00084			Sushi repeat (SCR repeat)	Metazoa, choanoflagellida, viruses				Sushi
SWIB	PF02201	CL0123	HTH	SWIB/MDM2 domain	Eukaryota, bacteria, viruses				SWIB
SWIRM	PF04433			SWIRM domain	Eukaryota				SWIRM
SWIRM-assoc_1	PF16495			SWIRM-associated region 1	Eukaryota				SWIRM-assoc_1
SWIRM-assoc_2	PF16496			SWIRM-associated domain at the N-terminal	Eukaryota				SWIRM-assoc_2
SWIRM-assoc_3	PF16498	CL0031	Phosphatase	SWIRM-associated domain at the C-terminal	Metazoa				SWIRM-assoc_3
Syja_N	PF02383			SacI homology domain	Eukaryota				Syja_N
Synaphin	PF05835	CL0483	PreATP-grasp	Synaphin protein	Eukaryota				Synaphin
Synapsin	PF02078	CL0179	ATP-grasp	Synapsin, N-terminal domain	Eukaryota				Synapsin
Synapsin_C	PF02750			Synapsin, ATP binding domain	Eukaryota, bacteria				Synapsin_C
Synapsin_N	PF10581			Synapsin N-terminal	Metazoa				Synapsin_N
Synuclein	PF01387			Synuclein	Eukaryota, bacteria				Synuclein
TAD2	PF18521	CL0012	Histone	Transactivation domain 2	Primates				TAD2
TAF	PF02969	CL0020	TPR	TATA box binding protein associated factor (TAF)	Eukaryota				TAF
TAF6_C	PF07571	CL0012	Histone	TAF6 C-terminal HEAT repeat domain	Eukaryota				TAF6_C
TAFII28	PF04719			hTAFII28-like protein conserved region	Eukaryota				TAFII28
Takusan	PF04822	CL0705	VBS-like	Takusan	Metazoa
Talin_middle	PF09141			Talin, middle domain	Opisthokonta				Talin_middle
TAN	PF11640			Telomere-length maintenance and DNA damage repair	Eukaryota				TAN
Tankyrase_bdg_C	PF15327	CL0221	RRM	Tankyrase binding protein C terminal domain	Metazoa				Tankyrase_bdg_C
Tap-RNA_bind	PF09162			Tap, RNA-binding	Metazoa				Tap-RNA_bind
TASL	PF15133			TLR adaptor interacting with SLC15A4 on the lysosome	Chordata				TASL
TB	PF00683			TB domain	Metazoa				TB
TBD	PF12845			TBD domain	Chordata				TBD
TBK1_CCD1	PF18394	CL0072	Ubiquitin	TANK-binding kinase 1 coiled-coil domain 1	Metazoa				TBK1_CCD1
TBK1_ULD	PF18396	CL0407	TBP-like	TANK binding kinase 1 ubiquitin-like domain	Metazoa				TBK1_ULD
TBP	PF00352			Transcription factor TFIID (or TATA-binding protein, TBP)	Metazoa				TBP
Tcell_CD4_C	PF12104			T cell CD4 receptor C terminal region	Eukaryota				Tcell_CD4_C
Tcp11	PF05794			T-complex protein 11	Eukaryota, archaea, viruses				Tcp11
TCR_zetazeta	PF11628	CL0080	Beta-tent	T-cell surface glycoprotein CD3 zeta chain	Chordata				TCR_zetazeta
TCTP	PF00838			Translationally controlled tumour protein	Eukaryota				TCTP
TDP43_N	PF18694	CL0123	HTH	Transactive response DNA-binding protein N-terminal domain	Metazoa, choanoflagellida				TDP43_N
TEA	PF01285	CL0059	6_Hairpin	TEA/ATTS domain	Metazoa, fungi				TEA
TED_complement	PF07678			A-macroglobulin TED domain	Eukaryota, bacteria				TED_complement
TEP1_N	PF05386	CL0029	Cupin	TEP1 N-terminal domain	Mammalia				Telethonin
Tet_JBP	PF12851	CL0347	Tetraspannin	Oxygenase domain of the 2OGFeDO superfamily	Eukaryota				Tet_JBP
Tetraspanin	PF00335			Tetraspanin family	Eukaryota				Tetraspanin
TF_AP-2	PF03299	CL0167	Zn_Beta_Ribbon	Transcription factor AP-2	Metazoa				TF_AP-2
TF_Zn_Ribbon	PF08271	CL0123	HTH	TFIIB zinc-binding	Eukaryota, bacteria, archaea
TFA2_Winged_2	PF18121	CL0065	Cyclin	TFA2 Winged helix domain 2	Eukaryota				TFA2_Winged_2
TFIIB	PF00382	CL0012	Histone	Transcription factor TFIIB repeat	Eukaryota, archaea, viruses				TFIIB
TFIID_30kDa	PF03540			Transcription initiation factor TFIID 23-30kDa subunit	Eukaryota				TFIID_30kDa
TFIID_NTD2	PF04494	CL0123	HTH	WD40 associated region in TFIID subunit, NTD2 domain	Eukaryota				TFIID_NTD2
TFIIE_alpha	PF02002	CL0123	HTH	TFIIE alpha subunit	Eukaryota, archaea, viruses				TFIIE_alpha
TFIIE_beta	PF02186			TFIIE beta subunit core domain	Eukaryota				TFIIE_beta
TFIIE-A_C	PF11521	CL0123	HTH	C-terminal general transcription factor TFIIE alpha	Eukaryota				TFIIE-A_C
TFIIF_alpha	PF05793			Transcription initiation factor IIF, alpha subunit (TFIIF-alpha)	Eukaryota				TFIIF_alpha
TFIIIC_delta	PF12657			Transcription factor IIIC subunit delta N-term	Eukaryota				TFIIIC_delta
TFIIS_M	PF07500	CL0079	Cystine-knot	Transcription factor S-II (TFIIS), central domain	Eukaryota				TFIIS_M
TGF_beta	PF00019	CL0055	Nucleoplasmin	Transforming growth factor beta like domain	Metazoa				TGF_beta
TGFb_propeptide	PF00688	CL0072	Ubiquitin	TGF-beta propeptide	Eukaryota, bacteria				TGFb_propeptide
TGS	PF02824			TGS domain	Eukaryota, bacteria, archaea				TGS
THAP	PF05485	CL0116	Calycin	THAP domain	Metazoa				THAP
THAP4_heme-bd	PF08768			THAP4-like, heme-binding beta-barrel domain	Eukaryota, bacteria				THAP4_heme-bd
THB	PF18362	CL0603	AA_dh_N	Tri-helix bundle domain	Metazoa				THB
THF_DHG_CYH	PF00763	CL0063	NADP_Rossmann	Tetrahydrofolate dehydrogenase/cyclohydrolase, catalytic domain	Eukaryota, bacteria, archaea				THF_DHG_CYH
THF_DHG_CYH_C	PF02882	CL0063	NADP_Rossmann	Tetrahydrofolate dehydrogenase/cyclohydrolase, NAD(P)-binding domain	Eukaryota, bacteria, archaea				THF_DHG_CYH_C
ThiF	PF00899	CL0028	AB_hydrolase	ThiF family	Eukaryota, bacteria, archaea				ThiF
Thioesterase	PF00975	CL0046	Thiolase	Thioesterase domain	Eukaryota, bacteria				Thioesterase
Thiolase_C	PF02803	CL0046	Thiolase	Thiolase, C-terminal domain	Eukaryota, bacteria, archaea				Thiolase_C
Thiolase_N	PF00108	CL0172	Thioredoxin	Thiolase, N-terminal domain	Eukaryota, bacteria, archaea				Thiolase_N
Thioredoxin	PF00085	CL0172	Thioredoxin	Thioredoxin	Eukaryota, bacteria, archaea				Thioredoxin
Thioredoxin_16	PF18569	CL0172	Thioredoxin	Thioredoxin-like domain	Metazoa, choanoflagellida				Thioredoxin_16
Thioredoxin_6	PF13848	CL0172	Thioredoxin	Thioredoxin-like domain	Eukaryota				Thioredoxin_6
Thioredoxin_7	PF13899			Thioredoxin-like	Eukaryota, bacteria, archaea				Thioredoxin_7
THRAP3_BCLAF1	PF15440	CL0306	HeH	THRAP3/BCLAF1 family	Chordata				THRAP3_BCLAF1
Thymopoietin	PF08198			Thymopoietin protein	Metazoa				Thymopoietin
Thymosin	PF01290			Thymosin beta-4 family	Eukaryota, bacteria				Thymosin
Thyroglobulin_1	PF00086			Thyroglobulin type-1 repeat	Metazoa				Thyroglobulin_1
Tiam_CC_Ex	PF18385	CL0159	E-set	T-lymphoma invasion and metastasis CC-Ex domain	Metazoa
TIG_SUH	PF20144			TIG domain	Eukaryota, bacteria				TIG_SUH
TINF2_N	PF14973			TERF1-interacting nuclear factor 2 N-terminus	Metazoa				TINF2_N
TIP_N	PF12457	CL0020	TPR	Tuftelin interacting protein N terminal	Eukaryota				TIP120
TIP120	PF08623	CL0023	P-loop_NTPase	TATA-binding protein interacting (TIP20)	Eukaryota				TIP49
TIP49	PF06068	CL0671	AAA_lid	TIP49 P-loop domain	Eukaryota, archaea				TIP49_C
TIP49_C	PF17856	CL0319	SHS2	TIP49 AAA-lid domain	Eukaryota, archaea				TIP_N
TIR	PF01582	CL0173	STIR	TIR domain	Eukaryota				TIR
Titin_Z	PF09042			Titin Z	Chordata				Titin_Z
TK	PF00265			Thymidine kinase	Eukaryota, bacteria, archaea, viruses				TK
TLE_N	PF03920			Groucho/TLE N-terminal Q-rich domain	Metazoa				TLE_N
TMEM220	PF15071			Transmembrane family 220, helix	Eukaryota, bacteria				TMEM220
Tmemb_cc2	PF10267	CL0100	C1q_TNF	Predicted transmembrane and coiled-coil 2 protein	Metazoa				Tmemb_cc2
TNF	PF00229	CL0607	TNF_receptor	TNF(Tumour Necrosis Factor) family	Metazoa				TNF
TNFR_c6	PF00020			TNFR/NGFR cysteine-rich region	Eukaryota, viruses				TNFR_c6
Tnp_22_dsRBD	PF17490	CL0172	Thioredoxin	L1 transposable element dsRBD-like domain	Eukaryota, bacteria				Tnp_22_dsRBD
Tom37	PF10568			Outer mitochondrial membrane transport complex protein	Eukaryota				Tom37
TPH	PF13868	CL0021	OB	Trichohyalin-plectin-homology domain	Eukaryota				TPH
TPP1	PF10341	CL0020	TPR	Shelterin complex subunit, TPP1/ACD	Eukaryota				TPP1
TPR_1	PF00515	CL0020	TPR	Tetratricopeptide repeat	Eukaryota, bacteria, archaea				TPR_1
TPR_11	PF13414	CL0020	TPR	TPR repeat	Eukaryota, bacteria, archaea				TPR_11
TPR_12	PF13424	CL0020	TPR	Tetratricopeptide repeat	Eukaryota, bacteria, archaea				TPR_12
TPR_17	PF13431	CL0020	TPR	Tetratricopeptide repeat	Eukaryota, bacteria, archaea				TPR_17
TPR_7	PF13176	CL0020	TPR	Tetratricopeptide repeat	Eukaryota, bacteria, archaea				TPR_7
TPR_8	PF13181			Tetratricopeptide repeat	Eukaryota, bacteria, archaea				TPR_8
TPR_MLP1_2	PF07926			TPR/MLP1/MLP2-like protein	Eukaryota				TPR_MLP1_2
TPX2	PF06886			Targeting protein for Xklp2 (TPX2) domain	Eukaryota				TPX2
Tra1_central	PF20175			Tra1 HEAT repeat central region	Eukaryota				Tra1_central
Tra1_ring	PF20206	CL0020	TPR	Tra1 HEAT repeat ring region	Eukaryota				Tra1_ring
TRADD_N	PF09034			TRADD, N-terminal domain	Chordata				TRADD_N
TRAF_BIRC3_bd	PF16673			TNF receptor-associated factor BIRC3 binding domain	Metazoa				TRAF_BIRC3_bd
TRAF6_Z2	PF18048	CL0389	TRAF	TNF receptor-associated factor 6 zinc finger 2	Chordata				TRAF6_Z2
TRAM_LAG1_CLN8	PF03798			TLC domain	Eukaryota				TRAM_LAG1_CLN8
Transket_pyr	PF02779	CL0254	THDP-binding	Transketolase, pyrimidine binding domain	Eukaryota, bacteria, archaea				Transket_pyr
Transketolase_C	PF02780	CL0591	TKC_like	Transketolase, C-terminal domain	Eukaryota, bacteria, archaea				Transketolase_C
Transposase_22	PF02994	CL0221	RRM	L1 transposable element RBD-like domain	Eukaryota, archaea				Transposase_22
Transthyretin	PF00576	CL0287	Transthyretin	HIUase/Transthyretin family	Eukaryota, bacteria, archaea				Transthyretin
Treacle	PF03546			Treacher Collins syndrome protein Treacle	Eukaryota				Treacle
Trimer_CC	PF08954			Trimerisation motif	Chordata				Trimer_CC
TrkA_TMD	PF18613			Tyrosine kinase receptor A trans-membrane domain	Chordata				TrkA_TMD
tRNA_anti-codon	PF01336	CL0021	OB	OB-fold nucleic acid binding domain	Eukaryota, bacteria, archaea				tRNA_anti-codon
tRNA_synt_1c_R1	PF04558	CL0279	GatB_YqeY	Glutaminyl-tRNA synthetase, non-specific RNA binding region part 1	Eukaryota				tRNA_synt_1c_R1
tRNA_synt_1c_R2	PF04557			Glutaminyl-tRNA synthetase, non-specific RNA binding region part 2	Eukaryota				tRNA_synt_1c_R2
tRNA_synthFbeta	PF17759	CL0040	tRNA_synt_II	Phenylalanyl tRNA synthetase beta chain CLM domain	Eukaryota, bacteria, archaea				tRNA_synthFbeta
tRNA-synt_1	PF00133	CL0039	HUP	tRNA synthetases class I (I, L, M and V)	Eukaryota, bacteria, archaea				tRNA-synt_1
tRNA-synt_1c	PF00749	CL0039	HUP	tRNA synthetases class I (E and Q), catalytic domain	Eukaryota, bacteria, archaea				tRNA-synt_1c
tRNA-synt_1c_C	PF03950			tRNA synthetases class I (E and Q), anti-codon binding domain	Eukaryota, bacteria, archaea				tRNA-synt_1c_C
tRNA-synt_2	PF00152	CL0040	tRNA_synt_II	tRNA synthetases class II (D, K and N)	Eukaryota, bacteria, archaea				tRNA-synt_2
tRNA-synt_2b	PF00587	CL0040	tRNA_synt_II	tRNA synthetase class II core domain (G, H, P, S and T)	Eukaryota, bacteria, archaea				tRNA-synt_2b
Tropomodulin	PF03250			Tropomodulin	Metazoa				Tropomodulin
Tropomyosin	PF00261	CL0452	Tropomyosin-lke	Tropomyosin	Eukaryota, bacteria				Tropomyosin
Troponin	PF00992			Troponin	Metazoa				Troponin
Troponin-I_N	PF11636			Troponin I residues 1-32	Chordata				Troponin-I_N
TROVE	PF05731			TROVE domain	Eukaryota, bacteria, viruses
TRP_2	PF08344			Transient receptor ion channel II	Metazoa				TRP_2
TruD	PF01142	CL0649	PseudoU_synth	tRNA pseudouridine synthase D (TruD)	Eukaryota, bacteria, archaea				TruD
Trypsin	PF00089	CL0124	Peptidase_PA	Trypsin	Eukaryota, bacteria				Trypsin
Trypsin_2	PF13365	CL0124	Peptidase_PA	Trypsin-like peptidase domain	Eukaryota, bacteria, archaea				Trypsin_2
Tsc35	PF15079			Testis-specific protein 35	Mammalia				Tsc35
TSP1_CCN	PF19035	CL0692	TSP1	CCN3 Nov like TSP1 domain	Eukaryota				TSP1_CCN
TTD	PF12148	CL0049	Tudor	Tandem tudor domain within UHRF1	Metazoa				TTD
Tubulin	PF00091	CL0566	Tubulin	Tubulin/FtsZ family, GTPase domain	Eukaryota, bacteria, archaea				Tubulin
Tubulin_C	PF03953	CL0442	Tubulin_C	Tubulin C-terminal domain	Eukaryota				Tubulin_C
Tubulin-binding	PF00418			Tau and MAP protein, tubulin-binding repeat	Metazoa, fungi				Tubulin-binding
Tudor_FRX1	PF18336	CL0049	Tudor	Fragile X mental retardation Tudor domain	Metazoa				Tudor_FRX1
Tudor-knot	PF11717	CL0049	Tudor	RNA binding activity-knot of a chromodomain	Eukaryota, bacteria				Tudor-knot
Tugs	PF17840	CL0072	Ubiquitin	Tethering Ubl4a to BAGS domain	Metazoa				Tugs
U-box	PF04564	CL0229	RING	U-box domain	Eukaryota, bacteria				U-box
U1snRNP70_N	PF12220	CL0221	RRM	U1 small nuclear ribonucleoprotein of 70kDa MW N terminal	Eukaryota				U1snRNP70_N
U5_2-snRNA_bdg	PF10597			U5-snRNA binding site 2 of PrP8	Eukaryota				U5_2-snRNA_bdg
U6-snRNA_bdg	PF10596	CL0363	H-int	U6-snRNA interacting domain of PrP8	Eukaryota				U6-snRNA_bdg
UBA	PF00627	CL0214	UBA	UBA/TS-N domain	Eukaryota				UBA
UBA_4	PF14555	CL0214	UBA	UBA-like domain	Eukaryota				UBA_4
UBA_5	PF16577	CL0214	UBA	UBA domain	Metazoa				UBA_5
UBA_E1_SCCH	PF10585			Ubiquitin-activating enzyme, SCCH domain	Eukaryota				UBA_E1_SCCH
ubiquitin	PF00240	CL0072	Ubiquitin	Ubiquitin family	Eukaryota, bacteria, viruses				ubiquitin
Ubiquitin_2	PF14560	CL0072	Ubiquitin	Ubiquitin-like domain	Eukaryota				Ubiquitin_2
Ubiquitin_3	PF14836	CL0072	Ubiquitin	Ubiquitin-like domain	Eukaryota				Ubiquitin_3
UBX	PF00789	CL0072	Ubiquitin	UBX domain	Eukaryota				UBX
UCH	PF00443	CL0125	Peptidase_CA	Ubiquitin carboxyl-terminal hydrolase	Eukaryota				UCH
UCH_1	PF13423	CL0125	Peptidase_CA	Ubiquitin carboxyl-terminal hydrolase	Eukaryota				UCH_1
UCH_C	PF18031	CL0614	L27	Ubiquitin carboxyl-terminal hydrolases	Eukaryota				UCH_C
UCR_14kD	PF02271			Ubiquinol-cytochrome C reductase complex 14kD subunit	Eukaryota				UCR_14kD
UIM	PF02809	CL0702	UIM	Ubiquitin interaction motif	Eukaryota				UIM
ULD	PF16534	CL0072	Ubiquitin	Ubiquitin-like oligomerisation domain of SATB	Metazoa				ULD
UPA_2	PF17809			UPA domain	Metazoa
UPAR_LY6	PF00021	CL0117	uPAR_Ly6_toxin	u-PAR/Ly-6 domain	Metazoa				UPAR_LY6
UPF0552	PF10574			Arp2/3-interacting proteins Arpin	Eukaryota				UPF0552
UQ_con	PF00179	CL0208	UBC	Ubiquitin-conjugating enzyme	Eukaryota				UQ_con
Use1	PF09753			Membrane fusion protein Use1	Eukaryota				Use1
USP7_C2	PF14533	CL0072	Ubiquitin	Ubiquitin-specific protease C-terminal	Eukaryota				USP7_C2
USP7_ICP0_bdg	PF12436	CL0072	Ubiquitin	ICP0-binding domain of Ubiquitin-specific protease 7	Eukaryota, viruses				USP7_ICP0_bdg
Uteroglobin	PF01099	CL0370	Uteroglobin	Uteroglobin family	Metazoa				Uteroglobin
Utp12	PF04003			Dip2/Utp12 Family	Eukaryota
Utp13	PF08625			Utp13 specific WD40 associated domain	Eukaryota
UTP15_C	PF09384			UTP15 C terminal	Eukaryota
Utp21	PF04192			Utp21 specific WD40 associated putative domain	Eukaryota
V-set	PF07686	CL0011	Ig	Immunoglobulin V-set domain	Metazoa
VASP_tetra	PF08776			VASP tetramerisation domain	Eukaryota				VASP_tetra
VATC	PF18716	CL0229	RING	Vms1-associating treble clef domain	Eukaryota
VBS	PF08913	CL0705	VBS-like	Vinculin Binding Site	Metazoa, fungi				VBS
VCIP135_N	PF19437			VCIP135 N-terminal	Metazoa				VCIP135_N
VEFS-Box	PF09733			VEFS-Box of polycomb protein	Eukaryota				VEFS-Box
VEGF_C	PF14554			VEGF heparin-binding domain	Chordata				VEGF_C
VEGFR-2_TMD	PF17988			VEGFR-2 Transmembrane domain	Chordata				VEGFR-2_TMD
Vezatin	PF12632			Mysoin-binding motif of peroxisomes	Eukaryota				Vezatin
VHL	PF01847	CL0287	Transthyretin	VHL beta domain	Eukaryota, bacteria				VHL
VHL_C	PF17211	CL0642	SOCS_box	VHL box domain	Metazoa				VHL_C
VHP	PF02209			Villin headpiece domain	Eukaryota				VHP
VHS	PF00790	CL0009	ENTH_VHS	VHS domain	Eukaryota				VHS
Vinculin	PF01044	CL0705	VBS-like	Vinculin family	Eukaryota				Vinculin
VIR_N	PF15912			Virilizer, N-terminal	Eukaryota				VIR_N
VitD-bind_III	PF09164	CL0282	Serum_albumin	Vitamin D binding protein, domain III	Chordata				VitD-bind_III
VPS13	PF16908			Vacuolar sorting-associated protein 13, N-terminal	Eukaryota				VPS13
VPS13_C	PF16909			Vacuolar-sorting-associated 13 protein C-terminal	Eukaryota				VPS13_C
VPS13_mid_rpt	PF16910			Repeating coiled region of VPS13	Eukaryota				VPS13_mid_rpt
VPS9	PF03643	CL0135	Arrestin_N-like	Vacuolar protein sorting-associated protein 26	Eukaryota				VPS9
VWA	PF00092	CL0128	vWA-like	von Willebrand factor type A domain	Eukaryota, bacteria, archaea				VWA
VWC	PF00093	CL0451	FnI-like	von Willebrand factor type C domain	Metazoa				VWC
WAC_Acf1_DNA_bd	PF10537			ATP-utilising chromatin assembly and remodelling N-terminal	Eukaryota				WAC_Acf1_DNA_bd
WAP	PF00095			WAP-type (Whey Acidic Protein) 'four-disulfide core'	Metazoa				WAP
WASH_WAHD	PF11945			WAHD domain of WASH complex	Eukaryota, archaea				WASH_WAHD
Wbp11	PF09429			WW domain binding protein 11	Eukaryota				Wbp11
WD40	PF00400	CL0186	Beta_propeller	WD domain, G-beta repeat	Eukaryota, bacteria				WD40
WD40_4	PF16300	CL0186	Beta_propeller	Type of WD40 repeat	Eukaryota				WD40_4
WD40_alt	PF14077			Alternative WD40 repeat motif	Chordata
WGR	PF05406			WGR domain	Eukaryota, bacteria, viruses				WGR
WH1	PF00568	CL0266	PH	WH1 domain	Eukaryota				WH1
WH2	PF02205			WH2 motif	Eukaryota				WH2
WHAMM-JMY_N	PF15920			N-terminal of Junction-mediating and WASP homolog-associated	Metazoa				WHAMM-JMY_N
WHEP-TRS	PF00458	CL0600	S15_NS1	WHEP-TRS domain	Eukaryota				WHEP-TRS
WHIM1	PF15612			WSTF, HB1, Itc1p, MBD9 motif 1	Eukaryota				WHIM1
WIF	PF02019	CL0159	E-set	WIF domain	Metazoa				WIF
WSD	PF15613			Williams-Beuren syndrome DDT (WSD), D-TOX E motif	Eukaryota				WSD
Wtap	PF17098			WTAP/Mum2p family	Eukaryota				Wtap
WW	PF00397	CL0680	WW	WW domain	Eukaryota				WW
WW_FCH_linker	PF16623			Unstructured linker region between on GAS7 protein	Chordata				WW_FCH_linker
Xin	PF08043			Xin repeat	Chordata				Xin
Xlink	PF00193	CL0056	C_Lectin	Extracellular link domain	Metazoa				Xlink
XPC-binding	PF09280			XPC-binding domain	Eukaryota				XPC-binding
XPG_I	PF00867	CL0464	5_3_exonuc_C	XPG I-region	Eukaryota, archaea, viruses				XPG_I
XPG_N	PF00752	CL0280	PIN	XPG N-terminal domain	Eukaryota, archaea, viruses				XPG_N
Xpo1	PF08389	CL0020	TPR	Exportin 1-like protein	Eukaryota				Xpo1
XRN_M	PF17846			Xrn1 helical domain	Eukaryota, viruses
XRN_N	PF03159	CL0280	PIN	XRN 5'-3' exonuclease N-terminus	Eukaryota, viruses
XRN1_D1	PF18332			Exoribonuclease Xrn1 D1 domain	Eukaryota
XRN1_D2_D3	PF18334			Exoribonuclease Xrn1 D2/D3 domain	Eukaryota
Y_phosphatase	PF00102	CL0031	Phosphatase	Protein-tyrosine phosphatase	Eukaryota, bacteria				Y_phosphatase
YBD	PF17725	CL0159	E-set	YAP binding domain	Metazoa, fungi				YBD
YEATS	PF03366	CL0154	C2	YEATS family	Eukaryota				YEATS
Yip1	PF04893	CL0112	Yip1	Yip1 domain	Eukaryota, bacteria, archaea				Yip1
YL1	PF05764			YL1 nuclear protein	Eukaryota				YL1
YL1_C	PF08265			YL1 nuclear protein C-terminal domain	Eukaryota				YL1_C
YqgF	PF14639	CL0580	YqgF	Holliday-junction resolvase-like of SPT6	Eukaryota
Ysc84	PF04366			Las17-binding protein actin regulator	Eukaryota, bacteria
zf_C2H2_10	PF18414	CL0361	C2H2-zf	C2H2 type zinc-finger	Metazoa				zf_C2H2_10
zf_C2H2_ZHX	PF18387	CL0361	C2H2-zf	Zinc-fingers and homeoboxes C2H2 finger domain	Chordata				zf_C2H2_ZHX
zf_UBZ	PF18439	CL0361	C2H2-zf	Ubiquitin-Binding Zinc Finger	Eukaryota
zf-B_box	PF00643			B-box zinc finger	Eukaryota, bacteria				zf-B_box
zf-C2H2	PF00096	CL0361	C2H2-zf	Zinc finger, C2H2 type	Eukaryota				zf-C2H2
zf-C2H2_4	PF13894	CL0361	C2H2-zf	C2H2-type zinc finger	Eukaryota				zf-C2H2_4
zf-C2H2_6	PF13912	CL0361	C2H2-zf	C2H2-type zinc finger	Eukaryota				zf-C2H2_6
zf-C2H2_jaz	PF12171	CL0361	C2H2-zf	Zinc-finger double-stranded RNA-binding	Eukaryota				zf-C2H2_jaz
zf-C3Hc3H	PF13891			Potential DNA-binding domain	Eukaryota				zf-C3Hc3H
zf-C3HC4	PF00097	CL0229	RING	Zinc finger, C3HC4 type (RING finger)	Eukaryota				zf-C3HC4
zf-C3HC4_2	PF13923	CL0229	RING	Zinc finger, C3HC4 type (RING finger)	Eukaryota				zf-C3HC4_2
zf-C3HC4_3	PF13920	CL0229	RING	Zinc finger, C3HC4 type (RING finger)	Eukaryota				zf-C3HC4_3
zf-C3HC4_5	PF17121	CL0229	RING	Zinc finger, C3HC4 type (RING finger)	Metazoa, fungi				zf-C3HC4_5
zf-C4	PF00105	CL0167	Zn_Beta_Ribbon	Zinc finger, C4 type (two domains)	Metazoa				zf-C4
zf-CCCH	PF00642	CL0537	CCCH_zf	Zinc finger C-x8-C-x5-C-x3-H type (and similar)	Eukaryota				zf-CCCH
zf-CCCH_2	PF14608	CL0537	CCCH_zf	RNA-binding, Nab2-type zinc finger	Eukaryota				zf-CCCH_2
zf-CCCH_4	PF18044	CL0537	CCCH_zf	CCCH-type zinc finger	Eukaryota				zf-CCCH_4
zf-CCHC	PF00098	CL0511	Retroviral_zf	Zinc knuckle	Eukaryota, bacteria, viruses				zf-CCHC
zf-CCHC_2	PF13696	CL0511	Retroviral_zf	Zinc knuckle	Eukaryota				zf-CCHC_2
zf-CXXC	PF02008			CXXC zinc finger domain	Eukaryota				zf-CXXC
zf-DNA_Pol	PF08996			DNA Polymerase alpha zinc finger	Eukaryota				zf-DNA_Pol
zf-FCS	PF06467	CL0175	TRASH	MYM-type Zinc finger with FCS sequence motif	Eukaryota, bacteria, archaea, viruses				zf-FCS
zf-GRF	PF06839	CL0167	Zn_Beta_Ribbon	GRF zinc finger	Eukaryota				zf-GRF
zf-HC5HC2H	PF13771	CL0390	zf-FYVE-PHD	PHD-like zinc-binding domain	Eukaryota				zf-HC5HC2H
zf-HC5HC2H_2	PF13832	CL0390	zf-FYVE-PHD	PHD-zinc-finger like domain	Eukaryota				zf-HC5HC2H_2
zf-HIT	PF04438	CL0175	TRASH	HIT zinc finger	Eukaryota				zf-HIT
zf-met	PF12874	CL0361	C2H2-zf	Zinc-finger of C2H2 type	Eukaryota				zf-met
zf-MYND	PF01753	CL0175	TRASH	MYND finger	Eukaryota				zf-MYST
zf-MYST	PF17772	CL0361	C2H2-zf	MYST family zinc finger domain	Eukaryota				zf-PARP
zf-NADH-PPase	PF09297	CL0167	Zn_Beta_Ribbon	NADH pyrophosphatase zinc ribbon domain	Eukaryota, bacteria, archaea
zf-PARP	PF00645	CL0167	Zn_Beta_Ribbon	Poly(ADP-ribose) polymerase and DNA-Ligase Zn-finger region	Eukaryota, bacteria
zf-piccolo	PF05715	CL0390	zf-FYVE-PHD	Piccolo Zn-finger	Metazoa
zf-RanBP	PF00641	CL0167	Zn_Beta_Ribbon	Zn-finger in Ran binding protein and others	Eukaryota				zf-RanBP
zf-rbx1	PF12678	CL0229	RING	RING-H2 zinc finger domain	Eukaryota				zf-rbx1
zf-RING_10	PF16685	CL0229	RING	zinc RING finger of MSL2	Metazoa				zf-RING_10
zf-RING_12	PF17976	CL0229	RING	RING/Ubox like zinc-binding domain	Metazoa				zf-RING_12
zf-RING_14	PF17978	CL0229	RING	RING/Ubox like zinc-binding domain	Metazoa				zf-RING_14
zf-RING_16	PF17120	CL0229	RING	RING/Ubox like zinc-binding domain	Eukaryota
zf-RING_2	PF13639	CL0229	RING	Ring finger domain	Eukaryota				zf-RING_2
zf-RING_5	PF14634	CL0229	RING	zinc-RING finger domain	Eukaryota				zf-RING_5
zf-RING_6	PF14835	CL0229	RING	zf-RING of BARD1-type protein	Eukaryota
zf-RING_UBOX	PF13445	CL0229	RING	RING-type zinc-finger	Eukaryota				zf-RING_UBOX
zf-RNPHF	PF08080			RNPHF zinc finger	Chordata				zf-RNPHF
zf-Sec23_Sec24	PF04810			Sec23/Sec24 zinc finger	Eukaryota				zf-Sec23_Sec24
zf-TAZ	PF02135			TAZ zinc finger	Eukaryota				zf-TAZ
zf-TRAF	PF02176	CL0389	TRAF	TRAF-type zinc finger	Eukaryota				zf-TRAF
zf-TRAF_2	PF15965	CL0389	TRAF	TRAF-like zinc-finger	Eukaryota				zf-TRAF_2
zf-U1	PF06220	CL0361	C2H2-zf	U1 zinc finger	Eukaryota				zf-U1
zf-UBP	PF02148	CL0229	RING	Zn-finger in ubiquitin-hydrolases and other protein	Eukaryota, bacteria				zf-UBP
zf-WRNIP1_ubi	PF18279	CL0361	C2H2-zf	Werner helicase-interacting protein 1 ubiquitin-binding domain	Metazoa				zf-WRNIP1_ubi
zinc_ribbon_2	PF13240	CL0167	Zn_Beta_Ribbon	zinc-ribbon domain	Eukaryota, bacteria, archaea				zinc_ribbon_2
Zip	PF02535	CL0184	DMT	ZIP Zinc transporter	Eukaryota, bacteria, archaea				Zip
ZU5	PF00791	CL0661	Gain	ZU5 domain	Eukaryota				ZU5
ZZ	PF00569	CL0006	C1	Zinc finger, ZZ type	Eukaryota				ZZ
