# Supplementary material for: A census of actin-associated proteins in humans
Source: Front Cell Dev Biol. 2023 Apr 28;11:1168050. doi: 10.3389/fcell.2023.1168050 (PMC10175787; doi:10.3389/fcell.2023.1168050)
Supplement: Supplementary file 10 [file Table1.XLSX]

## Sheet: Sheet1
UniProt id	Protein names	Pfam domain architecture	Pfam domain co-ordinates	Protein length	Pfam clans in the domain architecture	SCOP DA	SCOP Fold	SCOP Class	Co-ordinates	Coiled coil	Propeptide	Signal peptide	Transit peptide	Disorder	Actin-binding domain
A0A0B4J2A2	Peptidyl-prolyl cis-trans isomerase A-like 4C (PPIase A-like 4C) (EC 5.2.1.8)	Pro_isomerase	7-163	164	Cyclophil-like	Cyclophilin-like	Cyclophilin-like	All beta proteins	1-164
A0A1B0GWK0	Parvalbumin-like EF-hand-containing protein	EF-hand_7	57-126	134	EF_hand	EF-hand	EF Hand-like	All alpha proteins	15-127
A0MZ66	Shootin-1 (Shootin1)			631				Coiled coil proteins	7-353					REGION 343..511; /note="Disordered"; /evidence="ECO:0000256|SAM:MobiDB-lite"; REGION 524..566; /note="Disordered"; /evidence="ECO:0000256|SAM:MobiDB-lite"; REGION 579..631; /note="Disordered"; /evidence="ECO:0000256|SAM:MobiDB-lite"
A1A4S6	Rho GTPase-activating protein 10 (GTPase regulator associated with focal adhesion kinase 2) (Graf-related protein 2) (Rho-type GTPase-activating protein 10)	BAR_3~PH~RhoGAP~SH3_9	6-249~266-369~397-547~735-784	786	Golgi-transport~PH~P-loop_NTPase~SH3	BAR/IMD domain-like,GTPase activation domain, GAP,SH3-domain	BAR/IMD domain-like,GTPase activation domain, GAP,SH3-like barrel	All alpha proteins,All alpha proteins,All beta proteins	4-282~390-576~730-785					REGION 576..608; /note="Disordered"; /evidence="ECO:0000256|SAM:MobiDB-lite"; REGION 621..727; /note="Disordered"; /evidence="ECO:0000256|SAM:MobiDB-lite"	BAR_3
A1E959	Odontogenic ameloblast-associated protein (Apin)	ODAM	16-279	279								SIGNAL 1..15; /evidence="ECO:0000255"		REGION 127..129; /note="Interaction with ARHGEF5"; /evidence="ECO:0000269|PubMed:25911094"; REGION 243..279; /note="Disordered"; /evidence="ECO:0000256|SAM:MobiDB-lite"
A1L188	NADH dehydrogenase [ubiquinone] 1 alpha subcomplex assembly factor 8			74						22-69
A1L390	Pleckstrin homology domain-containing family G member 3 (PH domain-containing family G member 3)	RhoGEF~PH	97-270~297-394	1219	PH	DBL homology domain (DH-domain),PH domain-like	DBL homology domain (DH-domain),PH domain-like barrel	All alpha proteins,All beta proteins	94-276~269-400					REGION 1..66; /note="Disordered"; /evidence="ECO:0000256|SAM:MobiDB-lite"; REGION 431..599; /note="Disordered"; /evidence="ECO:0000256|SAM:MobiDB-lite"; REGION 613..708; /note="Disordered"; /evidence="ECO:0000256|SAM:MobiDB-lite"; REGION 756..780; /note="Disordered"; /evidence="ECO:0000256|SAM:MobiDB-lite"; REGION 821..840; /note="Disordered"; /evidence="ECO:0000256|SAM:MobiDB-lite"; REGION 859..…
A4D2P6	Delphilin (Glutamate receptor, ionotropic, delta 2-interacting protein 1)	PDZ~PDZ~FH2	10-80~279-353~820-1188	1211	PDZ-like~PDZ-like	PDZ domain-like,Formin homology 2 domain (FH2 domain)	PDZ domain-like,PDZ domain-like,Formin homology 2 domain (FH2 domain)	All beta proteins,All alpha proteins	3-86~276-353~889-1200					REGION 226..269; /note="Disordered"; /evidence="ECO:0000256|SAM:MobiDB-lite"; REGION 478..502; /note="Disordered"; /evidence="ECO:0000256|SAM:MobiDB-lite"; REGION 525..549; /note="Disordered"; /evidence="ECO:0000256|SAM:MobiDB-lite"; REGION 568..600; /note="Disordered"; /evidence="ECO:0000256|SAM:MobiDB-lite"; REGION 618..672; /note="Disordered"; /evidence="ECO:0000256|SAM:MobiDB-lite"; REGION 71…	FH2
A4FU49	SH3 domain-containing protein 21	SH3_2	69-123	640	SH3	SH3-domain	SH3-like barrel	All beta proteins	70-124					REGION 1..60; /note="Disordered"; /evidence="ECO:0000256|SAM:MobiDB-lite"; REGION 133..361; /note="Disordered"; /evidence="ECO:0000256|SAM:MobiDB-lite"; REGION 401..551; /note="Disordered"; /evidence="ECO:0000256|SAM:MobiDB-lite"; REGION 618..640; /note="Disordered"; /evidence="ECO:0000256|SAM:MobiDB-lite"
A4UGR9	Xin actin-binding repeat-containing protein 2 (Beta-xin) (Cardiomyopathy-associated protein 3) (Xeplin)	Xin~Xin~Xin~Xin~Xin~Xin~Xin~Xin~Xin~Xin~Xin~Xin~Xin~Xin~Xin~Xin~Xin~Xin~Xin~Xin	397-412~437-452~474-489~512-527~590-605~628-643~661-676~695-710~732-747~837-852~875-890~914-929~947-962~985-1000~1059-1074~1132-1147~1170-1185~1207-1222~1272-1287~1345-1360	3374		SH3-domain			8-63					REGION 1..32; /note="Disordered"; /evidence="ECO:0000256|SAM:MobiDB-lite"; REGION 102..142; /note="Disordered"; /evidence="ECO:0000256|SAM:MobiDB-lite"; REGION 205..261; /note="Disordered"; /evidence="ECO:0000256|SAM:MobiDB-lite"; REGION 2098..2265; /note="Disordered"; /evidence="ECO:0000256|SAM:MobiDB-lite"; REGION 2601..2656; /note="Disordered"; /evidence="ECO:0000256|SAM:MobiDB-lite"; REGION 2…	Xin
A5A3E0	POTE ankyrin domain family member F (ANKRD26-like family C member 1B) (Chimeric POTE-actin protein)	Ank_2~Ank_2~Actin	143-236~243-335~702-1075	1075	Ank~Ank~Actin_ATPase	Ankyrin repeat,Ankyrin repeat,Actin-like ATPase domain,Actin-like ATPase domain	beta-hairpin-alpha-hairpin repeat,beta-hairpin-alpha-hairpin repeat,Ribonuclease H-like motif,Ribonuclease H-like motif	Alpha and beta proteins (a+b),Alpha and beta proteins (a+b),Alpha and beta proteins (a/b),Alpha and beta proteins (a/b)	203-301~282-358~705-850~850-1027					REGION 369..530; /note="Disordered"; /evidence="ECO:0000256|SAM:MobiDB-lite"; REGION 544..596; /note="Disordered"; /evidence="ECO:0000256|SAM:MobiDB-lite"; REGION 702..1075; /note="Actin-like"	Actin
A6NFN3	RNA binding protein fox-1 homolog 3 (Fox-1 homolog C) (Neuronal nuclei antigen) (NeuN antigen)	RRM_1~Fox-1_C	101-169~208-297	312	RRM	RNA-binding domain, RBD	Ferredoxin-like	Alpha and beta proteins (a+b)	101-180					REGION 1..104; /note="Disordered"; /evidence="ECO:0000256|SAM:MobiDB-lite"
A6NGB9	WAS/WASL-interacting protein family member 3 (Corticosteroids and regional expression protein 16 homolog)	WH2	42-69	483										REGION 1..414; /note="Disordered"; /evidence="ECO:0000256|SAM:MobiDB-lite"; REGION 461..483; /note="Disordered"; /evidence="ECO:0000256|SAM:MobiDB-lite"	WH2
A6NGQ2	Oocyte-expressed protein homolog (KH homology domain-containing protein 2) (Oocyte- and embryo-specific protein 19) (hOEP19)	MOEP19	36-121	149	KH	Eukaryotic type KH-domain (KH-domain type I)	Eukaryotic type KH-domain (KH-domain type I)	Alpha and beta proteins (a+b)	38-118					REGION 1..22; /note="Disordered"; /evidence="ECO:0000256|SAM:MobiDB-lite"	Unknown
A6NI79	Coiled-coil domain-containing protein 69			296						48-272				REGION 1..41; /note="Disordered"; /evidence="ECO:0000256|SAM:MobiDB-lite"
A6NIX2	Wilms tumor protein 1-interacting protein (WT1-interacting protein)	LIM~LIM~LIM	225-281~290-346~350-415	430	Zn_Beta_Ribbon~Zn_Beta_Ribbon~Zn_Beta_Ribbon	Glucocorticoid receptor-like (DNA-binding domain),Glucocorticoid receptor-like (DNA-binding domain),Glucocorticoid receptor-like (DNA-binding domain)	Glucocorticoid receptor-like (DNA-binding domain),Glucocorticoid receptor-like (DNA-binding domain),Glucocorticoid receptor-like (DNA-binding domain)	Small proteins,Small proteins,Small proteins	252-281~315-347~382-415					REGION 22..149; /note="Disordered"; /evidence="ECO:0000256|SAM:MobiDB-lite"; REGION 164..198; /note="Disordered"; /evidence="ECO:0000256|SAM:MobiDB-lite"	Unknown
A6NKD9	Coiled-coil domain-containing protein 85C	CCDC85	12-219	419				Coiled coil proteins~Coiled coil proteins	22-88~118-159					REGION 162..268; /note="Disordered"; /evidence="ECO:0000256|SAM:MobiDB-lite"; REGION 307..348; /note="Disordered"; /evidence="ECO:0000256|SAM:MobiDB-lite"
A6NMY6	Putative annexin A2-like protein (Annexin A2 pseudogene 2) (Lipocortin II pseudogene)	Annexin~Annexin~Annexin~Annexin	37-102~109-174~193-259~269-334	339		Annexin	Annexin	All alpha proteins	22-336					REGION 2..24; /note="S100A10-binding site"; /evidence="ECO:0000255"	Unknown
A7E2Y1	Myosin-7B (Antigen MLAA-21) (Myosin cardiac muscle beta chain) (Myosin heavy chain 7B, cardiac muscle beta isoform) (Slow A MYH14)	Myosin_N~Myosin_head~Myosin_tail_1	72-117~128-815~892-1973	1983	SH3~P-loop_NTPase	Myosin S1 fragment, N-terminal domain,P-loop containing nucleoside triphosphate hydrolases, Myosin rod fragments	SH3-like barrel,P-loop containing nucleoside triphosphate hydrolases, Parallel coiled-coil	All beta proteins,Alpha and beta proteins (a/b), Coiled coil proteins	74-118~98-827~888-1977					REGION 704..726; /note="Actin-binding"; /evidence="ECO:0000250"; REGION 806..820; /note="Actin-binding"; /evidence="ECO:0000250"; REGION 1946..1983; /note="Disordered"; /evidence="ECO:0000256|SAM:MobiDB-lite"	Myosin_head
A7KAX9	Rho GTPase-activating protein 32 (Brain-specific Rho GTPase-activating protein) (GAB-associated Cdc42/Rac GTPase-activating protein) (GC-GAP) (GTPase regulator interacting with TrkA) (Rho-type GTPase-activating protein 32) (Rho/Cdc42/Rac GTPase-activating protein RICS) (RhoGAP involved in the beta-catenin-N-cadherin and NMDA receptor signaling) (p200RhoGAP) (p250GAP)	SH3_9~RhoGAP	266-317~386-534	2087	SH3~P-loop_NTPase	PX domain,SH3-domain,GTPase activation domain, GAP	PX domain,SH3-like barrel,GTPase activation domain, GAP	Alpha and beta proteins (a+b),All beta proteins,All alpha proteins	131-245~263-318~367-570					REGION 818..858; /note="Disordered"; /evidence="ECO:0000256|SAM:MobiDB-lite"; REGION 927..1038; /note="Disordered"; /evidence="ECO:0000256|SAM:MobiDB-lite"; REGION 1103..1143; /note="Disordered"; /evidence="ECO:0000256|SAM:MobiDB-lite"; REGION 1169..1257; /note="Disordered"; /evidence="ECO:0000256|SAM:MobiDB-lite"; REGION 1391..1711; /note="Interaction with GAB2"; /evidence="ECO:0000269|PubMed:12…	Unknown
A8K0Z3	WASH complex subunit 1 (CXYorf1-like protein on chromosome 9) (Protein FAM39E) (WAS protein family homolog 1)	WASH_WAHD	12-300	465										REGION 1..167; /note="WHD1"; REGION 1..54; /note="Required for WASH complex assembly"; /evidence="ECO:0000250|UniProtKB:C4AMC7"; REGION 297..359; /note="Disordered"; /evidence="ECO:0000256|SAM:MobiDB-lite"; REGION 349..465; /note="VCA"; /evidence="ECO:0000250|UniProtKB:C4AMC7"; REGION 376..407; /note="Disordered"; /evidence="ECO:0000256|SAM:MobiDB-lite"; REGION 423..465; /note="Disordered"; /evid…	VCA (verprolin, cofilin, acidic) domain
A8K5M9	Uncharacterized protein C15orf62, mitochondrial			175									TRANSIT 1..11; /note="Mitochondrion"; /evidence="ECO:0000255"	REGION 24..92; /note="Disordered"; /evidence="ECO:0000256|SAM:MobiDB-lite"	Unknown
A8MQ27	E3 ubiquitin-protein ligase NEURL1B (EC 2.3.2.27) (Neuralized-2) (NEUR2) (Neuralized-like protein 1B) (Neuralized-like protein 3) (RING-type E3 ubiquitin transferase NEURL1B)	Neuralized~Neuralized~zf-C3HC4_3	41-193~282-433~499-549	555	Concanavalin~Concanavalin~RING	RING/U-box	RING/U-box	All beta proteins~All beta proteins~Small proteins	38-194~279-433~489-547					REGION 436..493; /note="Disordered"; /evidence="ECO:0000256|SAM:MobiDB-lite"	Unknown
A8MU46	Smoothelin-like protein 1	CH	379-484	494	Beta_propeller	Calponin-homology domain, CH-domain	CH domain-like	All alpha proteins	377-484					REGION 1..348; /note="Disordered"; /evidence="ECO:0000256|SAM:MobiDB-lite"; REGION 476..494; /note="Calmodulin-binding"; /evidence="ECO:0000250"	CH domain
A8MWX3	Putative WAS protein family homolog 4 (Protein FAM39CP)	WASH_WAHD	61-313	477										REGION 1..180; /note="WHD1"; REGION 310..420; /note="Disordered"; /evidence="ECO:0000256|SAM:MobiDB-lite"; REGION 362..477; /note="VCA"; /evidence="ECO:0000250|UniProtKB:C4AMC7"; REGION 434..477; /note="Disordered"; /evidence="ECO:0000256|SAM:MobiDB-lite"	VCA (verprolin, cofilin, acidic) domain
A8MXQ7	IQ motif and ankyrin repeat domain-containing protein 1			560		Ankyrin repeat	beta-hairpin-alpha-hairpin repeat	Alpha and beta proteins (a+b), Coiled coil proteins	176-280~281-398					REGION 1..72; /note="Disordered"; /evidence="ECO:0000256|SAM:MobiDB-lite"	Unknown
B0I1T2	Unconventional myosin-Ig [Cleaved into: Minor histocompatibility antigen HA-2 (mHag HA-2)]	Myosin_head~Myosin_TH1	11-694~815-1003	1018	P-loop_NTPase~PH	P-loop containing nucleoside triphosphate hydrolases,PH domain-like	P-loop containing nucleoside triphosphate hydrolases,PH domain-like barrel	Alpha and beta proteins (a/b),All beta proteins	10-707~824-1017					REGION 584..606; /note="Actin-binding"; /evidence="ECO:0000255|PROSITE-ProRule:PRU00782"	Myosin_head
B1AK53	Espin (Autosomal recessive deafness type 36 protein) (Ectoplasmic specialization protein)	Ank_2~Ank_2~Ank_4~Ank_2~WH2	6-101~108-203~182-226~210-304~648-675	854	Ank~Ank~Ank~Ank	Ankyrin repeat,Ankyrin repeat,Ankyrin repeat	beta-hairpin-alpha-hairpin repeat,beta-hairpin-alpha-hairpin repeat,beta-hairpin-alpha-hairpin repeat	Alpha and beta proteins (a+b),Alpha and beta proteins (a+b),Alpha and beta proteins (a+b), Coiled coil proteins	32-135~133-234~227-331~756-830					REGION 338..400; /note="Disordered"; /evidence="ECO:0000256|SAM:MobiDB-lite"; REGION 415..474; /note="Disordered"; /evidence="ECO:0000256|SAM:MobiDB-lite"; REGION 487..713; /note="Disordered"; /evidence="ECO:0000256|SAM:MobiDB-lite"; REGION 765..788; /note="Disordered"; /evidence="ECO:0000256|SAM:MobiDB-lite"; REGION 800..832; /note="Disordered"; /evidence="ECO:0000256|SAM:MobiDB-lite"
B2RTY4	Unconventional myosin-IXa (Unconventional myosin-9a)	RA~Myosin_head~IQ~IQ~IQ~IQ~RhoGAP	14-112~148-700~1043-1063~1075-1095~1116-1136~1139-1159~2076-2222	2548	OB~P-loop_NTPase~PH~PH~PH~PH~P-loop_NTPase	P-loop containing nucleoside triphosphate hydrolases,P-loop containing nucleoside triphosphate hydrolases,Cysteine-rich domain,GTPase activation domain, GAP	P-loop containing nucleoside triphosphate hydrolases,P-loop containing nucleoside triphosphate hydrolases,Cysteine-rich domain,GTPase activation domain, GAP	Alpha and beta proteins (a/b),Alpha and beta proteins (a/b),Small proteins,All alpha proteins	146-692~881-1067~2000-2053~2056-2251	1264-1291, 1486-1532, 2315-2358				REGION 898..920; /note="Actin-binding"; /evidence="ECO:0000255|PROSITE-ProRule:PRU00782"; REGION 1021..1162; /note="Neck or regulatory domain"; REGION 1163..2511; /note="Tail"; REGION 1223..1250; /note="Disordered"; /evidence="ECO:0000256|SAM:MobiDB-lite"; REGION 1299..1386; /note="Disordered"; /evidence="ECO:0000256|SAM:MobiDB-lite"; REGION 1804..1836; /note="Disordered"; /evidence="ECO:0000256|…	Myosin_head
C4AMC7	Putative WAS protein family homolog 3 (Protein FAM39DP)	WASH_WAHD	12-298	463		Wiscott-Aldrich syndrome protein, WASP, C-terminal domain	Wiscott-Aldrich syndrome protein, WASP, C-terminal domain	All alpha proteins	359-381					REGION 1..165; /note="WHD1"; REGION 1..54; /note="Required for WASH complex assembly"; /evidence="ECO:0000269|PubMed:20498093"; REGION 295..463; /note="Disordered"; /evidence="ECO:0000256|SAM:MobiDB-lite"; REGION 347..463; /note="VCA"; /evidence="ECO:0000269|PubMed:20498093"
C9JR72	Kelch repeat and BTB domain-containing protein 13	BTB~Kelch_1~Kelch_1	6-105~198-245~247-292	458	POZ~Beta_propeller~Beta_propeller	POZ domain~Eukaryotic type KH-domain (KH-domain type I)	POZ domain, Eukaryotic type KH-domain (KH-domain type I)	Alpha and beta proteins (a+b), Alpha and beta proteins (a+b)	7-74~177-382						Unknown
K7EJ46	Small integral membrane protein 22 (Cancer-associated small integral membrane open reading frame 1)	DUF4713		83										REGION 60..83; /note="Disordered"; /evidence="ECO:0000256|SAM:MobiDB-lite"	Unknown
O00116	Alkyldihydroxyacetonephosphate synthase, peroxisomal (Alkyl-DHAP synthase) (EC 2.5.1.26) (Aging-associated gene 5 protein) (Alkylglycerone-phosphate synthase)	FAD_binding_4~FAD-oxidase_C	206-348~384-657	658	FAD_PCMH~FAD-oxidase_C	FAD-binding/transporter-associated domain-like~FAD-linked oxidases, C-terminal domain	FAD-binding/transporter-associated domain-like~Ferredoxin-like	Alpha and beta proteins (a+b)~Alpha and beta proteins (a+b)	180-420~466-652				TRANSIT 1..58; /note="Peroxisome"; /evidence="ECO:0000250"	REGION 1..41; /note="Disordered"; /evidence="ECO:0000256|SAM:MobiDB-lite"; REGION 63..86; /note="Disordered"; /evidence="ECO:0000256|SAM:MobiDB-lite"; REGION 615..617; /note="Important for enzyme activity"; /evidence="ECO:0000250|UniProtKB:P97275"; REGION 654..658; /note="Important for enzyme activity"; /evidence="ECO:0000250|UniProtKB:P97275"
O00151	PDZ and LIM domain protein 1 (C-terminal LIM domain protein 1) (Elfin) (LIM domain protein CLP-36)	PDZ~DUF4749~LIM	3-82~138-236~260-314	329	PDZ-like~Zn_Beta_Ribbon	PDZ domain-like,Glucocorticoid receptor-like (DNA-binding domain),Glucocorticoid receptor-like (DNA-binding domain)	PDZ domain-like,Glucocorticoid receptor-like (DNA-binding domain),Glucocorticoid receptor-like (DNA-binding domain)	All beta proteins,Small proteins,Small proteins	1-87~250-284~285-315						Unknown
O00159	Unconventional myosin-Ic (Myosin I beta) (MMI-beta) (MMIb)	Myosin_head~IQ~IQ~Myosin_TH1	48-718~735-755~758-777~874-1055	1063	P-loop_NTPase~PH~PH~PH	P-loop containing nucleoside triphosphate hydrolases	P-loop containing nucleoside triphosphate hydrolases	Alpha and beta proteins (a/b)	28-731					REGION 608..630; /note="Actin-binding"; /evidence="ECO:0000255|PROSITE-ProRule:PRU00782"	Myosin_head
O00160	Unconventional myosin-If (Myosin-Ie)	Myosin_head~Myosin_TH1~SH3_1	19-677~717-915~1047-1092	1098	P-loop_NTPase~PH~SH3	P-loop containing nucleoside triphosphate hydrolases,SH3-domain	P-loop containing nucleoside triphosphate hydrolases,SH3-like barrel	Alpha and beta proteins (a/b),All beta proteins	6-690~1043-1098					REGION 579..589; /note="Actin-binding"; /evidence="ECO:0000255"; REGION 913..1009; /note="Disordered"; /evidence="ECO:0000256|SAM:MobiDB-lite"; REGION 1021..1044; /note="Disordered"; /evidence="ECO:0000256|SAM:MobiDB-lite"	Myosin_head
O00165	HCLS1-associated protein X-1 (HS1-associating protein X-1) (HAX-1) (HS1-binding protein 1) (HSP1BP-1)			279										REGION 2..41; /note="Required for localization in mitochondria"; /evidence="ECO:0000250"; REGION 16..65; /note="Disordered"; /evidence="ECO:0000256|SAM:MobiDB-lite"; REGION 99..262; /note="Disordered"; /evidence="ECO:0000256|SAM:MobiDB-lite"; REGION 114..279; /note="Involved in HCLS1 binding"; REGION 175..206; /note="Involved in CASP9 binding"; REGION 176..247; /note="Involved in GNA13 binding"; …	Unknown
O00175	C-C motif chemokine 24 (CK-beta-6) (Eosinophil chemotactic protein 2) (Eotaxin-2) (Myeloid progenitor inhibitory factor 2) (MPIF-2) (Small-inducible cytokine A24)	IL8	31-89	119		Interleukin 8-like chemokines	DNA gyrase B, C-terminal domain-like	Alpha and beta proteins (a+b)	32-92			SIGNAL 1..26; /evidence="ECO:0000269|PubMed:15340161, ECO:0000269|PubMed:9104803, ECO:0000269|PubMed:9365122"			Unknown
O00182	Galectin-9 (Gal-9) (Ecalectin) (Tumor antigen HOM-HD-21)	Gal-bind_lectin~Gal-bind_lectin	16-147~226-355	355	Concanavalin~Concanavalin	Concanavalin A-like lectins/glucanases,Concanavalin A-like lectins/glucanases	Concanavalin A-like lectins/glucanases,Concanavalin A-like lectins/glucanases	All beta proteins,All beta proteins	12-147~217-354						Unknown
O00206	Toll-like receptor 4 (hToll) (CD antigen CD284)	LRR_8~LRR_8~LRR_8~LRR_8~TIR	55-114~126-187~447-508~485-532~674-839	839	LRR~LRR~LRR~LRR~STIR	L domain-like,L domain-like,Toll/Interleukin receptor TIR domain	Leucine-rich repeat, LRR (right-handed beta-alpha superhelix),Leucine-rich repeat, LRR (right-handed beta-alpha superhelix),Flavodoxin-like	Alpha and beta proteins (a/b),Alpha and beta proteins (a/b),Alpha and beta proteins (a/b)	29-247~488-629~669-816			SIGNAL 1..23; /evidence="ECO:0000269|PubMed:15340161"
O00212	Rho-related GTP-binding protein RhoD (Rho-related protein HP1) (RhoHP1)	Ras	19-192	210	Ubiquitin	P-loop containing nucleoside triphosphate hydrolases	P-loop containing nucleoside triphosphate hydrolases	Alpha and beta proteins (a/b)	16-192		PROPEP 208..210; /note="Removed in mature form"; /evidence="ECO:0000250"; /id="PRO_0000223365"
O00217	NADH dehydrogenase [ubiquinone] iron-sulfur protein 8, mitochondrial (EC 7.1.1.2) (Complex I-23kD) (CI-23kD) (NADH-ubiquinone oxidoreductase 23 kDa subunit) (TYKY subunit)	Fer4_7~Fer4	110-164~143-166	210	4Fe-4S~4Fe-4S	4Fe-4S ferredoxins	Ferredoxin-like	Few secondary structures,Alpha and beta proteins (a+b)	40-80~84-198				TRANSIT 1..34; /note="Mitochondrion"; /evidence="ECO:0000250|UniProtKB:P42028"		Unknown
O00291	Huntingtin-interacting protein 1 (HIP-1) (Huntingtin-interacting protein I) (HIP-I)	ANTH~HIP1_clath_bdg~I_LWEQ	39-308~482-580~862-1010	1037	ENTH_VHS~VBS-like~VBS-like	I/LWEQ domain	I/LWEQ domain	All alpha proteins	808-965					REGION 410..491; /note="pDED"; REGION 867..924; /note="Important for actin binding"; /evidence="ECO:0000250"; REGION 1017..1037; /note="Disordered"; /evidence="ECO:0000256|SAM:MobiDB-lite"	I_LWEQ
O00294	Tubby-related protein 1 (Tubby-like protein 1)	Tub	295-537	542	YqbG	Tubby C-terminal domain-like	Tubby C-terminal domain-like	Alpha and beta proteins (a+b)	283-542					REGION 1..289; /note="Disordered"; /evidence="ECO:0000256|SAM:MobiDB-lite"
O00299	Chloride intracellular channel protein 1 (Chloride channel ABP) (Nuclear chloride ion channel 27) (NCC27) (Regulatory nuclear chloride ion channel protein) (hRNCC)	GST_N_2~GST_C_2	23-87~123-211	241	Thioredoxin~GST_C	Thioredoxin-like,GST C-terminal domain-like	Thioredoxin fold,GST C-terminal domain-like	Alpha and beta proteins (a/b),All alpha proteins	5-91~92-241					REGION 2..90; /note="Required for insertion into the membrane"
O00303	Eukaryotic translation initiation factor 3 subunit F (eIF3f) (Deubiquitinating enzyme eIF3f) (EC 3.4.19.12) (Eukaryotic translation initiation factor 3 subunit 5) (eIF-3-epsilon) (eIF3 p47)	JAB~MitMem_reg	87-196~243-355	357	JAB	JAB1/MPN domain	Cytidine deaminase-like	Alpha and beta proteins (a/b)	88-248					REGION 1..82; /note="Disordered"; /evidence="ECO:0000256|SAM:MobiDB-lite"	Unknown
O00308	NEDD4-like E3 ubiquitin-protein ligase WWP2 (EC 2.3.2.26) (Atrophin-1-interacting protein 2) (AIP2) (HECT-type E3 ubiquitin transferase WWP2) (WW domain-containing protein 2)	WW~WW~WW~WW~HECT	302-331~332-361~407-435~446-475~565-870	870	WW~WW~WW~WW~Hect	C2 domain (Calcium/lipid-binding domain, CaLB),WW domain,WW domain,WW domain,WW domain,Hect, E3 ligase catalytic domain	C2 domain-like,WW domain-like,WW domain-like,WW domain-like,WW domain-like,Hect, E3 ligase catalytic domain	All beta proteins,All beta proteins,All beta proteins,All beta proteins,All beta proteins,Alpha and beta proteins (a+b)	14-147~302-332~332-363~407-436~446-478~494-864					REGION 151..299; /note="Disordered"; /evidence="ECO:0000256|SAM:MobiDB-lite"
O00322	Uroplakin-1a (UP1a) (Tetraspanin-21) (Tspan-21) (Uroplakin Ia) (UPIa) (UPKa)	Tetraspanin	16-258	258	Tetraspannin	Tetraspanin	Tetraspanin	All alpha proteins	128-228
O00398	Putative P2Y purinoceptor 10 (P2Y10) (P2Y-like receptor)	7tm_1	51-305	339	GPCR_A	Class A G protein-coupled receptor (GPCR)-like	Class A G protein-coupled receptor (GPCR)-like	Membrane and cell surface proteins and peptides	12-332
O00399	Dynactin subunit 6 (Dynactin subunit p27) (Protein WS-3)			190		Trimeric LpxA-like enzymes	Single-stranded left-handed beta-helix	All beta proteins	2-159
O00401	Actin nucleation-promoting factor WASL (Neural Wiskott-Aldrich syndrome protein) (N-WASP)	WH1~PBD~WH2~WH2	31-138~202-261~403-428~430-455	505	PH	PH domain-like,Wiscott-Aldrich syndrome protein, WASP, C-terminal domain,Wiscott-Aldrich syndrome protein, WASP, C-terminal domain	PH domain-like barrel,Wiscott-Aldrich syndrome protein, WASP, C-terminal domain,Wiscott-Aldrich syndrome protein, WASP, C-terminal domain	All beta proteins,All alpha proteins,All alpha proteins	29-142~207-283~414-493					REGION 138..163; /note="Disordered"; /evidence="ECO:0000256|SAM:MobiDB-lite"; REGION 184..205; /note="Disordered"; /evidence="ECO:0000256|SAM:MobiDB-lite"; REGION 266..406; /note="Disordered"; /evidence="ECO:0000256|SAM:MobiDB-lite"; REGION 476..505; /note="Disordered"; /evidence="ECO:0000256|SAM:MobiDB-lite"	WH2
O00429	Dynamin-1-like protein (EC 3.6.5.5) (Dnm1p/Vps1p-like protein) (DVLP) (Dynamin family member proline-rich carboxyl-terminal domain less) (Dymple) (Dynamin-like protein) (Dynamin-like protein 4) (Dynamin-like protein IV) (HdynIV) (Dynamin-related protein 1)	Dynamin_N~Dynamin_M~GED	28-217~225-510~639-730	736	P-loop_NTPase	P-loop containing nucleoside triphosphate hydrolases	P-loop containing nucleoside triphosphate hydrolases	Alpha and beta proteins (a/b)	1-312					REGION 32..39; /note="G1 motif"; /evidence="ECO:0000255|PROSITE-ProRule:PRU01055"; REGION 58..60; /note="G2 motif"; /evidence="ECO:0000255|PROSITE-ProRule:PRU01055"; REGION 146..149; /note="G3 motif"; /evidence="ECO:0000255|PROSITE-ProRule:PRU01055"; REGION 215..218; /note="G4 motif"; /evidence="ECO:0000255|PROSITE-ProRule:PRU01055"; REGION 245..248; /note="G5 motif"; /evidence="ECO:0000255|PROSI…
O00459	Phosphatidylinositol 3-kinase regulatory subunit beta (PI3-kinase regulatory subunit beta) (PI3K regulatory subunit beta) (PtdIns-3-kinase regulatory subunit beta) (Phosphatidylinositol 3-kinase 85 kDa regulatory subunit beta) (PI3-kinase subunit p85-beta) (PtdIns-3-kinase regulatory subunit p85-beta)	RhoGAP~SH2~PI3K_P85_iSH2~SH2	125-259~330-405~428-596~622-696	728	P-loop_NTPase~SH2-like~SH2-like	SH3-domain,GTPase activation domain, GAP,SH2 domain,SH2 domain	SH3-like barrel,GTPase activation domain, GAP,SH2-like,SH2-like	All beta proteins,All alpha proteins,Alpha and beta proteins (a+b),Alpha and beta proteins (a+b)	6-78~106-267~322-418~620-723					REGION 81..117; /note="Disordered"; /evidence="ECO:0000256|SAM:MobiDB-lite"; REGION 254..279; /note="Disordered"; /evidence="ECO:0000256|SAM:MobiDB-lite"; REGION 295..320; /note="Disordered"; /evidence="ECO:0000256|SAM:MobiDB-lite"
O00468	Agrin [Cleaved into: Agrin N-terminal 110 kDa subunit; Agrin C-terminal 110 kDa subunit; Agrin C-terminal 90 kDa fragment (C90); Agrin C-terminal 22 kDa fragment (C22)]	NtA~Kazal_2~Kazal_2~Kazal_1~Kazal_2~Kazal_2~Kazal_2~Kazal_2~Kazal_2~Laminin_EGF~Laminin_EGF~Kazal_2~SEA~EGF~Laminin_G_1~EGF~Laminin_G_1~Laminin_G_1	31-146~197-242~270-317~335-389~411-461~489-534~552-599~616-669~704-750~793-844~847-901~923-969~1132-1238~1333-1365~1400-1531~1553-1584~1668-1803~1920-2051	2068	TIMP-like~Kazal~Kazal~Kazal~Kazal~Kazal~Kazal~Kazal~Kazal~EGF~EGF~Kazal~EGF~Concanavalin~EGF~Concanavalin~Concanavalin	TIMP-like,Kazal-type serine protease inhibitors,Kazal-type serine protease inhibitors,Kazal-type serine protease inhibitors,Kazal-type serine protease inhibitors,Kazal-type serine protease inhibitors,Kazal-type serine protease inhibitors,Kazal-type serine protease inhibitors,Kazal-type serine protease inhibitors,Kazal-type serine protease inhibitors,EGF/Laminin,Concanavalin A-like lectins/glucana…	OB-fold,Kazal-type serine protease inhibitors,Kazal-type serine protease inhibitors,Kazal-type serine protease inhibitors,Kazal-type serine protease inhibitors,Kazal-type serine protease inhibitors,Kazal-type serine protease inhibitors,Kazal-type serine protease inhibitors,Kazal-type serine protease inhibitors,Kazal-type serine protease inhibitors,Knottins (small inhibitors, toxins, lectins),Conc…	All beta proteins,Small proteins,Small proteins,Small proteins,Small proteins,Small proteins,Small proteins,Small proteins,Small proteins,Small proteins,Small proteins,All beta proteins,All beta proteins,Small proteins,All beta proteins	35-159~196-247~267-320~344-394~415-463~484-539~553-601~614-669~707-751~921-973~1331-1369~1376-1533~1628-1822~1820-1858~1868-2068			SIGNAL 1..29; /evidence="ECO:0000255"		REGION 995..1096; /note="Disordered"; /evidence="ECO:0000256|SAM:MobiDB-lite"; REGION 1277..1334; /note="Disordered"; /evidence="ECO:0000256|SAM:MobiDB-lite"
O00487	26S proteasome non-ATPase regulatory subunit 14 (EC 3.4.19.-) (26S proteasome regulatory subunit RPN11) (26S proteasome-associated PAD1 homolog 1)	JAB~MitMem_reg	26-139~173-307	310	JAB	JAB1/MPN domain~KaiA/RbsU domain	Cytidine deaminase-like~KaiA/RbsU domain	Alpha and beta proteins (a/b)~All alpha proteins	26-223~174-295
O00499	Myc box-dependent-interacting protein 1 (Amphiphysin II) (Amphiphysin-like protein) (Box-dependent myc-interacting protein 1) (Bridging integrator 1)	BAR~SH3_9	18-268~527-590	593	Golgi-transport~SH3	BAR/IMD domain-like,SH3-domain	BAR/IMD domain-like,SH3-like barrel	All alpha proteins,All beta proteins	24-188~524-593					REGION 2..122; /note="Interaction with BIN2"; /evidence="ECO:0000269|PubMed:10903846"; REGION 280..354; /note="Disordered"; /evidence="ECO:0000256|SAM:MobiDB-lite"; REGION 378..421; /note="Clathrin-binding"; REGION 400..488; /note="Disordered"; /evidence="ECO:0000256|SAM:MobiDB-lite"	BAR
O00515	Ladinin-1 (Lad-1) (Linear IgA disease antigen) (LADA)			517										REGION 1..401; /note="Disordered"; /evidence="ECO:0000256|SAM:MobiDB-lite"; REGION 203..271; /note="8 X SEK repeats"; REGION 481..517; /note="Disordered"; /evidence="ECO:0000256|SAM:MobiDB-lite"	Disorder
O00560	Syntenin-1 (Melanoma differentiation-associated protein 9) (MDA-9) (Pro-TGF-alpha cytoplasmic domain-interacting protein 18) (TACIP18) (Scaffold protein Pbp1) (Syndecan-binding protein 1)	PDZ~PDZ	114-191~198-270	298	PDZ-like~PDZ-like	PDZ domain-like,PDZ domain-like	PDZ domain-like,PDZ domain-like	All beta proteins,All beta proteins	111-190~198-273					REGION 2..60; /note="Interaction with PDCD6IP"; /evidence="ECO:0000269|PubMed:22660413"	Unknown
O00567	Nucleolar protein 56 (Nucleolar protein 5A)	NOP5NT~Nop	5-70~174-407	594		Nop domain	Nop domain	All alpha proteins	163-410					REGION 458..594; /note="Disordered"; /evidence="ECO:0000256|SAM:MobiDB-lite"
O00585	C-C motif chemokine 21 (6Ckine) (Beta-chemokine exodus-2) (Secondary lymphoid-tissue chemokine) (SLC) (Small-inducible cytokine A21)	IL8	29-90	134		Interleukin 8-like chemokines	DNA gyrase B, C-terminal domain-like	Alpha and beta proteins (a+b)	30-92			SIGNAL 1..23; /evidence="ECO:0000269|PubMed:9300671"		REGION 88..134; /note="Disordered"; /evidence="ECO:0000256|SAM:MobiDB-lite"; REGION 98..134; /note="C-terminal basic extension"	Unknown
O00590	Atypical chemokine receptor 2 (C-C chemokine receptor D6) (Chemokine receptor CCR-10) (Chemokine receptor CCR-9) (Chemokine-binding protein 2) (Chemokine-binding protein D6)	7tm_1	63-312	384	GPCR_A	Class A G protein-coupled receptor (GPCR)-like	Class A G protein-coupled receptor (GPCR)-like	Membrane and cell surface proteins and peptides	40-328					REGION 327..384; /note="C-terminal cytoplasmic tail"; REGION 363..384; /note="Disordered"; /evidence="ECO:0000256|SAM:MobiDB-lite"	Unknown
O00592	Podocalyxin (GCTM-2 antigen) (Gp200) (Podocalyxin-like protein 1) (PC) (PCLP-1)	CD34_antigen	358-558	558		ARM repeat	alpha-alpha superhelix	All alpha proteins	71-487			SIGNAL 1..22; /evidence="ECO:0000255"		REGION 20..50; /note="Disordered"; /evidence="ECO:0000256|SAM:MobiDB-lite"; REGION 83..210; /note="Disordered"; /evidence="ECO:0000256|SAM:MobiDB-lite"; REGION 270..338; /note="Disordered"; /evidence="ECO:0000256|SAM:MobiDB-lite"	Unknown
O00629	Importin subunit alpha-3 (Importin alpha Q1) (Qip1) (Karyopherin subunit alpha-4)	IBB~Arm~Arm~Arm~Arm~Arm~Arm~Arm~Arm~Arm_3	11-93~103-144~146-186~188-229~232-271~273-313~315-355~357-397~400-440~447-499	521	TPR~TPR~TPR~TPR~TPR~TPR~TPR~TPR~TPR~TPR									REGION 137..229; /note="NLS binding site (major)"; /evidence="ECO:0000250"; REGION 306..394; /note="NLS binding site (minor)"; /evidence="ECO:0000250"
O14497	AT-rich interactive domain-containing protein 1A (ARID domain-containing protein 1A) (B120) (BRG1-associated factor 250) (BAF250) (BRG1-associated factor 250a) (BAF250A) (Osa homolog 1) (hOSA1) (SWI-like protein) (SWI/SNF complex protein p270) (SWI/SNF-related, matrix-associated, actin-dependent regulator of chromatin subfamily F member 1) (hELD)	ARID~BAF250_C	1019-1104~1976-2231	2285	HTH~TPR	ARID-like	DNA/RNA-binding 3-helical bundle	All alpha proteins	1018-1120					REGION 1..820; /note="Disordered"; /evidence="ECO:0000256|SAM:MobiDB-lite"; REGION 978..1005; /note="Disordered"; /evidence="ECO:0000256|SAM:MobiDB-lite"; REGION 1113..1483; /note="Disordered"; /evidence="ECO:0000256|SAM:MobiDB-lite"; REGION 1539..1603; /note="Disordered"; /evidence="ECO:0000256|SAM:MobiDB-lite"; REGION 1747..1774; /note="Disordered"; /evidence="ECO:0000256|SAM:MobiDB-lite"; REGI…	Unknown
O14531	Dihydropyrimidinase-related protein 4 (DRP-4) (Collapsin response mediator protein 3) (CRMP-3) (UNC33-like phosphoprotein 4) (ULIP-4)	Amidohydro_1	64-453	572	Amidohydrolase	Composite domain of metallo-dependent hydrolases,Metallo-dependent hydrolases,Composite domain of metallo-dependent hydrolases	Composite domain of metallo-dependent hydrolases,TIM beta/alpha-barrel,Composite domain of metallo-dependent hydrolases	All beta proteins,Alpha and beta proteins (a/b),All beta proteins	14-80~67-400~394-492
O14548	Cytochrome c oxidase subunit 7A-related protein, mitochondrial (COX7a-related protein) (Cytochrome c oxidase subunit VIIa-related protein) (EB1)	COX7a	58-110	114		Mitochondrial cytochrome c oxidase subunit VIIa	Single transmembrane helix	Membrane and cell surface proteins and peptides	56-113				TRANSIT 1..55; /note="Mitochondrion"; /evidence="ECO:0000255"
O14556	Glyceraldehyde-3-phosphate dehydrogenase, testis-specific (EC 1.2.1.12) (Spermatogenic cell-specific glyceraldehyde 3-phosphate dehydrogenase 2) (GAPDH-2) (Spermatogenic glyceraldehyde-3-phosphate dehydrogenase)	Gp_dh_N~Gp_dh_C	76-176~229-386	408	NADP_Rossmann~GADPH_aa-bio_dh	NAD(P)-binding Rossmann-fold domains,Glyceraldehyde-3-phosphate dehydrogenase-like, C-terminal domain	NAD(P)-binding Rossmann-fold domains,FwdE/GAPDH domain-like	Alpha and beta proteins (a/b),Alpha and beta proteins (a+b)	76-237~223-386					REGION 1..73; /note="Testis-specific N-terminal extension"; REGION 19..68; /note="Disordered"; /evidence="ECO:0000256|SAM:MobiDB-lite"
O14561	Acyl carrier protein, mitochondrial (ACP) (CI-SDAP) (NADH-ubiquinone oxidoreductase 9.6 kDa subunit)	PP-binding	81-148	156	PP-binding	ACP-like	Acyl carrier protein-like	All alpha proteins	77-154				TRANSIT 1..68; /note="Mitochondrion"; /evidence="ECO:0000269|PubMed:19892738, ECO:0007744|PubMed:25944712"
O14578	Citron Rho-interacting kinase (CRIK) (EC 2.7.11.1) (Serine/threonine-protein kinase 21)	Pkinase~PH~CNH	97-360~1444-1563~1601-1861	2027	PKinase~PH	Protein kinase-like (PK-like),Cysteine-rich domain	Protein kinase-like (PK-like),Cysteine-rich domain	Alpha and beta proteins (a+b),Small proteins	90-320~1341-1415					REGION 1091..1302; /note="Interaction with Rho/Rac"; REGION 1290..1310; /note="Disordered"; /evidence="ECO:0000256|SAM:MobiDB-lite"; REGION 1322..1351; /note="Disordered"; /evidence="ECO:0000256|SAM:MobiDB-lite"; REGION 1905..2012; /note="Disordered"; /evidence="ECO:0000256|SAM:MobiDB-lite"
O14581	Olfactory receptor 7A17	7tm_4	31-308	309	GPCR_A	Class A G protein-coupled receptor (GPCR)-like	Class A G protein-coupled receptor (GPCR)-like	Membrane and cell surface proteins and peptides	19-306						Unknown
O14604	Thymosin beta-4, Y-chromosomal	Thymosin	Mar-41	44		Actin-binding peptides	Actin-binding peptides	Peptides						REGION 1..44; /note="Disordered"; /evidence="ECO:0000256|SAM:MobiDB-lite"	Thymosin
O14613	Cdc42 effector protein 2 (Binder of Rho GTPases 1)	PBD	29-87	210										REGION 122..171; /note="Disordered"; /evidence="ECO:0000256|SAM:MobiDB-lite"	Unknown
O14639	Actin-binding LIM protein 1 (abLIM-1) (Actin-binding LIM protein family member 1) (Actin-binding double zinc finger protein) (LIMAB1) (Limatin)	LIM~LIM~LIM~LIM~AbLIM_anchor~VHP	99-154~158-213~226-281~285-331~349-728~743-778	778	Zn_Beta_Ribbon~Zn_Beta_Ribbon~Zn_Beta_Ribbon~Zn_Beta_Ribbon	Glucocorticoid receptor-like (DNA-binding domain),Glucocorticoid receptor-like (DNA-binding domain),Glucocorticoid receptor-like (DNA-binding domain),Glucocorticoid receptor-like (DNA-binding domain),Glucocorticoid receptor-like (DNA-binding domain),Glucocorticoid receptor-like (DNA-binding domain),VHP, Villin headpiece domain	Glucocorticoid receptor-like (DNA-binding domain),Glucocorticoid receptor-like (DNA-binding domain),Glucocorticoid receptor-like (DNA-binding domain),Glucocorticoid receptor-like (DNA-binding domain),Glucocorticoid receptor-like (DNA-binding domain),Glucocorticoid receptor-like (DNA-binding domain),VHP, Villin headpiece domain	Small proteins,Small proteins,Small proteins,Small proteins,Small proteins,Small proteins,All alpha proteins	124-156~158-182~183-216~222-251~285-309~310-344~708-778					REGION 339..370; /note="Disordered"; /evidence="ECO:0000256|SAM:MobiDB-lite"; REGION 414..510; /note="Disordered"; /evidence="ECO:0000256|SAM:MobiDB-lite"; REGION 552..597; /note="Disordered"; /evidence="ECO:0000256|SAM:MobiDB-lite"	AbLIM
O14654	Insulin receptor substrate 4 (IRS-4) (160 kDa phosphotyrosine protein) (py160) (Phosphoprotein of 160 kDa) (pp160)	IRS	231-333	1257	PH	PH domain-like,PH domain-like,PH domain-like	PH domain-like barrel,PH domain-like barrel,PH domain-like barrel	All beta proteins,All beta proteins,All beta proteins	78-135~141-198~232-337					REGION 406..653; /note="Disordered"; /evidence="ECO:0000256|SAM:MobiDB-lite"; REGION 678..921; /note="Disordered"; /evidence="ECO:0000256|SAM:MobiDB-lite"; REGION 678..800; /note="CRK-binding"; REGION 895..897; /note="GRB2-binding"; REGION 1179..1257; /note="Disordered"; /evidence="ECO:0000256|SAM:MobiDB-lite"
O14682	Ectoderm-neural cortex protein 1 (ENC-1) (Kelch-like protein 37) (Nuclear matrix protein NRP/B) (p53-induced gene 10 protein)	BTB~BACK~Kelch_1~Kelch_1~Kelch_1~Kelch_1	36-144~149-251~329-375~377-431~481-524~527-572	589	POZ~POZ~Beta_propeller~Beta_propeller~Beta_propeller~Beta_propeller	POZ domain,Kelch motif	POZ domain,6-bladed beta-propeller	Alpha and beta proteins (a+b),All beta proteins	44-142~292-575						Unknown
O14745	Na(+)/H(+) exchange regulatory cofactor NHE-RF1 (NHERF-1) (Ezrin-radixin-moesin-binding phosphoprotein 50) (EBP50) (Regulatory cofactor of Na(+)/H(+) exchanger) (Sodium-hydrogen exchanger regulatory factor 1) (Solute carrier family 9 isoform A3 regulatory factor 1)	PDZ~PDZ~EBP50_C	16-91~154-231~235-358	358	PDZ-like~PDZ-like~PDZ-like	PDZ domain-like,PDZ domain-like	PDZ domain-like,PDZ domain-like	All beta proteins,All beta proteins	15-96~150-238					REGION 114..192; /note="Disordered"; /evidence="ECO:0000256|SAM:MobiDB-lite"; REGION 277..358; /note="Disordered"; /evidence="ECO:0000256|SAM:MobiDB-lite"	Unknown
O14757	Serine/threonine-protein kinase Chk1 (EC 2.7.11.1) (CHK1 checkpoint homolog) (Cell cycle checkpoint kinase) (Checkpoint kinase-1)	Pkinase	9-265	476	PKinase	Protein kinase-like (PK-like)	Protein kinase-like (PK-like)	Alpha and beta proteins (a+b)	5-266					REGION 1..265; /note="Interaction with CLSPN"; /evidence="ECO:0000250"; REGION 270..327; /note="Disordered"; /evidence="ECO:0000256|SAM:MobiDB-lite"; REGION 391..476; /note="Autoinhibitory region"
O14770	Homeobox protein Meis2 (Meis1-related protein 1)	Meis_PKNOX_N~Homeobox_KN	110-194~294-333	477	HTH	Homeodomain-like	DNA/RNA-binding 3-helical bundle	All alpha proteins	275-341					REGION 71..191; /note="Required for interaction with PBX1"; /evidence="ECO:0000250"; REGION 193..283; /note="Disordered"; /evidence="ECO:0000256|SAM:MobiDB-lite"; REGION 299..333; /note="Interaction with DNA"; /evidence="ECO:0000305|PubMed:26550823, ECO:0000305|Ref.16"; REGION 340..477; /note="Transcriptional activation domain"
O14771	Zinc finger protein 213 (Putative transcription factor CR53) (Zinc finger protein with KRAB and SCAN domains 21)	SCAN~KRAB~zf-C2H2~zf-C2H2~zf-C2H2~zf-C2H2~zf-C2H2	41-130~201-240~317-339~345-367~373-395~401-423~429-451	459	Viral_Gag~C2H2-zf~C2H2-zf~C2H2-zf~C2H2-zf~C2H2-zf	Retrovirus capsid dimerization domain-like,beta-beta-alpha zinc fingers,beta-beta-alpha zinc fingers,beta-beta-alpha zinc fingers,beta-beta-alpha zinc fingers	Acyl carrier protein-like,beta-beta-alpha zinc fingers,beta-beta-alpha zinc fingers,beta-beta-alpha zinc fingers,beta-beta-alpha zinc fingers	All alpha proteins,Small proteins,Small proteins,Small proteins,Small proteins	38-121~312-339~368-395~424-451~428-453					REGION 128..188; /note="Disordered"; /evidence="ECO:0000256|SAM:MobiDB-lite"
O14776	Transcription elongation regulator 1 (TATA box-binding protein-associated factor 2S) (Transcription factor CA150)	WW~WW~FF~FF~FF~FF~FF~FF	134-162~432-460~661-709~727-776~794-843~898-949~956-1007~1014-1074	1098	WW~WW~NADP_Rossmann~NADP_Rossmann~NADP_Rossmann~NADP_Rossmann~NADP_Rossmann~NADP_Rossmann	WW domain,WW domain,WW domain,FF domain,FF domain,FF domain,FF domain,FF domain	WW domain-like,WW domain-like,WW domain-like,Another 3-helical bundle,Another 3-helical bundle,Another 3-helical bundle,Another 3-helical bundle,Another 3-helical bundle	All beta proteins,All beta proteins,All beta proteins,All alpha proteins,All alpha proteins,All alpha proteins,All alpha proteins,All alpha proteins	134-164~433-462~528-560~651-719~715-783~792-853~888-959~956-1013					REGION 1..105; /note="Disordered"; /evidence="ECO:0000256|SAM:MobiDB-lite"; REGION 259..348; /note="Disordered"; /evidence="ECO:0000256|SAM:MobiDB-lite"; REGION 469..526; /note="Disordered"; /evidence="ECO:0000256|SAM:MobiDB-lite"; REGION 615..640; /note="Disordered"; /evidence="ECO:0000256|SAM:MobiDB-lite"; REGION 870..895; /note="Disordered"; /evidence="ECO:0000256|SAM:MobiDB-lite"; REGION 1076…
O14786	Neuropilin-1 (Vascular endothelial cell growth factor 165 receptor) (CD antigen CD304)	CUB~CUB~F5_F8_type_C~F5_F8_type_C~MAM~DUF3481	27-138~147-262~290-421~446-580~650-810~842-923	923	CUB~CUB~GBD~GBD~Concanavalin	Spermadhesin, CUB domain,Spermadhesin, CUB domain,Galactose-binding domain-like,Galactose-binding domain-like	CUB-like,CUB-like,Galactose-binding domain-like,Galactose-binding domain-like	All beta proteins,All beta proteins,All beta proteins,All beta proteins	26-140~147-267~275-427~430-586			SIGNAL 1..21; /evidence="ECO:0000269|PubMed:10688880, ECO:0000269|PubMed:9529250"		REGION 820..845; /note="Disordered"; /evidence="ECO:0000256|SAM:MobiDB-lite"	Unknown
O14788	Tumor necrosis factor ligand superfamily member 11 (Osteoclast differentiation factor) (ODF) (Osteoprotegerin ligand) (OPGL) (Receptor activator of nuclear factor kappa-B ligand) (RANKL) (TNF-related activation-induced cytokine) (TRANCE) (CD antigen CD254) [Cleaved into: Tumor necrosis factor ligand superfamily member 11, membrane form; Tumor necrosis factor ligand superfamily member 11, soluble …	TNF	185-313	317	TNF_receptor	TNF-like	TNF-like	All beta proteins	156-313					REGION 1..43; /note="Disordered"; /evidence="ECO:0000256|SAM:MobiDB-lite"	Unknown
O14807	Ras-related protein M-Ras (EC 3.6.5.2) (Ras-related protein R-Ras3)	Ras	15-177	208	Ubiquitin	P-loop containing nucleoside triphosphate hydrolases	P-loop containing nucleoside triphosphate hydrolases	Alpha and beta proteins (a/b)	10-179		PROPEP 206..208; /note="Removed in mature form"; /evidence="ECO:0000250"; /id="PRO_0000281304"				Unknown
O14893	Gem-associated protein 2 (Gemin-2) (Component of gems 2) (Survival of motor neuron protein-interacting protein 1) (SMN-interacting protein 1)	SIP1	37-273	280				All alpha proteins	95-280					REGION 1..39; /note="May play a minor inhibitory role in snRNA binding to 5Sm (SNRPD1, SNRPD2, SNRPE, SNRPF and SNRPG) during snRNP assembly by inserting into the RNA binding pocket of 5Sm"; /evidence="ECO:0000269|PubMed:21816274"
O14896	Interferon regulatory factor 6 (IRF-6)	IRF~IRF-3	9-114~223-407	467	SMAD-FHA~SMAD-FHA	"Winged helix" DNA-binding domain,SMAD/FHA domain	DNA/RNA-binding 3-helical bundle,SMAD/FHA domain	All alpha proteins,All beta proteins	7-116~221-448					REGION 121..156; /note="Disordered"; /evidence="ECO:0000256|SAM:MobiDB-lite"
O14907	Tax1-binding protein 3 (Glutaminase-interacting protein 3) (Tax interaction protein 1) (TIP-1) (Tax-interacting protein 1)	PDZ	17-110	124	PDZ-like	PDZ domain-like	PDZ domain-like	All beta proteins	14-115						Unknown
O14908	PDZ domain-containing protein GIPC1 (GAIP C-terminus-interacting protein) (RGS-GAIP-interacting protein) (RGS19-interacting protein 1) (Synectin) (Tax interaction protein 2) (TIP-2)	PDZ	133-212	333	PDZ-like	PDZ domain-like	PDZ domain-like	All beta proteins	130-211					REGION 1..54; /note="Disordered"; /evidence="ECO:0000256|SAM:MobiDB-lite"; REGION 223..244; /note="Disordered"; /evidence="ECO:0000256|SAM:MobiDB-lite"	Unknown
O14920	Inhibitor of nuclear factor kappa-B kinase subunit beta (I-kappa-B-kinase beta) (IKK-B) (IKK-beta) (IkBKB) (EC 2.7.11.10) (I-kappa-B kinase 2) (IKK2) (Nuclear factor NF-kappa-B inhibitor kinase beta) (NFKBIKB) (Serine/threonine protein kinase IKBKB) (EC 2.7.11.1)	Pkinase~IKBKB_SDD~IKKbetaNEMObind	15-297~389-663~706-742	756	PKinase	Protein kinase-like (PK-like)	Protein kinase-like (PK-like)	Alpha and beta proteins (a+b)	12-224					REGION 458..479; /note="Leucine-zipper"; REGION 667..706; /note="Disordered"; /evidence="ECO:0000256|SAM:MobiDB-lite"; REGION 737..742; /note="NEMO-binding"	Unknown
O14926	Fascin-2 (Retinal fascin)	Fascin~Fascin~Fascin~Fascin	20-133~141-254~266-376~389-492	492	Trefoil~Trefoil~Trefoil~Trefoil	Actin-crosslinking proteins,Actin-crosslinking proteins,Actin-crosslinking proteins,Actin-crosslinking proteins	beta-Trefoil,beta-Trefoil,beta-Trefoil,beta-Trefoil	All beta proteins,All beta proteins,All beta proteins,All beta proteins	11-136~138-257~258-379~381-492						Fascin
O14936	Peripheral plasma membrane protein CASK (hCASK) (EC 2.7.11.1) (Calcium/calmodulin-dependent serine protein kinase) (Protein lin-2 homolog)	Pkinase~L27~L27~PDZ~SH3_1~Guanylate_kin	12-276~347-400~406-457~490-568~618-674~738-912	926	PKinase~L27~L27~PDZ-like~SH3~P-loop_NTPase	Protein kinase-like (PK-like),L27 domain,L27 domain,PDZ domain-like,SH3-domain,P-loop containing nucleoside triphosphate hydrolases	Protein kinase-like (PK-like),L27 domain,L27 domain,PDZ domain-like,SH3-like barrel,P-loop containing nucleoside triphosphate hydrolases	Alpha and beta proteins (a+b),All alpha proteins,All alpha proteins,All beta proteins,All beta proteins,Alpha and beta proteins (a/b)	10-240~343-396~405-454~488-578~617-680~740-915					REGION 305..315; /note="Calmodulin-binding"; REGION 482..909; /note="Required for interaction with NRXN1 (via C-terminal tail)"; /evidence="ECO:0000250|UniProtKB:Q62915"; REGION 574..610; /note="Disordered"; /evidence="ECO:0000256|SAM:MobiDB-lite"
O14950	Myosin regulatory light chain 12B (MLC-2A) (MLC-2) (Myosin regulatory light chain 2-B, smooth muscle isoform) (Myosin regulatory light chain 20 kDa) (MLC20) (Myosin regulatory light chain MRLC2) (SHUJUN-1)	EF-hand_6~EF-hand_8	33-62~114-166	172	EF_hand~EF_hand	EF-hand	EF Hand-like	All alpha proteins	27-168					REGION 1..20; /note="Disordered"; /evidence="ECO:0000256|SAM:MobiDB-lite"	Unknown
O14958	Calsequestrin-2 (Calsequestrin, cardiac muscle isoform)	Calsequestrin	2-382	399	Thioredoxin	Thioredoxin-like,Thioredoxin-like,Thioredoxin-like	Thioredoxin fold,Thioredoxin fold,Thioredoxin fold	Alpha and beta proteins (a/b),Alpha and beta proteins (a/b),Alpha and beta proteins (a/b)	28-148~152-253~248-372			SIGNAL 1..19; /evidence="ECO:0000250"		REGION 365..399; /note="Disordered"; /evidence="ECO:0000256|SAM:MobiDB-lite"
O14974	Protein phosphatase 1 regulatory subunit 12A (Myosin phosphatase-targeting subunit 1) (Myosin phosphatase target subunit 1) (Protein phosphatase myosin-binding subunit)	Ank_2~Ank_2~PRKG1_interact	44-136~167-262~931-1030	1030	Ank~Ank	Ankyrin repeat	beta-hairpin-alpha-hairpin repeat	Alpha and beta proteins (a+b)	1-291					REGION 290..628; /note="Disordered"; /evidence="ECO:0000256|SAM:MobiDB-lite"; REGION 643..928; /note="Disordered"; /evidence="ECO:0000256|SAM:MobiDB-lite"; REGION 682..864; /note="Interaction with ROCK2"; /evidence="ECO:0000269|PubMed:19131646"	Unknown
O14986	Phosphatidylinositol 4-phosphate 5-kinase type-1 beta (PIP5K1-beta) (PtdIns(4)P-5-kinase 1 beta) (EC 2.7.1.68) (Phosphatidylinositol 4-phosphate 5-kinase type I beta) (PIP5KIbeta) (Protein STM-7) (Type I phosphatidylinositol 4-phosphate 5-kinase beta)	PIP5K	108-394	540	PreATP-grasp	SAICAR synthase-like	SAICAR synthase-like	Alpha and beta proteins (a+b)	17-397					REGION 1..21; /note="Disordered"; /evidence="ECO:0000256|SAM:MobiDB-lite"	Unknown
O14994	Synapsin-3 (Synapsin III)	Synapsin_N~Synapsin~Synapsin_C	1-31~88-191~193-395	580	ATP-grasp~ATP-grasp	PreATP-grasp domain,Glutathione synthetase ATP-binding domain-like	PreATP-grasp domain,ATP-grasp	Alpha and beta proteins (a/b),Alpha and beta proteins (a+b)	90-192~193-398					REGION 1..28; /note="A"; REGION 19..56; /note="Disordered"; /evidence="ECO:0000256|SAM:MobiDB-lite"; REGION 28..90; /note="B; linker"; REGION 91..399; /note="C; actin-binding and synaptic-vesicle binding"; REGION 395..567; /note="Disordered"; /evidence="ECO:0000256|SAM:MobiDB-lite"; REGION 400..531; /note="J; Pro-rich linker"; REGION 532..580; /note="E"	Synapsin
O15013	Rho guanine nucleotide exchange factor 10	RhoGEF~PH_19~WD40_2	425-606~629-778~886-1368	1369	PH~Beta_propeller	DBL homology domain (DH-domain)	DBL homology domain (DH-domain)	All alpha proteins	407-626					REGION 1..106; /note="Disordered"; /evidence="ECO:0000256|SAM:MobiDB-lite"; REGION 184..254; /note="Disordered"; /evidence="ECO:0000256|SAM:MobiDB-lite"; REGION 1226..1260; /note="Disordered"; /evidence="ECO:0000256|SAM:MobiDB-lite"; REGION 1277..1297; /note="Disordered"; /evidence="ECO:0000256|SAM:MobiDB-lite"
O15020	Spectrin beta chain, non-erythrocytic 2 (Beta-III spectrin) (Spinocerebellar ataxia 5 protein)	CH~CH~Spectrin~Spectrin~Spectrin~Spectrin~Spectrin~Spectrin~Spectrin~Spectrin~Spectrin~Spectrin~Spectrin~Spectrin~Spectrin~Spectrin~Spectrin~Spectrin~PH_9	57-162~176-282~305-415~425-528~531-639~641-745~747-850~852-956~958-1063~1065-1170~1172-1276~1278-1381~1383-1486~1488-1586~1588-1692~1694-1799~1801-1905~1908-2011~2220-2328	2390	Beta_propeller~Beta_propeller~PH	Calponin-homology domain, CH-domain,Calponin-homology domain, CH-domain,Spectrin repeat,Spectrin repeat,Spectrin repeat,Spectrin repeat,Spectrin repeat,Spectrin repeat,Spectrin repeat,Spectrin repeat,Spectrin repeat,Spectrin repeat,Spectrin repeat,Spectrin repeat,Spectrin repeat,Spectrin repeat,Spectrin repeat,Spectrin repeat,PH domain-like	CH domain-like,CH domain-like,Spectrin repeat-like,Spectrin repeat-like,Spectrin repeat-like,Spectrin repeat-like,Spectrin repeat-like,Spectrin repeat-like,Spectrin repeat-like,Spectrin repeat-like,Spectrin repeat-like,Spectrin repeat-like,Spectrin repeat-like,Spectrin repeat-like,Spectrin repeat-like,Spectrin repeat-like,Spectrin repeat-like,Spectrin repeat-like,PH domain-like barrel	All alpha proteins,All alpha proteins,All alpha proteins,All alpha proteins,All alpha proteins,All alpha proteins,All alpha proteins,All alpha proteins,All alpha proteins,All alpha proteins,All alpha proteins,All alpha proteins,All alpha proteins,All alpha proteins,All alpha proteins,All alpha proteins,All alpha proteins,All alpha proteins,All beta proteins	54-167~174-283~301-418~428-533~534-638~646-749~750-849~858-959~961-1061~1061-1173~1170-1276~1281-1380~1386-1494~1491-1585~1587-1696~1697-1798~1797-1908~1906-2002~2231-2330					REGION 2..278; /note="Actin-binding"; REGION 2081..2222; /note="Disordered"; /evidence="ECO:0000256|SAM:MobiDB-lite"; REGION 2331..2390; /note="Disordered"; /evidence="ECO:0000256|SAM:MobiDB-lite"	CH domain
O15033	Apoptosis-resistant E3 ubiquitin protein ligase 1 (EC 2.3.2.26) (Apoptosis-resistant HECT-type E3 ubiquitin transferase 1)	Filamin~HECT	54-155~512-823	823	E-set~Hect	Hect, E3 ligase catalytic domain	Hect, E3 ligase catalytic domain	Alpha and beta proteins (a+b)	436-816					REGION 315..345; /note="Disordered"; /evidence="ECO:0000256|SAM:MobiDB-lite"; REGION 483..789; /note="Interaction with SOCS2"; /evidence="ECO:0000269|PubMed:31578312"
O15041	Semaphorin-3E	Sema~ig	309-498~585-669	775	Beta_propeller~E-set	Sema domain,Immunoglobulin	7-bladed beta-propeller,Immunoglobulin-like beta-sandwich	All beta proteins,All beta proteins	27-522~582-674			SIGNAL 1..25; /evidence="ECO:0000255"		REGION 742..775; /note="Disordered"; /evidence="ECO:0000256|SAM:MobiDB-lite"	Unknown
O15042	U2 snRNP-associated SURP motif-containing protein (140 kDa Ser/Arg-rich domain protein) (U2-associated protein SR140)	RRM_1~Surp~CID~cwf21	276-349~428-480~540-671~836-885	1029	RRM~TPR	RNA-binding domain, RBD,Surp module (SWAP domain)	Ferredoxin-like,Surp module (SWAP domain)	Alpha and beta proteins (a+b),All alpha proteins	276-355~405-482					REGION 1..111; /note="Disordered"; /evidence="ECO:0000256|SAM:MobiDB-lite"; REGION 141..274; /note="Disordered"; /evidence="ECO:0000256|SAM:MobiDB-lite"; REGION 778..841; /note="Disordered"; /evidence="ECO:0000256|SAM:MobiDB-lite"; REGION 855..1029; /note="Disordered"; /evidence="ECO:0000256|SAM:MobiDB-lite"
O15067	Phosphoribosylformylglycinamidine synthase (FGAM synthase) (FGAMS) (EC 6.3.5.3) (Formylglycinamide ribonucleotide amidotransferase) (FGAR amidotransferase) (FGAR-AT) (Formylglycinamide ribotide amidotransferase) (Phosphoribosylformylglycineamide amidotransferase)	FGAR-AT_linker~AIRS_C~AIRS_C~GATase_5	184-232~444-603~848-991~1062-1333	1338	Glutaminase_I	FGAM synthase PurL, linker domain,PurM N-terminal domain-like,PurM C-terminal domain-like,PurM N-terminal domain-like,PurM C-terminal domain-like,Class I glutamine amidotransferase-like	RuvA C-terminal domain-like,Bacillus chorismate mutase-like,PurM C-terminal domain-like,Bacillus chorismate mutase-like,PurM C-terminal domain-like,Flavodoxin-like	All alpha proteins,Alpha and beta proteins (a+b),Alpha and beta proteins (a+b),Alpha and beta proteins (a+b),Alpha and beta proteins (a+b),Alpha and beta proteins (a/b)	166-233~234-442~450-608~657-839~847-993~1051-1335
O15085	Rho guanine nucleotide exchange factor 11 (PDZ-RhoGEF)	PDZ~RGS-like~RhoGEF~PH_16	47-120~307-486~738-921~950-1079	1522	PDZ-like~RGS~PH	PDZ domain-like,Regulator of G-protein signaling, RGS,DBL homology domain (DH-domain),PH domain-like	PDZ domain-like,Regulator of G-protein signaling, RGS,DBL homology domain (DH-domain),PH domain-like barrel	All beta proteins,All alpha proteins,All alpha proteins,All beta proteins	42-113~309-487~713-945~942-1082					REGION 1..40; /note="Disordered"; /evidence="ECO:0000256|SAM:MobiDB-lite"; REGION 128..175; /note="Disordered"; /evidence="ECO:0000256|SAM:MobiDB-lite"; REGION 200..231; /note="Disordered"; /evidence="ECO:0000256|SAM:MobiDB-lite"; REGION 263..286; /note="Disordered"; /evidence="ECO:0000256|SAM:MobiDB-lite"; REGION 490..555; /note="Disordered"; /evidence="ECO:0000256|SAM:MobiDB-lite"; REGION 573..…	Unknown
O15111	Inhibitor of nuclear factor kappa-B kinase subunit alpha (I-kappa-B kinase alpha) (IKK-A) (IKK-alpha) (IkBKA) (IkappaB kinase) (EC 2.7.11.10) (Conserved helix-loop-helix ubiquitous kinase) (I-kappa-B kinase 1) (IKK1) (Nuclear factor NF-kappa-B inhibitor kinase alpha) (NFKBIKA) (Transcription factor 16) (TCF-16)	Pkinase~IKBKB_SDD~IKKbetaNEMObind	15-298~386-659~707-743	745	PKinase	Protein kinase-like (PK-like)	Protein kinase-like (PK-like)	Alpha and beta proteins (a+b)	16-225					REGION 455..476; /note="Leucine-zipper"; REGION 738..743; /note="NEMO-binding"
O15116	U6 snRNA-associated Sm-like protein LSm1 (Cancer-associated Sm-like) (Small nuclear ribonuclear CaSm)	LSM	Aug-76	133	Sm-like	Sm-like ribonucleoproteins	Sm-like fold	All beta proteins	8-76	93-120
O15117	FYN-binding protein 1 (Adhesion and degranulation promoting adaptor protein) (ADAP) (FYB-120/130) (p120/p130) (FYN-T-binding protein) (SLAP-130) (SLP-76-associated phosphoprotein)	SH3_2~hSH3	515-570~695-783	783	SH3~SH3	SH3-domain,SH3-domain	SH3-like barrel,SH3-like barrel	All beta proteins,All beta proteins	493-567~693-771					REGION 1..502; /note="Disordered"; /evidence="ECO:0000256|SAM:MobiDB-lite"; REGION 348..448; /note="Interaction with SKAP1"; REGION 598..678; /note="Disordered"; /evidence="ECO:0000256|SAM:MobiDB-lite"	Unknown
O15143	Actin-related protein 2/3 complex subunit 1B (Arp2/3 complex 41 kDa subunit) (p41-ARC)	WD40	42-80	372	Beta_propeller	WD40 repeat-like	7-bladed beta-propeller	All beta proteins	2-372						WD40
O15144	Actin-related protein 2/3 complex subunit 2 (Arp2/3 complex 34 kDa subunit) (p34-ARC)	P34-Arc	57-284	300		Arp2/3 complex subunits,Arp2/3 complex subunits	Secretion chaperone-like,Secretion chaperone-like	Alpha and beta proteins (a+b),Alpha and beta proteins (a+b)	8-121~121-284						P34-Arc
O15145	Actin-related protein 2/3 complex subunit 3 (Arp2/3 complex 21 kDa subunit) (p21-ARC)	P21-Arc	1-173	178		Arp2/3 complex 21 kDa subunit ARPC3	Arp2/3 complex 21 kDa subunit ARPC3	All alpha proteins	2-175						P21-Arc
O15160	DNA-directed RNA polymerases I and III subunit RPAC1 (DNA-directed RNA polymerase I subunit C) (RNA polymerases I and III subunit AC1) (AC40) (DNA-directed RNA polymerases I and III 40 kDa polypeptide) (RPA40) (RPA39) (RPC40)	RNA_pol_A_bac	92-226	346		RBP11-like subunits of RNA polymerase	DCoH-like	Alpha and beta proteins (a+b)	46-155
O15195	Villin-like protein	Gelsolin~Gelsolin~Gelsolin~Gelsolin~Gelsolin~Gelsolin~VHP	21-106~144-220~266-341~400-482~519-588~624-699~821-856	856	ADF~ADF~ADF~ADF~ADF~ADF	Actin depolymerizing proteins,Actin depolymerizing proteins,Actin depolymerizing proteins,Actin depolymerizing proteins,Actin depolymerizing proteins,Actin depolymerizing proteins,VHP, Villin headpiece domain	Gelsolin-like,Gelsolin-like,Gelsolin-like,Gelsolin-like,Gelsolin-like,Gelsolin-like,VHP, Villin headpiece domain	Alpha and beta proteins (a+b),Alpha and beta proteins (a+b),Alpha and beta proteins (a+b),Alpha and beta proteins (a+b),Alpha and beta proteins (a+b),Alpha and beta proteins (a+b),All alpha proteins	6-124~126-239~244-358~378-501~509-601~603-710~796-856					REGION 762..796; /note="Disordered"; /evidence="ECO:0000256|SAM:MobiDB-lite"	VHP
O15198	Mothers against decapentaplegic homolog 9 (MAD homolog 9) (Mothers against DPP homolog 9) (Madh6) (SMAD family member 9) (SMAD 9) (Smad9)	MH1~MH2	34-135~271-443	467	His-Me_finger~SMAD-FHA	SMAD MH1 domain,SMAD/FHA domain	SMAD MH1 domain,SMAD/FHA domain	Alpha and beta proteins (a+b),All beta proteins	13-136~269-465					REGION 174..246; /note="Disordered"; /evidence="ECO:0000256|SAM:MobiDB-lite"
O15205	Ubiquitin D (Diubiquitin) (Ubiquitin-like protein FAT10)	ubiquitin~ubiquitin	10-81~91-161	165	Ubiquitin~Ubiquitin	Ubiquitin-like,Ubiquitin-like	beta-Grasp (ubiquitin-like),beta-Grasp (ubiquitin-like)	Alpha and beta proteins (a+b),Alpha and beta proteins (a+b)	9-81~87-163
O15212	Prefoldin subunit 6 (Protein Ke2)	Prefoldin_2	10-115	129	Prefoldin	Prefoldin	Long alpha-hairpin	All alpha proteins	1-129
O15230	Laminin subunit alpha-5 (Laminin-10 subunit alpha) (Laminin-11 subunit alpha) (Laminin-15 subunit alpha)	Laminin_N~Laminin_EGF~Laminin_EGF~Laminin_EGF~Laminin_EGF~Laminin_EGF~Laminin_EGF~Laminin_EGF~Laminin_EGF~Laminin_EGF~Laminin_EGF~Laminin_EGF~Laminin_EGF~Laminin_EGF~Laminin_EGF~Laminin_B~Laminin_EGF~Laminin_EGF~Laminin_EGF~Laminin_EGF~Laminin_EGF~Laminin_EGF~Laminin_I~Laminin_II~Laminin_G_1~Laminin_G_2~Laminin_G_2~Laminin_G_2	45-298~300-356~359-426~429-478~494-539~541-585~587-631~632-676~677-725~720-773~776-826~829-872~1438-1486~1528-1576~1577-1625~1693-1829~1864-1910~1913-1966~1969-2020~2023-2067~2070-2119~2114-2153~2192-2451~2632-2762~2777-2911~2970-3099~3371-3499~3549-3673	3695	GBD~EGF~EGF~EGF~EGF~EGF~EGF~EGF~EGF~EGF~EGF~EGF~EGF~EGF~EGF~GBD~EGF~EGF~EGF~EGF~EGF~EGF~Concanavalin~Concanavalin~Concanavalin~Concanavalin	EGF/Laminin,EGF/Laminin,EGF/Laminin,EGF/Laminin,EGF/Laminin,EGF/Laminin,Concanavalin A-like lectins/glucanases,Concanavalin A-like lectins/glucanases	Knottins (small inhibitors, toxins, lectins),Knottins (small inhibitors, toxins, lectins),Knottins (small inhibitors, toxins, lectins),Knottins (small inhibitors, toxins, lectins),Knottins (small inhibitors, toxins, lectins),Knottins (small inhibitors, toxins, lectins),Concanavalin A-like lectins/glucanases,Concanavalin A-like lectins/glucanases	Small proteins,Small proteins,Small proteins,Small proteins,Small proteins,Small proteins,All beta proteins,All beta proteins	677-726~776-827~1438-1486~1577-1627~1969-2025~2070-2116~2922-3117~3538-3689			SIGNAL 1..35; /evidence="ECO:0000255"		REGION 851..1437; /note="Domain IV 1 (domain IV B)"; REGION 1251..1271; /note="Disordered"; /evidence="ECO:0000256|SAM:MobiDB-lite"; REGION 2167..2735; /note="Domain II and I"; REGION 3224..3244; /note="Disordered"; /evidence="ECO:0000256|SAM:MobiDB-lite"
O15231	Zinc finger protein 185 (LIM domain protein ZNF185) (P1-A)	SH3_1	158-204	732	SH3									REGION 1..253; /note="Disordered"; /evidence="ECO:0000256|SAM:MobiDB-lite"; REGION 298..534; /note="Disordered"; /evidence="ECO:0000256|SAM:MobiDB-lite"	Unknown
O15259	Nephrocystin-1 (Juvenile nephronophthisis 1 protein)			732		SH3-domain	SH3-like barrel	All beta proteins	147-214					REGION 103..153; /note="Disordered"; /evidence="ECO:0000256|SAM:MobiDB-lite"; REGION 205..244; /note="Disordered"; /evidence="ECO:0000256|SAM:MobiDB-lite"	Unknown
O15294	UDP-N-acetylglucosamine--peptide N-acetylglucosaminyltransferase 110 kDa subunit (EC 2.4.1.255) (O-GlcNAc transferase subunit p110) (O-linked N-acetylglucosamine transferase 110 kDa subunit) (OGT)	TPR_17~TPR_11~TPR_11~TPR_1~TPR_8~TPR_11~TPR_12~TPR_11~TPR_11~TPR_1~TPR_11~Glyco_transf_41	79-110~96-137~164-205~191-224~225-258~266-307~292-359~334-375~370-409~395-428~436-474~476-1016	1046	TPR~TPR~TPR~TPR~TPR~TPR~TPR~TPR~TPR~TPR~TPR~GT-B	TPR-like,TPR-like,TPR-like,UDP-Glycosyltransferase/glycogen phosphorylase,UDP-Glycosyltransferase/glycogen phosphorylase	alpha-alpha superhelix,alpha-alpha superhelix,alpha-alpha superhelix,UDP-Glycosyltransferase/glycogen phosphorylase,UDP-Glycosyltransferase/glycogen phosphorylase	All alpha proteins,All alpha proteins,All alpha proteins,Alpha and beta proteins (a/b),Alpha and beta proteins (a/b)	69-168~226-322~321-440~546-767~817-1026					REGION 991..1010; /note="Required for phosphatidylinositol 3,4,5-triphosphate binding"
O15357	Phosphatidylinositol 3,4,5-trisphosphate 5-phosphatase 2 (EC 3.1.3.86) (Inositol polyphosphate phosphatase-like protein 1) (INPPL-1) (Protein 51C) (SH2 domain-containing inositol 5'-phosphatase 2) (SH2 domain-containing inositol phosphatase 2) (SHIP-2)	SH2~Exo_endo_phos~SAM_1	21-102~429-718~1200-1258	1258	SH2-like~DNase_I-like~l-integrase_N	SH2 domain,DNase I-like,SAM/Pointed domain	SH2-like,DNase I-like,SAM domain-like	Alpha and beta proteins (a+b),Alpha and beta proteins (a+b),All alpha proteins	15-127~465-727~1199-1258					REGION 119..180; /note="Disordered"; /evidence="ECO:0000256|SAM:MobiDB-lite"; REGION 897..1118; /note="Disordered"; /evidence="ECO:0000256|SAM:MobiDB-lite"	Unknown
O15372	Eukaryotic translation initiation factor 3 subunit H (eIF3h) (Eukaryotic translation initiation factor 3 subunit 3) (eIF-3-gamma) (eIF3 p40 subunit)	JAB~eIF3h_C	34-146~157-352	352	JAB	JAB1/MPN domain	Cytidine deaminase-like	Alpha and beta proteins (a/b)	20-229					REGION 1..34; /note="Disordered"; /evidence="ECO:0000256|SAM:MobiDB-lite"; REGION 265..310; /note="Disordered"; /evidence="ECO:0000256|SAM:MobiDB-lite"
O15503	Insulin-induced gene 1 protein (INSIG-1)	INSIG	86-267	277										REGION 51..73; /note="Disordered"; /evidence="ECO:0000256|SAM:MobiDB-lite"
O15511	Actin-related protein 2/3 complex subunit 5 (Arp2/3 complex 16 kDa subunit) (p16-ARC)	P16-Arc	10-151	151		Arp2/3 complex 16 kDa subunit ARPC5	alpha-alpha superhelix	All alpha proteins	9-151					REGION 21..44; /note="Disordered"; /evidence="ECO:0000256|SAM:MobiDB-lite"	P16-Arc
O15520	Fibroblast growth factor 10 (FGF-10) (Keratinocyte growth factor 2)	FGF	78-202	208	Trefoil	Cytokine	beta-Trefoil	All beta proteins	68-208			SIGNAL 1..37; /evidence="ECO:0000255"			Unknown
O15530	3-phosphoinositide-dependent protein kinase 1 (hPDK1) (EC 2.7.11.1)	Pkinase~PH_3	82-342~446-548	556	PKinase~PH	Protein kinase-like (PK-like),PH domain-like	Protein kinase-like (PK-like),PH domain-like barrel	Alpha and beta proteins (a+b),All beta proteins	82-296~410-556					REGION 26..80; /note="Disordered"; /evidence="ECO:0000256|SAM:MobiDB-lite"; REGION 113..157; /note="PIF-pocket"; /evidence="ECO:0000305|PubMed:22999883"
O15541	E3 ubiquitin-protein ligase RNF113A (EC 2.3.2.27) (Cwc24 homolog) (RING finger protein 113A) (Zinc finger protein 183)	zf-CCCH~zf-C3HC4_3	197-223~259-306	343	CCCH_zf~RING	CCCH zinc finger	CCCH zinc finger	Small proteins	192-225					REGION 2..60; /note="Important for interaction with SNRNP200/BRR2"; /evidence="ECO:0000269|PubMed:29144457"; REGION 22..96; /note="Disordered"; /evidence="ECO:0000256|SAM:MobiDB-lite"; REGION 50..61; /note="Important for interaction with CXCR4"; /evidence="ECO:0000269|PubMed:28978524"; REGION 322..343; /note="Disordered"; /evidence="ECO:0000256|SAM:MobiDB-lite"
O15551	Claudin-3 (Clostridium perfringens enterotoxin receptor 2) (CPE-R 2) (CPE-receptor 2) (Rat ventral prostate.1 protein homolog) (hRVP1)	PMP22_Claudin	3-180	220	Transporter	Claudin-like	Claudin-like	Membrane and cell surface proteins and peptides	3-183					REGION 219..220; /note="Interactions with TJP1, TJP2 and TJP3"; /evidence="ECO:0000250"	Unknown
O15553	Pyrin (Marenostrin)	PYRIN~zf-B_box~PRY~SPRY	8-84~370-412~600-648~652-770	781	Death~Concanavalin~Concanavalin	DEATH domain,B-box zinc-binding domain,Concanavalin A-like lectins/glucanases	DEATH domain,B-box zinc-binding domain,Concanavalin A-like lectins/glucanases	All alpha proteins,Small proteins,All beta proteins	2-90~372-415~596-776					REGION 93..226; /note="Disordered"; /evidence="ECO:0000256|SAM:MobiDB-lite"; REGION 266..280; /note="Interaction with RELA"; /evidence="ECO:0000269|PubMed:18577712"; REGION 270..322; /note="Disordered"; /evidence="ECO:0000256|SAM:MobiDB-lite"; REGION 336..373; /note="Disordered"; /evidence="ECO:0000256|SAM:MobiDB-lite"; REGION 420..582; /note="Required for homotrimerization and induction of pyrop…	Unknown
O43143	ATP-dependent RNA helicase DHX15 (EC 3.6.4.13) (ATP-dependent RNA helicase #46) (DEAH box protein 15) (Splicing factor Prp43) (hPrp43)	DEAD~Helicase_C~HA2~OB_NTP_bind	141-301~334-477~539-627~689-765	795	P-loop_NTPase~P-loop_NTPase~OB	P-loop containing nucleoside triphosphate hydrolases,P-loop containing nucleoside triphosphate hydrolases,"Winged helix" DNA-binding domain,Sec63 N-terminal domain-like,Nucleic acid-binding proteins	P-loop containing nucleoside triphosphate hydrolases,P-loop containing nucleoside triphosphate hydrolases,DNA/RNA-binding 3-helical bundle,Sec63 N-terminal domain-like,OB-fold	Alpha and beta proteins (a/b),Alpha and beta proteins (a/b),All alpha proteins,All alpha proteins,All beta proteins	75-315~316-499~500-565~566-675~676-793					REGION 1..108; /note="Disordered"; /evidence="ECO:0000256|SAM:MobiDB-lite"
O43166	Signal-induced proliferation-associated 1-like protein 1 (SIPA1-like protein 1) (High-risk human papilloma viruses E6 oncoproteins targeted protein 1) (E6-targeted protein 1)	Rap_GAP~SPAR_C	628-810~1504-1749	1804		Rap/Ran-GAP,PDZ domain-like	Rap/Ran-GAP,PDZ domain-like	Multi-domain proteins (alpha and beta),All beta proteins	482-824~952-1026					REGION 1..157; /note="Disordered"; /evidence="ECO:0000256|SAM:MobiDB-lite"; REGION 277..297; /note="Disordered"; /evidence="ECO:0000256|SAM:MobiDB-lite"; REGION 380..401; /note="Disordered"; /evidence="ECO:0000256|SAM:MobiDB-lite"; REGION 1067..1128; /note="Disordered"; /evidence="ECO:0000256|SAM:MobiDB-lite"; REGION 1144..1207; /note="Disordered"; /evidence="ECO:0000256|SAM:MobiDB-lite"; REGION …	Unknown
O43172	U4/U6 small nuclear ribonucleoprotein Prp4 (PRP4 homolog) (hPrp4) (U4/U6 snRNP 60 kDa protein) (WD splicing factor Prp4)	PRP4~WD40~WD40~WD40~WD40~WD40	108-136~263-309~313-351~397-435~439-478~482-520	522	HeH~Beta_propeller~Beta_propeller~Beta_propeller~Beta_propeller~Beta_propeller	WD40 repeat-like	7-bladed beta-propeller	All beta proteins	231-520					REGION 1..20; /note="Disordered"; /evidence="ECO:0000256|SAM:MobiDB-lite"
O43175	D-3-phosphoglycerate dehydrogenase (3-PGDH) (EC 1.1.1.95) (2-oxoglutarate reductase) (EC 1.1.1.399) (Malate dehydrogenase) (EC 1.1.1.37)	2-Hacid_dh_C	111-285	533	NADP_Rossmann	Formate/glycerate dehydrogenase catalytic domain-like,NAD(P)-binding Rossmann-fold domains	Flavodoxin-like,NAD(P)-binding Rossmann-fold domains	Alpha and beta proteins (a/b),Alpha and beta proteins (a/b)	5-118~102-285
O43182	Rho GTPase-activating protein 6 (Rho-type GTPase-activating protein 6) (Rho-type GTPase-activating protein RhoGAPX-1)	RhoGAP	411-567	974	P-loop_NTPase	GTPase activation domain, GAP	GTPase activation domain, GAP	All alpha proteins	403-595					REGION 1..120; /note="Disordered"; /evidence="ECO:0000256|SAM:MobiDB-lite"; REGION 322..361; /note="Disordered"; /evidence="ECO:0000256|SAM:MobiDB-lite"; REGION 639..672; /note="Disordered"; /evidence="ECO:0000256|SAM:MobiDB-lite"; REGION 709..729; /note="Disordered"; /evidence="ECO:0000256|SAM:MobiDB-lite"; REGION 742..838; /note="Disordered"; /evidence="ECO:0000256|SAM:MobiDB-lite"; REGION 860.…	Unknown
O43237	Cytoplasmic dynein 1 light intermediate chain 2 (Dynein light intermediate chain 2, cytosolic) (LIC-2) (LIC53/55)	DLIC	30-491	492	P-loop_NTPase	P-loop containing nucleoside triphosphate hydrolases	P-loop containing nucleoside triphosphate hydrolases	Alpha and beta proteins (a/b)	172-291					REGION 187..206; /note="Disordered"; /evidence="ECO:0000256|SAM:MobiDB-lite"; REGION 371..423; /note="Disordered"; /evidence="ECO:0000256|SAM:MobiDB-lite"; REGION 437..492; /note="Disordered"; /evidence="ECO:0000256|SAM:MobiDB-lite"	Unknown
O43281	Embryonal Fyn-associated substrate (hEFS) (Cas scaffolding protein family member 3)	SH3_9~CAS_C	12-64~371-556	561	SH3~VBS-like	SH3-domain	SH3-like barrel	All beta proteins	7-65					REGION 68..123; /note="Disordered"; /evidence="ECO:0000256|SAM:MobiDB-lite"; REGION 171..215; /note="Disordered"; /evidence="ECO:0000256|SAM:MobiDB-lite"; REGION 240..372; /note="Disordered"; /evidence="ECO:0000256|SAM:MobiDB-lite"; REGION 390..422; /note="Disordered"; /evidence="ECO:0000256|SAM:MobiDB-lite"; REGION 438..488; /note="Divergent helix-loop-helix motif"	Unknown
O43290	U4/U6.U5 tri-snRNP-associated protein 1 (SNU66 homolog) (hSnu66) (Squamous cell carcinoma antigen recognized by T-cells 1) (SART-1) (hSART-1) (U4/U6.U5 tri-snRNP-associated 110 kDa protein) (allergen Hom s 1)	HIND~SART-1	115-139~165-753	800		Pre-mRNA splicing factor Snu66-like			1-800					REGION 1..120; /note="Disordered"; /evidence="ECO:0000256|SAM:MobiDB-lite"; REGION 311..330; /note="Disordered"; /evidence="ECO:0000256|SAM:MobiDB-lite"; REGION 419..497; /note="Disordered"; /evidence="ECO:0000256|SAM:MobiDB-lite"; REGION 571..604; /note="Disordered"; /evidence="ECO:0000256|SAM:MobiDB-lite"
O43293	Death-associated protein kinase 3 (DAP kinase 3) (EC 2.7.11.1) (DAP-like kinase) (Dlk) (MYPT1 kinase) (Zipper-interacting protein kinase) (ZIP-kinase)	Pkinase	13-275	454	PKinase	Protein kinase-like (PK-like)	Protein kinase-like (PK-like)	Alpha and beta proteins (a+b)	11-231					REGION 161..204; /note="Activation segment"; /evidence="ECO:0000250|UniProtKB:O96017"; REGION 427..441; /note="Leucine-zipper"; /evidence="ECO:0000303|PubMed:9488481"	Unknown
O43294	Transforming growth factor beta-1-induced transcript 1 protein (Androgen receptor coactivator 55 kDa protein) (Androgen receptor-associated protein of 55 kDa) (Hydrogen peroxide-inducible clone 5 protein) (Hic-5)	LIM~LIM~LIM~LIM	228-283~287-342~346-401~405-460	461	Zn_Beta_Ribbon~Zn_Beta_Ribbon~Zn_Beta_Ribbon~Zn_Beta_Ribbon	Glucocorticoid receptor-like (DNA-binding domain),Glucocorticoid receptor-like (DNA-binding domain),Glucocorticoid receptor-like (DNA-binding domain),Glucocorticoid receptor-like (DNA-binding domain),Glucocorticoid receptor-like (DNA-binding domain),Glucocorticoid receptor-like (DNA-binding domain)	Glucocorticoid receptor-like (DNA-binding domain),Glucocorticoid receptor-like (DNA-binding domain),Glucocorticoid receptor-like (DNA-binding domain),Glucocorticoid receptor-like (DNA-binding domain),Glucocorticoid receptor-like (DNA-binding domain),Glucocorticoid receptor-like (DNA-binding domain)	Small proteins,Small proteins,Small proteins,Small proteins,Small proteins,Small proteins	225-252~253-284~311-346~344-369~371-403~430-461					REGION 1..240; /note="Interaction with PTK2B/PYK2"; REGION 1..200; /note="Transcription activation"; /evidence="ECO:0000250"; REGION 1..87; /note="Disordered"; /evidence="ECO:0000256|SAM:MobiDB-lite"; REGION 83..136; /note="Interaction with PTK2/FAK1"; /evidence="ECO:0000250"; REGION 116..152; /note="Disordered"; /evidence="ECO:0000256|SAM:MobiDB-lite"; REGION 172..205; /note="Disordered"; /evide…	Unknown
O43300	Leucine-rich repeat transmembrane neuronal protein 2 (Leucine-rich repeat neuronal 2 protein)	LRR_8~LRR_8~LRR_8~LRR_8	65-121~133-193~186-241~253-312	516	LRR~LRR~LRR~LRR	L domain-like	Leucine-rich repeat, LRR (right-handed beta-alpha superhelix)	Alpha and beta proteins (a/b)	136-330			SIGNAL 1..33; /evidence="ECO:0000255"
O43312	Protein MTSS 1 (Metastasis suppressor YGL-1) (Metastasis suppressor protein 1) (Missing in metastasis protein)	IMD~WH2	16-237~724-750	755	Golgi-transport	BAR/IMD domain-like	BAR/IMD domain-like	All alpha proteins	9-245					REGION 139..159; /note="Disordered"; /evidence="ECO:0000256|SAM:MobiDB-lite"; REGION 255..305; /note="Disordered"; /evidence="ECO:0000256|SAM:MobiDB-lite"; REGION 327..351; /note="Disordered"; /evidence="ECO:0000256|SAM:MobiDB-lite"; REGION 428..470; /note="Disordered"; /evidence="ECO:0000256|SAM:MobiDB-lite"; REGION 490..513; /note="Disordered"; /evidence="ECO:0000256|SAM:MobiDB-lite"; REGION 56…	WH2
O43318	Mitogen-activated protein kinase kinase kinase 7 (EC 2.7.11.25) (Transforming growth factor-beta-activated kinase 1) (TGF-beta-activated kinase 1)	PK_Tyr_Ser-Thr	36-284	606	PKinase	Protein kinase-like (PK-like)	Protein kinase-like (PK-like)	Alpha and beta proteins (a+b)	117-289					REGION 1..300; /note="Interaction with MAPK8IP1"; /evidence="ECO:0000250"; REGION 301..338; /note="Disordered"; /evidence="ECO:0000256|SAM:MobiDB-lite"; REGION 354..391; /note="Disordered"; /evidence="ECO:0000256|SAM:MobiDB-lite"; REGION 443..493; /note="Disordered"; /evidence="ECO:0000256|SAM:MobiDB-lite"
O43353	Receptor-interacting serine/threonine-protein kinase 2 (EC 2.7.11.1) (CARD-containing interleukin-1 beta-converting enzyme-associated kinase) (CARD-containing IL-1 beta ICE-kinase) (RIP-like-interacting CLARP kinase) (Receptor-interacting protein 2) (RIP-2) (Tyrosine-protein kinase RIPK2) (EC 2.7.10.2)	PK_Tyr_Ser-Thr~CARD	18-290~437-523	540	PKinase~Death	Protein kinase-like (PK-like)	Protein kinase-like (PK-like)	Alpha and beta proteins (a+b)	17-297					REGION 338..369; /note="Disordered"; /evidence="ECO:0000256|SAM:MobiDB-lite"
O43395	U4/U6 small nuclear ribonucleoprotein Prp3 (Pre-mRNA-splicing factor 3) (hPrp3) (U4/U6 snRNP 90 kDa protein)	PWI~PRP3~DUF1115	9-78~308-521~544-673	683	Acylphosphatase	Acylphosphatase/BLUF domain-like	Ferredoxin-like	Alpha and beta proteins (a+b)	540-675					REGION 73..135; /note="Disordered"; /evidence="ECO:0000256|SAM:MobiDB-lite"; REGION 153..183; /note="Disordered"; /evidence="ECO:0000256|SAM:MobiDB-lite"; REGION 416..550; /note="Mediates interaction with SART3"; /evidence="ECO:0000269|PubMed:15314151"
O43426	Synaptojanin-1 (EC 3.1.3.36) (Synaptic inositol 1,4,5-trisphosphate 5-phosphatase 1)	Syja_N~Exo_endo_phos~DUF1866	60-340~538-859~867-1009	1573	Phosphatase~DNase_I-like~RRM	DNase I-like,RNA-binding domain, RBD	DNase I-like,Ferredoxin-like	Alpha and beta proteins (a+b),Alpha and beta proteins (a+b)	534-868~886-966					REGION 500..899; /note="Catalytic"; /evidence="ECO:0000255"; REGION 1029..1322; /note="Disordered"; /evidence="ECO:0000256|SAM:MobiDB-lite"; REGION 1341..1360; /note="Disordered"; /evidence="ECO:0000256|SAM:MobiDB-lite"; REGION 1370..1463; /note="Disordered"; /evidence="ECO:0000256|SAM:MobiDB-lite"; REGION 1396..1419; /note="3 X 3 AA repeats of N-P-F"; REGION 1535..1573; /note="Disordered"; /evid…	Unknown
O43464	Serine protease HTRA2, mitochondrial (EC 3.4.21.108) (High temperature requirement protein A2) (HtrA2) (Omi stress-regulated endoprotease) (Serine protease 25) (Serine proteinase OMI)	Trypsin_2~PDZ_6	182-320~392-443	458	Peptidase_PA~PDZ-like	Trypsin-like serine proteases,PDZ domain-like	Trypsin-like serine proteases,PDZ domain-like	All beta proteins,All beta proteins	168-344~358-458		PROPEP 32..133; /evidence="ECO:0000269|PubMed:11583623"; /id="PRO_0000026945"		TRANSIT 1..31; /note="Mitochondrion"	REGION 166..342; /note="Serine protease"
O43490	Prominin-1 (Antigen AC133) (Prominin-like protein 1) (CD antigen CD133)	Prominin	18-820	865								SIGNAL 1..19; /evidence="ECO:0000255"			Prominin
O43491	Band 4.1-like protein 2 (Erythrocyte membrane protein band 4.1-like 2) (Generally expressed protein 4.1) (4.1G)	FERM_N~FERM_M~FERM_C~FA~SAB~4_1_CTD	222-285~299-409~413-503~507-550~630-676~892-998	1005	Ubiquitin~FERM_M~PH~AB_hydrolase	Ubiquitin-like,Second domain of FERM,PH domain-like	beta-Grasp (ubiquitin-like),Acyl-CoA binding protein-like,PH domain-like barrel	Alpha and beta proteins (a+b),All alpha proteins,All beta proteins	216-298~299-404~405-498					REGION 1..80; /note="Disordered"; /evidence="ECO:0000256|SAM:MobiDB-lite"; REGION 93..196; /note="Disordered"; /evidence="ECO:0000256|SAM:MobiDB-lite"; REGION 502..610; /note="Hydrophilic"; REGION 611..676; /note="Spectrin--actin-binding"; REGION 652..800; /note="Disordered"; /evidence="ECO:0000256|SAM:MobiDB-lite"; REGION 855..1005; /note="C-terminal (CTD)"	SAB
O43516	WAS/WASL-interacting protein family member 1 (Protein PRPL-2) (Wiskott-Aldrich syndrome protein-interacting protein) (WASP-interacting protein)	WH2	29-55	503		Wiscott-Aldrich syndrome protein, WASP, C-terminal domain			29-60~451-487					REGION 1..503; /note="Disordered"; /evidence="ECO:0000256|SAM:MobiDB-lite"; REGION 45..48; /note="Binds actin"	WH2
O43586	Proline-serine-threonine phosphatase-interacting protein 1 (PEST phosphatase-interacting protein 1) (CD2-binding protein 1) (H-PIP)	FCH~SH3_9	21-93~366-414	416	Golgi-transport~SH3	SH3-domain	SH3-like barrel	All beta proteins	364-416						FCH
O43597	Protein sprouty homolog 2 (Spry-2)	Sprouty	183-294	315		N-terminal domain of cbl (N-cbl)	N-cbl like	All alpha proteins	36-60					REGION 1..39; /note="Disordered"; /evidence="ECO:0000256|SAM:MobiDB-lite"; REGION 51..140; /note="Disordered"; /evidence="ECO:0000256|SAM:MobiDB-lite"; REGION 118..315; /note="Required for interaction with CAV1"; /evidence="ECO:0000250|UniProtKB:Q9QXV8"; REGION 178..315; /note="Required for interaction with TESK1"; /evidence="ECO:0000269|PubMed:17974561"	Unknown
O43639	Cytoplasmic protein NCK2 (Growth factor receptor-bound protein 4) (NCK adaptor protein 2) (Nck-2) (SH2/SH3 adaptor protein NCK-beta)	SH3_1~SH3_9~SH3_1~SH2	8-53~118-166~201-249~285-359	380	SH3~SH3~SH3~SH2-like	SH3-domain,SH3-domain,SH3-domain,SH2 domain	SH3-like barrel,SH3-like barrel,SH3-like barrel,SH2-like	All beta proteins,All beta proteins,All beta proteins,Alpha and beta proteins (a+b)	3-71~115-170~196-257~280-366					REGION 79..102; /note="Disordered"; /evidence="ECO:0000256|SAM:MobiDB-lite"	Unknown
O43663	Protein regulator of cytokinesis 1	MAP65_ASE1	16-477	620		all alpha			1-486					REGION 1..341; /note="Dimerization"; REGION 1..303; /note="Required for the interaction with KIF4A"; /evidence="ECO:0000269|PubMed:15297875"; REGION 342..466; /note="Spectrin-fold"; REGION 446..488; /note="Disordered"; /evidence="ECO:0000256|SAM:MobiDB-lite"; REGION 467..620; /note="Unstructured, Arg/Lys rich"; REGION 517..545; /note="Disordered"; /evidence="ECO:0000256|SAM:MobiDB-lite"; REGION 6…
O43684	Mitotic checkpoint protein BUB3	WD40~WD40	88-124~215-262	328	Beta_propeller~Beta_propeller	WD40 repeat-like	7-bladed beta-propeller	All beta proteins	5-323
O43707	Alpha-actinin-4 (Non-muscle alpha-actinin 4)	CH~CH~Spectrin~Spectrin~Spectrin~Spectrin~EFhand_Ca_insen	50-155~163-270~293-403~413-518~528-639~649-752~841-907	911	Beta_propeller~Beta_propeller~EF_hand	Calponin-homology domain, CH-domain,Calponin-homology domain, CH-domain,Spectrin repeat,Spectrin repeat,Spectrin repeat,Spectrin repeat,EF-hand,EF-hand	CH domain-like,CH domain-like,Spectrin repeat-like,Spectrin repeat-like,Spectrin repeat-like,Spectrin repeat-like,EF Hand-like,EF Hand-like	All alpha proteins,All alpha proteins,All alpha proteins,All alpha proteins,All alpha proteins,All alpha proteins,All alpha proteins,All alpha proteins	47-160~161-271~292-406~416-522~527-642~645-755~759-839~839-911					REGION 1..269; /note="Actin-binding"; REGION 12..26; /note="Interaction with VCL"; /evidence="ECO:0000269|PubMed:15988023, ECO:0007744|PDB:1YDI"; REGION 40..61; /note="Interaction with VCL"; /evidence="ECO:0000269|PubMed:15988023, ECO:0007744|PDB:1YDI"; REGION 108..126; /note="Interaction with VCL"; /evidence="ECO:0000269|PubMed:15988023, ECO:0007744|PDB:1YDI"; REGION 177..192; /note="Polyphospho…	CH domain
O43719	HIV Tat-specific factor 1 (Tat-SF1)	RRM_1~RRM_1	135-212~287-343	755	RRM~RRM	RNA-binding domain, RBD,RNA-binding domain, RBD	Ferredoxin-like,Ferredoxin-like	Alpha and beta proteins (a+b),Alpha and beta proteins (a+b)	125-222~256-354					REGION 1..53; /note="Disordered"; /evidence="ECO:0000256|SAM:MobiDB-lite"; REGION 81..122; /note="Disordered"; /evidence="ECO:0000256|SAM:MobiDB-lite"; REGION 380..415; /note="Disordered"; /evidence="ECO:0000256|SAM:MobiDB-lite"; REGION 381..755; /note="Mediates interaction with the P-TEFb complex"; REGION 433..755; /note="Disordered"; /evidence="ECO:0000256|SAM:MobiDB-lite"
O43765	Small glutamine-rich tetratricopeptide repeat-containing protein alpha (Alpha-SGT) (Vpu-binding protein) (UBP)	SGTA_dimer~TPR_17~TPR_1~TPR_1	3-64~113-146~125-158~159-192	313	TPR~TPR~TPR	TPR-like	alpha-alpha superhelix	All alpha proteins	89-188					REGION 66..100; /note="Disordered"; /evidence="ECO:0000256|SAM:MobiDB-lite"; REGION 250..269; /note="Disordered"; /evidence="ECO:0000256|SAM:MobiDB-lite"
O43772	Mitochondrial carnitine/acylcarnitine carrier protein (Carnitine/acylcarnitine translocase) (CAC) (CACT) (Solute carrier family 25 member 20)	Mito_carr~Mito_carr~Mito_carr	6-104~106-201~205-298	301		Mitochondrial carrier	Mitochondrial carrier	Membrane and cell surface proteins and peptides	11-288
O43791	Speckle-type POZ protein (HIB homolog 1) (Roadkill homolog 1)	MATH~BTB	38-163~190-297	374	TRAF~POZ	TRAF domain-like,POZ domain	TRAF domain-like,POZ domain	All beta proteins,Alpha and beta proteins (a+b)	28-165~157-296					REGION 71..191; /note="Required for nuclear localization"; REGION 123..133; /note="Important for binding substrate proteins"; REGION 186..217; /note="Important for homodimerization"; REGION 297..355; /note="Important for homodimerization"
O43795	Unconventional myosin-Ib (MYH-1c) (Myosin I alpha) (MMI-alpha) (MMIa)	Myosin_head~IQ~IQ~Myosin_TH1	17-688~705-725~751-771~941-1135	1136	P-loop_NTPase~PH~PH~PH	P-loop containing nucleoside triphosphate hydrolases	P-loop containing nucleoside triphosphate hydrolases	Alpha and beta proteins (a/b)	5-701					REGION 578..600; /note="Actin-binding"; /evidence="ECO:0000255|PROSITE-ProRule:PRU00782"	Myosin_head
O43809	Cleavage and polyadenylation specificity factor subunit 5 (Cleavage and polyadenylation specificity factor 25 kDa subunit) (CPSF 25 kDa subunit) (Cleavage factor Im complex 25 kDa subunit) (CFIm25) (Nucleoside diphosphate-linked moiety X motif 21) (Nudix motif 21) (Nudix hydrolase 21) (Pre-mRNA cleavage factor Im 68 kDa subunit)	NUDIX_2	35-222	227	NUDIX	Nudix			1-227					REGION 2..147; /note="Necessary for RNA-binding"; /evidence="ECO:0000269|PubMed:15169763"; REGION 81..160; /note="Necessary for interactions with PAPOLA and PABPN1"; /evidence="ECO:0000269|PubMed:15169763"; REGION 102..104; /note="Interaction with RNA"; /evidence="ECO:0000269|PubMed:20479262, ECO:0000269|PubMed:21295486, ECO:0000312|PDB:3MDG, ECO:0000312|PDB:3MDI, ECO:0000312|PDB:3Q2T"
O43900	Prickle planar cell polarity protein 3 (LIM domain only protein 6) (LMO-6) (Prickle-like protein 3) (Pk3) (Triple LIM domain protein 6)	PET~LIM~LIM~LIM	91-175~186-247~251-307~311-369	615	Zn_Beta_Ribbon~Zn_Beta_Ribbon~Zn_Beta_Ribbon									REGION 1..26; /note="Disordered"; /evidence="ECO:0000256|SAM:MobiDB-lite"; REGION 396..567; /note="Disordered"; /evidence="ECO:0000256|SAM:MobiDB-lite"; REGION 587..615; /note="Disordered"; /evidence="ECO:0000256|SAM:MobiDB-lite"
O43903	Growth arrest-specific protein 2 (GAS-2)	CH~GAS2	34-158~202-271	313	Beta_propeller	Calponin-homology domain, CH-domain,GAS2 domain-like	CH domain-like,N domain of copper amine oxidase-like	All alpha proteins,Alpha and beta proteins (a+b)	34-163~199-283					REGION 175..199; /note="Disordered"; /evidence="ECO:0000256|SAM:MobiDB-lite"	CH domain
O43913	Origin recognition complex subunit 5	AAA_16~ORC5_C	7-156~177-431	435	P-loop_NTPase	P-loop containing nucleoside triphosphate hydrolases			1-435
O43914	TYRO protein tyrosine kinase-binding protein (DNAX-activation protein 12) (Killer-activating receptor-associated protein) (KAR-associated protein)			113		BAS1536-like	ROP-like	All alpha proteins	47-111			SIGNAL 1..21; /evidence="ECO:0000255"		REGION 75..113; /note="Disordered"; /evidence="ECO:0000256|SAM:MobiDB-lite"
O43920	NADH dehydrogenase [ubiquinone] iron-sulfur protein 5 (Complex I-15 kDa) (CI-15 kDa) (NADH-ubiquinone oxidoreductase 15 kDa subunit)	Ndufs5	1-96	106	CHCH	all alpha			2-105					REGION 84..106; /note="Disordered"; /evidence="ECO:0000256|SAM:MobiDB-lite"
O43933	Peroxisomal ATPase PEX1 (EC 3.6.4.-) (Peroxin-1) (Peroxisome biogenesis disorder protein 1) (Peroxisome biogenesis factor 1)	PEX-2N~PEX-1N~AAA~AAA~AAA_lid_3	17-98~104-179~595-733~877-1007~1029-1077	1283	AcetylDC-like~Cdc48_2-like~AAA_lid~AAA_lid~AAA_lid	ADC-like,Cdc48 domain 2-like,P-loop containing nucleoside triphosphate hydrolases,P-loop containing nucleoside triphosphate hydrolases	Double psi beta-barrel,Cdc48 domain 2-like,P-loop containing nucleoside triphosphate hydrolases,P-loop containing nucleoside triphosphate hydrolases	All beta proteins,Alpha and beta proteins (a+b),Alpha and beta proteins (a/b),Alpha and beta proteins (a/b)	13-99~99-188~580-826~828-1061					REGION 346..367; /note="Disordered"; /evidence="ECO:0000256|SAM:MobiDB-lite"; REGION 1260..1283; /note="Disordered"; /evidence="ECO:0000256|SAM:MobiDB-lite"
O60229	Kalirin (EC 2.7.11.1) (Huntingtin-associated protein-interacting protein) (Protein Duo) (Serine/threonine-protein kinase with Dbl- and pleckstrin homology domain)	CRAL_TRIO_2~Spectrin~Spectrin~Spectrin~Spectrin~RhoGEF~PH~SH3-RhoG_link~RhoGEF~I-set~fn3~Pkinase	54-230~310-416~536-642~890-1003~1130-1236~1285-1458~1471-1580~1705-1911~1933-2102~2471-2565~2570-2654~2684-2938	2986	CRAL_TRIO~PH~Ig~E-set~PKinase	Spectrin repeat,Spectrin repeat,Spectrin repeat,DBL homology domain (DH-domain),PH domain-like,SH3-domain,DBL homology domain (DH-domain),PH domain-like,SH3-domain,Immunoglobulin,Fibronectin type III,Protein kinase-like (PK-like)	Spectrin repeat-like,Spectrin repeat-like,Spectrin repeat-like,DBL homology domain (DH-domain),PH domain-like barrel,SH3-like barrel,DBL homology domain (DH-domain),PH domain-like barrel,SH3-like barrel,Immunoglobulin-like beta-sandwich,Immunoglobulin-like beta-sandwich,Protein kinase-like (PK-like)	All alpha proteins,All alpha proteins,All alpha proteins,All alpha proteins,All beta proteins,All beta proteins,All alpha proteins,All beta proteins,All beta proteins,All beta proteins,All beta proteins,Alpha and beta proteins (a+b)	308-415~539-645~1126-1238~1279-1462~1463-1583~1645-1711~1906-2105~2111-2243~2324-2384~2477-2566~2568-2664~2682-2933					REGION 710..735; /note="Disordered"; /evidence="ECO:0000256|SAM:MobiDB-lite"; REGION 1594..1642; /note="Disordered"; /evidence="ECO:0000256|SAM:MobiDB-lite"; REGION 1750..1857; /note="Disordered"; /evidence="ECO:0000256|SAM:MobiDB-lite"; REGION 2244..2310; /note="Disordered"; /evidence="ECO:0000256|SAM:MobiDB-lite"; REGION 2412..2454; /note="Disordered"; /evidence="ECO:0000256|SAM:MobiDB-lite"	Unknown
O60231	Pre-mRNA-splicing factor ATP-dependent RNA helicase DHX16 (EC 3.6.4.13) (ATP-dependent RNA helicase #3) (DEAH-box protein 16)	DEAD~Helicase_C~OB_NTP_bind	402-562~591-730~939-1015	1041	P-loop_NTPase~P-loop_NTPase~OB	P-loop containing nucleoside triphosphate hydrolases,P-loop containing nucleoside triphosphate hydrolases,"Winged helix" DNA-binding domain,Sec63 N-terminal domain-like,Nucleic acid-binding proteins	P-loop containing nucleoside triphosphate hydrolases,P-loop containing nucleoside triphosphate hydrolases,DNA/RNA-binding 3-helical bundle,Sec63 N-terminal domain-like,OB-fold	Alpha and beta proteins (a/b),Alpha and beta proteins (a/b),All alpha proteins,All alpha proteins,All beta proteins	410-555~576-752~753-818~819-929~931-1039					REGION 101..207; /note="Disordered"; /evidence="ECO:0000256|SAM:MobiDB-lite"; REGION 371..391; /note="Disordered"; /evidence="ECO:0000256|SAM:MobiDB-lite"
O60234	Glia maturation factor gamma (GMF-gamma)	Cofilin_ADF	14-137	142	ADF	Actin depolymerizing proteins	Gelsolin-like	Alpha and beta proteins (a+b)	7-138						Cofilin_ADF
O60260	E3 ubiquitin-protein ligase parkin (Parkin) (EC 2.3.2.31) (Parkin RBR E3 ubiquitin-protein ligase) (Parkinson juvenile disease protein 2) (Parkinson disease protein 2)	ubiquitin~zf-RING_12~zf-RING_14~IBR	3-73~145-217~228-318~313-378	465	Ubiquitin~RING~RING~BRCT-like	Ubiquitin-like,RING/U-box	beta-Grasp (ubiquitin-like),RING/U-box	Alpha and beta proteins (a+b),Small proteins	1-72~398-465					REGION 77..237; /note="Necessary for PINK1-dependent localization to mitochondria"; /evidence="ECO:0000269|PubMed:18957282"; REGION 77..99; /note="Disordered"; /evidence="ECO:0000256|SAM:MobiDB-lite"; REGION 204..238; /note="SYT11 binding 1"; /evidence="ECO:0000269|PubMed:12925569"; REGION 234..465; /note="TRIAD supradomain"; /evidence="ECO:0000255|PROSITE-ProRule:PRU01221"; REGION 257..293; /not…
O60264	SWI/SNF-related matrix-associated actin-dependent regulator of chromatin subfamily A member 5 (SWI/SNF-related matrix-associated actin-dependent regulator of chromatin A5) (EC 3.6.4.-) (Sucrose nonfermenting protein 2 homolog) (hSNF2H)	SNF2-rel_dom~Helicase_C~HAND~SLIDE	183-463~483-597~743-841~898-1012	1052	P-loop_NTPase~P-loop_NTPase~HTH	P-loop containing nucleoside triphosphate hydrolases,P-loop containing nucleoside triphosphate hydrolases,HAND domain of the nucleosome remodeling ATPase ISWI,Homeodomain-like,Homeodomain-like	P-loop containing nucleoside triphosphate hydrolases,P-loop containing nucleoside triphosphate hydrolases,HAND domain of the nucleosome remodeling ATPase ISWI,DNA/RNA-binding 3-helical bundle,DNA/RNA-binding 3-helical bundle	Alpha and beta proteins (a/b),Alpha and beta proteins (a/b),All alpha proteins,All alpha proteins,All alpha proteins	170-404~397-657~756-843~844-895~896-1023					REGION 1..83; /note="Disordered"; /evidence="ECO:0000256|SAM:MobiDB-lite"; REGION 1015..1052; /note="Disordered"; /evidence="ECO:0000256|SAM:MobiDB-lite"	Unknown
O60292	Signal-induced proliferation-associated 1-like protein 3 (SIPA1-like protein 3) (SPA-1-like protein 3)	Rap_GAP~SPAR_C	640-822~1477-1726	1781		Rap/Ran-GAP,PDZ domain-like	Rap/Ran-GAP,PDZ domain-like	Multi-domain proteins (alpha and beta),All beta proteins	494-838~964-1039					REGION 45..166; /note="Disordered"; /evidence="ECO:0000256|SAM:MobiDB-lite"; REGION 239..332; /note="Disordered"; /evidence="ECO:0000256|SAM:MobiDB-lite"; REGION 1046..1112; /note="Disordered"; /evidence="ECO:0000256|SAM:MobiDB-lite"; REGION 1124..1221; /note="Disordered"; /evidence="ECO:0000256|SAM:MobiDB-lite"; REGION 1236..1565; /note="Disordered"; /evidence="ECO:0000256|SAM:MobiDB-lite"; REGI…	Unknown
O60294	tRNA wybutosine-synthesizing protein 4 (tRNA yW-synthesizing protein 4) (EC 2.1.1.290) (EC 2.3.1.231) (Leucine carboxyl methyltransferase 2) (tRNA(Phe) (7-(3-amino-3-(methoxycarbonyl)propyl)wyosine(37)-N)-methoxycarbonyltransferase) (tRNA(Phe) (7-(3-amino-3-carboxypropyl)wyosine(37)-O)-methyltransferase)	LCM~Kelch_6	12-207~533-586	686	NADP_Rossmann~Beta_propeller	S-adenosyl-L-methionine-dependent methyltransferases	S-adenosyl-L-methionine-dependent methyltransferases	Alpha and beta proteins (a/b)	41-313					REGION 1..21; /note="Disordered"; /evidence="ECO:0000256|SAM:MobiDB-lite"
O60306	RNA helicase aquarius (EC 3.6.4.13) (Intron-binding protein of 160 kDa) (IBP160)	Aquarius_N~AAA_11~AAA_12	18-802~801-1107~1115-1308	1485	TPR~P-loop_NTPase~P-loop_NTPase	ARM repeat,Upf1 barrel domain-like,P-loop containing nucleoside triphosphate hydrolases	alpha-alpha superhelix,Domain of alpha and beta subunits of F1 ATP synthase-like,P-loop containing nucleoside triphosphate hydrolases	All alpha proteins,All beta proteins,Alpha and beta proteins (a/b)	30-413~493-659~1134-1381					REGION 1..416; /note="Helical region with structural similarity to ARM repeat domains"; /evidence="ECO:0000269|PubMed:25599396"; REGION 417..1485; /note="Required for assembly of the IB complex"; /evidence="ECO:0000269|PubMed:25599396"; REGION 1419..1485; /note="Disordered"; /evidence="ECO:0000256|SAM:MobiDB-lite"
O60331	Phosphatidylinositol 4-phosphate 5-kinase type-1 gamma (PIP5K1gamma) (PtdIns(4)P-5-kinase 1 gamma) (EC 2.7.1.68) (Type I phosphatidylinositol 4-phosphate 5-kinase gamma)	PIP5K	158-442	668	PreATP-grasp	SAICAR synthase-like	SAICAR synthase-like	Alpha and beta proteins (a+b)	60-445					REGION 45..67; /note="Disordered"; /evidence="ECO:0000256|SAM:MobiDB-lite"; REGION 526..578; /note="Disordered"; /evidence="ECO:0000256|SAM:MobiDB-lite"; REGION 593..642; /note="Disordered"; /evidence="ECO:0000256|SAM:MobiDB-lite"; REGION 641..668; /note="Mediates interaction with TLN2"; /evidence="ECO:0000269|PubMed:12422219"	Unknown
O60333	Kinesin-like protein KIF1B (Klp)	Kinesin~Kinesin_assoc~FHA~KIF1B~DUF3694~PH	11-354~358-555~556-627~845-892~1266-1413~1702-1799	1816	P-loop_NTPase~SMAD-FHA~PH	P-loop containing nucleoside triphosphate hydrolases,SMAD/FHA domain	P-loop containing nucleoside triphosphate hydrolases,SMAD/FHA domain	Alpha and beta proteins (a/b),All beta proteins	3-366~531-636					REGION 270..350; /note="Interaction with KBP"; /evidence="ECO:0000269|PubMed:16225668"; REGION 431..450; /note="Disordered"; /evidence="ECO:0000256|SAM:MobiDB-lite"; REGION 1550..1570; /note="Disordered"; /evidence="ECO:0000256|SAM:MobiDB-lite"; REGION 1617..1660; /note="Disordered"; /evidence="ECO:0000256|SAM:MobiDB-lite"
O60341	Lysine-specific histone demethylase 1A (EC 1.14.99.66) (BRAF35-HDAC complex protein BHC110) (Flavin-containing amine oxidase domain-containing protein 2) ([histone H3]-dimethyl-L-lysine(4) FAD-dependent demethylase 1A)	SWIRM~Amino_oxidase	177-264~288-826	852	HTH~NADP_Rossmann	Homeodomain-like,FAD/NAD(P)-binding domain,FAD-linked reductases, C-terminal domain	DNA/RNA-binding 3-helical bundle,FAD/NAD(P)-binding domain,FAD-linked reductases, C-terminal domain	All alpha proteins,Alpha and beta proteins (a/b),Alpha and beta proteins (a+b)	178-267~274-661~655-763					REGION 1..176; /note="Disordered"; /evidence="ECO:0000256|SAM:MobiDB-lite"; REGION 300..852; /note="Demethylase activity"
O60356	Nuclear protein 1 (Candidate of metastasis 1) (Protein p8)	Phospho_p8	21-77	82										REGION 1..82; /note="Disordered"; /evidence="ECO:0000256|SAM:MobiDB-lite"
O60496	Docking protein 2 (Downstream of tyrosine kinase 2) (p56(dok-2))	IRS	147-247	412	PH	PH domain-like	PH domain-like barrel	All beta proteins	149-247					REGION 246..296; /note="Disordered"; /evidence="ECO:0000256|SAM:MobiDB-lite"; REGION 359..412; /note="Disordered"; /evidence="ECO:0000256|SAM:MobiDB-lite"
O60500	Nephrin (Renal glomerulus-specific cell adhesion receptor)	I-set~C2-set_2~C2-set_2~C2-set_2~C2-set_2~C2-set_2~Ig_3~Ig_3~fn3	33-124~138-228~242-328~344-428~444-538~548-634~739-820~838-924~942-1025	1241	Ig~Ig~Ig~Ig~Ig~Ig~Ig~Ig~E-set	Immunoglobulin,Immunoglobulin,Immunoglobulin,Immunoglobulin,Immunoglobulin,Immunoglobulin,Fibronectin type III	Immunoglobulin-like beta-sandwich,Immunoglobulin-like beta-sandwich,Immunoglobulin-like beta-sandwich,Immunoglobulin-like beta-sandwich,Immunoglobulin-like beta-sandwich,Immunoglobulin-like beta-sandwich,Immunoglobulin-like beta-sandwich	All beta proteins,All beta proteins,All beta proteins,All beta proteins,All beta proteins,All beta proteins,All beta proteins	37-119~243-337~443-552~650-742~737-824~835-934~937-1027			SIGNAL 1..22; /evidence="ECO:0000255"		REGION 1025..1057; /note="Disordered"; /evidence="ECO:0000256|SAM:MobiDB-lite"; REGION 1099..1137; /note="Disordered"; /evidence="ECO:0000256|SAM:MobiDB-lite"; REGION 1160..1241; /note="Binds to NPHS2"
O60504	Vinexin (SH3-containing adapter molecule 1) (SCAM-1) (Sorbin and SH3 domain-containing protein 3)	Sorb~SH3_9~SH3_1~SH3_9	119-160~388-435~460-507~619-669	671	SH3~SH3~SH3	SH3-domain,SH3-domain,SH3-domain	SH3-like barrel,SH3-like barrel,SH3-like barrel	All beta proteins,All beta proteins,All beta proteins	383-437~457-513~617-670					REGION 46..111; /note="Disordered"; /evidence="ECO:0000256|SAM:MobiDB-lite"; REGION 166..215; /note="Disordered"; /evidence="ECO:0000256|SAM:MobiDB-lite"; REGION 249..268; /note="Disordered"; /evidence="ECO:0000256|SAM:MobiDB-lite"; REGION 295..324; /note="Disordered"; /evidence="ECO:0000256|SAM:MobiDB-lite"; REGION 337..383; /note="Disordered"; /evidence="ECO:0000256|SAM:MobiDB-lite"; REGION 380…
O60507	Protein-tyrosine sulfotransferase 1 (EC 2.8.2.20) (Tyrosylprotein sulfotransferase 1) (TPST-1)	Sulfotransfer_3	70-263	370	P-loop_NTPase	P-loop containing nucleoside triphosphate hydrolases			38-341					REGION 102..106; /note="Interaction with peptide substrate"; /evidence="ECO:0000269|PubMed:28821720"
O60542	Persephin (PSP)	TGF_beta	65-154	156	Cystine-knot	Cystine-knot cytokines	Cystine-knot cytokines	Small proteins	63-156			SIGNAL 1..21; /evidence="ECO:0000255"
O60563	Cyclin-T1 (CycT1) (Cyclin-T)	Cyclin_N	10-149	726	Cyclin	Cyclin-like,Cyclin-like	Cyclin-like,Cyclin-like	All alpha proteins,All alpha proteins	4-150~151-253					REGION 360..385; /note="Disordered"; /evidence="ECO:0000256|SAM:MobiDB-lite"; REGION 480..550; /note="Histidine-rich domain (HRD)"; /evidence="ECO:0000269|PubMed:29849146, ECO:0000269|PubMed:35393539"; REGION 487..650; /note="Disordered"; /evidence="ECO:0000269|PubMed:29849146"; REGION 688..726; /note="Disordered"; /evidence="ECO:0000256|SAM:MobiDB-lite"
O60610	Protein diaphanous homolog 1 (Diaphanous-related formin-1) (DRF1)	Drf_GBD~Drf_FH3~FH2	84-268~274-464~769-1146	1272	TPR~TPR	ARM repeat,Formin homology 2 domain (FH2 domain)	alpha-alpha superhelix,Formin homology 2 domain (FH2 domain)	All alpha proteins,All alpha proteins	142-484~771-1177					REGION 1..84; /note="Disordered"; /evidence="ECO:0000256|SAM:MobiDB-lite"; REGION 573..755; /note="Disordered"; /evidence="ECO:0000256|SAM:MobiDB-lite"	FH2
O60663	LIM homeobox transcription factor 1-beta (LIM/homeobox protein 1.2) (LMX-1.2) (LIM/homeobox protein LMX1B)	LIM~LIM~Homeodomain	56-111~115-173~220-276	402	Zn_Beta_Ribbon~Zn_Beta_Ribbon~HTH	Glucocorticoid receptor-like (DNA-binding domain),Glucocorticoid receptor-like (DNA-binding domain),Glucocorticoid receptor-like (DNA-binding domain),Homeodomain-like	Glucocorticoid receptor-like (DNA-binding domain),Glucocorticoid receptor-like (DNA-binding domain),Glucocorticoid receptor-like (DNA-binding domain),DNA/RNA-binding 3-helical bundle	Small proteins,Small proteins,Small proteins,All alpha proteins	54-81~82-112~143-174~218-280					REGION 176..229; /note="Disordered"; /evidence="ECO:0000256|SAM:MobiDB-lite"; REGION 326..346; /note="Disordered"; /evidence="ECO:0000256|SAM:MobiDB-lite"
O60674	Tyrosine-protein kinase JAK2 (EC 2.7.10.2) (Janus kinase 2) (JAK-2)	FERM_F1~FERM_F2~SH2~PK_Tyr_Ser-Thr~PK_Tyr_Ser-Thr	39-134~142-261~400-481~545-805~849-1123	1132	FERM_M~FERM_M~SH2-like~PKinase~PKinase	SH2 domain,Protein kinase-like (PK-like),Protein kinase-like (PK-like)	SH2-like,Protein kinase-like (PK-like),Protein kinase-like (PK-like)	Alpha and beta proteins (a+b),Alpha and beta proteins (a+b),Alpha and beta proteins (a+b)	395-503~534-823~945-1127					REGION 1..239; /note="Interaction with cytokine/interferon/growth hormone receptors"; /evidence="ECO:0000250"
O60684	Importin subunit alpha-7 (Karyopherin subunit alpha-6)	IBB~Arm~Arm~Arm~Arm~Arm~Arm~Arm~Arm~Arm_3	13-102~112-154~156-196~198-239~241-281~283-323~325-365~367-407~410-450~464-516	536	TPR~TPR~TPR~TPR~TPR~TPR~TPR~TPR~TPR~TPR	ARM repeat	alpha-alpha superhelix	All alpha proteins	81-504					REGION 1..29; /note="Disordered"; /evidence="ECO:0000256|SAM:MobiDB-lite"; REGION 147..239; /note="NLS binding site (major)"; /evidence="ECO:0000250"; REGION 316..404; /note="NLS binding site (minor)"; /evidence="ECO:0000250"
O60711	Leupaxin	LIM~LIM~LIM~LIM	152-207~211-266~270-325~329-384	386	Zn_Beta_Ribbon~Zn_Beta_Ribbon~Zn_Beta_Ribbon~Zn_Beta_Ribbon	Glucocorticoid receptor-like (DNA-binding domain),Glucocorticoid receptor-like (DNA-binding domain),Glucocorticoid receptor-like (DNA-binding domain),Glucocorticoid receptor-like (DNA-binding domain),Glucocorticoid receptor-like (DNA-binding domain),Glucocorticoid receptor-like (DNA-binding domain)	Glucocorticoid receptor-like (DNA-binding domain),Glucocorticoid receptor-like (DNA-binding domain),Glucocorticoid receptor-like (DNA-binding domain),Glucocorticoid receptor-like (DNA-binding domain),Glucocorticoid receptor-like (DNA-binding domain),Glucocorticoid receptor-like (DNA-binding domain)	Small proteins,Small proteins,Small proteins,Small proteins,Small proteins,Small proteins	146-176~177-208~201-235~268-293~294-323~354-385					REGION 13..41; /note="Disordered"; /evidence="ECO:0000256|SAM:MobiDB-lite"
O60716	Catenin delta-1 (Cadherin-associated Src substrate) (CAS) (p120 catenin) (p120(ctn)) (p120(cas))	Arm~Arm~Arm	397-437~440-481~701-739	968	TPR~TPR~TPR	ARM repeat	alpha-alpha superhelix	All alpha proteins	367-839					REGION 1..357; /note="Necessary and sufficient for interaction with CCDC85B"; /evidence="ECO:0000269|PubMed:25009281"; REGION 855..944; /note="Disordered"; /evidence="ECO:0000256|SAM:MobiDB-lite"
O60760	Hematopoietic prostaglandin D synthase (H-PGDS) (EC 5.3.99.2) (GST class-sigma) (Glutathione S-transferase) (EC 2.5.1.18) (Glutathione-dependent PGD synthase) (Glutathione-requiring prostaglandin D synthase) (Prostaglandin-H2 D-isomerase)	GST_N~GST_C_3	4-73~93-194	199	Thioredoxin~GST_C	Thioredoxin-like,GST C-terminal domain-like	Thioredoxin fold,GST C-terminal domain-like	Alpha and beta proteins (a/b),All alpha proteins	3-77~74-199
O60814	Histone H2B type 1-K (H2B K) (HIRA-interacting protein 1)	Histone	2-102	126	Histone	Histone-fold	Histone-fold	All alpha proteins	35-126					REGION 1..36; /note="Disordered"; /evidence="ECO:0000256|SAM:MobiDB-lite"
O60826	Coiled-coil domain-containing protein 22	CCDC22	1-597	627										REGION 1..447; /note="Sufficicient and required for interaction with CCDC93"; /evidence="ECO:0000269|PubMed:25355947"; REGION 1..321; /note="Sufficient for interaction with COMMD1"; /evidence="ECO:0000269|PubMed:25355947"; REGION 218..243; /note="Disordered"; /evidence="ECO:0000256|SAM:MobiDB-lite"
O60861	Growth arrest-specific protein 7 (GAS-7)	SH3_9~WW~WW_FCH_linker~FCH	9-58~79-108~109-201~219-291	476	SH3~WW~Golgi-transport	SH3-domain,WW domain	SH3-like barrel,WW domain-like	All beta proteins,All beta proteins	6-60~79-109					REGION 100..171; /note="Disordered"; /evidence="ECO:0000256|SAM:MobiDB-lite"	Unknown
O60879	Protein diaphanous homolog 2 (Diaphanous-related formin-2) (DRF2)	Drf_GBD~Drf_FH3~FH2	98-284~289-480~628-1003	1101	TPR~TPR	ARM repeat,Formin homology 2 domain (FH2 domain)	alpha-alpha superhelix,Formin homology 2 domain (FH2 domain)	All alpha proteins,All alpha proteins	160-500~630-1034					REGION 1..44; /note="Disordered"; /evidence="ECO:0000256|SAM:MobiDB-lite"; REGION 536..594; /note="Disordered"; /evidence="ECO:0000256|SAM:MobiDB-lite"; REGION 1010..1048; /note="Disordered"; /evidence="ECO:0000256|SAM:MobiDB-lite"; REGION 1070..1101; /note="Disordered"; /evidence="ECO:0000256|SAM:MobiDB-lite"	FH2
O60885	Bromodomain-containing protein 4 (Protein HUNK1)	Bromodomain~Bromodomain~BET~BRD4_CDT	67-152~357-445~609-673~1319-1362	1362	BET	Bromodomain,Bromodomain	Bromodomain-like,Bromodomain-like	All alpha proteins,All alpha proteins	62-165~351-455					REGION 1..58; /note="Disordered"; /evidence="ECO:0000256|SAM:MobiDB-lite"; REGION 174..229; /note="Disordered"; /evidence="ECO:0000256|SAM:MobiDB-lite"; REGION 242..352; /note="Disordered"; /evidence="ECO:0000256|SAM:MobiDB-lite"; REGION 463..615; /note="Disordered"; /evidence="ECO:0000256|SAM:MobiDB-lite"; REGION 484..503; /note="NPS region"; REGION 524..579; /note="BID region"; REGION 674..1100…
O60890	Oligophrenin-1	BAR_3~PH~RhoGAP	6-249~266-365~388-537	802	Golgi-transport~PH~P-loop_NTPase	BAR/IMD domain-like,GTPase activation domain, GAP	BAR/IMD domain-like,GTPase activation domain, GAP	All alpha proteins,All alpha proteins	5-267~375-565					REGION 569..588; /note="Disordered"; /evidence="ECO:0000256|SAM:MobiDB-lite"; REGION 607..666; /note="Disordered"; /evidence="ECO:0000256|SAM:MobiDB-lite"; REGION 680..770; /note="Disordered"; /evidence="ECO:0000256|SAM:MobiDB-lite"; REGION 783..802; /note="Disordered"; /evidence="ECO:0000256|SAM:MobiDB-lite"	BAR_3
O60925	Prefoldin subunit 1	Prefoldin_2	14-119	122	Prefoldin	Prefoldin	Long alpha-hairpin	All alpha proteins	1-122						Prefoldin
O75022	Leukocyte immunoglobulin-like receptor subfamily B member 3 (LIR-3) (Leukocyte immunoglobulin-like receptor 3) (CD85 antigen-like family member A) (Immunoglobulin-like transcript 5) (ILT-5) (Monocyte inhibitory receptor HL9) (CD antigen CD85a)	Ig_2	28-117	631	Ig	Immunoglobulin,Immunoglobulin,Immunoglobulin,Immunoglobulin	Immunoglobulin-like beta-sandwich,Immunoglobulin-like beta-sandwich,Immunoglobulin-like beta-sandwich,Immunoglobulin-like beta-sandwich	All beta proteins,All beta proteins,All beta proteins,All beta proteins	26-117~121-220~222-317~323-420			SIGNAL 1..23; /evidence="ECO:0000255"		REGION 59..78; /note="Disordered"; /evidence="ECO:0000256|SAM:MobiDB-lite"; REGION 470..631; /note="Disordered"; /evidence="ECO:0000256|SAM:MobiDB-lite"
O75044	SLIT-ROBO Rho GTPase-activating protein 2 (srGAP2) (Formin-binding protein 2) (Rho GTPase-activating protein 34)	FCH~RhoGAP~SH3_1	31-115~505-653~734-779	1071	Golgi-transport~P-loop_NTPase~SH3	BAR/IMD domain-like,GTPase activation domain, GAP,SH3-domain	BAR/IMD domain-like,GTPase activation domain, GAP,SH3-like barrel	All alpha proteins,All alpha proteins,All beta proteins	102-349~492-680~731-786					REGION 181..211; /note="Disordered"; /evidence="ECO:0000256|SAM:MobiDB-lite"; REGION 698..726; /note="Disordered"; /evidence="ECO:0000256|SAM:MobiDB-lite"; REGION 837..936; /note="Disordered"; /evidence="ECO:0000256|SAM:MobiDB-lite"; REGION 983..1012; /note="Disordered"; /evidence="ECO:0000256|SAM:MobiDB-lite"; REGION 1029..1071; /note="Disordered"; /evidence="ECO:0000256|SAM:MobiDB-lite"	FCH
O75052	Carboxyl-terminal PDZ ligand of neuronal nitric oxide synthase protein (C-terminal PDZ ligand of neuronal nitric oxide synthase protein) (Nitric oxide synthase 1 adaptor protein)	PID	32-175	506	PH	PH domain-like	PH domain-like barrel	All beta proteins	99-175					REGION 175..224; /note="Disordered"; /evidence="ECO:0000256|SAM:MobiDB-lite"; REGION 241..260; /note="Disordered"; /evidence="ECO:0000256|SAM:MobiDB-lite"; REGION 494..506; /note="Interaction with NOS1"; /evidence="ECO:0000250"
O75054	Immunoglobulin superfamily member 3 (IgSF3) (Glu-Trp-Ile EWI motif-containing protein 3) (EWI-3)	V-set~V-set~V-set~V-set	25-142~150-265~684-809~821-946	1194	Ig~Ig~Ig~Ig	Immunoglobulin,Immunoglobulin,Immunoglobulin,Immunoglobulin,Immunoglobulin,Immunoglobulin,Immunoglobulin	Immunoglobulin-like beta-sandwich,Immunoglobulin-like beta-sandwich,Immunoglobulin-like beta-sandwich,Immunoglobulin-like beta-sandwich,Immunoglobulin-like beta-sandwich,Immunoglobulin-like beta-sandwich,Immunoglobulin-like beta-sandwich	All beta proteins,All beta proteins,All beta proteins,All beta proteins,All beta proteins,All beta proteins,All beta proteins	21-138~145-257~280-391~552-659~680-802~819-937~952-1098			SIGNAL 1..19; /evidence="ECO:0000255"		REGION 997..1033; /note="Disordered"; /evidence="ECO:0000256|SAM:MobiDB-lite"
O75069	Transmembrane and coiled-coil domains protein 2 (Cerebral protein 11)	Tmemb_cc2	285-695	709										REGION 1..143; /note="Disordered"; /evidence="ECO:0000256|SAM:MobiDB-lite"; REGION 158..202; /note="Disordered"; /evidence="ECO:0000256|SAM:MobiDB-lite"; REGION 444..500; /note="Disordered"; /evidence="ECO:0000256|SAM:MobiDB-lite"
O75083	WD repeat-containing protein 1 (Actin-interacting protein 1) (AIP1) (NORI-1)	WD40~WD40~WD40~WD40	179-217~223-262~310-350~523-560	606	Beta_propeller~Beta_propeller~Beta_propeller~Beta_propeller	WD40 repeat-like	7-bladed beta-propeller	All beta proteins	101-392						Unknown
O75112	LIM domain-binding protein 3 (Protein cypher) (Z-band alternatively spliced PDZ-motif protein)	PDZ~DUF4749~LIM~LIM~LIM	3-81~189-297~551-606~610-665~669-725	727	PDZ-like~Zn_Beta_Ribbon~Zn_Beta_Ribbon~Zn_Beta_Ribbon	PDZ domain-like,Glucocorticoid receptor-like (DNA-binding domain),Glucocorticoid receptor-like (DNA-binding domain),Glucocorticoid receptor-like (DNA-binding domain),Glucocorticoid receptor-like (DNA-binding domain)	PDZ domain-like,Glucocorticoid receptor-like (DNA-binding domain),Glucocorticoid receptor-like (DNA-binding domain),Glucocorticoid receptor-like (DNA-binding domain),Glucocorticoid receptor-like (DNA-binding domain)	All beta proteins,Small proteins,Small proteins,Small proteins,Small proteins	1-85~533-575~576-607~635-667~697-726					REGION 86..197; /note="Disordered"; /evidence="ECO:0000256|SAM:MobiDB-lite"; REGION 284..440; /note="Disordered"; /evidence="ECO:0000256|SAM:MobiDB-lite"; REGION 472..529; /note="Disordered"; /evidence="ECO:0000256|SAM:MobiDB-lite"	Unknown
O75116	Rho-associated protein kinase 2 (EC 2.7.11.1) (Rho kinase 2) (Rho-associated, coiled-coil-containing protein kinase 2) (Rho-associated, coiled-coil-containing protein kinase II) (ROCK-II) (p164 ROCK-2)	Pkinase~Rho_Binding	92-354~978-1046	1388	PKinase	Protein kinase-like (PK-like),Cysteine-rich domain	Protein kinase-like (PK-like),Cysteine-rich domain	Alpha and beta proteins (a+b),Small proteins	87-353~1251-1320					REGION 1..27; /note="Disordered"; /evidence="ECO:0000256|SAM:MobiDB-lite"; REGION 363..784; /note="Interaction with PPP1R12A"; REGION 373..420; /note="Interaction with NPM1"; /evidence="ECO:0000269|PubMed:17015463"; REGION 979..1047; /note="RHOA binding"; /evidence="ECO:0000250"; REGION 1345..1388; /note="Disordered"; /evidence="ECO:0000256|SAM:MobiDB-lite"	Unknown
O75122	CLIP-associating protein 2 (Cytoplasmic linker-associated protein 2) (Protein Orbit homolog 2) (hOrbit2)	CLASP_N	88-305	1294	TPR	ARM repeat			60-310					REGION 1..61; /note="Disordered"; /evidence="ECO:0000256|SAM:MobiDB-lite"; REGION 60..311; /note="TOG 1"; /evidence="ECO:0000269|PubMed:26003921"; REGION 314..368; /note="Disordered"; /evidence="ECO:0000256|SAM:MobiDB-lite"; REGION 409..467; /note="Disordered"; /evidence="ECO:0000256|SAM:MobiDB-lite"; REGION 444..580; /note="Interaction with microtubules, MAPRE1 and MAPRE3"; /evidence="ECO:000026…	Unknown
O75128	Protein cordon-bleu	Cobl~WH2~WH2	144-235~1106-1136~1146-1176	1261	Ubiquitin	Wiscott-Aldrich syndrome protein, WASP, C-terminal domain			1099-1261					REGION 1..46; /note="Disordered"; /evidence="ECO:0000256|SAM:MobiDB-lite"; REGION 259..480; /note="Disordered"; /evidence="ECO:0000256|SAM:MobiDB-lite"; REGION 500..534; /note="Disordered"; /evidence="ECO:0000256|SAM:MobiDB-lite"; REGION 580..600; /note="Disordered"; /evidence="ECO:0000256|SAM:MobiDB-lite"; REGION 658..699; /note="Disordered"; /evidence="ECO:0000256|SAM:MobiDB-lite"; REGION 779..…	WH2
O75146	Huntingtin-interacting protein 1-related protein (HIP1-related protein) (Huntingtin-interacting protein 12) (HIP-12)	ANTH~HIP1_clath_bdg~I_LWEQ	30-299~461-559~862-1010	1068	ENTH_VHS~VBS-like~VBS-like	I/LWEQ domain	I/LWEQ domain	All alpha proteins	808-965					REGION 424..443; /note="Disordered"; /evidence="ECO:0000256|SAM:MobiDB-lite"; REGION 529..549; /note="Disordered"; /evidence="ECO:0000256|SAM:MobiDB-lite"; REGION 582..608; /note="Disordered"; /evidence="ECO:0000256|SAM:MobiDB-lite"; REGION 867..924; /note="Important for actin binding"; REGION 1016..1060; /note="Disordered"; /evidence="ECO:0000256|SAM:MobiDB-lite"	I_LWEQ
O75147	Obscurin-like protein 1	I-set~I-set~I-set~I-set~I-set~Ig_3~I-set~Ig_3~I-set~I-set~I-set~I-set~I-set~I-set~I-set	12-101~128-226~248-336~341-426~720-795~804-882~908-984~1077-1157~1174-1262~1273-1348~1360-1445~1449-1529~1629-1715~1719-1796~1809-1892	1896	Ig~Ig~Ig~Ig~Ig~Ig~Ig~Ig~Ig~Ig~Ig~Ig~Ig~Ig~Ig	Immunoglobulin,Immunoglobulin,Immunoglobulin,Immunoglobulin,Immunoglobulin,Immunoglobulin,Immunoglobulin,Immunoglobulin,Immunoglobulin,Immunoglobulin,Immunoglobulin,Immunoglobulin,Immunoglobulin,Immunoglobulin,Immunoglobulin,Immunoglobulin,Immunoglobulin,Immunoglobulin,Immunoglobulin	Immunoglobulin-like beta-sandwich,Immunoglobulin-like beta-sandwich,Immunoglobulin-like beta-sandwich,Immunoglobulin-like beta-sandwich,Immunoglobulin-like beta-sandwich,Immunoglobulin-like beta-sandwich,Immunoglobulin-like beta-sandwich,Immunoglobulin-like beta-sandwich,Immunoglobulin-like beta-sandwich,Immunoglobulin-like beta-sandwich,Immunoglobulin-like beta-sandwich,Immunoglobulin-like beta-…	All beta proteins,All beta proteins,All beta proteins,All beta proteins,All beta proteins,All beta proteins,All beta proteins,All beta proteins,All beta proteins,All beta proteins,All beta proteins,All beta proteins,All beta proteins,All beta proteins,All beta proteins,All beta proteins,All beta proteins,All beta proteins,All beta proteins	20-103~121-226~253-337~327-429~420-513~617-712~703-805~805-895~904-984~994-1078~1078-1169~1176-1261~1266-1357~1348-1448~1449-1538~1528-1615~1631-1715~1708-1807~1810-1894					REGION 17..19; /note="Interaction with TTN"; REGION 85..94; /note="Interaction with TTN"; REGION 106..127; /note="Disordered"; /evidence="ECO:0000256|SAM:MobiDB-lite"
O75161	Nephrocystin-4 (Nephroretinin)	RPEL~RPEL	61-84~516-539	634										REGION 450..536; /note="Disordered"; /evidence="ECO:0000256|SAM:MobiDB-lite"; REGION 823..1426; /note="Sufficient for basal bodies localization"; /evidence="ECO:0000269|PubMed:26644512"; REGION 896..935; /note="Disordered"; /evidence="ECO:0000256|SAM:MobiDB-lite"
O75167	Phosphatase and actin regulator 2			634										REGION 1..32; /note="Disordered"; /evidence="ECO:0000256|SAM:MobiDB-lite"; REGION 83..344; /note="Disordered"; /evidence="ECO:0000256|SAM:MobiDB-lite"; REGION 412..471; /note="Disordered"; /evidence="ECO:0000256|SAM:MobiDB-lite"; REGION 485..508; /note="Disordered"; /evidence="ECO:0000256|SAM:MobiDB-lite"	Unknown
O75177	Calcium-responsive transactivator (SS18-like protein 1) (SYT homolog 1)	SSXT	13-74	396										REGION 1..148; /note="N-terminal auto-inhibitory domain; necessary for interaction with SMARCA4/BRG1"; /evidence="ECO:0000250"; REGION 72..162; /note="Disordered"; /evidence="ECO:0000256|SAM:MobiDB-lite"; REGION 149..232; /note="Methionine-rich intra-molecular domain"; /evidence="ECO:0000250"; REGION 192..280; /note="Disordered"; /evidence="ECO:0000256|SAM:MobiDB-lite"; REGION 246..317; /note="MF…
O75190	DnaJ homolog subfamily B member 6 (HHDJ1) (Heat shock protein J2) (HSJ-2) (MRJ) (MSJ-1)	DnaJ	3-66	326	Chaperone-J	Chaperone J-domain	Long alpha-hairpin	All alpha proteins	1-69					REGION 2..146; /note="Interaction with HSP70"; /evidence="ECO:0000269|PubMed:10954706"; REGION 119..242; /note="Interaction with KRT18"; /evidence="ECO:0000269|PubMed:10954706"; REGION 249..326; /note="Disordered"; /evidence="ECO:0000256|SAM:MobiDB-lite"
O75330	Hyaluronan mediated motility receptor (Intracellular hyaluronic acid-binding protein) (Receptor for hyaluronan-mediated motility) (CD antigen CD168)	HMMR_N~HMMR_C	15-338~552-708	724										REGION 1..22; /note="Disordered"; /evidence="ECO:0000256|SAM:MobiDB-lite"; REGION 40..81; /note="Disordered"; /evidence="ECO:0000256|SAM:MobiDB-lite"; REGION 365..546; /note="Required for interaction with FAM83D"; /evidence="ECO:0000269|PubMed:22965910"; REGION 635..645; /note="Hyaluronic acid-binding"; /evidence="ECO:0000255"; REGION 657..666; /note="Hyaluronic acid-binding"; /evidence="ECO:0000…
O75344	Inactive peptidyl-prolyl cis-trans isomerase FKBP6 (Inactive PPIase FKBP6) (36 kDa FK506-binding protein) (36 kDa FKBP) (FKBP-36) (FK506-binding protein 6) (FKBP-6) (Immunophilin FKBP36)	FKBP_C	48-140	327	FKBP	FKBP-like,TPR-like	FKBP-like,alpha-alpha superhelix	Alpha and beta proteins (a+b),All alpha proteins	32-143~159-281
O75354	Ectonucleoside triphosphate diphosphohydrolase 6 (NTPDase 6) (EC 3.6.1.6) (CD39 antigen-like 2)	GDA1_CD39	93-483	484	Actin_ATPase	Actin-like ATPase domain	Ribonuclease H-like motif	Alpha and beta proteins (a/b)	98-237
O75366	Advillin (p92)	Gelsolin~Gelsolin~Gelsolin~Gelsolin~Gelsolin~Gelsolin~VHP	23-105~143-217~263-340~404-486~523-592~627-705~784-819	819	ADF~ADF~ADF~ADF~ADF~ADF	Actin depolymerizing proteins,Actin depolymerizing proteins,Actin depolymerizing proteins,Actin depolymerizing proteins,Actin depolymerizing proteins,Actin depolymerizing proteins,VHP, Villin headpiece domain	Gelsolin-like,Gelsolin-like,Gelsolin-like,Gelsolin-like,Gelsolin-like,Gelsolin-like,VHP, Villin headpiece domain	Alpha and beta proteins (a+b),Alpha and beta proteins (a+b),Alpha and beta proteins (a+b),Alpha and beta proteins (a+b),Alpha and beta proteins (a+b),Alpha and beta proteins (a+b),All alpha proteins	4-123~131-231~242-360~381-492~513-605~612-722~757-819					REGION 1..731; /note="Core"; /evidence="ECO:0000250"; REGION 628..819; /note="Required for interaction with F-actin"; /evidence="ECO:0000269|PubMed:29058690"; REGION 731..819; /note="Headpiece"; /evidence="ECO:0000250"	Gelsolin domain
O75367	Core histone macro-H2A.1 (Histone macroH2A1) (mH2A1) (Histone H2A.y) (H2A/y) (Medulloblastoma antigen MU-MB-50.205)	Histone_H2A_C~Macro	89-123~216-330	372	MACRO	Histone-fold,Macro domain-like	Histone-fold,Macro domain-like	All alpha proteins,Alpha and beta proteins (a/b)	12-117~182-369					REGION 128..180; /note="Disordered"; /evidence="ECO:0000256|SAM:MobiDB-lite"
O75368	Adapter SH3BGRL (SH3 domain-binding glutamic acid-rich-like protein 1)	SH3BGR	1-98	114	Thioredoxin	Thioredoxin-like	Thioredoxin fold	Alpha and beta proteins (a/b)	1-98					REGION 13..50; /note="Required for interaction with HER2"; /evidence="ECO:0000269|PubMed:32381043"; REGION 54..71; /note="Required for interaction with PFN1, HER2, and ATG12"; /evidence="ECO:0000269|PubMed:32381043, ECO:0000269|PubMed:34331014, ECO:0000269|PubMed:34870550"
O75369	Filamin-B (FLN-B) (ABP-278) (ABP-280 homolog) (Actin-binding-like protein) (Beta-filamin) (Filamin homolog 1) (Fh1) (Filamin-3) (Thyroid autoantigen) (Truncated actin-binding protein) (Truncated ABP)	CH~CH~Filamin~Filamin~Filamin~Filamin~Filamin~Filamin~Filamin~Filamin~Filamin~Filamin~Filamin~Filamin~Filamin~Filamin~Filamin~Filamin~Filamin~Filamin~Filamin~Filamin~Filamin	16-123~139-243~251-344~351-443~449-540~546-633~642-733~739-836~842-935~941-1031~1037-1124~1130-1219~1225-1319~1325-1412~1418-1508~1514-1605~1611-1701~1818-1905~1999-2086~2190-2277~2286-2372~2381-2468~2509-2598	2602	Beta_propeller~Beta_propeller~E-set~E-set~E-set~E-set~E-set~E-set~E-set~E-set~E-set~E-set~E-set~E-set~E-set~E-set~E-set~E-set~E-set~E-set~E-set~E-set~E-set	Calponin-homology domain, CH-domain,Calponin-homology domain, CH-domain,E set domains,E set domains,E set domains,E set domains,E set domains,E set domains,E set domains,E set domains,E set domains,E set domains,E set domains,E set domains,E set domains,E set domains,E set domains,E set domains,E set domains,E set domains,E set domains,E set domains,E set domains,E set domains,E set domains,E set…	CH domain-like,CH domain-like,Immunoglobulin-like beta-sandwich,Immunoglobulin-like beta-sandwich,Immunoglobulin-like beta-sandwich,Immunoglobulin-like beta-sandwich,Immunoglobulin-like beta-sandwich,Immunoglobulin-like beta-sandwich,Immunoglobulin-like beta-sandwich,Immunoglobulin-like beta-sandwich,Immunoglobulin-like beta-sandwich,Immunoglobulin-like beta-sandwich,Immunoglobulin-like beta-sand…	All alpha proteins,All alpha proteins,All beta proteins,All beta proteins,All beta proteins,All beta proteins,All beta proteins,All beta proteins,All beta proteins,All beta proteins,All beta proteins,All beta proteins,All beta proteins,All beta proteins,All beta proteins,All beta proteins,All beta proteins,All beta proteins,All beta proteins,All beta proteins,All beta proteins,All beta proteins,A…	13-126~137-243~252-354~351-451~449-549~546-644~642-741~739-841~842-945~943-1036~1037-1129~1130-1224~1225-1327~1325-1419~1415-1518~1514-1610~1612-1710~1744-1823~1817-1913~1907-2001~1999-2111~2114-2190~2190-2288~2284-2382~2381-2475~2509-2602					REGION 1..239; /note="Actin-binding"; REGION 244..267; /note="Disordered"; /evidence="ECO:0000256|SAM:MobiDB-lite"; REGION 1128..1511; /note="Interaction with FBLP1"; /evidence="ECO:0000269|PubMed:12496242"; REGION 1705..1728; /note="Hinge 1"; /evidence="ECO:0000250"; REGION 1862..2148; /note="Interaction with the cytoplasmic tail of GP1BA"; REGION 2060..2225; /note="Interaction with FLNA 1"; REG…	CH domain
O75381	Peroxisomal membrane protein PEX14 (PTS1 receptor-docking protein) (Peroxin-14) (Peroxisomal membrane anchor protein PEX14)	Pex14_N	24-69	377		all alpha			15-80					REGION 1..24; /note="Disordered"; /evidence="ECO:0000256|SAM:MobiDB-lite"; REGION 230..377; /note="Disordered"; /evidence="ECO:0000256|SAM:MobiDB-lite"
O75382	Tripartite motif-containing protein 3 (Brain-expressed RING finger protein) (RING finger protein 22) (RING finger protein 97)	zf-RING_UBOX~zf-B_box~Filamin~NHL~NHL~NHL~NHL~NHL~NHL	22-60~111-151~319-415~486-513~533-560~575-602~622-649~669-696~713-740	744	RING~E-set~Beta_propeller~Beta_propeller~Beta_propeller~Beta_propeller~Beta_propeller~Beta_propeller	RING/U-box,B-box zinc-binding domain,E set domains,NHL repeat	RING/U-box,B-box zinc-binding domain,Immunoglobulin-like beta-sandwich,6-bladed beta-propeller	Small proteins,Small proteins,All beta proteins,All beta proteins	15-69~102-169~319-425~473-744					REGION 2..290; /note="Interaction with KIF21B"; /evidence="ECO:0000250|UniProtKB:Q9R1R2"; REGION 419..464; /note="Disordered"; /evidence="ECO:0000256|SAM:MobiDB-lite"
O75400	Pre-mRNA-processing factor 40 homolog A (Fas ligand-associated factor 1) (Formin-binding protein 11) (Formin-binding protein 3) (Huntingtin yeast partner A) (Huntingtin-interacting protein 10) (HIP-10) (Huntingtin-interacting protein A) (Renal carcinoma antigen NY-REN-6)	WW~WW~FF~FF~FF~FF~FF	143-171~183-212~395-444~462-511~529-584~609-664~745-796	957	WW~WW~NADP_Rossmann~NADP_Rossmann~NADP_Rossmann~NADP_Rossmann~NADP_Rossmann	WW domain,WW domain,FF domain,FF domain,FF domain,FF domain	WW domain-like,WW domain-like,Another 3-helical bundle,Another 3-helical bundle,Another 3-helical bundle,Another 3-helical bundle	All beta proteins,All beta proteins,All alpha proteins,All alpha proteins,All alpha proteins,All alpha proteins	143-172~182-212~392-457~523-594~607-673~743-806					REGION 1..36; /note="Disordered"; /evidence="ECO:0000256|SAM:MobiDB-lite"; REGION 243..263; /note="Disordered"; /evidence="ECO:0000256|SAM:MobiDB-lite"; REGION 337..386; /note="Disordered"; /evidence="ECO:0000256|SAM:MobiDB-lite"; REGION 803..957; /note="Disordered"; /evidence="ECO:0000256|SAM:MobiDB-lite"
O75427	Leucine-rich repeat and calponin homology domain-containing protein 4 (Leucine-rich repeat neuronal protein 4) (Leucine-rich neuronal protein)	LRR_8~LRR_8~CH	68-126~137-194~535-641	683	LRR~LRR~Beta_propeller	Calponin-homology domain, CH-domain	CH domain-like	All alpha proteins	538-642					REGION 1..34; /note="Disordered"; /evidence="ECO:0000256|SAM:MobiDB-lite"; REGION 268..292; /note="Disordered"; /evidence="ECO:0000256|SAM:MobiDB-lite"; REGION 326..436; /note="Disordered"; /evidence="ECO:0000256|SAM:MobiDB-lite"; REGION 449..539; /note="Disordered"; /evidence="ECO:0000256|SAM:MobiDB-lite"	CH domain
O75431	Metaxin-2 (Mitochondrial outer membrane import complex protein 2)	Tom37~GST_C_6	41-162~186-249	263	GST_C~GST_C	Thioredoxin fold,GST C-terminal domain-like	Thioredoxin fold,GST C-terminal domain-like	Alpha and beta proteins (a/b),All alpha proteins	22-95~106-252
O75478	Transcriptional adapter 2-alpha (Transcriptional adapter 2-like) (ADA2-like protein)	Myb_DNA-binding~SWIRM	72-118~371-441	443	HTH~HTH	Homeodomain-like,Homeodomain-like	DNA/RNA-binding 3-helical bundle,DNA/RNA-binding 3-helical bundle	All alpha proteins,All alpha proteins	71-120~355-443					REGION 348..372; /note="Disordered"; /evidence="ECO:0000256|SAM:MobiDB-lite"
O75489	NADH dehydrogenase [ubiquinone] iron-sulfur protein 3, mitochondrial (EC 7.1.1.2) (Complex I-30kD) (CI-30kD) (NADH-ubiquinone oxidoreductase 30 kDa subunit)	Complex1_30kDa	86-208	264		Nqo5-like	Nqo5-like	Alpha and beta proteins (a+b)	62-239				TRANSIT 1..36; /note="Mitochondrion"; /evidence="ECO:0000269|PubMed:19892738"
O75528	Transcriptional adapter 3 (ADA3 homolog) (hADA3) (STAF54) (Transcriptional adapter 3-like) (ADA3-like protein)	Ada3	309-428	432										REGION 87..126; /note="Disordered"; /evidence="ECO:0000256|SAM:MobiDB-lite"; REGION 272..319; /note="Disordered"; /evidence="ECO:0000256|SAM:MobiDB-lite"
O75530	Polycomb protein EED (hEED) (Embryonic ectoderm development protein) (WD protein associating with integrin cytoplasmic tails 1) (WAIT-1)	WD40~WD40	180-219~225-264	441	Beta_propeller~Beta_propeller	WD40 repeat-like			1-441					REGION 1..72; /note="Disordered"; /evidence="ECO:0000256|SAM:MobiDB-lite"; REGION 81..441; /note="Interaction with EZH2"; /evidence="ECO:0000250"; REGION 149..303; /note="Required for interaction with the matrix protein MA of HIV-1"; REGION 301..441; /note="Required for interaction with the matrix protein MA of HIV-1"
O75531	Barrier-to-autointegration factor (Breakpoint cluster region protein 1) [Cleaved into: Barrier-to-autointegration factor, N-terminally processed]	BAF	1-88	89	TPR	Barrier-to-autointegration factor, BAF	SAM domain-like	All alpha proteins	2-89
O75533	Splicing factor 3B subunit 1 (Pre-mRNA-splicing factor SF3b 155 kDa subunit) (SF3b155) (Spliceosome-associated protein 155) (SAP 155)	SF3b1	329-452	1304	TPA-repeat	ARM repeat	alpha-alpha superhelix	All alpha proteins	491-1304					REGION 100..119; /note="Disordered"; /evidence="ECO:0000256|SAM:MobiDB-lite"; REGION 124..148; /note="Disordered"; /evidence="ECO:0000256|SAM:MobiDB-lite"; REGION 173..360; /note="Disordered"; /evidence="ECO:0000256|SAM:MobiDB-lite"; REGION 190..342; /note="U2AF homology region; mediates interaction with RBM39"; /evidence="ECO:0000269|PubMed:24795046"; REGION 223..491; /note="Interaction with PPP…
O75570	Peptide chain release factor 1, mitochondrial (MRF-1) (MtRF-1)	PCRF~RF-1	82-282~289-399	445	RF	Release factor	Release factor	Multi-domain proteins (alpha and beta)	92-427				TRANSIT 1..?; /note="Mitochondrion"; /evidence="ECO:0000255"
O75582	Ribosomal protein S6 kinase alpha-5 (S6K-alpha-5) (EC 2.7.11.1) (90 kDa ribosomal protein S6 kinase 5) (Nuclear mitogen- and stress-activated protein kinase 1) (RSK-like protein kinase) (RSKL)	Pkinase~Pkinase_C~Pkinase	49-318~339-377~427-687	802	PKinase~PKinase	Protein kinase-like (PK-like),Protein kinase-like (PK-like)	Protein kinase-like (PK-like),Protein kinase-like (PK-like)	Alpha and beta proteins (a+b),Alpha and beta proteins (a+b)	47-285~428-693					REGION 1..23; /note="Disordered"; /evidence="ECO:0000256|SAM:MobiDB-lite"; REGION 741..802; /note="Disordered"; /evidence="ECO:0000256|SAM:MobiDB-lite"
O75607	Nucleoplasmin-3	Nucleoplasmin	38-139	178	Nucleoplasmin	Nucleoplasmin-like core domain	Nucleoplasmin-like/VP (viral coat and capsid proteins)	All beta proteins	35-140					REGION 141..178; /note="Disordered"; /evidence="ECO:0000256|SAM:MobiDB-lite"
O75643	U5 small nuclear ribonucleoprotein 200 kDa helicase (EC 3.6.4.13) (Activating signal cointegrator 1 complex subunit 3-like 1) (BRR2 homolog) (U5 snRNP-specific 200 kDa protein) (U5-200KD)	Helicase_PWI~DEAD~Helicase_C~Sec63~DEAD~Sec63	254-363~482-663~703-860~981-1285~1329-1514~1812-2123	2136	P-loop_NTPase~P-loop_NTPase~P-loop_NTPase	P-loop containing nucleoside triphosphate hydrolases,P-loop containing nucleoside triphosphate hydrolases,Sec63 N-terminal domain-like,Sec63 N-terminal domain-like,E set domains	P-loop containing nucleoside triphosphate hydrolases,P-loop containing nucleoside triphosphate hydrolases,Sec63 N-terminal domain-like,Sec63 N-terminal domain-like,Immunoglobulin-like beta-sandwich	Alpha and beta proteins (a/b),Alpha and beta proteins (a/b),All alpha proteins,All alpha proteins,All beta proteins	474-672~690-878~998-1163~1827-2015~2016-2129					REGION 50..80; /note="Disordered"; /evidence="ECO:0000256|SAM:MobiDB-lite"; REGION 395..2129; /note="Interaction with C9orf78 and WBP4"; /evidence="ECO:0000269|PubMed:35241646"
O75688	Protein phosphatase 1B (EC 3.1.3.16) (Protein phosphatase 2C isoform beta) (PP2C-beta)	PP2C~PP2C_C	22-288~289-368	479	PP2C	PP2C-like,Protein serine/threonine phosphatase 2C, C-terminal domain	PP2C-like,Another 3-helical bundle	Alpha and beta proteins (a+b),All alpha proteins	20-297~301-373					REGION 1..20; /note="Disordered"; /evidence="ECO:0000256|SAM:MobiDB-lite"; REGION 423..479; /note="Disordered"; /evidence="ECO:0000256|SAM:MobiDB-lite"
O75717	WD repeat and HMG-box DNA-binding protein 1 (Acidic nucleoplasmic DNA-binding protein 1) (And-1)	WD40~WD40~ANAPC4_WD40~Mcl1_mid	7-41~126-164~192-284~431-715	1129	Beta_propeller~Beta_propeller~Beta_propeller~Sialidase	WD40 repeat-like,HMG-box	7-bladed beta-propeller,HMG-box	All beta proteins,All alpha proteins	9-299~1014-1075					REGION 848..897; /note="Disordered"; /evidence="ECO:0000256|SAM:MobiDB-lite"; REGION 916..1017; /note="Disordered"; /evidence="ECO:0000256|SAM:MobiDB-lite"; REGION 1068..1113; /note="Disordered"; /evidence="ECO:0000256|SAM:MobiDB-lite"
O75886	Signal transducing adapter molecule 2 (STAM-2) (Hrs-binding protein)	VHS~UIM~SH3_1	4-140~165-181~208-253	525	ENTH_VHS~UIM~SH3	ENTH/VHS domain,SH3-domain	alpha-alpha superhelix,SH3-like barrel	All alpha proteins,All beta proteins	4-147~204-262					REGION 143..167; /note="Disordered"; /evidence="ECO:0000256|SAM:MobiDB-lite"; REGION 219..220; /note="Interaction with USP8"; /evidence="ECO:0000250"; REGION 334..368; /note="Interaction with HGS"; /evidence="ECO:0000250"
O75909	Cyclin-K	Cyclin_N	23-156	580	Cyclin	Cyclin-like,Cyclin-like	Cyclin-like,Cyclin-like	All alpha proteins,All alpha proteins	14-157~158-267					REGION 262..580; /note="Disordered"; /evidence="ECO:0000256|SAM:MobiDB-lite"
O75914	Serine/threonine-protein kinase PAK 3 (EC 2.7.11.1) (Beta-PAK) (Oligophrenin-3) (p21-activated kinase 3) (PAK-3)	PBD~Pkinase	69-142~283-534	559	PKinase	Protein kinase-like (PK-like)	Protein kinase-like (PK-like)	Alpha and beta proteins (a+b)	279-530					REGION 1..72; /note="Disordered"; /evidence="ECO:0000256|SAM:MobiDB-lite"; REGION 65..150; /note="Autoregulatory region"; /evidence="ECO:0000250"; REGION 65..123; /note="GTPase-binding"; /evidence="ECO:0000250"; REGION 84..282; /note="Linker"; REGION 164..212; /note="Disordered"; /evidence="ECO:0000256|SAM:MobiDB-lite"; REGION 228..262; /note="Disordered"; /evidence="ECO:0000256|SAM:MobiDB-lite"
O75937	DnaJ homolog subfamily C member 8 (Splicing protein spf31)	DnaJ	57-121	253	Chaperone-J	Chaperone J-domain	Long alpha-hairpin	All alpha proteins	56-123					REGION 181..253; /note="Disordered"; /evidence="ECO:0000256|SAM:MobiDB-lite"; REGION 232..253; /note="Essential for polyglutamine aggregation suppression"; /evidence="ECO:0000269|PubMed:27133716"
O75947	ATP synthase subunit d, mitochondrial (ATPase subunit d) (ATP synthase peripheral stalk subunit d)	Mt_ATP-synt_D	3-155	161		ATP synthase D chain-like	ATP synthase D chain-like	Membrane and cell surface proteins and peptides	5-124	105-125
O75964	ATP synthase subunit g, mitochondrial (ATPase subunit g) (ATP synthase membrane subunit g)	ATP-synt_G	10-102	103				All alpha proteins
O76027	Annexin A9 (Annexin XXXI) (Annexin-31) (Annexin-9) (Pemphaxin)	Annexin~Annexin~Annexin~Annexin	45-110~117-182~201-264~274-339	345		Annexin	Annexin	All alpha proteins	28-341
O76041	Nebulette (Actin-binding Z-disk protein)	Nebulin~Nebulin~Nebulin~Nebulin~Nebulin~Nebulin~Nebulin~Nebulin~Nebulin~Nebulin~Nebulin~Nebulin~Nebulin~Nebulin~Nebulin~SH3_9	35-62~213-240~320-347~356-384~432-456~467-495~504-532~541-568~576-599~607-629~638-663~669-694~700-723~732-758~766-793~961-1011	1014	SH3	SH3-domain	SH3-like barrel	All beta proteins	957-1013					REGION 1..24; /note="Disordered"; /evidence="ECO:0000256|SAM:MobiDB-lite"; REGION 836..953; /note="Linker"
O94759	Transient receptor potential cation channel subfamily M member 2 (Estrogen-responsive element-associated gene 1 protein) (Long transient receptor potential channel 2) (LTrpC-2) (LTrpC2) (Transient receptor potential channel 7) (TrpC7) (Transient receptor potential melastatin 2)	LSDAT_euk~Ion_trans	140-408~797-1060	1503	SLOG~Ion_channel	Nudix	Nudix	Alpha and beta proteins (a+b)	1236-1503					REGION 1..20; /note="Disordered"; /evidence="ECO:0000256|SAM:MobiDB-lite"; REGION 1206..1237; /note="Disordered"; /evidence="ECO:0000256|SAM:MobiDB-lite"
O94761	ATP-dependent DNA helicase Q4 (EC 3.6.4.12) (DNA helicase, RecQ-like type 4) (RecQ4) (RTS) (RecQ protein-like 4)	DEAD~Helicase_C	482-652~683-809	1208	P-loop_NTPase~P-loop_NTPase	P-loop containing nucleoside triphosphate hydrolases,P-loop containing nucleoside triphosphate hydrolases	P-loop containing nucleoside triphosphate hydrolases,P-loop containing nucleoside triphosphate hydrolases	Alpha and beta proteins (a/b),Alpha and beta proteins (a/b)	462-664~675-833					REGION 17..180; /note="Disordered"; /evidence="ECO:0000256|SAM:MobiDB-lite"; REGION 201..333; /note="Disordered"; /evidence="ECO:0000256|SAM:MobiDB-lite"; REGION 860..888; /note="Disordered"; /evidence="ECO:0000256|SAM:MobiDB-lite"; REGION 1111..1130; /note="Disordered"; /evidence="ECO:0000256|SAM:MobiDB-lite"
O94763	Unconventional prefoldin RPB5 interactor 1 (Protein NNX3) (Protein phosphatase 1 regulatory subunit 19) (RNA polymerase II subunit 5-mediating protein) (RPB5-mediating protein)	Prefoldin	37-152	535	Prefoldin	Prefoldin	Long alpha-hairpin	All alpha proteins	27-160					REGION 1..23; /note="Disordered"; /evidence="ECO:0000256|SAM:MobiDB-lite"; REGION 223..331; /note="Disordered"; /evidence="ECO:0000256|SAM:MobiDB-lite"; REGION 352..383; /note="Disordered"; /evidence="ECO:0000256|SAM:MobiDB-lite"; REGION 412..431; /note="Disordered"; /evidence="ECO:0000256|SAM:MobiDB-lite"
O94768	Serine/threonine-protein kinase 17B (EC 2.7.11.1) (DAP kinase-related apoptosis-inducing protein kinase 2)	Pkinase	33-293	372	PKinase	Protein kinase-like (PK-like)	Protein kinase-like (PK-like)	Alpha and beta proteins (a+b)	28-247					REGION 305..362; /note="Disordered"; /evidence="ECO:0000256|SAM:MobiDB-lite"
O94776	Metastasis-associated protein MTA2 (Metastasis-associated 1-like 1) (MTA1-L1 protein) (p53 target protein in deacetylase complex)	BAH~ELM2~GATA~MTA_R1	4-144~147-199~367-404~447-524	668	NTN~Zn_Beta_Ribbon	Homeodomain-like	DNA/RNA-binding 3-helical bundle	All alpha proteins	265-321					REGION 409..437; /note="Disordered"; /evidence="ECO:0000256|SAM:MobiDB-lite"; REGION 580..599; /note="Disordered"; /evidence="ECO:0000256|SAM:MobiDB-lite"; REGION 647..668; /note="Disordered"; /evidence="ECO:0000256|SAM:MobiDB-lite"
O94805	Actin-like protein 6B (53 kDa BRG1-associated factor B) (Actin-related protein Baf53b) (ArpNalpha) (BRG1-associated factor 53B) (BAF53B)	Actin	8-426	426	Actin_ATPase	Actin-like ATPase domain,Actin-like ATPase domain	Ribonuclease H-like motif,Ribonuclease H-like motif	Alpha and beta proteins (a/b),Alpha and beta proteins (a/b)	9-165~161-422					REGION 39..82; /note="Essential for mediating its function in dendritic development; may contribute to neuronal-specific targeting"; /evidence="ECO:0000250|UniProtKB:Q99MR0"
O94813	Slit homolog 2 protein (Slit-2) [Cleaved into: Slit homolog 2 protein N-product; Slit homolog 2 protein C-product]	LRRNT~LRR_8~LRR_8~LRRCT~LRRNT~LRR_8~LRR_8~LRRCT~LRR_8~LRRCT~LRRNT~LRR_8~LRR_8~LRRCT~EGF~EGF~EGF~EGF~EGF~hEGF~Laminin_G_1~hEGF	27-54~55-115~127-187~234-258~272-299~300-360~372-432~454-479~607-666~688-713~726-753~754-813~803-861~883-908~922-953~961-994~1002-1032~1040-1072~1080-1110~1130-1151~1188-1319~1341-1362	1529	LRR~LRR~LRR~LRR~LRR~LRR~LRR~EGF~EGF~EGF~EGF~EGF~EGF~Concanavalin~EGF	L domain-like,L domain-like,L domain-like,L domain-like,EGF/Laminin,EGF/Laminin,EGF/Laminin,EGF/Laminin,EGF/Laminin,EGF/Laminin,Concanavalin A-like lectins/glucanases,EGF/Laminin,EGF/Laminin,EGF/Laminin	Leucine-rich repeat, LRR (right-handed beta-alpha superhelix),Leucine-rich repeat, LRR (right-handed beta-alpha superhelix),Leucine-rich repeat, LRR (right-handed beta-alpha superhelix),Leucine-rich repeat, LRR (right-handed beta-alpha superhelix),Knottins (small inhibitors, toxins, lectins),Knottins (small inhibitors, toxins, lectins),Knottins (small inhibitors, toxins, lectins),Knottins (small …	Alpha and beta proteins (a/b),Alpha and beta proteins (a/b),Alpha and beta proteins (a/b),Alpha and beta proteins (a/b),Small proteins,Small proteins,Small proteins,Small proteins,Small proteins,Small proteins,All beta proteins,Small proteins,Small proteins,Small proteins	125-259~348-480~505-630~724-909~919-958~958-997~997-1038~1040-1075~1075-1113~1122-1159~1164-1332~1326-1372~1372-1411~1410-1454			SIGNAL 1..30; /evidence="ECO:0000255"
O94832	Unconventional myosin-Id	Myosin_head~IQ~Myosin_TH1	11-682~699-719~803-1001	1006	P-loop_NTPase~PH~PH	P-loop containing nucleoside triphosphate hydrolases	P-loop containing nucleoside triphosphate hydrolases	Alpha and beta proteins (a/b)	6-695					REGION 572..594; /note="Actin-binding"; /evidence="ECO:0000255|PROSITE-ProRule:PRU00782"	Myosin_head
O94844	Rho-related BTB domain-containing protein 1	Ras~BTB	16-209~475-583	696	Ubiquitin~POZ	P-loop containing nucleoside triphosphate hydrolases,POZ domain,POZ domain	P-loop containing nucleoside triphosphate hydrolases,POZ domain,POZ domain	Alpha and beta proteins (a/b),Alpha and beta proteins (a+b),Alpha and beta proteins (a+b)	13-210~367-456~464-566					REGION 1..210; /note="Rho-like"; REGION 327..348; /note="Disordered"; /evidence="ECO:0000256|SAM:MobiDB-lite"
O94851	[F-actin]-monooxygenase MICAL2 (EC 1.14.13.225) (MICAL C-terminal-like protein) (Mical-cL) (Molecule interacting with CasL protein 2) (MICAL-2)	CH~LIM~bMERB_dom	517-623~1002-1060~1809-1943	1957	Beta_propeller~Zn_Beta_Ribbon	Calponin-homology domain, CH-domain,Glucocorticoid receptor-like (DNA-binding domain)	CH domain-like,Glucocorticoid receptor-like (DNA-binding domain)	All alpha proteins,Small proteins	513-622~995-1027					REGION 2..494; /note="Monooxygenase domain"; /evidence="ECO:0000250|UniProtKB:Q8VDP3"; REGION 660..714; /note="Disordered"; /evidence="ECO:0000256|SAM:MobiDB-lite"; REGION 886..942; /note="Disordered"; /evidence="ECO:0000256|SAM:MobiDB-lite"; REGION 1070..1143; /note="Disordered"; /evidence="ECO:0000256|SAM:MobiDB-lite"; REGION 1168..1243; /note="Disordered"; /evidence="ECO:0000256|SAM:MobiDB-lit…	CH domain
O94855	Protein transport protein Sec24D (SEC24-related protein D)	zf-Sec23_Sec24~Sec23_trunk~Sec23_BS~Sec23_helical~Gelsolin	360-398~437-681~686-770~781-883~899-974	1032	vWA-like~ADF	beta-sandwich domain of Sec23/24,Zn-finger domain of Sec23/24,vWA-like,beta-sandwich domain of Sec23/24	Common fold of diphtheria toxin/transcription factors/cytochrome f,Rubredoxin-like,vWA-like,Common fold of diphtheria toxin/transcription factors/cytochrome f	All beta proteins,Small proteins,Alpha and beta proteins (a/b),All beta proteins	284-356~350-433~438-681~656-780					REGION 1..260; /note="Disordered"; /evidence="ECO:0000256|SAM:MobiDB-lite"; REGION 363..388; /note="Zinc finger-like"
O94868	F-BAR and double SH3 domains protein 2 (Carom) (Protein nervous wreck 1) (NWK1) (SH3 multiple domains protein 3)	FCH~SH3_1~SH3_9	21-103~475-522~574-625	740	Golgi-transport~SH3~SH3	BAR/IMD domain-like,SH3-domain,SH3-domain	BAR/IMD domain-like,SH3-like barrel,SH3-like barrel	All alpha proteins,All beta proteins,All beta proteins	15-244~474-527~571-629					REGION 303..323; /note="Disordered"; /evidence="ECO:0000256|SAM:MobiDB-lite"; REGION 567..629; /note="Required and sufficient for location at clathrin-coated pits"; /evidence="ECO:0000269|PubMed:29887380"; REGION 633..740; /note="Disordered"; /evidence="ECO:0000256|SAM:MobiDB-lite"	FCH
O94874	E3 UFM1-protein ligase 1 (EC 2.3.2.-) (E3 UFM1-protein transferase 1) (Multiple alpha-helix protein located at ER) (Novel LZAP-binding protein) (Regulator of C53/LZAP and DDRGK1)	E3_UFM1_ligase	7-284	794										REGION 2..212; /note="Required for E3 UFM1-protein ligase activity"; /evidence="ECO:0000269|PubMed:20018847"; REGION 2..200; /note="Mediates interaction with DDRGK1"; /evidence="ECO:0000269|PubMed:25219498"; REGION 121..250; /note="Involved in CDK5RAP3-binding"; /evidence="ECO:0000269|PubMed:20164180"; REGION 200..400; /note="Mediates interaction with TRIP4"; /evidence="ECO:0000269|PubMed:2521949…
O94875	Sorbin and SH3 domain-containing protein 2 (Arg-binding protein 2) (ArgBP2) (Arg/Abl-interacting protein 2) (Sorbin)	Sorb~SH3_1~SH3_1~SH3_9	70-114~869-914~944-991~1048-1098	1100	SH3~SH3~SH3	SH3-domain,SH3-domain,SH3-domain	SH3-like barrel,SH3-like barrel,SH3-like barrel	All beta proteins,All beta proteins,All beta proteins	867-921~942-995~1042-1100					REGION 30..57; /note="Disordered"; /evidence="ECO:0000256|SAM:MobiDB-lite"; REGION 134..311; /note="Disordered"; /evidence="ECO:0000256|SAM:MobiDB-lite"; REGION 807..866; /note="Disordered"; /evidence="ECO:0000256|SAM:MobiDB-lite"
O94887	FERM, ARHGEF and pleckstrin domain-containing protein 2 (FERM domain-including RhoGEF) (FIR) (FERM, RhoGEF and pleckstrin domain-containing protein 2) (Pleckstrin homology domain-containing family C member 3) (PH domain-containing family C member 3)	FERM_N~FERM_M~FERM_C~FA~RhoGEF~PH~PH	48-111~126-234~238-328~333-376~539-724~756-852~930-1026	1054	Ubiquitin~FERM_M~PH~AB_hydrolase~PH~PH	Ubiquitin-like,Second domain of FERM,PH domain-like,DBL homology domain (DH-domain),PH domain-like	beta-Grasp (ubiquitin-like),Acyl-CoA binding protein-like,PH domain-like barrel,DBL homology domain (DH-domain),PH domain-like barrel	Alpha and beta proteins (a+b),All alpha proteins,All beta proteins,All alpha proteins,All beta proteins	42-125~126-229~230-323~533-728~929-1027					REGION 421..527; /note="Disordered"; /evidence="ECO:0000256|SAM:MobiDB-lite"; REGION 856..894; /note="Disordered"; /evidence="ECO:0000256|SAM:MobiDB-lite"; REGION 1029..1054; /note="Disordered"; /evidence="ECO:0000256|SAM:MobiDB-lite"
O94888	UBX domain-containing protein 7	UBA_4~Thioredoxin_7~UBX	15-55~149-233~407-487	489	UBA~Thioredoxin~Ubiquitin	Thioredoxin-like,Ubiquitin-like	Thioredoxin fold,beta-Grasp (ubiquitin-like)	Alpha and beta proteins (a/b),Alpha and beta proteins (a+b)	131-270~410-489					REGION 56..77; /note="Disordered"; /evidence="ECO:0000256|SAM:MobiDB-lite"; REGION 300..384; /note="Disordered"; /evidence="ECO:0000256|SAM:MobiDB-lite"
O94906	Pre-mRNA-processing factor 6 (Androgen receptor N-terminal domain-transactivating protein 1) (ANT-1) (PRP6 homolog) (U5 snRNP-associated 102 kDa protein) (U5-102 kDa protein)	PRP1_N~TPR_8	13-169~709-740	941	TPR	TPR-like	alpha-alpha superhelix	All alpha proteins	6-941					REGION 1..79; /note="Disordered"; /evidence="ECO:0000256|SAM:MobiDB-lite"
O94929	Actin-binding LIM protein 3 (abLIM-3) (Actin-binding LIM protein family member 3)	LIM~LIM~LIM~LIM~AbLIM_anchor~VHP	23-78~82-138~151-206~210-269~273-633~648-683	683	Zn_Beta_Ribbon~Zn_Beta_Ribbon~Zn_Beta_Ribbon~Zn_Beta_Ribbon	Glucocorticoid receptor-like (DNA-binding domain),Glucocorticoid receptor-like (DNA-binding domain),Glucocorticoid receptor-like (DNA-binding domain),Glucocorticoid receptor-like (DNA-binding domain),Glucocorticoid receptor-like (DNA-binding domain),VHP, Villin headpiece domain	Glucocorticoid receptor-like (DNA-binding domain),Glucocorticoid receptor-like (DNA-binding domain),Glucocorticoid receptor-like (DNA-binding domain),Glucocorticoid receptor-like (DNA-binding domain),Glucocorticoid receptor-like (DNA-binding domain),VHP, Villin headpiece domain	Small proteins,Small proteins,Small proteins,Small proteins,Small proteins,All alpha proteins	48-80~82-106~141-176~210-234~235-269~617-683					REGION 372..472; /note="Disordered"; /evidence="ECO:0000256|SAM:MobiDB-lite"	AbLIM
O94955	Rho-related BTB domain-containing protein 3 (EC 3.6.1.-)	BTB	410-518	611	POZ	POZ domain	POZ domain	Alpha and beta proteins (a+b)	411-519					REGION 1..175; /note="Rho-like"; REGION 420..611; /note="Interaction with Rab9"
O94972	E3 ubiquitin-protein ligase TRIM37 (EC 2.3.2.27) (Mulibrey nanism protein) (RING-type E3 ubiquitin transferase TRIM37) (Tripartite motif-containing protein 37)	zf-B_box~MATH	90-132~283-404	964	TRAF	RING/U-box,B-box zinc-binding domain	RING/U-box,B-box zinc-binding domain	Small proteins,Small proteins	1-97~92-132					REGION 477..513; /note="Disordered"; /evidence="ECO:0000256|SAM:MobiDB-lite"; REGION 530..554; /note="Disordered"; /evidence="ECO:0000256|SAM:MobiDB-lite"; REGION 640..663; /note="Disordered"; /evidence="ECO:0000256|SAM:MobiDB-lite"; REGION 752..812; /note="Disordered"; /evidence="ECO:0000256|SAM:MobiDB-lite"; REGION 891..964; /note="Disordered"; /evidence="ECO:0000256|SAM:MobiDB-lite"
O94992	Protein HEXIM1 (Cardiac lineage protein 1) (Estrogen down-regulated gene 1 protein) (Hexamethylene bis-acetamide-inducible protein 1) (Menage a quatre protein 1)	HEXIM	164-301	359						283-349				REGION 1..163; /note="Disordered"; /evidence="ECO:0000256|SAM:MobiDB-lite"; REGION 150..177; /note="Basic region; mediates nuclear localization and interaction with 7SK snRNA and NR3C1"; /evidence="ECO:0000269|PubMed:15941832"; REGION 202..205; /note="Interaction with P-TEFb"; REGION 210..250; /note="Autoinhibitory acidic region; in absence of 7SK snRNA interacts with the basic region preventing …
O95047	Olfactory receptor 2A4 (Olfactory receptor 2A10) (Olfactory receptor OR6-37)	7tm_4	30-307	310	GPCR_A	Class A G protein-coupled receptor (GPCR)-like	Class A G protein-coupled receptor (GPCR)-like	Membrane and cell surface proteins and peptides	22-297
O95049	Tight junction protein ZO-3 (Tight junction protein 3) (Zona occludens protein 3) (Zonula occludens protein 3)	PDZ~PDZ~PDZ~SH3_2	11-90~195-269~381-459~479-547	919	PDZ-like~PDZ-like~PDZ-like~SH3	PDZ domain-like,PDZ domain-like,PDZ domain-like	PDZ domain-like,PDZ domain-like,PDZ domain-like	All beta proteins,All beta proteins,All beta proteins	13-103~192-274~379-449					REGION 92..173; /note="Disordered"; /evidence="ECO:0000256|SAM:MobiDB-lite"; REGION 279..377; /note="Disordered"; /evidence="ECO:0000256|SAM:MobiDB-lite"; REGION 791..886; /note="Disordered"; /evidence="ECO:0000256|SAM:MobiDB-lite"; REGION 899..919; /note="Disordered"; /evidence="ECO:0000256|SAM:MobiDB-lite"
O95084	Serine protease 23 (EC 3.4.21.-) (Putative secreted protein Zsig13)	Trypsin_2	160-326	383	Peptidase_PA	Trypsin-like serine proteases	Trypsin-like serine proteases	All beta proteins	145-379			SIGNAL 1..19; /evidence="ECO:0000255"
O95104	SR-related and CTD-associated factor 4 (CTD-binding SR-like protein RA4) (Splicing factor, arginine/serine-rich 15)	CID~RRM_1	5-131~510-576	1147	TPR~RRM	ENTH/VHS domain,RNA-binding domain, RBD	alpha-alpha superhelix,Ferredoxin-like	All alpha proteins,Alpha and beta proteins (a+b)	2-136~499-588					REGION 145..179; /note="Disordered"; /evidence="ECO:0000256|SAM:MobiDB-lite"; REGION 235..254; /note="Disordered"; /evidence="ECO:0000256|SAM:MobiDB-lite"; REGION 269..331; /note="Disordered"; /evidence="ECO:0000256|SAM:MobiDB-lite"; REGION 424..502; /note="Disordered"; /evidence="ECO:0000256|SAM:MobiDB-lite"; REGION 629..661; /note="Disordered"; /evidence="ECO:0000256|SAM:MobiDB-lite"; REGION 87…
O95136	Sphingosine 1-phosphate receptor 2 (S1P receptor 2) (S1P2) (Endothelial differentiation G-protein coupled receptor 5) (Sphingosine 1-phosphate receptor Edg-5) (S1P receptor Edg-5)	7tm_1	50-288	353	GPCR_A	Class A G protein-coupled receptor (GPCR)-like	Class A G protein-coupled receptor (GPCR)-like	Membrane and cell surface proteins and peptides	34-305						Unknown
O95166	Gamma-aminobutyric acid receptor-associated protein (GABA(A) receptor-associated protein) (MM46)	ATG8	13-116	117	Ubiquitin	Ubiquitin-like	beta-Grasp (ubiquitin-like)	Alpha and beta proteins (a+b)	2-116		PROPEP 117; /note="Removed in mature form"; /evidence="ECO:0000269|PubMed:15169837"; /id="PRO_0000423065"			REGION 1..22; /note="Interaction with beta-tubulin"; /evidence="ECO:0000269|PubMed:9892355"; REGION 36..117; /note="Interaction with GPHN"; /evidence="ECO:0000250|UniProtKB:Q9DCD6"; REGION 36..68; /note="Interaction with GABRG2"; /evidence="ECO:0000269|PubMed:9892355"
O95198	Kelch-like protein 2 (Actin-binding protein Mayven)	BTB~BACK~Kelch_1~Kelch_1~Kelch_1~Kelch_1~Kelch_1	46-153~158-260~342-387~389-434~436-483~485-530~532-577	593	POZ~POZ~Beta_propeller~Beta_propeller~Beta_propeller~Beta_propeller~Beta_propeller	POZ domain,Kelch motif	POZ domain,6-bladed beta-propeller	Alpha and beta proteins (a+b),All beta proteins	32-153~306-591					REGION 1..28; /note="Disordered"; /evidence="ECO:0000256|SAM:MobiDB-lite"
O95218	Zinc finger Ran-binding domain-containing protein 2 (Zinc finger protein 265) (Zinc finger, splicing)	zf-RanBP~zf-RanBP	9-38~65-94	330	Zn_Beta_Ribbon~Zn_Beta_Ribbon	Ran binding protein zinc finger-like,Ran binding protein zinc finger-like	Rubredoxin-like,Rubredoxin-like	Small proteins,Small proteins	9-43~62-99					REGION 117..330; /note="Disordered"; /evidence="ECO:0000256|SAM:MobiDB-lite"; REGION 151..324; /note="Required for nuclear targeting"
O95231	Homeobox protein VENTX (VENT homeobox homolog) (VENT-like homeobox protein 2)	Homeodomain	92-148	258	HTH	Homeodomain-like	DNA/RNA-binding 3-helical bundle	All alpha proteins	83-153					REGION 1..93; /note="Disordered"; /evidence="ECO:0000256|SAM:MobiDB-lite"; REGION 227..248; /note="Disordered"; /evidence="ECO:0000256|SAM:MobiDB-lite"
O95235	Kinesin-like protein KIF20A (GG10_2) (Mitotic kinesin-like protein 2) (MKlp2) (Rab6-interacting kinesin-like protein) (Rabkinesin-6)	Kinesin	70-507	890	P-loop_NTPase	P-loop containing nucleoside triphosphate hydrolases,P-loop containing nucleoside triphosphate hydrolases	P-loop containing nucleoside triphosphate hydrolases,P-loop containing nucleoside triphosphate hydrolases	Alpha and beta proteins (a/b),Alpha and beta proteins (a/b)	64-210~295-505					REGION 763..890; /note="Globular"; /evidence="ECO:0000255"; REGION 832..865; /note="Disordered"; /evidence="ECO:0000256|SAM:MobiDB-lite"
O95239	Chromosome-associated kinesin KIF4A (Chromokinesin-A)	Kinesin	15-336	1232	P-loop_NTPase	P-loop containing nucleoside triphosphate hydrolases	P-loop containing nucleoside triphosphate hydrolases	Alpha and beta proteins (a/b)	7-345					REGION 496..515; /note="Disordered"; /evidence="ECO:0000256|SAM:MobiDB-lite"; REGION 663..1232; /note="Required for the interaction with PRC1"; /evidence="ECO:0000269|PubMed:15297875"; REGION 1000..1232; /note="Globular"; REGION 1086..1144; /note="CRD; required for [4Fe-4S] cluster binding and localization to the spindle midzone and midbody during anaphase and telophase"; /evidence="ECO:0000269|P…
O95302	Peptidyl-prolyl cis-trans isomerase FKBP9 (PPIase FKBP9) (EC 5.2.1.8) (63 kDa FK506-binding protein) (63 kDa FKBP) (FKBP-63) (FK506-binding protein 9) (FKBP-9) (Rotamase)	FKBP_C~FKBP_C~FKBP_C~FKBP_C	47-139~159-251~271-362~382-474	570	FKBP~FKBP~FKBP~FKBP	FKBP-like,FKBP-like,FKBP-like,FKBP-like	FKBP-like,FKBP-like,FKBP-like,FKBP-like	Alpha and beta proteins (a+b),Alpha and beta proteins (a+b),Alpha and beta proteins (a+b),Alpha and beta proteins (a+b)	48-144~157-255~273-366~373-480			SIGNAL 1..24; /evidence="ECO:0000255"
O95343	Homeobox protein SIX3 (Sine oculis homeobox homolog 3)	SIX1_SD~Homeodomain	87-201~207-263	332	HTH	Homeodomain-like	DNA/RNA-binding 3-helical bundle	All alpha proteins	208-267					REGION 72..119; /note="Interaction with TLE5"; /evidence="ECO:0000250|UniProtKB:Q62233"; REGION 232..251; /note="Disordered"; /evidence="ECO:0000256|SAM:MobiDB-lite"; REGION 232..234; /note="Bind to RHO promoter"; /evidence="ECO:0000250|UniProtKB:Q62233"; REGION 258..332; /note="Disordered"; /evidence="ECO:0000256|SAM:MobiDB-lite"
O95382	Mitogen-activated protein kinase kinase kinase 6 (EC 2.7.11.25) (Apoptosis signal-regulating kinase 2)	DRHyd-ASK~MAP3K_TRAF_bd~ASK_PH~Pkinase~HisK-N-like	74-114~129-507~521-620~649-906~992-1122	1288	Nribosyltransf~TPR~PH~PKinase~Globin	Protein kinase-like (PK-like)	Protein kinase-like (PK-like)	Alpha and beta proteins (a+b)	645-874					REGION 899..997; /note="Disordered"; /evidence="ECO:0000256|SAM:MobiDB-lite"; REGION 1123..1157; /note="Disordered"; /evidence="ECO:0000256|SAM:MobiDB-lite"
O95395	Beta-1,3-galactosyl-O-glycosyl-glycoprotein beta-1,6-N-acetylglucosaminyltransferase 3 (EC 2.4.1.102) (EC 2.4.1.148) (EC 2.4.1.150) (C2GnT-mucin type) (C2GnT-M) (hC2GnT-M) (Core 2/core 4 beta-1,6-N-acetylglucosaminyltransferase) (C2/4GnT)	Branch	133-402	438	APC
O95398	Rap guanine nucleotide exchange factor 3 (Exchange factor directly activated by cAMP 1) (Exchange protein directly activated by cAMP 1) (EPAC 1) (Rap1 guanine-nucleotide-exchange factor directly activated by cAMP) (cAMP-regulated guanine nucleotide exchange factor I) (cAMP-GEFI)	DEP~cNMP_binding~RasGEF_N~RasGEF	114-184~265-349~387-493~665-843	923	HTH~Cupin~RAS_GEF_N~RAS_GEF_N	"Winged helix" DNA-binding domain,cAMP-binding domain-like,Ubiquitin-like	DNA/RNA-binding 3-helical bundle,Double-stranded beta-helix,beta-Grasp (ubiquitin-like)	All alpha proteins,All beta proteins,Alpha and beta proteins (a+b)	92-228~215-355~558-656					REGION 218..242; /note="Interaction with PDE3B"; /evidence="ECO:0000269|PubMed:21393242"; REGION 398..422; /note="Interaction with PDE3B"; /evidence="ECO:0000269|PubMed:21393242"
O95425	Supervillin (Archvillin) (p205/p250)	VHP	2179-2214	2214		Actin depolymerizing proteins,Actin depolymerizing proteins,Actin depolymerizing proteins,VHP, Villin headpiece domain	Gelsolin-like,Gelsolin-like,Gelsolin-like,VHP, Villin headpiece domain	Alpha and beta proteins (a+b),Alpha and beta proteins (a+b),Alpha and beta proteins (a+b),All alpha proteins	1444-1547~1748-1870~1878-1989~2155-2214					REGION 1..174; /note="Interaction with MYLK"; /evidence="ECO:0000250"; REGION 36..100; /note="Disordered"; /evidence="ECO:0000256|SAM:MobiDB-lite"; REGION 118..334; /note="Disordered"; /evidence="ECO:0000256|SAM:MobiDB-lite"; REGION 346..375; /note="Disordered"; /evidence="ECO:0000256|SAM:MobiDB-lite"; REGION 396..447; /note="Disordered"; /evidence="ECO:0000256|SAM:MobiDB-lite"; REGION 460..584; …	Gelsolin domain
O95429	BAG family molecular chaperone regulator 4 (BAG-4) (Bcl-2-associated athanogene 4) (Silencer of death domains)	BAG	383-455	457		BAG domain	Spectrin repeat-like	All alpha proteins	376-457					REGION 1..101; /note="Disordered"; /evidence="ECO:0000256|SAM:MobiDB-lite"; REGION 113..136; /note="Disordered"; /evidence="ECO:0000256|SAM:MobiDB-lite"; REGION 166..333; /note="Disordered"; /evidence="ECO:0000256|SAM:MobiDB-lite"; REGION 347..378; /note="Disordered"; /evidence="ECO:0000256|SAM:MobiDB-lite"
O95452	Gap junction beta-6 protein (Connexin-30) (Cx30)	Connexin	2-215	261	Transporter
O95466	Formin-like protein 1 (CLL-associated antigen KW-13) (Leukocyte formin)	Drf_GBD~Drf_GBD~Drf_FH3~FH2	27-173~202-281~284-451~632-998	1100	TPR~TPR~TPR	ARM repeat			1-458					REGION 1..31; /note="Disordered"; /evidence="ECO:0000256|SAM:MobiDB-lite"; REGION 167..200; /note="Disordered"; /evidence="ECO:0000256|SAM:MobiDB-lite"; REGION 446..474; /note="Disordered"; /evidence="ECO:0000256|SAM:MobiDB-lite"; REGION 510..635; /note="Disordered"; /evidence="ECO:0000256|SAM:MobiDB-lite"; REGION 1008..1037; /note="Disordered"; /evidence="ECO:0000256|SAM:MobiDB-lite"	FH2
O95486	Protein transport protein Sec24A (SEC24-related protein A)	zf-Sec23_Sec24~Sec23_trunk~Sec23_BS~Sec23_helical~Gelsolin	428-465~501-739~744-828~839-940~964-1039	1093	vWA-like~ADF	beta-sandwich domain of Sec23/24,Zn-finger domain of Sec23/24,vWA-like,beta-sandwich domain of Sec23/24,Helical domain of Sec23/24,C-terminal, gelsolin-like domain of Sec23/24	Common fold of diphtheria toxin/transcription factors/cytochrome f,Rubredoxin-like,vWA-like,Common fold of diphtheria toxin/transcription factors/cytochrome f,ERP29 C domain-like,Gelsolin-like	All beta proteins,Small proteins,Alpha and beta proteins (a/b),All beta proteins,All alpha proteins,Alpha and beta proteins (a+b)	351-421~416-500~502-739~722-838~839-943~944-1093					REGION 1..29; /note="Disordered"; /evidence="ECO:0000256|SAM:MobiDB-lite"; REGION 60..168; /note="Disordered"; /evidence="ECO:0000256|SAM:MobiDB-lite"; REGION 189..226; /note="Disordered"; /evidence="ECO:0000256|SAM:MobiDB-lite"; REGION 294..328; /note="Disordered"; /evidence="ECO:0000256|SAM:MobiDB-lite"; REGION 431..455; /note="Zinc finger-like"	Gelsolin domain
O95487	Protein transport protein Sec24B (SEC24-related protein B)	zf-Sec23_Sec24~Sec23_trunk~Sec23_BS~Sec23_helical~Gelsolin	602-639~675-914~919-1003~1014-1115~1139-1214	1268	vWA-like~ADF	beta-sandwich domain of Sec23/24,Zn-finger domain of Sec23/24,beta-sandwich domain of Sec23/24,Helical domain of Sec23/24,C-terminal, gelsolin-like domain of Sec23/24	Common fold of diphtheria toxin/transcription factors/cytochrome f,Rubredoxin-like,Common fold of diphtheria toxin/transcription factors/cytochrome f,ERP29 C domain-like,Gelsolin-like	All beta proteins,Small proteins,All beta proteins,All alpha proteins,Alpha and beta proteins (a+b)	521-609~590-674~876-1013~1014-1118~1119-1268					REGION 1..71; /note="Disordered"; /evidence="ECO:0000256|SAM:MobiDB-lite"; REGION 216..263; /note="Disordered"; /evidence="ECO:0000256|SAM:MobiDB-lite"; REGION 303..345; /note="Disordered"; /evidence="ECO:0000256|SAM:MobiDB-lite"; REGION 362..451; /note="Disordered"; /evidence="ECO:0000256|SAM:MobiDB-lite"; REGION 605..629; /note="Zinc finger-like"	Gelsolin domain
O95602	DNA-directed RNA polymerase I subunit RPA1 (RNA polymerase I subunit A1) (EC 2.7.7.6) (A190) (DNA-directed RNA polymerase I largest subunit) (DNA-directed RNA polymerase I subunit A) (RNA polymerase I 194 kDa subunit) (RPA194)	RNA_pol_Rpb1_1~RNA_pol_Rpb1_2~RNA_pol_Rpb1_3~RNA_pol_Rpb1_4~RNA_pol_Rpb1_5	9-357~434-614~617-802~837-951~958-1670	1720		beta and beta-prime subunits of DNA dependent RNA-polymerase	beta and beta-prime subunits of DNA dependent RNA-polymerase	Multi-domain proteins (alpha and beta)	6-1656					REGION 961..973; /note="Bridging helix"; /evidence="ECO:0000250"; REGION 1365..1498; /note="Disordered"; /evidence="ECO:0000256|SAM:MobiDB-lite"
O95619	YEATS domain-containing protein 4 (Glioma-amplified sequence 41) (Gas41) (NuMA-binding protein 1) (NuBI-1) (NuBI1)	YEATS	42-122	227	C2	C2 domain (Calcium/lipid-binding domain, CaLB)		All beta proteins	19-159	178-226				REGION 93..97; /note="Diacetylated histone H3 binding"; /evidence="ECO:0000269|PubMed:29900004, ECO:0000269|PubMed:30071723, ECO:0007744|PDB:5VNB, ECO:0007744|PDB:5XTZ"; REGION 163..227; /note="Interaction with MLLT10"; /evidence="ECO:0000269|PubMed:11756182"; REGION 168..227; /note="Interaction with TACC1"; /evidence="ECO:0000269|PubMed:11903063"
O95631	Netrin-1 (Epididymis tissue protein Li 131P)	Laminin_N~Laminin_EGF~Laminin_EGF~Laminin_EGF~NTR	51-283~285-338~341-401~404-451~488-594	604	GBD~EGF~EGF~EGF~TIMP-like	TIMP-like	OB-fold	All beta proteins	477-603			SIGNAL 1..24; /evidence="ECO:0000255"
O95644	Nuclear factor of activated T-cells, cytoplasmic 1 (NF-ATc1) (NFATc1) (NFAT transcription complex cytosolic component) (NF-ATc) (NFATc)	RHD_DNA_bind~RHD_dimer	428-588~597-697	943	P53-like~E-set	p53-like transcription factors,E set domains	Common fold of diphtheria toxin/transcription factors/cytochrome f,Immunoglobulin-like beta-sandwich	All beta proteins,All beta proteins	414-593~594-696					REGION 22..48; /note="Disordered"; /evidence="ECO:0000256|SAM:MobiDB-lite"; REGION 118..123; /note="Calcineurin-binding"; REGION 126..218; /note="Transactivation domain A (TAD-A)"; REGION 200..298; /note="Disordered"; /evidence="ECO:0000256|SAM:MobiDB-lite"; REGION 203..298; /note="3 X SP repeats"; REGION 703..943; /note="Transactivation domain B (TAD-B)"; REGION 787..912; /note="Disordered"; /ev…
O95704	Amyloid-beta A4 precursor protein-binding family B member 3 (Protein Fe65-like 2) (Fe65L2)	PID	119-257	486	PH	WW domain,PH domain-like	WW domain-like,PH domain-like barrel	All beta proteins,All beta proteins	30-60~288-417
O95721	Synaptosomal-associated protein 29 (SNAP-29) (Soluble 29 kDa NSF attachment protein) (Vesicle-membrane fusion protein SNAP-29)			258										REGION 1..41; /note="Disordered"; /evidence="ECO:0000256|SAM:MobiDB-lite"; REGION 150..191; /note="Disordered"; /evidence="ECO:0000256|SAM:MobiDB-lite"
O95785	Protein Wiz (Widely-interspaced zinc finger-containing protein) (Zinc finger protein 803)			1651		beta-beta-alpha zinc fingers,beta-beta-alpha zinc fingers,beta-beta-alpha zinc fingers,beta-beta-alpha zinc fingers,beta-beta-alpha zinc fingers	beta-beta-alpha zinc fingers,beta-beta-alpha zinc fingers,beta-beta-alpha zinc fingers,beta-beta-alpha zinc fingers,beta-beta-alpha zinc fingers	Small proteins,Small proteins,Small proteins,Small proteins,Small proteins	262-292~301-326~701-727~870-892~870-893					REGION 1..79; /note="Disordered"; /evidence="ECO:0000256|SAM:MobiDB-lite"; REGION 376..399; /note="Disordered"; /evidence="ECO:0000256|SAM:MobiDB-lite"; REGION 546..578; /note="Disordered"; /evidence="ECO:0000256|SAM:MobiDB-lite"; REGION 819..843; /note="Disordered"; /evidence="ECO:0000256|SAM:MobiDB-lite"; REGION 972..1038; /note="Disordered"; /evidence="ECO:0000256|SAM:MobiDB-lite"; REGION 1030…
O95786	Antiviral innate immune response receptor RIG-I (ATP-dependent RNA helicase DDX58) (EC 3.6.4.13) (DEAD box protein 58) (RIG-I-like receptor 1) (RLR-1) (RNA sensor RIG-I) (Retinoic acid-inducible gene 1 protein) (RIG-1) (Retinoic acid-inducible gene I protein) (RIG-I)	CARD_2~CARD_2~DEAD~RIG-I_C~Helicase_C~RIG-I_C-RD	1-93~99-190~244-420~457-602~609-734~806-923	925	Death~Death~P-loop_NTPase~Beta-tent~P-loop_NTPase~Beta-tent	P-loop containing nucleoside triphosphate hydrolases,P-loop containing nucleoside triphosphate hydrolases,RIG-I C-terminal-like	P-loop containing nucleoside triphosphate hydrolases,P-loop containing nucleoside triphosphate hydrolases,Mss4-like	Alpha and beta proteins (a/b),Alpha and beta proteins (a/b),All beta proteins	238-428~599-769~804-923					REGION 218..925; /note="Interaction with ZC3HAV1"; /evidence="ECO:0000269|PubMed:21102435"; REGION 735..925; /note="Mediates interaction with RNF135"; /evidence="ECO:0000269|PubMed:23950712"
O95789	Zinc finger MYM-type protein 6 (Transposon-derived Buster2 transposase-like protein) (Zinc finger protein 258)	zf-FCS~zf-FCS~zf-FCS	133-174~426-462~467-500	1325	TRASH~TRASH~TRASH	Glucocorticoid receptor-like (DNA-binding domain)	Glucocorticoid receptor-like (DNA-binding domain)	Small proteins	84-125					REGION 665..733; /note="Disordered"; /evidence="ECO:0000256|SAM:MobiDB-lite"
O95793	Double-stranded RNA-binding protein Staufen homolog 1	dsrm~dsrm~dsrm~Staufen_C	95-160~185-249~287-352~446-557	577	DSRM~DSRM~DSRM~DSRM	dsRNA-binding domain-like,dsRNA-binding domain-like	dsRBD-like,dsRBD-like	Alpha and beta proteins (a+b),Alpha and beta proteins (a+b)	184-254~280-353					REGION 34..55; /note="Disordered"; /evidence="ECO:0000256|SAM:MobiDB-lite"; REGION 360..397; /note="Disordered"; /evidence="ECO:0000256|SAM:MobiDB-lite"
O95817	BAG family molecular chaperone regulator 3 (BAG-3) (Bcl-2-associated athanogene 3) (Bcl-2-binding protein Bis) (Docking protein CAIR-1)	WW~BAG	22-52~425-497	575	WW	WW domain,BAG domain	WW domain-like,Spectrin repeat-like	All beta proteins,All alpha proteins	22-55~418-499					REGION 1..92; /note="Disordered"; /evidence="ECO:0000256|SAM:MobiDB-lite"; REGION 123..200; /note="Disordered"; /evidence="ECO:0000256|SAM:MobiDB-lite"; REGION 240..421; /note="Disordered"; /evidence="ECO:0000256|SAM:MobiDB-lite"; REGION 532..575; /note="Disordered"; /evidence="ECO:0000256|SAM:MobiDB-lite"
O95835	Serine/threonine-protein kinase LATS1 (EC 2.7.11.1) (Large tumor suppressor homolog 1) (WARTS protein kinase) (h-warts)	UBA~Pkinase	101-138~705-1010	1130	UBA~PKinase	UBA-like,Protein kinase-like (PK-like),Protein kinase-like (PK-like)	RuvA C-terminal domain-like,Protein kinase-like (PK-like),Protein kinase-like (PK-like)	All alpha proteins,Alpha and beta proteins (a+b),Alpha and beta proteins (a+b)	101-141~702-863~903-1047					REGION 1..71; /note="Disordered"; /evidence="ECO:0000256|SAM:MobiDB-lite"; REGION 149..276; /note="Disordered"; /evidence="ECO:0000256|SAM:MobiDB-lite"; REGION 294..321; /note="Disordered"; /evidence="ECO:0000256|SAM:MobiDB-lite"; REGION 365..405; /note="Disordered"; /evidence="ECO:0000256|SAM:MobiDB-lite"; REGION 432..484; /note="Disordered"; /evidence="ECO:0000256|SAM:MobiDB-lite"; REGION 515..…
O95863	Zinc finger protein SNAI1 (Protein snail homolog 1) (Protein sna)	zf-C2H2_6~zf-C2H2~zf-C2H2	153-177~180-202~208-230	264	C2H2-zf~C2H2-zf~C2H2-zf	beta-beta-alpha zinc fingers,beta-beta-alpha zinc fingers,beta-beta-alpha zinc fingers,beta-beta-alpha zinc fingers,beta-beta-alpha zinc fingers,beta-beta-alpha zinc fingers,beta-beta-alpha zinc fingers,beta-beta-alpha zinc fingers,beta-beta-alpha zinc fingers	beta-beta-alpha zinc fingers,beta-beta-alpha zinc fingers,beta-beta-alpha zinc fingers,beta-beta-alpha zinc fingers,beta-beta-alpha zinc fingers,beta-beta-alpha zinc fingers,beta-beta-alpha zinc fingers,beta-beta-alpha zinc fingers,beta-beta-alpha zinc fingers	Small proteins,Small proteins,Small proteins,Small proteins,Small proteins,Small proteins,Small proteins,Small proteins,Small proteins	150-176~151-178~175-202~179-205~203-230~205-232~207-245~231-256~232-257					REGION 1..27; /note="Disordered"; /evidence="ECO:0000256|SAM:MobiDB-lite"; REGION 1..20; /note="SNAG domain"; /evidence="ECO:0000305|PubMed:20389281, ECO:0000305|PubMed:21300290"; REGION 2..7; /note="Required and sufficient for interaction with KDM1A"; /evidence="ECO:0000269|PubMed:20389281, ECO:0000269|PubMed:23721412"; REGION 10..40; /note="LATS2 binding"; REGION 86..115; /note="Disordered"; /e…
O95948	One cut domain family member 2 (Hepatocyte nuclear factor 6-beta) (HNF-6-beta) (One cut homeobox 2) (Transcription factor ONECUT-2) (OC-2)	CUT~Homeodomain	329-407~427-481	504	HTH~HTH	lambda repressor-like DNA-binding domains,Homeodomain-like	lambda repressor-like DNA-binding domains,DNA/RNA-binding 3-helical bundle	All alpha proteins,All alpha proteins	329-405~431-484					REGION 29..95; /note="Disordered"; /evidence="ECO:0000256|SAM:MobiDB-lite"; REGION 166..189; /note="Disordered"; /evidence="ECO:0000256|SAM:MobiDB-lite"; REGION 274..332; /note="Disordered"; /evidence="ECO:0000256|SAM:MobiDB-lite"; REGION 485..504; /note="Disordered"; /evidence="ECO:0000256|SAM:MobiDB-lite"
O95983	Methyl-CpG-binding domain protein 3 (Methyl-CpG-binding protein MBD3)	MBD~MBDa~MBD_C	1-72~79-148~152-243	291	Hybrid~MBD-like	DNA-binding domain	DNA-binding domain	Alpha and beta proteins (a+b)	1-73	225-245				REGION 1..80; /note="Required for interaction with MBD2"; /evidence="ECO:0000269|PubMed:15701600"; REGION 60..80; /note="Required for interaction with MBD3L2"; /evidence="ECO:0000269|PubMed:15701600"; REGION 254..291; /note="Disordered"; /evidence="ECO:0000256|SAM:MobiDB-lite"
O95990	Actin-associated protein FAM107A (Down-regulated in renal cell carcinoma 1) (Protein TU3A)	DUF1151	26-133	144						66-112				REGION 105..124; /note="Disordered"; /evidence="ECO:0000256|SAM:MobiDB-lite"
O95994	Anterior gradient protein 2 homolog (AG-2) (hAG-2) (HPC8) (Secreted cement gland protein XAG-2 homolog)	Thioredoxin_7	53-133	175	Thioredoxin	Thioredoxin-like	Thioredoxin fold	Alpha and beta proteins (a/b)	41-172			SIGNAL 1..20; /evidence="ECO:0000269|PubMed:15340161"		REGION 21..40; /note="Required to promote cell adhesion"; /evidence="ECO:0000269|PubMed:23274113"
O95996	Adenomatous polyposis coli protein 2 (Adenomatous polyposis coli protein-like) (APC-like)	APC_N_CC~Suppressor_APC~APC_rep~Arm~Arm_APC_u3~APC_r~APC_r~APC_r~SAMP~APC_r~SAMP~APC_basic	6-57~124-205~357-431~614-654~697-959~1054-1076~1146-1168~1258-1281~1335-1356~1386-1409~1621-1642~1786-2118	2303	TPR~TPR~TPR~TPR~TPR~TPR									REGION 94..120; /note="Disordered"; /evidence="ECO:0000256|SAM:MobiDB-lite"; REGION 247..270; /note="Disordered"; /evidence="ECO:0000256|SAM:MobiDB-lite"; REGION 744..764; /note="Disordered"; /evidence="ECO:0000256|SAM:MobiDB-lite"; REGION 816..835; /note="Disordered"; /evidence="ECO:0000256|SAM:MobiDB-lite"; REGION 867..908; /note="Disordered"; /evidence="ECO:0000256|SAM:MobiDB-lite"; REGION 953…
O96000	NADH dehydrogenase [ubiquinone] 1 beta subcomplex subunit 10 (Complex I-PDSW) (CI-PDSW) (NADH-ubiquinone oxidoreductase PDSW subunit)	NDUFB10	36-162	172
O96013	Serine/threonine-protein kinase PAK 4 (EC 2.7.11.1) (p21-activated kinase 4) (PAK-4)	PBD~Pkinase	10-65~321-572	591	PKinase	Protein kinase-like (PK-like)	Protein kinase-like (PK-like)	Alpha and beta proteins (a+b)	323-576					REGION 25..320; /note="Linker"; REGION 95..301; /note="Disordered"; /evidence="ECO:0000256|SAM:MobiDB-lite"; REGION 298..323; /note="GEF-interaction domain (GID)"
O96019	Actin-like protein 6A (53 kDa BRG1-associated factor A) (Actin-related protein Baf53a) (ArpNbeta) (BRG1-associated factor 53A) (BAF53A) (INO80 complex subunit K)	Actin	8-429	429	Actin_ATPase	Actin-like ATPase domain,Actin-like ATPase domain	Ribonuclease H-like motif,Ribonuclease H-like motif	Alpha and beta proteins (a/b),Alpha and beta proteins (a/b)	9-168~164-425
P00387	NADH-cytochrome b5 reductase 3 (B5R) (Cytochrome b5 reductase) (EC 1.6.2.2) (Diaphorase-1)	FAD_binding_6~NAD_binding_1	44-151~177-285	301	FAD_Lum_binding~6PGD_C	Riboflavin synthase domain-like,Ferredoxin reductase-like, C-terminal NADP-linked domain	Reductase/isomerase/elongation factor common domain,Ferredoxin reductase-like, C-terminal NADP-linked domain	All beta proteins,Alpha and beta proteins (a/b)	31-152~163-301
P00403	Cytochrome c oxidase subunit 2 (EC 7.1.1.9) (Cytochrome c oxidase polypeptide II)	COX2_TM~COX2	1-83~95-214	227	CU_oxidase	Cytochrome c oxidase subunit II-like, transmembrane region,Cupredoxins	Transmembrane helix hairpin,Cupredoxin-like	Membrane and cell surface proteins and peptides,All beta proteins	1-90~91-222
P00441	Superoxide dismutase [Cu-Zn] (EC 1.15.1.1) (Superoxide dismutase 1) (hSod1)	Sod_Cu	15-150	154		Cu,Zn superoxide dismutase-like	Immunoglobulin-like beta-sandwich	All beta proteins	2-151
P00492	Hypoxanthine-guanine phosphoribosyltransferase (HGPRT) (HGPRTase) (EC 2.4.2.8)	Pribosyltran	37-196	218	PRTase-like	PRTase-like	PRTase-like	Alpha and beta proteins (a/b)	34-210
P00519	Tyrosine-protein kinase ABL1 (EC 2.7.10.2) (Abelson murine leukemia viral oncogene homolog 1) (Abelson tyrosine-protein kinase 1) (Proto-oncogene c-Abl) (p150)	SH3_1~SH2~PK_Tyr_Ser-Thr~F_actin_bind	67-113~127-202~242-493~1025-1130	1130	SH3~SH2-like~PKinase	SH3-domain,SH2 domain,Protein kinase-like (PK-like)	SH3-like barrel,SH2-like,Protein kinase-like (PK-like)	All beta proteins,Alpha and beta proteins (a+b),Alpha and beta proteins (a+b)	62-121~121-244~232-498					REGION 1..60; /note="CAP"; REGION 518..996; /note="Disordered"; /evidence="ECO:0000256|SAM:MobiDB-lite"; REGION 869..968; /note="DNA-binding"; /evidence="ECO:0000250"; REGION 953..1130; /note="F-actin-binding"
P00533	Epidermal growth factor receptor (EC 2.7.10.1) (Proto-oncogene c-ErbB-1) (Receptor tyrosine-protein kinase erbB-1)	Recep_L_domain~Furin-like~Recep_L_domain~GF_recep_IV~PK_Tyr_Ser-Thr	57-168~177-338~361-481~505-637~712-968	1210	LRR~GF_recep_C-rich~LRR~GF_recep_C-rich~PKinase	L domain-like,Growth factor receptor domain,L domain-like,Growth factor receptor domain,Protein kinase-like (PK-like)	Leucine-rich repeat, LRR (right-handed beta-alpha superhelix),Knottins (small inhibitors, toxins, lectins),Leucine-rich repeat, LRR (right-handed beta-alpha superhelix),Knottins (small inhibitors, toxins, lectins),Protein kinase-like (PK-like)	Alpha and beta proteins (a/b),Small proteins,Alpha and beta proteins (a/b),Small proteins,Alpha and beta proteins (a+b)	29-179~182-338~336-504~505-623~704-972			SIGNAL 1..24; /evidence="ECO:0000269|PubMed:15340161, ECO:0000269|PubMed:6328312, ECO:0000269|Ref.16"		REGION 688..704; /note="Important for dimerization, phosphorylation and activation"; REGION 1097..1137; /note="Disordered"; /evidence="ECO:0000256|SAM:MobiDB-lite"
P00558	Phosphoglycerate kinase 1 (EC 2.7.2.3) (Cell migration-inducing gene 10 protein) (Primer recognition protein 2) (PRP 2)	PGK	9-406	417		Phosphoglycerate kinase	Phosphoglycerate kinase	Alpha and beta proteins (a/b)	5-417
P00747	Plasminogen (EC 3.4.21.7) [Cleaved into: Plasmin heavy chain A; Activation peptide; Angiostatin; Plasmin heavy chain A, short form; Plasmin light chain B]	PAN_1~Kringle~Kringle~Kringle~Kringle~Kringle~Trypsin	23-99~103-181~185-262~275-352~377-454~481-560~581-803	810	PAN~Kringle~Kringle~Kringle~Kringle~Kringle~Peptidase_PA	Kringle-like,Kringle-like,Kringle-like,Kringle-like,Kringle-like,Trypsin-like serine proteases	Kringle-like,Kringle-like,Kringle-like,Kringle-like,Kringle-like,Trypsin-like serine proteases	Small proteins,Small proteins,Small proteins,Small proteins,Small proteins,All beta proteins	102-181~184-264~274-352~376-457~480-560~581-807			SIGNAL 1..19; /evidence="ECO:0000269|PubMed:122932, ECO:0000269|Ref.7"		REGION 126..145; /note="Disordered"; /evidence="ECO:0000256|SAM:MobiDB-lite"; REGION 396..416; /note="Disordered"; /evidence="ECO:0000256|SAM:MobiDB-lite"
P00813	Adenosine deaminase (EC 3.5.4.4) (Adenosine aminohydrolase)	A_deaminase	10-350	363	Amidohydrolase	Metallo-dependent hydrolases	TIM beta/alpha-barrel	Alpha and beta proteins (a/b)	7-348					REGION 126..143; /note="Required for binding to DDP4"; /evidence="ECO:0000269|PubMed:15016824"
P01023	Alpha-2-macroglobulin (Alpha-2-M) (C3 and PZP-like alpha-2-macroglobulin domain-containing protein 5)	MG2~MG3~MG4~A2M_BRD~A2M~TED_complement~A2M_recep	128-221~223-313~350-445~459-607~738-828~948-1264~1374-1464	1474	E-set~E-set~E-set~E-set~E-set~6_Hairpin~E-set	Macroglobulin,Macroglobulin,Terpenoid cyclases/Protein prenyltransferases,Macroglobulin	Immunoglobulin-like beta-sandwich,Immunoglobulin-like beta-sandwich,alpha/alpha toroid,Immunoglobulin-like beta-sandwich	All beta proteins,All beta proteins,All alpha proteins,All beta proteins	124-222~789-892~959-1268~1338-1468			SIGNAL 1..23; /evidence="ECO:0000269|PubMed:6203908"		REGION 690..728; /note="Bait region"; REGION 704..709; /note="Inhibitory"; REGION 719..723; /note="Inhibitory"; REGION 730..735; /note="Inhibitory"
P01100	Protein c-Fos (Cellular oncogene fos) (Fos proto-oncogene, AP-1 transcription factor subunit) (G0/G1 switch regulatory protein 7) (Proto-oncogene c-Fos) (Transcription factor AP-1 subunit c-Fos)	bZIP_1	135-197	380	bZIP	Leucine zipper domain	Parallel coiled-coils	Coiled coil proteins	138-200					REGION 119..138; /note="Disordered"; /evidence="ECO:0000256|SAM:MobiDB-lite"; REGION 139..159; /note="Basic motif; required for the activation of phospholipid synthesis, but not for CDS1-binding"; REGION 165..193; /note="Leucine-zipper"; /evidence="ECO:0000255|PROSITE-ProRule:PRU00978"; REGION 354..380; /note="Disordered"; /evidence="ECO:0000256|SAM:MobiDB-lite"
P01106	Myc proto-oncogene protein (Class E basic helix-loop-helix protein 39) (bHLHe39) (Proto-oncogene c-Myc) (Transcription factor p64)	Myc_N~HLH~Myc-LZ	2-345~355-407~408-438	439	GAF	HLH, helix-loop-helix DNA-binding domain	HLH-like	All alpha proteins	350-431					REGION 204..295; /note="Disordered"; /evidence="ECO:0000256|SAM:MobiDB-lite"; REGION 428..449; /note="Leucine-zipper"
P01112	GTPase HRas (EC 3.6.5.2) (H-Ras-1) (Ha-Ras) (Transforming protein p21) (c-H-ras) (p21ras) [Cleaved into: GTPase HRas, N-terminally processed]	Ras	5-165	189	Ubiquitin	P-loop containing nucleoside triphosphate hydrolases	P-loop containing nucleoside triphosphate hydrolases	Alpha and beta proteins (a/b)	2-166		PROPEP 187..189; /note="Removed in mature form"; /id="PRO_0000042997"			REGION 166..185; /note="Hypervariable region"
P01116	GTPase KRas (EC 3.6.5.2) (K-Ras 2) (Ki-Ras) (c-K-ras) (c-Ki-ras) [Cleaved into: GTPase KRas, N-terminally processed]	Ras	5-165	189	Ubiquitin	P-loop containing nucleoside triphosphate hydrolases	P-loop containing nucleoside triphosphate hydrolases	Alpha and beta proteins (a/b)	2-165		PROPEP 187..189; /note="Removed in mature form"; /evidence="ECO:0000305|PubMed:27791178"; /id="PRO_0000281291"			REGION 166..185; /note="Hypervariable region"
P01133	Pro-epidermal growth factor (EGF) [Cleaved into: Epidermal growth factor (Urogastrone)]	EGF_CA~Ldl_recept_b~Ldl_recept_b~Ldl_recept_b~Ldl_recept_b~FXa_inhibition~EGF_CA~EGF	356-395~524-564~567-607~610-651~654-694~745-780~870-910~976-1011	1207	EGF~Beta_propeller~Beta_propeller~Beta_propeller~Beta_propeller~EGF~EGF~EGF	YWTD domain,EGF/Laminin,EGF/Laminin,EGF/Laminin,YWTD domain,EGF/Laminin,EGF/Laminin,EGF/Laminin,EGF/Laminin	6-bladed beta-propeller,Knottins (small inhibitors, toxins, lectins),Knottins (small inhibitors, toxins, lectins),Knottins (small inhibitors, toxins, lectins),6-bladed beta-propeller,Knottins (small inhibitors, toxins, lectins),Knottins (small inhibitors, toxins, lectins),Knottins (small inhibitors, toxins, lectins),Knottins (small inhibitors, toxins, lectins)	All beta proteins,Small proteins,Small proteins,Small proteins,All beta proteins,Small proteins,Small proteins,Small proteins,Small proteins	45-306~316-357~360-404~439-488~485-722~742-782~869-908~912-947~974-1015			SIGNAL 1..22; /evidence="ECO:0000255"		REGION 801..807; /note="O-glycosylated at one site"; REGION 1067..1093; /note="Disordered"; /evidence="ECO:0000256|SAM:MobiDB-lite"; REGION 1108..1131; /note="Disordered"; /evidence="ECO:0000256|SAM:MobiDB-lite"; REGION 1177..1207; /note="Disordered"; /evidence="ECO:0000256|SAM:MobiDB-lite"
P01137	Transforming growth factor beta-1 proprotein [Cleaved into: Latency-associated peptide (LAP); Transforming growth factor beta-1 (TGF-beta-1)]	TGFb_propeptide~TGF_beta	30-261~292-389	390	Nucleoplasmin~Cystine-knot	Cystine-knot cytokines	Cystine-knot cytokines	Small proteins	291-390			SIGNAL 1..29; /evidence="ECO:0000269|PubMed:3162913"		REGION 30..74; /note="Straightjacket domain"; /evidence="ECO:0000250|UniProtKB:P07200"; REGION 75..271; /note="Arm domain"; /evidence="ECO:0000250|UniProtKB:P07200"; REGION 226..252; /note="Bowtie tail"; /evidence="ECO:0000269|PubMed:28117447"
P01308	Insulin [Cleaved into: Insulin B chain; Insulin A chain]	Insulin	28-109	110	Insulin	Insulin-like,Insulin-like	Insulin-like,Insulin-like	Small proteins,Small proteins	23-56~82-109		PROPEP 57..87; /note="C peptide"; /id="PRO_0000015820"	SIGNAL 1..24; /evidence="ECO:0000269|PubMed:14426955"
P01374	Lymphotoxin-alpha (LT-alpha) (TNF-beta) (Tumor necrosis factor ligand superfamily member 1)	TNF	77-205	205	TNF_receptor	TNF-like	TNF-like	All beta proteins	50-205			SIGNAL 1..34
P01375	Tumor necrosis factor (Cachectin) (TNF-alpha) (Tumor necrosis factor ligand superfamily member 2) (TNF-a) [Cleaved into: Tumor necrosis factor, membrane form (N-terminal fragment) (NTF); Intracellular domain 1 (ICD1); Intracellular domain 2 (ICD2); C-domain 1; C-domain 2; Tumor necrosis factor, soluble form]	TNF	102-233	233	TNF_receptor	TNF-like	TNF-like	All beta proteins	80-233
P01574	Interferon beta (IFN-beta) (Fibroblast interferon)	Interferon	27-185	187	4H_Cytokine	4-helical cytokines	4-helical cytokines	All alpha proteins	22-187			SIGNAL 1..21; /evidence="ECO:0000255"
P01579	Interferon gamma (IFN-gamma) (Immune interferon)	IFN-gamma	15-153	166	4H_Cytokine	4-helical cytokines	4-helical cytokines	All alpha proteins	23-147		PROPEP 162..166; /id="PRO_0000259481"	SIGNAL 1..23; /evidence="ECO:0000269|PubMed:3109913, ECO:0000269|PubMed:6427223"		REGION 147..166; /note="Disordered"; /evidence="ECO:0000256|SAM:MobiDB-lite"
P01583	Interleukin-1 alpha (IL-1 alpha) (Hematopoietin-1)	IL1_propep~IL1	1-109~155-266	271	TPR	Cytokine	beta-Trefoil	All beta proteins	121-268		PROPEP 1..112; /evidence="ECO:0000269|PubMed:3281727"; /id="PRO_0000015265"			REGION 82..86; /note="Nuclear localization signal (NLS)"; /evidence="ECO:0000269|PubMed:26439902"
P01584	Interleukin-1 beta (IL-1 beta) (Catabolin)	IL1_propep~IL1	1-103~147-264	269	TPR	Cytokine	beta-Trefoil	All beta proteins	117-265		PROPEP 1..116; /note="Removed in mature form; by CASP1"; /evidence="ECO:0000269|PubMed:3281727, ECO:0000269|PubMed:3920526"; /id="PRO_0000015301"
P01730	T-cell surface glycoprotein CD4 (T-cell surface antigen T4/Leu-3) (CD antigen CD4)	ig~C2-set~CD4-extracel~C2-set~Tcell_CD4_C	24-123~125-203~206-316~317-390~425-453	458	E-set~Ig~Ig~Ig	Immunoglobulin,Immunoglobulin,Immunoglobulin,Immunoglobulin	Immunoglobulin-like beta-sandwich,Immunoglobulin-like beta-sandwich,Immunoglobulin-like beta-sandwich,Immunoglobulin-like beta-sandwich	All beta proteins,All beta proteins,All beta proteins,All beta proteins	21-122~123-203~207-315~316-386			SIGNAL 1..25; /evidence="ECO:0000269|PubMed:15340161, ECO:0000269|PubMed:2592374"		REGION 427..455; /note="HIV-1 Vpu-susceptibility domain"
P02452	Collagen alpha-1(I) chain (Alpha-1 type I collagen)	VWC~Collagen~Collagen~Collagen~Collagen~Collagen~Collagen~Collagen~Collagen~Collagen~Collagen~Collagen~Collagen~COLFI	40-95~107-163~177-238~236-295~296-355~353-415~401-475~472-535~716-790~779-838~833-898~1079-1138~1133-1195~1227-1463	1464	FnI-like~GHD~GHD~GHD~GHD~GHD~GHD~GHD~GHD~GHD~GHD~GHD~GHD~Fibrinogen_C	FnI-like domain	FnI-like domain	Small proteins	37-77		PROPEP 23..161; /note="N-terminal propeptide"; /evidence="ECO:0000269|PubMed:5529814"; /id="PRO_0000005719"; PROPEP 1219..1464; /note="C-terminal propeptide"; /id="PRO_0000005721"	SIGNAL 1..22		REGION 98..1214; /note="Disordered"; /evidence="ECO:0000256|SAM:MobiDB-lite"; REGION 162..178; /note="Nonhelical region (N-terminal)"; REGION 179..1192; /note="Triple-helical region"; REGION 1193..1218; /note="Nonhelical region (C-terminal)"
P02461	Collagen alpha-1(III) chain	VWC~Collagen~Collagen~Collagen~Collagen~Collagen~Collagen~Collagen~Collagen~COLFI	32-88~167-233~294-368~354-413~474-533~533-593~954-1026~1077-1136~1137-1196~1230-1465	1466	FnI-like~GHD~GHD~GHD~GHD~GHD~GHD~GHD~GHD~Fibrinogen_C	FnI-like domain	FnI-like domain	Small proteins	27-69		PROPEP 24..153; /note="N-terminal propeptide"; /id="PRO_0000005740"; PROPEP 1222..1466; /note="C-terminal propeptide"; /id="PRO_0000005742"	SIGNAL 1..23		REGION 95..1194; /note="Disordered"; /evidence="ECO:0000256|SAM:MobiDB-lite"; REGION 149..167; /note="Nonhelical region (N-terminal)"; REGION 168..1196; /note="Triple-helical region"; REGION 1197..1205; /note="Nonhelical region (C-terminal)"
P02511	Alpha-crystallin B chain (Alpha(B)-crystallin) (Heat shock protein beta-5) (HspB5) (Renal carcinoma antigen NY-REN-27) (Rosenthal fiber component)	Crystallin~HSP20	1-56~67-162	175	HSP20	HSP20-like chaperones	HSP20-like chaperones	All beta proteins	66-154					REGION 146..175; /note="Disordered"; /evidence="ECO:0000256|SAM:MobiDB-lite"
P02545	Prelamin-A/C [Cleaved into: Lamin-A/C (70 kDa lamin) (Renal carcinoma antigen NY-REN-32)]	Filament~LTD	30-386~433-545	664	LppaM	Lamin A/C globular tail domain	Immunoglobulin-like beta-sandwich	All beta proteins	435-556		PROPEP 647..661; /note="Removed in Lamin-A/C form"; /id="PRO_0000398836"; PROPEP 662..664; /note="Removed in Prelamin-A/C form and in Lamin-A/C form"; /id="PRO_0000403442"			REGION 1..130; /note="Interaction with MLIP"; /evidence="ECO:0000269|PubMed:21498514"; REGION 1..33; /note="Head"; REGION 1..25; /note="Disordered"; /evidence="ECO:0000256|SAM:MobiDB-lite"; REGION 34..70; /note="Coil 1A"; REGION 71..80; /note="Linker 1"; REGION 81..218; /note="Coil 1B"; REGION 219..242; /note="Linker 2"; REGION 243..383; /note="Coil 2"; REGION 259..331; /note="Necessary and suffi…
P02549	Spectrin alpha chain, erythrocytic 1 (Erythroid alpha-spectrin)	Spectrin~Spectrin~Spectrin~Spectrin~Spectrin~Spectrin~Spectrin~Spectrin~SH3_1~Spectrin~Spectrin~Spectrin~Spectrin~Spectrin~Spectrin~Spectrin~Spectrin~Spectrin~Spectrin~Spectrin~EFhand_Ca_insen	53-156~158-262~264-368~370-474~476-580~582-685~687-791~793-897~983-1028~1082-1181~1183-1287~1289-1393~1395-1498~1500-1605~1607-1711~1713-1817~1819-1926~1928-2033~2043-2147~2157-2258~2350-2418	2419	SH3~EF_hand	Spectrin repeat,Spectrin repeat,Spectrin repeat,Spectrin repeat,Spectrin repeat,Spectrin repeat,Spectrin repeat,Spectrin repeat,SH3-domain,Spectrin repeat,Spectrin repeat,Spectrin repeat,Spectrin repeat,Spectrin repeat,Spectrin repeat,Spectrin repeat,Spectrin repeat,Spectrin repeat,Spectrin repeat,Spectrin repeat,EF-hand	Spectrin repeat-like,Spectrin repeat-like,Spectrin repeat-like,Spectrin repeat-like,Spectrin repeat-like,Spectrin repeat-like,Spectrin repeat-like,Spectrin repeat-like,SH3-like barrel,Spectrin repeat-like,Spectrin repeat-like,Spectrin repeat-like,Spectrin repeat-like,Spectrin repeat-like,Spectrin repeat-like,Spectrin repeat-like,Spectrin repeat-like,Spectrin repeat-like,Spectrin repeat-like,Spect…	All alpha proteins,All alpha proteins,All alpha proteins,All alpha proteins,All alpha proteins,All alpha proteins,All alpha proteins,All alpha proteins,All beta proteins,All alpha proteins,All alpha proteins,All alpha proteins,All alpha proteins,All alpha proteins,All alpha proteins,All alpha proteins,All alpha proteins,All alpha proteins,All alpha proteins,All alpha proteins,All alpha proteins	56-155~157-266~267-367~371-472~479-579~587-688~686-795~796-896~978-1036~1092-1185~1186-1286~1293-1395~1395-1502~1503-1604~1606-1715~1716-1816~1822-1930~1931-2033~2039-2150~2158-2261~2350-2419
P02585	Troponin C, skeletal muscle	EF-hand_7~EF-hand_7	17-81~93-157	160	EF_hand~EF_hand	EF-hand,EF-hand	EF Hand-like,EF Hand-like	All alpha proteins,All alpha proteins	9-84~88-159
P02649	Apolipoprotein E (Apo-E)	Apolipoprotein	81-288	317		Apolipoprotein	Four-helical up-and-down bundle	All alpha proteins	40-183			SIGNAL 1..18; /evidence="ECO:0000269|PubMed:7068630"		REGION 80..255; /note="8 X 22 AA approximate tandem repeats"; REGION 158..168; /note="LDL and other lipoprotein receptors binding"; /evidence="ECO:0000269|PubMed:20030366, ECO:0000269|PubMed:2063194"; REGION 210..290; /note="Lipid-binding and lipoprotein association"; /evidence="ECO:0000269|PubMed:2280190, ECO:0000269|PubMed:8071364"; REGION 266..317; /note="Homooligomerization"; /evidence="ECO:0…
P02686	Myelin basic protein (MBP) (Myelin A1 protein) (Myelin membrane encephalitogenic protein)	Myelin_MBP	149-304	304										REGION 1..147; /note="Disordered"; /evidence="ECO:0000256|SAM:MobiDB-lite"; REGION 179..222; /note="Induces experimental autoimmune encephalomyelitis (EAE) 1"; REGION 180..249; /note="Disordered"; /evidence="ECO:0000256|SAM:MobiDB-lite"; REGION 246..256; /note="Induces experimental autoimmune encephalomyelitis (EAE) 2"
P02708	Acetylcholine receptor subunit alpha	Neur_chan_LBD	24-231	457		Nicotinic receptor ligand binding domain-like,Neurotransmitter-gated ion-channel transmembrane pore	Nicotinic receptor ligand binding domain-like,Neurotransmitter-gated ion-channel transmembrane pore	All beta proteins,Membrane and cell surface proteins and peptides	21-229~231-350			SIGNAL 1..20; /evidence="ECO:0000269|PubMed:2449458"
P02751	Fibronectin (FN) (Cold-insoluble globulin) (CIG) [Cleaved into: Anastellin; Ugl-Y1; Ugl-Y2; Ugl-Y3]	fn1~fn1~fn1~fn1~fn1~fn2~fn2~fn1~fn1~fn1~fn3~fn3~fn3~fn3~fn3~fn3~fn3~fn3~fn3~fn3~fn3~fn3~fn3~fn3~fn3~fn3~fn3~fn1~fn1~fn1	52-87~97-135~141-179~186-225~231-270~360-401~420-461~470-508~518-555~561-599~609-692~723-801~812-891~908-988~998-1078~1093-1163~1175-1258~1268-1350~1359-1440~1450-1530~1540-1621~1634-1714~1724-1804~1814-1894~1906-1985~1995-2075~2201-2273~2297-2336~2342-2379~2386-2421	2477	FnI-like~FnI-like~FnI-like~FnI-like~FnI-like~Kringle~Kringle~FnI-like~FnI-like~FnI-like~E-set~E-set~E-set~E-set~E-set~E-set~E-set~E-set~E-set~E-set~E-set~E-set~E-set~E-set~E-set~E-set~E-set~FnI-like~FnI-like~FnI-like	FnI-like domain,FnI-like domain,FnI-like domain,FnI-like domain,FnI-like domain,FnI-like domain,Kringle-like,Kringle-like,FnI-like domain,FnI-like domain,FnI-like domain,Fibronectin type III,Fibronectin type III,Fibronectin type III,Fibronectin type III,Fibronectin type III,Fibronectin type III,Fibronectin type III,Fibronectin type III,Fibronectin type III,Fibronectin type III,Fibronectin type II…	FnI-like domain,FnI-like domain,FnI-like domain,FnI-like domain,FnI-like domain,FnI-like domain,Kringle-like,Kringle-like,FnI-like domain,FnI-like domain,FnI-like domain,Immunoglobulin-like beta-sandwich,Immunoglobulin-like beta-sandwich,Immunoglobulin-like beta-sandwich,Immunoglobulin-like beta-sandwich,Immunoglobulin-like beta-sandwich,Immunoglobulin-like beta-sandwich,Immunoglobulin-like beta-…	Small proteins,Small proteins,Small proteins,Small proteins,Small proteins,Small proteins,Small proteins,Small proteins,Small proteins,Small proteins,Small proteins,All beta proteins,All beta proteins,All beta proteins,All beta proteins,All beta proteins,All beta proteins,All beta proteins,All beta proteins,All beta proteins,All beta proteins,All beta proteins,All beta proteins,All beta proteins,…	44-94~93-139~137-185~182-229~226-275~305-345~346-404~406-465~464-512~513-559~558-604~609-701~721-801~811-898~906-998~997-1102~1093-1175~1180-1263~1266-1355~1358-1447~1448-1533~1540-1646~1632-1724~1724-1812~1812-1903~1905-2007~1993-2084~2191-2281~2293-2340~2340-2377~2381-2425			SIGNAL 1..31; /evidence="ECO:0000269|PubMed:6630202"		REGION 27..48; /note="Disordered"; /evidence="ECO:0000256|SAM:MobiDB-lite"; REGION 52..272; /note="Fibrin- and heparin-binding 1"; /evidence="ECO:0000269|PubMed:7989369"; REGION 123..142; /note="Required for binding to LILRB4"; /evidence="ECO:0000269|PubMed:34089617"; REGION 308..608; /note="Collagen-binding"; REGION 464..477; /note="Critical for collagen binding"; REGION 1358..1631; /note="Cell-…
P02766	Transthyretin (ATTR) (Prealbumin) (TBPA)	Transthyretin	32-139	147	Transthyretin	Transthyretin (synonym: prealbumin)	Prealbumin-like	All beta proteins	30-144			SIGNAL 1..20; /evidence="ECO:0000269|PubMed:12665801, ECO:0000269|PubMed:1517749, ECO:0000269|PubMed:3135807, ECO:0000269|PubMed:4607556, ECO:0000269|PubMed:6583672, ECO:0000269|PubMed:6651852"
P02768	Albumin	Serum_albumin~Serum_albumin~Serum_albumin	30-202~222-394~414-592	609	Serum_albumin~Serum_albumin~Serum_albumin	Serum albumin-like,Serum albumin-like,Serum albumin-like	Serum albumin-like,Serum albumin-like,Serum albumin-like	All alpha proteins,All alpha proteins,All alpha proteins	28-221~220-318~413-516		PROPEP 19..24; /id="PRO_0000001067"	SIGNAL 1..18
P02774	Vitamin D-binding protein (DBP) (VDB) (Gc protein-derived macrophage activating factor) (Gc-MAF) (GcMAF) (Gc-globulin) (Group-specific component) (Gc) (Vitamin D-binding protein-macrophage activating factor) (DBP-maf)	Serum_albumin~Serum_albumin~VitD-bind_III	27-199~218-385~405-469	474	Serum_albumin~Serum_albumin~Serum_albumin	Serum albumin-like,Serum albumin-like,Serum albumin-like	Serum albumin-like,Serum albumin-like,Serum albumin-like	All alpha proteins,All alpha proteins,All alpha proteins	26-127~214-404~405-473			SIGNAL 1..16; /evidence="ECO:0000269|PubMed:218624, ECO:0000269|PubMed:2423133"
P02787	Serotransferrin (Transferrin) (Beta-1 metal-binding globulin) (Siderophilin)	Transferrin~Transferrin	25-347~361-683	698	PBP~PBP	Periplasmic binding protein-like II,Periplasmic binding protein-like II	Periplasmic binding protein-like II,Periplasmic binding protein-like II	Alpha and beta proteins (a/b),Alpha and beta proteins (a/b)	22-353~444-600			SIGNAL 1..19; /evidence="ECO:0000269|PubMed:6833213"
P03372	Estrogen receptor (ER) (ER-alpha) (Estradiol receptor) (Nuclear receptor subfamily 3 group A member 1)	Oest_recep~zf-C4~Hormone_recep~ESR1_C	42-181~183-252~332-531~552-595	595	Zn_Beta_Ribbon	Glucocorticoid receptor-like (DNA-binding domain),Nuclear receptor ligand-binding domain	Glucocorticoid receptor-like (DNA-binding domain),Nuclear receptor ligand-binding domain	Small proteins,All alpha proteins	183-258~309-547					REGION 1..184; /note="Modulating (transactivation AF-1); mediates interaction with MACROD1"; /evidence="ECO:0000269|PubMed:17914104"; REGION 35..174; /note="Interaction with DDX5; self-association"; /evidence="ECO:0000269|PubMed:11682626"; REGION 35..47; /note="Required for interaction with NCOA1"; /evidence="ECO:0000269|PubMed:11682626"; REGION 147..174; /note="Disordered"; /evidence="ECO:000025…
P03950	Angiogenin (EC 3.1.27.-) (Ribonuclease 5) (RNase 5)	RnaseA	28-140	147		RNase A-like	RNase A-like	Alpha and beta proteins (a+b)	27-143			SIGNAL 1..24; /evidence="ECO:0000269|PubMed:2866794"
P04040	Catalase (EC 1.11.1.6)	Catalase~Catalase-rel	28-411~434-497	527	Glutaminase_I	Heme-dependent catalase-like	Heme-dependent catalase-like	Multi-domain proteins (alpha and beta)	25-498
P04053	DNA nucleotidylexotransferase (EC 2.7.7.31) (Terminal addition enzyme) (Terminal deoxynucleotidyltransferase) (Terminal transferase)	BRCT~HHH_8~DNA_pol_lambd_f~NTP_transf_2~DNA_pol_B_thumb	27-111~165-230~250-300~312-403~445-508	509	BRCT-like~HHH~HHH~NTP_transf	DNA polymerase beta, N-terminal domain-like,PsbU/PolX domain-like,Nucleotidyltransferase	SAM domain-like,SAM domain-like,Nucleotidyltransferase	All alpha proteins,All alpha proteins,Alpha and beta proteins (a+b)	149-242~243-302~303-509					REGION 1..24; /note="Disordered"; /evidence="ECO:0000256|SAM:MobiDB-lite"; REGION 151..509; /note="Mediates interaction with DNTTIP2"; /evidence="ECO:0000269|PubMed:12786946"; REGION 258..262; /note="Involved in DNA binding"; /evidence="ECO:0000250|UniProtKB:P09838"
P04054	Phospholipase A2 (EC 3.1.1.4) (Group IB phospholipase A2) (Phosphatidylcholine 2-acylhydrolase 1B)	Phospholip_A2_1	24-138	148	PLA2	Phospholipase A2, PLA2	Phospholipase A2, PLA2	All alpha proteins	23-148		PROPEP 16..22; /note="Activation peptide"; /evidence="ECO:0000269|PubMed:6349696"; /id="PRO_0000022739"	SIGNAL 1..15; /evidence="ECO:0000269|PubMed:7060561"
P04075	Fructose-bisphosphate aldolase A (EC 4.1.2.13) (Lung cancer antigen NY-LU-1) (Muscle-type aldolase)	Glycolytic	15-364	364	Peptidase_MH	Aldolase	TIM beta/alpha-barrel	Alpha and beta proteins (a/b)	5-364
P04083	Annexin A1 (Annexin I) (Annexin-1) (Calpactin II) (Calpactin-2) (Chromobindin-9) (Lipocortin I) (Phospholipase A2 inhibitory protein) (p35) [Cleaved into: Annexin Ac2-26]	Annexin~Annexin~Annexin~Annexin	46-111~118-183~201-267~277-342	346		Annexin	Annexin	All alpha proteins	28-344
P04085	Platelet-derived growth factor subunit A (PDGF subunit A) (PDGF-1) (Platelet-derived growth factor A chain) (Platelet-derived growth factor alpha polypeptide)	PDGF_N~PDGF	21-95~96-179	211	Cystine-knot	Cystine-knot cytokines	Cystine-knot cytokines	Small proteins	85-181		PROPEP 21..86; /note="Removed in mature form"; /id="PRO_0000023356"	SIGNAL 1..20		REGION 158..162; /note="Receptor binding site"; /evidence="ECO:0000255"; REGION 185..211; /note="Disordered"; /evidence="ECO:0000256|SAM:MobiDB-lite"
P04150	Glucocorticoid receptor (GR) (Nuclear receptor subfamily 3 group C member 1)	GCR~zf-C4~Hormone_recep	26-401~419-488~549-741	777	Zn_Beta_Ribbon	Glucocorticoid receptor-like (DNA-binding domain),Nuclear receptor ligand-binding domain	Glucocorticoid receptor-like (DNA-binding domain),Nuclear receptor ligand-binding domain	Small proteins,All alpha proteins	417-497~554-746					REGION 1..420; /note="Modulating"; REGION 1..23; /note="Disordered"; /evidence="ECO:0000256|SAM:MobiDB-lite"; REGION 98..115; /note="Required for high transcriptional activity of isoform Alpha-C3"; /evidence="ECO:0000269|PubMed:23820903"; REGION 130..183; /note="Disordered"; /evidence="ECO:0000256|SAM:MobiDB-lite"; REGION 394..415; /note="Disordered"; /evidence="ECO:0000256|SAM:MobiDB-lite"; REGI…
P04183	Thymidine kinase, cytosolic (EC 2.7.1.21)	TK	19-189	234	TPR	P-loop containing nucleoside triphosphate hydrolases,Glucocorticoid receptor-like (DNA-binding domain)	P-loop containing nucleoside triphosphate hydrolases,Glucocorticoid receptor-like (DNA-binding domain)	Alpha and beta proteins (a/b),Small proteins	18-149~151-194
P04196	Histidine-rich glycoprotein (Histidine-proline-rich glycoprotein) (HPRG)	Cystatin	18-107	525	Cystatin							SIGNAL 1..18; /evidence="ECO:0000269|PubMed:1459097"		REGION 41..84; /note="Interaction with ATP5F1A"; /evidence="ECO:0000269|PubMed:19285951"; REGION 252..407; /note="Disordered"; /evidence="ECO:0000256|SAM:MobiDB-lite"; REGION 348..382; /note="Necessary for endothelial cell focal adhesions and anti-angiogenic activities"
P04201	Proto-oncogene Mas	7tm_1	49-280	325	GPCR_A	Family A G protein-coupled receptor-like	Family A G protein-coupled receptor-like	Membrane and cell surface proteins and peptides	28-312
P04278	Sex hormone-binding globulin (SHBG) (Sex steroid-binding protein) (SBP) (Testis-specific androgen-binding protein) (ABP) (Testosterone-estradiol-binding globulin) (TeBG) (Testosterone-estrogen-binding globulin)	Laminin_G_1	75-205	402	Concanavalin	Concanavalin A-like lectins/glucanases	Concanavalin A-like lectins/glucanases	All beta proteins	26-200			SIGNAL 1..29; /evidence="ECO:0000269|PubMed:3542030, ECO:0000269|PubMed:3702459"
P04406	Glyceraldehyde-3-phosphate dehydrogenase (GAPDH) (EC 1.2.1.12) (Peptidyl-cysteine S-nitrosylase GAPDH) (EC 2.6.99.-)	Gp_dh_N~Gp_dh_C	4-105~157-314	335	NADP_Rossmann~GADPH_aa-bio_dh	NAD(P)-binding Rossmann-fold domains,Glyceraldehyde-3-phosphate dehydrogenase-like, C-terminal domain	NAD(P)-binding Rossmann-fold domains,FwdE/GAPDH domain-like	Alpha and beta proteins (a/b),Alpha and beta proteins (a+b)	4-167~151-314					REGION 2..148; /note="Interaction with WARS1"; /evidence="ECO:0000269|PubMed:15628863"
P04626	Receptor tyrosine-protein kinase erbB-2 (EC 2.7.10.1) (Metastatic lymph node gene 19 protein) (MLN 19) (Proto-oncogene Neu) (Proto-oncogene c-ErbB-2) (Tyrosine kinase-type cell surface receptor HER2) (p185erbB2) (CD antigen CD340)	Recep_L_domain~Furin-like~Recep_L_domain~GF_recep_IV~PK_Tyr_Ser-Thr	52-173~183-343~366-486~510-643~720-976	1255	LRR~GF_recep_C-rich~LRR~GF_recep_C-rich~PKinase	L domain-like,Growth factor receptor domain,L domain-like,Growth factor receptor domain,Protein kinase-like (PK-like)	Leucine-rich repeat, LRR (right-handed beta-alpha superhelix),Knottins (small inhibitors, toxins, lectins),Leucine-rich repeat, LRR (right-handed beta-alpha superhelix),Knottins (small inhibitors, toxins, lectins),Protein kinase-like (PK-like)	Alpha and beta proteins (a/b),Small proteins,Alpha and beta proteins (a/b),Small proteins,Alpha and beta proteins (a+b)	24-193~187-343~341-509~510-629~712-981			SIGNAL 1..22; /evidence="ECO:0000255"		REGION 676..689; /note="Required for interaction with KPNB1 and EEA1"; /evidence="ECO:0000269|PubMed:16314522"; REGION 1035..1179; /note="Disordered"; /evidence="ECO:0000256|SAM:MobiDB-lite"; REGION 1195..1197; /note="Interaction with PIK3C2B"; /evidence="ECO:0000305"; REGION 1196..1255; /note="Disordered"; /evidence="ECO:0000256|SAM:MobiDB-lite"
P04629	High affinity nerve growth factor receptor (EC 2.7.10.1) (Neurotrophic tyrosine kinase receptor type 1) (TRK1-transforming tyrosine kinase protein) (Tropomyosin-related kinase A) (Tyrosine kinase receptor) (Tyrosine kinase receptor A) (Trk-A) (gp140trk) (p140-TrkA)	LRR_8~LRRCT_2~TrkA_TMD~PK_Tyr_Ser-Thr	91-150~151-192~417-438~510-781	796	LRR~PKinase	L domain-like,Immunoglobulin,Immunoglobulin,Protein kinase-like (PK-like)	Leucine-rich repeat, LRR (right-handed beta-alpha superhelix),Immunoglobulin-like beta-sandwich,Immunoglobulin-like beta-sandwich,Protein kinase-like (PK-like)	Alpha and beta proteins (a/b),All beta proteins,All beta proteins,Alpha and beta proteins (a+b)	36-191~192-283~282-384~503-777			SIGNAL 1..32; /evidence="ECO:0000255"		REGION 469..490; /note="Interaction with SQSTM1"; /evidence="ECO:0000250"	Myosin_head
P04632	Calpain small subunit 1 (CSS1) (Calcium-activated neutral proteinase small subunit) (CANP small subunit) (Calcium-dependent protease small subunit) (CDPS) (Calcium-dependent protease small subunit 1) (Calpain regulatory subunit)			26		EF-hand	EF Hand-like	All alpha proteins	169-235
P04637	Cellular tumor antigen p53 (Antigen NY-CO-13) (Phosphoprotein p53) (Tumor suppressor p53)	P53_TAD~TAD2~P53~P53_tetramer	6-30~35-59~99-289~319-358	393	P53-like	p53-like transcription factors,p53 tetramerization domain	Common fold of diphtheria toxin/transcription factors/cytochrome f,p53 tetramerization domain	All beta proteins,All alpha proteins	94-291~326-353					REGION 1..320; /note="Interaction with CCAR2"; /evidence="ECO:0000269|PubMed:25732823"; REGION 1..83; /note="Interaction with HRMT1L2"; /evidence="ECO:0000269|PubMed:15186775"; REGION 1..44; /note="Transcription activation (acidic)"; REGION 50..96; /note="Disordered"; /evidence="ECO:0000256|SAM:MobiDB-lite"; REGION 66..110; /note="Interaction with WWOX"; REGION 100..370; /note="Interaction with H…
P04792	Heat shock protein beta-1 (HspB1) (28 kDa heat shock protein) (Estrogen-regulated 24 kDa protein) (Heat shock 27 kDa protein) (HSP 27) (Stress-responsive protein 27) (SRP27)	HSP20	87-184	205	HSP20	HSP20-like chaperones			85-175					REGION 70..205; /note="Interaction with TGFB1I1"; /evidence="ECO:0000250"
P04839	Cytochrome b-245 heavy chain (EC 1.-.-.-) (CGD91-phox) (Cytochrome b(558) subunit beta) (Cytochrome b558 subunit beta) (Heme-binding membrane glycoprotein gp91phox) (NADPH oxidase 2) (Neutrophil cytochrome b 91 kDa polypeptide) (Superoxide-generating NADPH oxidase heavy chain subunit) (gp91-1) (gp91-phox) (p22 phagocyte B-cytochrome)	Ferric_reduct~FAD_binding_8~NAD_binding_6	54-220~292-395~401-551	570	2heme_cytochrom~FAD_Lum_binding~NAD_Ferredoxin	Ferredoxin reductase-like, C-terminal NADP-linked domain			2-570
P05019	Insulin-like growth factor I (IGF-I) (Mechano growth factor) (MGF) (Somatomedin-C)	Insulin	51-109	195	Insulin	Insulin-like,Insulin-like	Insulin-like,Insulin-like	Small proteins,Small proteins	50-115~90-121		PROPEP 22..48; /id="PRO_0000015663"; PROPEP 119..195; /note="E peptide"; /id="PRO_0000015665"	SIGNAL 1..21; /evidence="ECO:0000255"		REGION 49..77; /note="B"; REGION 78..89; /note="C"; REGION 90..110; /note="A"; REGION 111..118; /note="D"; REGION 119..195; /note="Disordered"; /evidence="ECO:0000256|SAM:MobiDB-lite"
P05067	Amyloid-beta precursor protein (APP) (ABPP) (APPI) (Alzheimer disease amyloid A4 protein homolog) (Alzheimer disease amyloid protein) (Amyloid precursor protein) (Amyloid-beta (A4) precursor protein) (Amyloid-beta A4 protein) (Cerebral vascular amyloid peptide) (CVAP) (PreA4) (Protease nexin-II) (PN-II) [Cleaved into: N-APP; Soluble APP-alpha (S-APP-alpha); Soluble APP-beta (S-APP-beta); C99 (Bet…	APP_N~APP_Cu_bd~Kunitz_BPTI~APP_E2~Beta-APP~APP_amyloid	31-131~132-188~290-342~366-548~675-713~716-766	770		A heparin-binding domain,Amyloid beta a4 protein copper binding domain (domain 2),BPTI-like,CAPPD, an extracellular domain of amyloid beta A4 protein	SRCR-like,Dodecin subunit-like,BPTI-like,STAT-like	Alpha and beta proteins (a+b),Alpha and beta proteins (a+b),Small proteins,All alpha proteins	22-126~133-189~288-343~373-567			SIGNAL 1..17; /evidence="ECO:0000269|PubMed:12665801, ECO:0000269|PubMed:2900137, ECO:0000269|PubMed:3597385"		REGION 28..123; /note="GFLD subdomain"; /evidence="ECO:0000255|PROSITE-ProRule:PRU01217"; REGION 131..189; /note="CuBD subdomain"; /evidence="ECO:0000255|PROSITE-ProRule:PRU01217"; REGION 194..284; /note="Disordered"; /evidence="ECO:0000256|SAM:MobiDB-lite"; REGION 391..423; /note="Heparin-binding"; REGION 491..522; /note="Heparin-binding"; REGION 523..540; /note="Collagen-binding"; /evidence="EC…
P05106	Integrin beta-3 (Platelet membrane glycoprotein IIIa) (GPIIIa) (CD antigen CD61)	PSI_integrin~Integrin_beta~I-EGF_1~EGF_2~Integrin_B_tail~Integrin_b_cyt	29-76~133-381~463-492~593-624~634-717~742-785	788	PSI~vWA-like~EGF~EGF	Plexin repeat,vWA-like,EGF/Laminin,EGF/Laminin,Integrin beta tail domain	Trefoil/Plexin domain-like,vWA-like,Knottins (small inhibitors, toxins, lectins),Knottins (small inhibitors, toxins, lectins),Integrin beta tail domain	Small proteins,Alpha and beta proteins (a/b),Small proteins,Small proteins,Alpha and beta proteins (a+b)	27-83~136-377~517-551~589-631~632-716			SIGNAL 1..26; /evidence="ECO:0000255"		REGION 203..210; /note="Involved in CX3CL1-, NRG1-, FGF1- and IGF1-binding"; /evidence="ECO:0000269|PubMed:18441324, ECO:0000269|PubMed:19578119, ECO:0000269|PubMed:20682778, ECO:0000269|PubMed:23125415"; REGION 293..313; /note="CX3CL1-binding"; /evidence="ECO:0000269|PubMed:24789099"; REGION 463..629; /note="Cysteine-rich tandem repeats"
P05112	Interleukin-4 (IL-4) (B-cell stimulatory factor 1) (BSF-1) (Binetrakin) (Lymphocyte stimulatory factor 1) (Pitrakinra)	IL4	26-149	153	gCrystallin	4-helical cytokines	4-helical cytokines	All alpha proteins	25-153			SIGNAL 1..24
P05161	Ubiquitin-like protein ISG15 (Interferon-induced 15 kDa protein) (Interferon-induced 17 kDa protein) (IP17) (Ubiquitin cross-reactive protein) (hUCRP)	ubiquitin~ubiquitin	5-78~84-155	165	Ubiquitin~Ubiquitin	Ubiquitin-like,Ubiquitin-like	beta-Grasp (ubiquitin-like),beta-Grasp (ubiquitin-like)	Alpha and beta proteins (a+b),Alpha and beta proteins (a+b)	2-78~81-156		PROPEP 158..165; /note="Removed in mature form"; /id="PRO_0000035987"			REGION 153..157; /note="Involved in the ligation of specific target proteins"; /evidence="ECO:0000250"
P05198	Eukaryotic translation initiation factor 2 subunit 1 (Eukaryotic translation initiation factor 2 subunit alpha) (eIF-2-alpha) (eIF-2A) (eIF-2alpha)	S1~EIF_2_alpha	14-88~130-244	315	OB	Nucleic acid-binding proteins,eIF2alpha middle domain-like,eIF-2-alpha, C-terminal domain	OB-fold,SAM domain-like,Ferredoxin-like	All beta proteins,All alpha proteins,Alpha and beta proteins (a+b)	9-93~90-183~187-303					REGION 293..315; /note="Disordered"; /evidence="ECO:0000256|SAM:MobiDB-lite"
P05204	Non-histone chromosomal protein HMG-17 (High mobility group nucleosome-binding domain-containing protein 2)	HMG14_17	Feb-89	90										REGION 1..90; /note="Disordered"; /evidence="ECO:0000256|SAM:MobiDB-lite"
P05231	Interleukin-6 (IL-6) (B-cell stimulatory factor 2) (BSF-2) (CTL differentiation factor) (CDF) (Hybridoma growth factor) (Interferon beta-2) (IFN-beta-2)	IL6	27-212	212	E-set	4-helical cytokines	4-helical cytokines	All alpha proteins	47-212			SIGNAL 1..29; /evidence="ECO:0000269|PubMed:1883960, ECO:0000269|PubMed:2610854, ECO:0000269|PubMed:3279116"
P05362	Intercellular adhesion molecule 1 (ICAM-1) (Major group rhinovirus receptor) (CD antigen CD54)	ICAM_N	24-115	532	Ig	Immunoglobulin,Immunoglobulin,Immunoglobulin,Immunoglobulin,Immunoglobulin	Immunoglobulin-like beta-sandwich,Immunoglobulin-like beta-sandwich,Immunoglobulin-like beta-sandwich,Immunoglobulin-like beta-sandwich,Immunoglobulin-like beta-sandwich	All beta proteins,All beta proteins,All beta proteins,All beta proteins,All beta proteins	27-110~112-215~213-309~310-393~394-477			SIGNAL 1..27
P05386	60S acidic ribosomal protein P1 (Large ribosomal subunit protein P1)	Ribosomal_60s	22-113	114				All alpha proteins	2-114					REGION 69..114; /note="Disordered"; /evidence="ECO:0000256|SAM:MobiDB-lite"
P05388	60S acidic ribosomal protein P0 (60S ribosomal protein L10E) (Large ribosomal subunit protein uL10)	Ribosomal_L10~RL10P_insert~Ribosomal_60s	5-106~111-180~231-316	317		Ribosomal protein L10-like	Ferredoxin-like	Alpha and beta proteins (a+b)	8-132					REGION 294..317; /note="Disordered"; /evidence="ECO:0000256|SAM:MobiDB-lite"
P05412	Transcription factor Jun (Activator protein 1) (AP1) (Proto-oncogene c-Jun) (Transcription factor AP-1 subunit Jun) (V-jun avian sarcoma virus 17 oncogene homolog) (p39)	Jun~bZIP_1	6-240~250-313	331	bZIP	Leucine zipper domain	Parallel coiled-coils	Coiled coil proteins	249-316	257-318				REGION 150..223; /note="Interaction with PAGE4"; /evidence="ECO:0000269|PubMed:26242913"; REGION 252..279; /note="Basic motif"; /evidence="ECO:0000255|PROSITE-ProRule:PRU00978"; REGION 280..308; /note="Leucine-zipper"; /evidence="ECO:0000255|PROSITE-ProRule:PRU00978"
P05455	Lupus La protein (La autoantigen) (La ribonucleoprotein) (Sjoegren syndrome type B antigen) (SS-B)	La~RRM_1~RRM_3	17-74~113-181~231-334	408	TPR~RRM~RRM	"Winged helix" DNA-binding domain,RNA-binding domain, RBD,RNA-binding domain, RBD	DNA/RNA-binding 3-helical bundle,Ferredoxin-like,Ferredoxin-like	All alpha proteins,Alpha and beta proteins (a+b),Alpha and beta proteins (a+b)	10-98~99-193~225-334					REGION 329..408; /note="Disordered"; /evidence="ECO:0000256|SAM:MobiDB-lite"
P05549	Transcription factor AP-2-alpha (AP2-alpha) (AP-2 transcription factor) (Activating enhancer-binding protein 2-alpha) (Activator protein 2) (AP-2)	TF_AP-2	211-405	437										REGION 14..107; /note="Disordered"; /evidence="ECO:0000256|SAM:MobiDB-lite"; REGION 280..410; /note="H-S-H (helix-span-helix), dimerization"; /evidence="ECO:0000269|PubMed:1998122"; REGION 414..437; /note="Disordered"; /evidence="ECO:0000256|SAM:MobiDB-lite"
P05556	Integrin beta-1 (Fibronectin receptor subunit beta) (Glycoprotein IIa) (GPIIA) (VLA-4 subunit beta) (CD antigen CD29)	PSI_integrin~Integrin_beta~I-EGF_1~EGF_2~Integrin_B_tail~Integrin_b_cyt	25-76~138-382~466-495~599-630~640-727~752-795	798	PSI~vWA-like~EGF~EGF	Plexin repeat,vWA-like,EGF/Laminin,EGF/Laminin	Trefoil/Plexin domain-like,vWA-like,Knottins (small inhibitors, toxins, lectins),Knottins (small inhibitors, toxins, lectins)	Small proteins,Alpha and beta proteins (a/b),Small proteins,Small proteins	23-83~141-378~554-591~595-637			SIGNAL 1..20		REGION 75..107; /note="Disordered"; /evidence="ECO:0000256|SAM:MobiDB-lite"; REGION 207..213; /note="CX3CL1-binding"; /evidence="ECO:0000269|PubMed:23125415"; REGION 295..314; /note="CX3CL1-binding"; /evidence="ECO:0000269|PubMed:24789099"; REGION 383..465; /note="Interaction with TMEM182"; /evidence="ECO:0000250|UniProtKB:P07228"; REGION 466..635; /note="Cysteine-rich tandem repeats"; REGION 762…
P05976	Myosin light chain 1/3, skeletal muscle isoform (MLC1/MLC3) (MLC1F/MLC3F) (Myosin light chain alkali 1/2) (Myosin light chain A1/A2)			194		EF-hand,EF-hand	EF Hand-like,EF Hand-like	All alpha proteins,All alpha proteins	44-121~125-193					REGION 1..35; /note="Disordered"; /evidence="ECO:0000256|SAM:MobiDB-lite"	Myosin_head
P06213	Insulin receptor (IR) (EC 2.7.10.1) (CD antigen CD220) [Cleaved into: Insulin receptor subunit alpha; Insulin receptor subunit beta]	Recep_L_domain~Furin-like~Recep_L_domain~Insulin_TMD~PK_Tyr_Ser-Thr	52-164~179-340~359-473~940-987~1023-1290	1382	LRR~GF_recep_C-rich~LRR~PKinase	L domain-like,Growth factor receptor domain,L domain-like,Fibronectin type III,Fibronectin type III,Fibronectin type III,Protein kinase-like (PK-like)	Leucine-rich repeat, LRR (right-handed beta-alpha superhelix),Knottins (small inhibitors, toxins, lectins),Leucine-rich repeat, LRR (right-handed beta-alpha superhelix),Immunoglobulin-like beta-sandwich,Immunoglobulin-like beta-sandwich,Immunoglobulin-like beta-sandwich,Protein kinase-like (PK-like)	Alpha and beta proteins (a/b),Small proteins,Alpha and beta proteins (a/b),All beta proteins,All beta proteins,All beta proteins,Alpha and beta proteins (a+b)	32-183~180-336~337-501~495-619~620-846~849-941~1017-1295			SIGNAL 1..27; /evidence="ECO:0000269|PubMed:2211730, ECO:0000269|PubMed:2983222, ECO:0000269|PubMed:8257688"		REGION 686..708; /note="Disordered"; /evidence="ECO:0000256|SAM:MobiDB-lite"; REGION 733..741; /note="Insulin-binding"; REGION 746..766; /note="Disordered"; /evidence="ECO:0000256|SAM:MobiDB-lite"; REGION 999; /note="Important for interaction with IRS1, SHC1 and STAT5B"; /evidence="ECO:0000269|PubMed:9428692"; REGION 1360..1382; /note="Disordered"; /evidence="ECO:0000256|SAM:MobiDB-lite"; REGION …
P06241	Tyrosine-protein kinase Fyn (EC 2.7.10.2) (Proto-oncogene Syn) (Proto-oncogene c-Fyn) (Src-like kinase) (SLK) (p59-Fyn)	SH3_1~SH2~PK_Tyr_Ser-Thr	88-135~149-231~271-520	537	SH3~SH2-like~PKinase	SH3-domain,SH2 domain,Protein kinase-like (PK-like)	SH3-like barrel,SH2-like,Protein kinase-like (PK-like)	All beta proteins,Alpha and beta proteins (a+b),Alpha and beta proteins (a+b)	84-143~143-263~258-512					REGION 14..35; /note="Disordered"; /evidence="ECO:0000256|SAM:MobiDB-lite"
P06396	Gelsolin (AGEL) (Actin-depolymerizing factor) (ADF) (Brevin)	Gelsolin~Gelsolin~Gelsolin~Gelsolin~Gelsolin~Gelsolin	75-158~196-271~313-390~454-536~574-642~679-757	782	ADF~ADF~ADF~ADF~ADF~ADF	Actin depolymerizing proteins,Actin depolymerizing proteins,Actin depolymerizing proteins,Actin depolymerizing proteins,Actin depolymerizing proteins,Actin depolymerizing proteins	Gelsolin-like,Gelsolin-like,Gelsolin-like,Gelsolin-like,Gelsolin-like,Gelsolin-like	Alpha and beta proteins (a+b),Alpha and beta proteins (a+b),Alpha and beta proteins (a+b),Alpha and beta proteins (a+b),Alpha and beta proteins (a+b),Alpha and beta proteins (a+b)	52-176~185-284~290-410~439-555~562-654~661-772			SIGNAL 1..27		REGION 53..176; /note="Actin-severing"; /evidence="ECO:0000255"; REGION 123..126; /note="Actin-actin interfilament contact point"; REGION 247..285; /note="Disordered"; /evidence="ECO:0000256|SAM:MobiDB-lite"; REGION 434..782; /note="Actin-binding, Ca-sensitive"; /evidence="ECO:0000255"	Gelsolin domain
P06401	Progesterone receptor (PR) (Nuclear receptor subfamily 3 group C member 3)	Prog_receptor~zf-C4~Hormone_recep	1-564~565-634~704-891	933	Zn_Beta_Ribbon	Glucocorticoid receptor-like (DNA-binding domain),Nuclear receptor ligand-binding domain	Glucocorticoid receptor-like (DNA-binding domain),Nuclear receptor ligand-binding domain	Small proteins,All alpha proteins	565-636~683-932					REGION 1..566; /note="Modulating, Pro-Rich"; REGION 1..164; /note="AF3; mediates transcriptional activation (in isoform B)"; /evidence="ECO:0000269|PubMed:11546784"; REGION 1..157; /note="Disordered"; /evidence="ECO:0000256|SAM:MobiDB-lite"; REGION 165..305; /note="Mediates transcriptional transrepression (in isoform A)"; /evidence="ECO:0000269|PubMed:9407067"; REGION 195..241; /note="Disordered"…
P06454	Prothymosin alpha [Cleaved into: Prothymosin alpha, N-terminally processed; Thymosin alpha-1]	Prothymosin	2-110	111		Actin-binding peptides	Actin-binding peptides	Peptides	2-29					REGION 1..111; /note="Disordered"; /evidence="ECO:0000256|SAM:MobiDB-lite"	Prothymosin
P06576	ATP synthase subunit beta, mitochondrial (EC 7.1.2.2) (ATP synthase F1 subunit beta)	ATP-synt_ab_N~ATP-synt_ab	63-129~186-405	529	HAS-barrel~HAS-barrel	N-terminal domain of alpha and beta (or A/B) subunits of rotary ATPases,P-loop containing nucleoside triphosphate hydrolases,C-terminal domain of alpha and beta (or A/B) subunits of rotary ATPases	Domain of alpha and beta subunits of F1 ATP synthase-like,P-loop containing nucleoside triphosphate hydrolases,Left-handed superhelix	All beta proteins,Alpha and beta proteins (a/b),All alpha proteins	56-131~133-411~408-525				TRANSIT 1..47; /note="Mitochondrion"; /evidence="ECO:0000269|PubMed:19892738"
P06703	Protein S100-A6 (Calcyclin) (Growth factor-inducible protein 2A9) (MLN 4) (Prolactin receptor-associated protein) (PRA) (S100 calcium-binding protein A6)	S_100~EF-hand_7	5-43~23-78	90	EF_hand~EF_hand	EF-hand	EF Hand-like	All alpha proteins	3-89
P06732	Creatine kinase M-type (EC 2.7.3.2) (Creatine kinase M chain) (Creatine phosphokinase M-type) (CPK-M) (M-CK)	ATP-gua_PtransN~ATP-gua_Ptrans	24-94~153-367	381	GCS	Guanido kinase N-terminal domain,Glutamine synthetase/guanido kinase	Guanido kinase N-terminal domain,Glutamine synthetase/guanido kinase	All alpha proteins,Alpha and beta proteins (a+b)	12-103~103-379
P06748	Nucleophosmin (NPM) (Nucleolar phosphoprotein B23) (Nucleolar protein NO38) (Numatrin)	Nucleoplasmin~NPM1-C	18-117~245-293	294	Nucleoplasmin	Nucleoplasmin-like core domain	Nucleoplasmin-like/VP (viral coat and capsid proteins)	All beta proteins	15-118					REGION 1..186; /note="Required for interaction with SENP3"; REGION 1..117; /note="Necessary for interaction with APEX1"; /evidence="ECO:0000269|PubMed:19188445"; REGION 120..247; /note="Disordered"; /evidence="ECO:0000256|SAM:MobiDB-lite"; REGION 243..294; /note="Required for nucleolar localization"
P06753	Tropomyosin alpha-3 chain (Gamma-tropomyosin) (Tropomyosin-3) (Tropomyosin-5) (hTM5)	Tropomyosin	49-285	285	Tropomyosin-lke					1-285				REGION 16..44; /note="Disordered"; /evidence="ECO:0000256|SAM:MobiDB-lite"
P06756	Integrin alpha-V (Vitronectin receptor) (Vitronectin receptor subunit alpha) (CD antigen CD51) [Cleaved into: Integrin alpha-V heavy chain; Integrin alpha-V light chain]	FG-GAP~FG-GAP~FG-GAP~Integrin_alpha2~Integrin_alpha	252-286~306-348~370-406~467-914~1017-1031	1048	Beta_propeller~Beta_propeller~Beta_propeller~E-set~E-set	Integrin alpha N-terminal domain,Integrin domains,Integrin domains,Integrin domains	7-bladed beta-propeller,Immunoglobulin-like beta-sandwich,Immunoglobulin-like beta-sandwich,Immunoglobulin-like beta-sandwich	All beta proteins,All beta proteins,All beta proteins,All beta proteins	31-471~469-628~632-769~768-986			SIGNAL 1..30; /evidence="ECO:0000269|PubMed:2467745"		REGION 1027..1048; /note="Disordered"; /evidence="ECO:0000256|SAM:MobiDB-lite"
P07237	Protein disulfide-isomerase (PDI) (EC 5.3.4.1) (Cellular thyroid hormone-binding protein) (Prolyl 4-hydroxylase subunit beta) (p55)	Thioredoxin~Thioredoxin_6~Thioredoxin	25-131~161-345~368-472	508	Thioredoxin~Thioredoxin~Thioredoxin	Thioredoxin-like,Thioredoxin-like,Thioredoxin-like	Thioredoxin fold,Thioredoxin fold,Thioredoxin fold	Alpha and beta proteins (a/b),Alpha and beta proteins (a/b),Alpha and beta proteins (a/b)	23-122~144-235~359-476			SIGNAL 1..17; /evidence="ECO:0000269|PubMed:12665801, ECO:0000269|PubMed:2079031, ECO:0000269|PubMed:9150948, ECO:0000269|Ref.10, ECO:0007744|PubMed:25944712"		REGION 471..508; /note="Disordered"; /evidence="ECO:0000256|SAM:MobiDB-lite"
P07305	Histone H1.0 (Histone H1') (Histone H1(0)) [Cleaved into: Histone H1.0, N-terminally processed]	Linker_histone	25-96	194	HTH	"Winged helix" DNA-binding domain	DNA/RNA-binding 3-helical bundle	All alpha proteins	24-97					REGION 1..29; /note="Disordered"; /evidence="ECO:0000256|SAM:MobiDB-lite"; REGION 84..194; /note="Disordered"; /evidence="ECO:0000256|SAM:MobiDB-lite"
P07320	Gamma-crystallin D (Gamma-D-crystallin) (Gamma-crystallin 4)	Crystall~Crystall	3-82~89-170	174	gCrystallin~gCrystallin	gamma-Crystallin-like,gamma-Crystallin-like	gamma-Crystallin-like,gamma-Crystallin-like	All beta proteins,All beta proteins	2-83~86-172					REGION 84..87; /note="Connecting peptide"
P07332	Tyrosine-protein kinase Fes/Fps (EC 2.7.10.2) (Feline sarcoma/Fujinami avian sarcoma oncogene homolog) (Proto-oncogene c-Fes) (Proto-oncogene c-Fps) (p93c-fes)	SH2~PK_Tyr_Ser-Thr	460-530~561-814	822	SH2-like~PKinase	SH2 domain,Protein kinase-like (PK-like)	SH2-like,Protein kinase-like (PK-like)	Alpha and beta proteins (a+b),Alpha and beta proteins (a+b)	453-556~553-805					REGION 1..300; /note="Important for interaction with membranes containing phosphoinositides"; REGION 394..421; /note="Disordered"; /evidence="ECO:0000256|SAM:MobiDB-lite"
P07333	Macrophage colony-stimulating factor 1 receptor (CSF-1 receptor) (CSF-1-R) (CSF-1R) (M-CSF-R) (EC 2.7.10.1) (Proto-oncogene c-Fms) (CD antigen CD115)	ig~Ig_3~PK_Tyr_Ser-Thr	207-293~397-489~582-910	972	E-set~Ig~PKinase	Immunoglobulin,Immunoglobulin,Protein kinase-like (PK-like),Protein kinase-like (PK-like)	Immunoglobulin-like beta-sandwich,Immunoglobulin-like beta-sandwich,Protein kinase-like (PK-like),Protein kinase-like (PK-like)	All beta proteins,All beta proteins,Alpha and beta proteins (a+b),Alpha and beta proteins (a+b)	202-299~303-399~547-687~748-921			SIGNAL 1..19; /evidence="ECO:0000255"		REGION 542..574; /note="Regulatory juxtamembrane domain"; REGION 796..818; /note="Activation loop"; REGION 918..950; /note="Disordered"; /evidence="ECO:0000256|SAM:MobiDB-lite"
P07339	Cathepsin D (EC 3.4.23.5) [Cleaved into: Cathepsin D light chain; Cathepsin D heavy chain]	A1_Propeptide~Asp	23-50~78-409	412	PUA	Acid proteases	Acid proteases	All beta proteins	66-411		PROPEP 21..64; /note="Activation peptide"; /id="PRO_0000025949"	SIGNAL 1..20; /evidence="ECO:0000255"
P07355	Annexin A2 (Annexin II) (Annexin-2) (Calpactin I heavy chain) (Calpactin-1 heavy chain) (Chromobindin-8) (Lipocortin II) (Placental anticoagulant protein IV) (PAP-IV) (Protein I) (p36)	Annexin~Annexin~Annexin~Annexin	37-102~109-174~193-259~269-334	339		Annexin	Annexin	All alpha proteins	22-336					REGION 2..24; /note="S100A10-binding site"; /evidence="ECO:0000255"
P07384	Calpain-1 catalytic subunit (EC 3.4.22.52) (Calcium-activated neutral proteinase 1) (CANP 1) (Calpain mu-type) (Calpain-1 large subunit) (Cell proliferation-inducing gene 30 protein) (Micromolar-calpain) (muCANP)	Peptidase_C2~Calpain_III~EF-hand_8	56-352~371-514~557-616	714	Glutaminase_I~GBD~EF_hand	Cysteine proteinases,Calpain large subunit, middle domain (domain III),EF-hand	Cysteine proteinases,Calpain large subunit, middle domain (domain III),EF Hand-like	Alpha and beta proteins (a+b),All beta proteins,All alpha proteins	41-354~366-526~546-714					REGION 355..526; /note="Domain III"; REGION 527..542; /note="Linker"; REGION 543..713; /note="Domain IV"
P07437	Tubulin beta chain (Tubulin beta-5 chain)	Tubulin~Tubulin_C	3-212~261-383	444	Tubulin~Tubulin_C	Tubulin nucleotide-binding domain-like,Tubulin C-terminal domain-like	Tubulin nucleotide-binding domain-like,Bacillus chorismate mutase-like	Alpha and beta proteins (a/b),Alpha and beta proteins (a+b)	1-243~244-433					REGION 423..444; /note="Disordered"; /evidence="ECO:0000256|SAM:MobiDB-lite"
P07476	Involucrin	Involucrin_N~Involucrin~Involucrin~Involucrin~Involucrin~Involucrin~Involucrin~Involucrin~Involucrin~Involucrin~Involucrin~Involucrin~Involucrin~Involucrin~Involucrin~Involucrin~Involucrin~Involucrin~Involucrin~Involucrin	1-69~156-165~166-175~176-185~186-195~196-205~206-215~216-225~226-235~266-275~286-295~306-315~316-325~336-345~346-355~423-432~433-442~473-482~493-502~513-522	585										REGION 1..132; /note="Disordered"; /evidence="ECO:0000256|SAM:MobiDB-lite"; REGION 149..540; /note="Disordered"; /evidence="ECO:0000256|SAM:MobiDB-lite"; REGION 153..542; /note="39 X 10 AA approximate tandem repeats of [LP]-[EKG]-[LHVYQEK]-[PLSQE]-[EQDV]-[QHEKRGA]-Q-[EMVQLP]-[GKLE]-[QHVNLD]"
P07550	Beta-2 adrenergic receptor (Beta-2 adrenoreceptor) (Beta-2 adrenoceptor)	7tm_1	50-326	413	GPCR_A	Class A G protein-coupled receptor (GPCR)-like,Class A G protein-coupled receptor (GPCR)-like	Class A G protein-coupled receptor (GPCR)-like,Class A G protein-coupled receptor (GPCR)-like	Membrane and cell surface proteins and peptides,Membrane and cell surface proteins and peptides	29-245~254-347					REGION 392..413; /note="Disordered"; /evidence="ECO:0000256|SAM:MobiDB-lite"
P07737	Profilin-1 (Epididymis tissue protein Li 184a) (Profilin I)	Profilin	2-140	140	PF	Profilin (actin-binding protein)	Profilin-like	Alpha and beta proteins (a+b)	1-139
P07814	Bifunctional glutamate/proline--tRNA ligase (Bifunctional aminoacyl-tRNA synthetase) (Cell proliferation-inducing gene 32 protein) (Glutamatyl-prolyl-tRNA synthetase) [Includes: Glutamate--tRNA ligase (EC 6.1.1.17) (Glutamyl-tRNA synthetase) (GluRS); Proline--tRNA ligase (EC 6.1.1.15) (Prolyl-tRNA synthetase)]	tRNA-synt_1c~tRNA-synt_1c_C~WHEP-TRS~WHEP-TRS~WHEP-TRS~tRNA-synt_2b~HGTP_anticodon~ProRS-C_1	197-502~504-681~753-805~826-878~904-956~1108-1287~1303-1404~1430-1512	1512	HUP~S15_NS1~S15_NS1~S15_NS1~tRNA_synt_II~IIaaRS-ABD	Nucleotidylyl transferase,Ribosomal protein L25-like,S15/NS1 RNA-binding domain,S15/NS1 RNA-binding domain,S15/NS1 RNA-binding domain,Class II aaRS and biotin synthetases,Class II aaRS ABD-related	Adenine nucleotide alpha hydrolase-like,Ribosomal protein L25-like,S15/NS1 RNA-binding domain,S15/NS1 RNA-binding domain,S15/NS1 RNA-binding domain,Class II aaRS and biotin synthetases,Anticodon-binding domain-like	Alpha and beta proteins (a/b),All beta proteins,All alpha proteins,All alpha proteins,All alpha proteins,Alpha and beta proteins (a+b),Alpha and beta proteins (a/b)	186-500~504-691~749-805~825-875~900-955~1022-1290~1298-1431					REGION 164..759; /note="Glutamate--tRNA ligase"; REGION 709..744; /note="Disordered"; /evidence="ECO:0000256|SAM:MobiDB-lite"; REGION 760..956; /note="3 X 57 AA approximate repeats"; REGION 869..900; /note="Disordered"; /evidence="ECO:0000256|SAM:MobiDB-lite"; REGION 956..1012; /note="Disordered"; /evidence="ECO:0000256|SAM:MobiDB-lite"; REGION 959..991; /note="Charged"; REGION 1007..1512; /note=…
P07900	Heat shock protein HSP 90-alpha (EC 3.6.4.10) (Heat shock 86 kDa) (HSP 86) (HSP86) (Lipopolysaccharide-associated protein 2) (LAP-2) (LPS-associated protein 2) (Renal carcinoma antigen NY-REN-38)	HATPase_c~HSP90	40-194~196-723	732	His_Kinase_A	ATPase domain of HSP90 chaperone/DNA topoisomerase II/histidine kinase,Ribosomal protein S5 domain 2-like,HSP90 C-terminal domain	ATPase domain of HSP90 chaperone/DNA topoisomerase II/histidine kinase,Ribosomal protein S5 domain 2-like,HSP90 C-terminal domain	Alpha and beta proteins (a+b),Alpha and beta proteins (a+b),Alpha and beta proteins (a+b)	15-227~293-546~570-692					REGION 9..236; /note="Interaction with NR3C1"; /evidence="ECO:0000250|UniProtKB:P07901"; REGION 225..278; /note="Disordered"; /evidence="ECO:0000256|SAM:MobiDB-lite"; REGION 271..616; /note="Interaction with NR3C1"; /evidence="ECO:0000250|UniProtKB:P07901"; REGION 284..732; /note="Interaction with FLCN and FNIP1"; /evidence="ECO:0000269|PubMed:27353360"; REGION 284..620; /note="Interaction with F…
P07910	Heterogeneous nuclear ribonucleoproteins C1/C2 (hnRNP C1/C2)	RRM_1	18-81	306	RRM	RNA-binding domain, RBD	Ferredoxin-like	Alpha and beta proteins (a+b)	3-93					REGION 139..190; /note="Disordered"; /evidence="ECO:0000256|SAM:MobiDB-lite"; REGION 221..306; /note="Disordered"; /evidence="ECO:0000256|SAM:MobiDB-lite"
P07942	Laminin subunit beta-1 (Laminin B1 chain) (Laminin-1 subunit beta) (Laminin-10 subunit beta) (Laminin-12 subunit beta) (Laminin-2 subunit beta) (Laminin-6 subunit beta) (Laminin-8 subunit beta)	Laminin_N~Laminin_EGF~Laminin_EGF~Laminin_EGF~Laminin_EGF~Laminin_EGF~Laminin_EGF~Laminin_EGF~Laminin_EGF~Laminin_EGF~Laminin_EGF~Laminin_EGF~Laminin_EGF~Laminin_EGF	35-269~271-332~335-395~398-455~458-507~510-555~773-818~821-866~867-914~917-973~976-1025~1028-1081~1084-1131~1132-1182	1786	GBD~EGF~EGF~EGF~EGF~EGF~EGF~EGF~EGF~EGF~EGF~EGF~EGF~EGF	EGF/Laminin,EGF/Laminin,EGF/Laminin,EGF/Laminin,EGF/Laminin	Knottins (small inhibitors, toxins, lectins),Knottins (small inhibitors, toxins, lectins),Knottins (small inhibitors, toxins, lectins),Knottins (small inhibitors, toxins, lectins),Knottins (small inhibitors, toxins, lectins)	Small proteins,Small proteins,Small proteins,Small proteins,Small proteins	458-508~773-822~867-916~976-1030~1028-1083			SIGNAL 1..21		REGION 1179..1397; /note="Domain II"; REGION 1398..1430; /note="Domain alpha"; REGION 1431..1786; /note="Domain I"
P07947	Tyrosine-protein kinase Yes (EC 2.7.10.2) (Proto-oncogene c-Yes) (p61-Yes)	SH3_1~SH2~PK_Tyr_Ser-Thr	97-144~158-240~277-526	543	SH3~SH2-like~PKinase	SH3-domain,SH2 domain,Protein kinase-like (PK-like)	SH3-like barrel,SH2-like,Protein kinase-like (PK-like)	All beta proteins,Alpha and beta proteins (a+b),Alpha and beta proteins (a+b)	92-152~152-281~267-520					REGION 1..45; /note="Disordered"; /evidence="ECO:0000256|SAM:MobiDB-lite"
P07951	Tropomyosin beta chain (Beta-tropomyosin) (Tropomyosin-2)	Tropomyosin	48-284	284	Tropomyosin-lke					1-284				REGION 1..65; /note="Disordered"; /evidence="ECO:0000256|SAM:MobiDB-lite"; REGION 117..136; /note="Disordered"; /evidence="ECO:0000256|SAM:MobiDB-lite"
P08047	Transcription factor Sp1	zf-C2H2~zf-C2H2~zf-C2H2	626-650~656-680~686-708	785	C2H2-zf~C2H2-zf~C2H2-zf	beta-beta-alpha zinc fingers,beta-beta-alpha zinc fingers,beta-beta-alpha zinc fingers	beta-beta-alpha zinc fingers,beta-beta-alpha zinc fingers,beta-beta-alpha zinc fingers	Small proteins,Small proteins,Small proteins	625-652~651-680~683-712					REGION 1..93; /note="Disordered"; /evidence="ECO:0000256|SAM:MobiDB-lite"; REGION 2..82; /note="Repressor domain"; REGION 109..141; /note="Disordered"; /evidence="ECO:0000256|SAM:MobiDB-lite"; REGION 146..251; /note="Transactivation domain A (Gln-rich)"; REGION 261..495; /note="Transactivation domain B (Gln-rich)"; REGION 329..395; /note="Disordered"; /evidence="ECO:0000256|SAM:MobiDB-lite"; REGI…
P08133	Annexin A6 (67 kDa calelectrin) (Annexin VI) (Annexin-6) (Calphobindin-II) (CPB-II) (Chromobindin-20) (Lipocortin VI) (Protein III) (p68) (p70)	Annexin~Annexin~Annexin~Annexin~Annexin~Annexin~Annexin~Annexin	24-89~96-161~179-245~255-320~367-432~439-504~524-593~603-668	673		Annexin,Annexin	Annexin,Annexin	All alpha proteins,All alpha proteins	8-322~352-670
P08134	Rho-related GTP-binding protein RhoC (Rho cDNA clone 9) (h9)	Ras	7-180	193	Ubiquitin	P-loop containing nucleoside triphosphate hydrolases	P-loop containing nucleoside triphosphate hydrolases	Alpha and beta proteins (a/b)	5-176		PROPEP 191..193; /note="Removed in mature form"; /evidence="ECO:0000250"; /id="PRO_0000042023"
P08151	Zinc finger protein GLI1 (Glioma-associated oncogene) (Oncogene GLI)	zf-C2H2~zf-C2H2~zf-C2H2	268-295~301-325~362-387	1106	C2H2-zf~C2H2-zf~C2H2-zf	beta-beta-alpha zinc fingers,beta-beta-alpha zinc fingers,beta-beta-alpha zinc fingers,beta-beta-alpha zinc fingers	beta-beta-alpha zinc fingers,beta-beta-alpha zinc fingers,beta-beta-alpha zinc fingers,beta-beta-alpha zinc fingers	Small proteins,Small proteins,Small proteins,Small proteins	234-265~266-298~326-356~354-391					REGION 1..20; /note="SNAG domain"; /evidence="ECO:0000250"; REGION 120..124; /note="Interaction with SUFU"; /evidence="ECO:0000269|PubMed:24217340, ECO:0000269|PubMed:24311597"; REGION 283..291; /note="Interaction with DNA"; /evidence="ECO:0000269|PubMed:8378770"; REGION 345..350; /note="Interaction with DNA"; /evidence="ECO:0000269|PubMed:8378770"; REGION 375..485; /note="Disordered"; /evidence=…
P08173	Muscarinic acetylcholine receptor M4	7tm_1	49-453	479	GPCR_A	Class A G protein-coupled receptor (GPCR)-like	Class A G protein-coupled receptor (GPCR)-like	Membrane and cell surface proteins and peptides	28-249					REGION 271..333; /note="Disordered"; /evidence="ECO:0000256|SAM:MobiDB-lite"
P08236	Beta-glucuronidase (EC 3.2.1.31) (Beta-G1)	Glyco_hydro_2_N~Glyco_hydro_2~Glyco_hydro_2_C	38-224~226-327~329-631	651	GBD~Hexosaminidase~Glyco_hydro_tim	Galactose-binding domain-like,beta-Galactosidase/glucuronidase domain,(Trans)glycosidases	Galactose-binding domain-like,Immunoglobulin-like beta-sandwich,TIM beta/alpha-barrel	All beta proteins,All beta proteins,Alpha and beta proteins (a/b)	27-225~226-328~329-635			SIGNAL 1..22; /evidence="ECO:0000269|PubMed:1311180"
P08238	Heat shock protein HSP 90-beta (HSP 90) (Heat shock 84 kDa) (HSP 84) (HSP84)	HATPase_c~HSP90	35-189~191-712	724	His_Kinase_A	ATPase domain of HSP90 chaperone/DNA topoisomerase II/histidine kinase,Ribosomal protein S5 domain 2-like,HSP90 C-terminal domain	ATPase domain of HSP90 chaperone/DNA topoisomerase II/histidine kinase,Ribosomal protein S5 domain 2-like,HSP90 C-terminal domain	Alpha and beta proteins (a+b),Alpha and beta proteins (a+b),Alpha and beta proteins (a+b)	10-223~284-539~562-684					REGION 2..527; /note="Interaction with TP53"; /evidence="ECO:0000269|PubMed:15358771"; REGION 2..214; /note="Interaction with BIRC2"; /evidence="ECO:0000269|PubMed:25486457"; REGION 9..231; /note="Interaction with NR3C1"; /evidence="ECO:0000250|UniProtKB:P11499"; REGION 215..552; /note="Interaction with AHSA1"; /evidence="ECO:0000269|PubMed:25486457"; REGION 222..270; /note="Disordered"; /evidenc…
P08253	72 kDa type IV collagenase (EC 3.4.24.24) (72 kDa gelatinase) (Gelatinase A) (Matrix metalloproteinase-2) (MMP-2) (TBE-1) [Cleaved into: PEX]	PG_binding_1~Peptidase_M10~Hemopexin~Hemopexin~Hemopexin~Hemopexin	43-97~118-446~475-518~520-563~568-615~617-660	660	PGBD~beta_Roll	PGBD-like,Metalloproteases ("zincins"), catalytic domain,Kringle-like,Kringle-like,Kringle-like,Metalloproteases ("zincins"), catalytic domain,Hemopexin-like domain	PGBD-like,Zincin-like,Kringle-like,Kringle-like,Kringle-like,Zincin-like,4-bladed beta-propeller	All alpha proteins,Alpha and beta proteins (a+b),Small proteins,Small proteins,Small proteins,Alpha and beta proteins (a+b),All beta proteins	43-107~110-233~219-277~277-336~336-393~374-446~463-660		PROPEP 30..109; /note="Activation peptide"; /id="PRO_0000028714"	SIGNAL 1..29; /evidence="ECO:0000269|PubMed:2834383"		REGION 110..221; /note="Collagenase-like 1"; REGION 222..396; /note="Collagen-binding"; REGION 397..465; /note="Collagenase-like 2"; REGION 414..660; /note="Required for inhibitor TIMP2 binding"; /evidence="ECO:0000269|PubMed:1655733"
P08514	Integrin alpha-IIb (GPalpha IIb) (GPIIb) (Platelet membrane glycoprotein IIb) (CD antigen CD41) [Cleaved into: Integrin alpha-IIb heavy chain; Integrin alpha-IIb light chain, form 1; Integrin alpha-IIb light chain, form 2]	FG-GAP~FG-GAP~Integrin_alpha2~Integrin_alpha	320-362~387-423~481-921~1020-1034	1039	Beta_propeller~Beta_propeller~E-set~E-set	Integrin alpha N-terminal domain,Integrin domains,Integrin domains,Integrin domains	7-bladed beta-propeller,Immunoglobulin-like beta-sandwich,Immunoglobulin-like beta-sandwich,Immunoglobulin-like beta-sandwich	All beta proteins,All beta proteins,All beta proteins,All beta proteins	32-485~483-635~636-773~775-980			SIGNAL 1..31; /evidence="ECO:0000269|PubMed:1953640, ECO:0000269|PubMed:3534886, ECO:0000269|PubMed:8620874"
P08559	Pyruvate dehydrogenase E1 component subunit alpha, somatic form, mitochondrial (EC 1.2.4.1) (PDHE1-A type I)	E1_dh	66-362	390	THDP-binding	Thiamin diphosphate-binding fold (THDP-binding)	Thiamin diphosphate-binding fold (THDP-binding)	Alpha and beta proteins (a/b)	25-385				TRANSIT 1..29; /note="Mitochondrion"; /evidence="ECO:0000269|PubMed:2748588"
P08567	Pleckstrin (Platelet 47 kDa protein) (p47)	PH~DEP~PH	5-101~139-219~245-347	350	PH~HTH~PH	PH domain-like,"Winged helix" DNA-binding domain,PH domain-like	PH domain-like barrel,DNA/RNA-binding 3-helical bundle,PH domain-like barrel	All beta proteins,All alpha proteins,All beta proteins	2-101~127-231~245-348
P08574	Cytochrome c1, heme protein, mitochondrial (EC 7.1.1.8) (Complex III subunit 4) (Complex III subunit IV) (Cytochrome b-c1 complex subunit 4) (Ubiquinol-cytochrome-c reductase complex cytochrome c1 subunit) (Cytochrome c-1)	Cytochrom_C1	96-314	325	Cytochrome-c	Cytochrome c,Cytochrome c1 subunit of cytochrome bc1 complex (Ubiquinol-cytochrome c reductase), transmembrane anchor	Cytochrome c,Single transmembrane helix	All alpha proteins,Membrane and cell surface proteins and peptides	85-279~280-325				TRANSIT 1..84; /note="Mitochondrion"; /evidence="ECO:0007744|PubMed:25944712"
P08575	Receptor-type tyrosine-protein phosphatase C (EC 3.1.3.48) (Leukocyte common antigen) (L-CA) (T200) (CD antigen CD45)	PTP_N~CD45~fn3~fn3~Y_phosphatase~Y_phosphatase	7-32~237-295~392-466~486-565~677-911~968-1227	1306	E-set~E-set~E-set~Phosphatase~Phosphatase	Fibronectin type III,(Phosphotyrosine protein) phosphatases II,(Phosphotyrosine protein) phosphatases II	Immunoglobulin-like beta-sandwich,(Phosphotyrosine protein) phosphatases II,(Phosphotyrosine protein) phosphatases II	All beta proteins,Alpha and beta proteins (a/b),Alpha and beta proteins (a/b)	390-483~649-913~940-1232			SIGNAL 1..25		REGION 28..163; /note="Disordered"; /evidence="ECO:0000256|SAM:MobiDB-lite"; REGION 993..1014; /note="Disordered"; /evidence="ECO:0000256|SAM:MobiDB-lite"; REGION 1261..1306; /note="Disordered"; /evidence="ECO:0000256|SAM:MobiDB-lite"
P08590	Myosin light chain 3 (Cardiac myosin light chain 1) (CMLC1) (Myosin light chain 1, slow-twitch muscle B/ventricular isoform) (MLC1SB) (Ventricular myosin alkali light chain) (Ventricular myosin light chain 1) (VLCl) (Ventricular/slow twitch myosin alkali light chain) (MLC-lV/sb)			195		EF-hand	EF Hand-like	All alpha proteins	46-195					REGION 1..37; /note="Disordered"; /evidence="ECO:0000256|SAM:MobiDB-lite"
P08621	U1 small nuclear ribonucleoprotein 70 kDa (U1 snRNP 70 kDa) (U1-70K) (snRNP70)	U1snRNP70_N~RRM_1	3-94~105-175	437	RRM~RRM	RNA-binding domain, RBD	Ferredoxin-like	Alpha and beta proteins (a+b)	105-184					REGION 48..79; /note="Disordered"; /evidence="ECO:0000256|SAM:MobiDB-lite"; REGION 92..202; /note="Required for interaction with U1 RNA"; /evidence="ECO:0000269|PubMed:2467746"; REGION 187..437; /note="Disordered"; /evidence="ECO:0000256|SAM:MobiDB-lite"
P08631	Tyrosine-protein kinase HCK (EC 2.7.10.2) (Hematopoietic cell kinase) (Hemopoietic cell kinase) (p59-HCK/p60-HCK) (p59Hck) (p61Hck)	SH3_1~SH2~PK_Tyr_Ser-Thr	84-130~144-226~262-511	526	SH3~SH2-like~PKinase	SH3-domain,SH2 domain,Protein kinase-like (PK-like)	SH3-like barrel,SH2-like,Protein kinase-like (PK-like)	All beta proteins,Alpha and beta proteins (a+b),Alpha and beta proteins (a+b)	79-138~138-265~252-502					REGION 1..20; /note="Disordered"; /evidence="ECO:0000256|SAM:MobiDB-lite"
P08648	Integrin alpha-5 (CD49 antigen-like family member E) (Fibronectin receptor subunit alpha) (Integrin alpha-F) (VLA-5) (CD antigen CD49e) [Cleaved into: Integrin alpha-5 heavy chain; Integrin alpha-5 light chain]	FG-GAP~FG-GAP~Integrin_alpha2	326-368~392-428~489-921	1049	Beta_propeller~Beta_propeller~E-set	Integrin alpha N-terminal domain,Integrin domains,Integrin domains,Integrin domains	7-bladed beta-propeller,Immunoglobulin-like beta-sandwich,Immunoglobulin-like beta-sandwich,Immunoglobulin-like beta-sandwich	All beta proteins,All beta proteins,All beta proteins,All beta proteins	42-493~491-647~648-787~788-989			SIGNAL 1..41; /evidence="ECO:0000269|PubMed:3033641"		REGION 877..907; /note="Disordered"; /evidence="ECO:0000256|SAM:MobiDB-lite"; REGION 1021..1028; /note="Interaction with HPS5"
P08670	Vimentin	Filament_head~Filament	6-101~102-410	466										REGION 1..32; /note="Disordered"; /evidence="ECO:0000256|SAM:MobiDB-lite"; REGION 2..95; /note="Head"; REGION 96..131; /note="Coil 1A"; REGION 132..153; /note="Linker 1"; REGION 154..245; /note="Coil 1B"; REGION 246..268; /note="Linker 12"; REGION 269..407; /note="Coil 2"; REGION 408..466; /note="Tail"
P08754	Guanine nucleotide-binding protein G(i) subunit alpha-3 (G(i) alpha-3)	G-alpha	13-343	354	P-loop_NTPase	Transducin (alpha subunit), insertion domain,P-loop containing nucleoside triphosphate hydrolases	Transducin (alpha subunit), insertion domain,P-loop containing nucleoside triphosphate hydrolases	All alpha proteins,Alpha and beta proteins (a/b)	61-179~155-346					REGION 35..48; /note="G1 motif"; /evidence="ECO:0000255|PROSITE-ProRule:PRU01230"; REGION 173..181; /note="G2 motif"; /evidence="ECO:0000255|PROSITE-ProRule:PRU01230"; REGION 196..205; /note="G3 motif"; /evidence="ECO:0000255|PROSITE-ProRule:PRU01230"; REGION 265..272; /note="G4 motif"; /evidence="ECO:0000255|PROSITE-ProRule:PRU01230"; REGION 324..329; /note="G5 motif"; /evidence="ECO:0000255|PRO…
P08758	Annexin A5 (Anchorin CII) (Annexin V) (Annexin-5) (Calphobindin I) (CPB-I) (Endonexin II) (Lipocortin V) (Placental anticoagulant protein 4) (PP4) (Placental anticoagulant protein I) (PAP-I) (Thromboplastin inhibitor) (Vascular anticoagulant-alpha) (VAC-alpha)	Annexin~Annexin~Annexin~Annexin	19-84~91-156~174-240~250-315	320		Annexin	Annexin	All alpha proteins	2-317
P08865	40S ribosomal protein SA (37 kDa laminin receptor precursor) (37LRP) (37/67 kDa laminin receptor) (LRP/LR) (67 kDa laminin receptor) (67LR) (Colon carcinoma laminin-binding protein) (Laminin receptor 1) (LamR) (Laminin-binding protein precursor p40) (LBP/p40) (Multidrug resistance-associated protein MGr1-Ag) (NEM/1CHD4) (Small ribosomal subunit protein uS2)	40S_SA_C	202-295	295		Ribosomal protein S2	Flavodoxin-like	Alpha and beta proteins (a/b)	12-193					REGION 54..113; /note="Interaction with PPP1R16B"; /evidence="ECO:0000269|PubMed:16263087"; REGION 161..180; /note="Laminin-binding"; REGION 205..229; /note="Laminin-binding"; REGION 242..295; /note="Laminin-binding"; REGION 266..295; /note="Disordered"; /evidence="ECO:0000256|SAM:MobiDB-lite"
P08913	Alpha-2A adrenergic receptor (Alpha-2 adrenergic receptor subtype C10) (Alpha-2A adrenoreceptor) (Alpha-2A adrenoceptor) (Alpha-2AAR)	7tm_1	65-441	465	GPCR_A	Class A G protein-coupled receptor (GPCR)-like,Class A G protein-coupled receptor (GPCR)-like	Class A G protein-coupled receptor (GPCR)-like,Class A G protein-coupled receptor (GPCR)-like	Membrane and cell surface proteins and peptides,Membrane and cell surface proteins and peptides	43-249~367-457					REGION 242..368; /note="Disordered"; /evidence="ECO:0000256|SAM:MobiDB-lite"
P09038	Fibroblast growth factor 2 (FGF-2) (Basic fibroblast growth factor) (bFGF) (Heparin-binding growth factor 2) (HBGF-2)	FGF	162-282	288	Trefoil	Cytokine	beta-Trefoil	All beta proteins	158-288		PROPEP 1..142; /note="Or 93, or 124, or 125, or 131, or 161"; /id="PRO_0000008932"			REGION 1..133; /note="Disordered"; /evidence="ECO:0000256|SAM:MobiDB-lite"; REGION 261..277; /note="Heparin-binding"; /evidence="ECO:0000250"
P09067	Homeobox protein Hox-B5 (Homeobox protein HHO.C10) (Homeobox protein Hox-2A) (Homeobox protein Hu-1)	Homeodomain	195-251	269	HTH	Homeodomain-like	DNA/RNA-binding 3-helical bundle	All alpha proteins	180-255					REGION 77..173; /note="Disordered"; /evidence="ECO:0000256|SAM:MobiDB-lite"
P09327	Villin-1	Gelsolin~Gelsolin~Gelsolin~Gelsolin~Gelsolin~Gelsolin~VHP	26-108~146-221~266-343~407-489~526-595~630-708~792-827	827	ADF~ADF~ADF~ADF~ADF~ADF	Actin depolymerizing proteins,Actin depolymerizing proteins,Actin depolymerizing proteins,Actin depolymerizing proteins,Actin depolymerizing proteins,Actin depolymerizing proteins,VHP, Villin headpiece domain	Gelsolin-like,Gelsolin-like,Gelsolin-like,Gelsolin-like,Gelsolin-like,Gelsolin-like,VHP, Villin headpiece domain	Alpha and beta proteins (a+b),Alpha and beta proteins (a+b),Alpha and beta proteins (a+b),Alpha and beta proteins (a+b),Alpha and beta proteins (a+b),Alpha and beta proteins (a+b),All alpha proteins	11-126~134-230~246-363~382-495~516-608~615-723~762-827					REGION 2..734; /note="Core"; REGION 2..126; /note="Necessary for homodimerization"; REGION 112..119; /note="LPA/PIP2-binding site 1"; REGION 138..146; /note="LPA/PIP2-binding site 2"; REGION 735..827; /note="Headpiece"; REGION 816..824; /note="LPA/PIP2-binding site 3"	Gelsolin domain
P09341	Growth-regulated alpha protein (C-X-C motif chemokine 1) (GRO-alpha(1-73)) (Melanoma growth stimulatory activity) (MGSA) (Neutrophil-activating protein 3) (NAP-3) [Cleaved into: GRO-alpha(4-73); GRO-alpha(5-73); GRO-alpha(6-73)]	IL8	41-100	107		Interleukin 8-like chemokines	DNA gyrase B, C-terminal domain-like	Alpha and beta proteins (a+b)	39-107			SIGNAL 1..34; /evidence="ECO:0000269|PubMed:10095777, ECO:0000269|PubMed:15340161, ECO:0000269|PubMed:1755384, ECO:0000269|PubMed:2182761, ECO:0000269|PubMed:2655583"
P09429	High mobility group protein B1 (High mobility group protein 1) (HMG-1)	HMG_box_2~HMG_box	6-79~95-163	215	HMG-box~HMG-box	HMG-box,HMG-box	HMG-box,HMG-box	All alpha proteins,All alpha proteins	5-80~95-173					REGION 1..97; /note="Sufficient for interaction with HAVCR2"; /evidence="ECO:0000250|UniProtKB:P63158"; REGION 3..15; /note="LPS binding (delipidated)"; /evidence="ECO:0000269|PubMed:21660935"; REGION 76..95; /note="Disordered"; /evidence="ECO:0000256|SAM:MobiDB-lite"; REGION 80..96; /note="LPS binding (Lipid A)"; /evidence="ECO:0000269|PubMed:21660935"; REGION 89..108; /note="Cytokine-stimulatin…
P09467	Fructose-1,6-bisphosphatase 1 (FBPase 1) (EC 3.1.3.11) (D-fructose-1,6-bisphosphate 1-phosphohydrolase 1) (Liver FBPase)	FBPase~FBPase_C	12-199~203-333	338	Calcineurin	Carbohydrate phosphatase	Carbohydrate phosphatase	Multi-domain proteins (alpha and beta)	10-332
P09471	Guanine nucleotide-binding protein G(o) subunit alpha	G-alpha	13-343	354	P-loop_NTPase	Transducin (alpha subunit), insertion domain,P-loop containing nucleoside triphosphate hydrolases	Transducin (alpha subunit), insertion domain,P-loop containing nucleoside triphosphate hydrolases	All alpha proteins,Alpha and beta proteins (a/b)	68-179~154-343					REGION 35..48; /note="G1 motif"; /evidence="ECO:0000255|PROSITE-ProRule:PRU01230"; REGION 174..182; /note="G2 motif"; /evidence="ECO:0000255|PROSITE-ProRule:PRU01230"; REGION 197..206; /note="G3 motif"; /evidence="ECO:0000255|PROSITE-ProRule:PRU01230"; REGION 266..273; /note="G4 motif"; /evidence="ECO:0000255|PROSITE-ProRule:PRU01230"; REGION 324..329; /note="G5 motif"; /evidence="ECO:0000255|PRO…
P09493	Tropomyosin alpha-1 chain (Alpha-tropomyosin) (Tropomyosin-1)	Tropomyosin	48-284	284	Tropomyosin-lke					1-273				REGION 1..38; /note="Disordered"; /evidence="ECO:0000256|SAM:MobiDB-lite"; REGION 116..136; /note="Disordered"; /evidence="ECO:0000256|SAM:MobiDB-lite"
P09525	Annexin A4 (35-beta calcimedin) (Annexin IV) (Annexin-4) (Carbohydrate-binding protein p33/p41) (Chromobindin-4) (Endonexin I) (Lipocortin IV) (P32.5) (PP4-X) (Placental anticoagulant protein II) (PAP-II) (Protein II)	Annexin~Annexin~Annexin~Annexin	18-83~90-155~173-239~249-314	319		Annexin	Annexin	All alpha proteins	2-316
P09601	Heme oxygenase 1 (HO-1) (EC 1.14.14.18) [Cleaved into: Heme oxygenase 1 soluble form]	Heme_oxygenase	11-216	288	HO	Heme oxygenase-like	Heme oxygenase-like	All alpha proteins	12-220					REGION 223..260; /note="Disordered"; /evidence="ECO:0000256|SAM:MobiDB-lite"
P09619	Platelet-derived growth factor receptor beta (PDGF-R-beta) (PDGFR-beta) (EC 2.7.10.1) (Beta platelet-derived growth factor receptor) (Beta-type platelet-derived growth factor receptor) (CD140 antigen-like family member B) (Platelet-derived growth factor receptor 1) (PDGFR-1) (CD antigen CD140b)	ig~Ig_3~I-set~PK_Tyr_Ser-Thr	37-114~213-295~327-413~600-958	1106	E-set~Ig~Ig~PKinase	Immunoglobulin,Immunoglobulin,Immunoglobulin,Protein kinase-like (PK-like),Protein kinase-like (PK-like)	Immunoglobulin-like beta-sandwich,Immunoglobulin-like beta-sandwich,Immunoglobulin-like beta-sandwich,Protein kinase-like (PK-like),Protein kinase-like (PK-like)	All beta proteins,All beta proteins,All beta proteins,Alpha and beta proteins (a+b),Alpha and beta proteins (a+b)	33-120~209-312~326-415~590-741~788-966			SIGNAL 1..32; /evidence="ECO:0000269|PubMed:15340161"		REGION 1019..1106; /note="Disordered"; /evidence="ECO:0000256|SAM:MobiDB-lite"
P09651	Heterogeneous nuclear ribonucleoprotein A1 (hnRNP A1) (Helix-destabilizing protein) (Single-strand RNA-binding protein) (hnRNP core protein A1) [Cleaved into: Heterogeneous nuclear ribonucleoprotein A1, N-terminally processed]	RRM_1~RRM_1~HnRNPA1	16-85~107-176~307-344	372	RRM~RRM	RNA-binding domain, RBD,RNA-binding domain, RBD	Ferredoxin-like,Ferredoxin-like	Alpha and beta proteins (a+b),Alpha and beta proteins (a+b)	11-94~97-209					REGION 4..94; /note="Globular A domain"; REGION 95..185; /note="Globular B domain"; REGION 182..216; /note="Disordered"; /evidence="ECO:0000256|SAM:MobiDB-lite"; REGION 218..240; /note="RNA-binding RGG-box"; REGION 317..372; /note="Disordered"; /evidence="ECO:0000256|SAM:MobiDB-lite"; REGION 320..357; /note="Nuclear targeting sequence (M9)"
P09661	U2 small nuclear ribonucleoprotein A' (U2 snRNP A')	LRR_9	1-175	255	LRR	L domain-like	Leucine-rich repeat, LRR (right-handed beta-alpha superhelix)	Alpha and beta proteins (a/b)	2-163					REGION 174..201; /note="Disordered"; /evidence="ECO:0000256|SAM:MobiDB-lite"; REGION 222..255; /note="Disordered"; /evidence="ECO:0000256|SAM:MobiDB-lite"
P09769	Tyrosine-protein kinase Fgr (EC 2.7.10.2) (Gardner-Rasheed feline sarcoma viral (v-fgr) oncogene homolog) (Proto-oncogene c-Fgr) (p55-Fgr) (p58-Fgr) (p58c-Fgr)	SH3_1~SH2~PK_Tyr_Ser-Thr	83-130~144-226~263-512	529	SH3~SH2-like~PKinase	SH3-domain,SH2 domain,Protein kinase-like (PK-like)	SH3-like barrel,SH2-like,Protein kinase-like (PK-like)	All beta proteins,Alpha and beta proteins (a+b),Alpha and beta proteins (a+b)	79-138~138-243~346-518
P09874	Poly [ADP-ribose] polymerase 1 (PARP-1) (EC 2.4.2.30) (ADP-ribosyltransferase diphtheria toxin-like 1) (ARTD1) (DNA ADP-ribosyltransferase PARP1) (EC 2.4.2.-) (NAD(+) ADP-ribosyltransferase 1) (ADPRT 1) (Poly[ADP-ribose] synthase 1) (Protein poly-ADP-ribosyltransferase PARP1) (EC 2.4.2.-) [Cleaved into: Poly [ADP-ribose] polymerase 1, processed C-terminus (Poly [ADP-ribose] polymerase 1, 89-kDa f…	zf-PARP~zf-PARP~PADR1~BRCT~WGR~PARP_reg~PARP	12-89~116-199~280-331~385-462~553-633~663-794~808-1007	1014	Zn_Beta_Ribbon~Zn_Beta_Ribbon~HeH~BRCT-like~NADP_Rossmann~NADP_Rossmann	Glucocorticoid receptor-like (DNA-binding domain),BRCT domain,WGR domain-like,Domain of poly(ADP-ribose) polymerase,ADP-ribosylation	Glucocorticoid receptor-like (DNA-binding domain),BRCT domain,WGR domain-like,Domain of poly(ADP-ribose) polymerase,ADP-ribosylation	Small proteins,Alpha and beta proteins (a/b),Alpha and beta proteins (a+b),All alpha proteins,Alpha and beta proteins (a+b)	105-210~383-475~518-643~662-796~797-1012					REGION 198..233; /note="Disordered"; /evidence="ECO:0000256|SAM:MobiDB-lite"; REGION 290..332; /note="Zinc ribbon"; /evidence="ECO:0000255|PROSITE-ProRule:PRU01351"; REGION 361..385; /note="Disordered"; /evidence="ECO:0000256|SAM:MobiDB-lite"; REGION 373..524; /note="Automodification domain"; /evidence="ECO:0000303|PubMed:19764761"
P09884	DNA polymerase alpha catalytic subunit (EC 2.7.7.7) (DNA polymerase alpha catalytic subunit p180)	DNA_pol_alpha_N~DNA_pol_B_exo1~DNA_pol_B~zf-DNA_Pol	35-96~369-711~774-1227~1265-1455	1462	RNase_H~HHH	DNA/RNA polymerases,Zinc finger domain of DNA polymerase-alpha	DNA/RNA polymerases,Zinc finger domain of DNA polymerase-alpha	Multi-domain proteins (alpha and beta),Small proteins	819-1215~1347-1377					REGION 1..33; /note="Disordered"; /evidence="ECO:0000256|SAM:MobiDB-lite"; REGION 98..123; /note="Disordered"; /evidence="ECO:0000256|SAM:MobiDB-lite"; REGION 232..251; /note="Disordered"; /evidence="ECO:0000256|SAM:MobiDB-lite"; REGION 650..715; /note="DNA-binding"; /evidence="ECO:0000255"; REGION 1245..1376; /note="DNA-binding"; /evidence="ECO:0000255"
P09919	Granulocyte colony-stimulating factor (G-CSF) (Pluripoietin) (Filgrastim) (Lenograstim)	GCSF	51-202	207	4H_Cytokine	4-helical cytokines	4-helical cytokines	All alpha proteins	41-205			SIGNAL 1..30; /evidence="ECO:0000305|PubMed:8554326"
P09936	Ubiquitin carboxyl-terminal hydrolase isozyme L1 (UCH-L1) (EC 3.4.19.12) (Neuron cytoplasmic protein 9.5) (PGP 9.5) (PGP9.5) (Ubiquitin thioesterase L1)	Peptidase_C12	3-206	223	Peptidase_CA	Cysteine proteinases	Cysteine proteinases	Alpha and beta proteins (a+b)	1-223		PROPEP 221..223; /note="Removed in mature form"; /evidence="ECO:0000305"; /id="PRO_0000414311"			REGION 5..10; /note="Interaction with ubiquitin"; /evidence="ECO:0000269|PubMed:20439756"; REGION 211..216; /note="Interaction with ubiquitin"; /evidence="ECO:0000269|PubMed:20439756"
P0C0S5	Histone H2A.Z (H2A/z)	Histone_H2A_C	95-127	128		Histone-fold	Histone-fold	All alpha proteins	16-121					REGION 1..25; /note="Disordered"; /evidence="ECO:0000256|SAM:MobiDB-lite"; REGION 1..17; /note="Required for interaction with INCENP"; /evidence="ECO:0000250"; REGION 89..100; /note="M6 cassette"; REGION 93..103; /note="Required for interaction with INCENP"; /evidence="ECO:0000250"; REGION 120..128; /note="Required for interaction with PWWP2A"; /evidence="ECO:0000269|PubMed:28645917"
P0C1Z6	TCF3 fusion partner (INO80 complex subunit F) (Protein FB1)			253										REGION 49..72; /note="Disordered"; /evidence="ECO:0000256|SAM:MobiDB-lite"; REGION 142..211; /note="Disordered"; /evidence="ECO:0000256|SAM:MobiDB-lite"; REGION 234..253; /note="Disordered"; /evidence="ECO:0000256|SAM:MobiDB-lite"
P0C7N1	Olfactory receptor 8U8	7tm_4	31-308	319	GPCR_A	Family A G protein-coupled receptor-like	Family A G protein-coupled receptor-like	Membrane and cell surface proteins and peptides	1-308
P0C862	Complement C1q and tumor necrosis factor-related protein 9A (Complement C1q and tumor necrosis factor-related protein 9)	Collagen~Collagen~Collagen~C1q	23-82~77-153~131-196~203-329	333	GHD~GHD~GHD~C1q_TNF	TNF-like	TNF-like	All beta proteins	198-332			SIGNAL 1..19; /evidence="ECO:0000255"		REGION 24..188; /note="Disordered"; /evidence="ECO:0000256|SAM:MobiDB-lite"
P0CG34	Thymosin beta-15A (NB thymosin beta) (Thymosin-like protein 8)	Thymosin	Mar-40	45		Actin-binding peptides	Actin-binding peptides	Peptides						REGION 1..45; /note="Disordered"; /evidence="ECO:0000256|SAM:MobiDB-lite"	Thymosin
P0CG35	Thymosin beta-15B	Thymosin	Mar-40	45		Actin-binding peptides	Actin-binding peptides	Peptides						REGION 1..45; /note="Disordered"; /evidence="ECO:0000256|SAM:MobiDB-lite"	Thymosin
P0CG38	POTE ankyrin domain family member I	Ank_2~Ank_2~Actin	143-236~243-335~702-1075	1075	Ank~Ank~Actin_ATPase	Ankyrin repeat,Actin-like ATPase domain,Actin-like ATPase domain	beta-hairpin-alpha-hairpin repeat,Ribonuclease H-like motif,Ribonuclease H-like motif	Alpha and beta proteins (a+b),Alpha and beta proteins (a/b),Alpha and beta proteins (a/b)	203-381~705-850~850-1029					REGION 369..530; /note="Disordered"; /evidence="ECO:0000256|SAM:MobiDB-lite"; REGION 544..597; /note="Disordered"; /evidence="ECO:0000256|SAM:MobiDB-lite"; REGION 703..1075; /note="Actin-like"
P0CG39	POTE ankyrin domain family member J	Ank_2~Ank_2~Actin	106-199~206-298~665-1038	1038	Ank~Ank~Actin_ATPase	Ankyrin repeat,Ankyrin repeat,Actin-like ATPase domain,Actin-like ATPase domain	beta-hairpin-alpha-hairpin repeat,beta-hairpin-alpha-hairpin repeat,Ribonuclease H-like motif,Ribonuclease H-like motif	Alpha and beta proteins (a+b),Alpha and beta proteins (a+b),Alpha and beta proteins (a/b),Alpha and beta proteins (a/b)	165-264~245-321~668-813~813-990					REGION 332..493; /note="Disordered"; /evidence="ECO:0000256|SAM:MobiDB-lite"; REGION 507..561; /note="Disordered"; /evidence="ECO:0000256|SAM:MobiDB-lite"; REGION 666..1038; /note="Actin-like"
P0CG48	Polyubiquitin-C [Cleaved into: Ubiquitin]	ubiquitin~ubiquitin~ubiquitin~ubiquitin~ubiquitin~ubiquitin~ubiquitin~ubiquitin~ubiquitin	3-74~79-150~155-226~231-302~307-378~383-454~459-530~535-606~611-682	685	Ubiquitin~Ubiquitin~Ubiquitin~Ubiquitin~Ubiquitin~Ubiquitin~Ubiquitin~Ubiquitin~Ubiquitin	Ubiquitin-like,Ubiquitin-like,Ubiquitin-like,Ubiquitin-like,Ubiquitin-like,Ubiquitin-like,Ubiquitin-like,Ubiquitin-like,Ubiquitin-like	beta-Grasp (ubiquitin-like),beta-Grasp (ubiquitin-like),beta-Grasp (ubiquitin-like),beta-Grasp (ubiquitin-like),beta-Grasp (ubiquitin-like),beta-Grasp (ubiquitin-like),beta-Grasp (ubiquitin-like),beta-Grasp (ubiquitin-like),beta-Grasp (ubiquitin-like)	Alpha and beta proteins (a+b),Alpha and beta proteins (a+b),Alpha and beta proteins (a+b),Alpha and beta proteins (a+b),Alpha and beta proteins (a+b),Alpha and beta proteins (a+b),Alpha and beta proteins (a+b),Alpha and beta proteins (a+b),Alpha and beta proteins (a+b)	1-71~77-149~152-223~229-301~304-375~381-453~456-527~533-605~608-679		PROPEP 685; /id="PRO_0000396187"
P0CW19	LIM and senescent cell antigen-like-containing domain protein 3 (Particularly interesting new Cys-His protein 3) (PINCH-3)	LIM	72-117	117	Zn_Beta_Ribbon	Glucocorticoid receptor-like (DNA-binding domain)	Glucocorticoid receptor-like (DNA-binding domain)	Small proteins	71-98
P0CW20	LIM and senescent cell antigen-like-containing domain protein 4 (LIM and senescent cell antigen-like-containing domain protein 3-like)	LIM	72-117	117	Zn_Beta_Ribbon	Glucocorticoid receptor-like (DNA-binding domain)	Glucocorticoid receptor-like (DNA-binding domain)	Small proteins	71-98
P0DN37	Peptidyl-prolyl cis-trans isomerase A-like 4G (PPIase A-like 4G) (EC 5.2.1.8) (Peptidylprolyl cis-trans isomerase A-like 4)	Pro_isomerase	7-163	164	Cyclophil-like	Cyclophilin-like	Cyclophilin-like	All beta proteins	1-164
P10114	Ras-related protein Rap-2a (EC 3.6.5.2) (RbBP-30)	Ras	5-166	183	Ubiquitin	P-loop containing nucleoside triphosphate hydrolases	P-loop containing nucleoside triphosphate hydrolases	Alpha and beta proteins (a/b)	2-166		PROPEP 181..183; /note="Removed in mature form"; /evidence="ECO:0000305|PubMed:8424780"; /id="PRO_0000281336"
P10145	Interleukin-8 (IL-8) (C-X-C motif chemokine 8) (Chemokine (C-X-C motif) ligand 8) (Emoctakin) (Granulocyte chemotactic protein 1) (GCP-1) (Monocyte-derived neutrophil chemotactic factor) (MDNCF) (Monocyte-derived neutrophil-activating peptide) (MONAP) (Neutrophil-activating protein 1) (NAP-1) (Protein 3-10C) (T-cell chemotactic factor) [Cleaved into: MDNCF-a (GCP/IL-8 protein IV) (IL8/NAP1 form I…	IL8	32-92	99		Interleukin 8-like chemokines	DNA gyrase B, C-terminal domain-like	Alpha and beta proteins (a+b)	25-97			SIGNAL 1..20; /evidence="ECO:0000269|PubMed:2145175, ECO:0000269|PubMed:2523801, ECO:0000269|PubMed:2648135"
P10275	Androgen receptor (Dihydrotestosterone receptor) (Nuclear receptor subfamily 3 group C member 4)	Androgen_recep~zf-C4~Hormone_recep	6-449~558-627~690-881	920	Zn_Beta_Ribbon	Glucocorticoid receptor-like (DNA-binding domain),Nuclear receptor ligand-binding domain	Glucocorticoid receptor-like (DNA-binding domain),Nuclear receptor ligand-binding domain	Small proteins,All alpha proteins	558-631~670-919					REGION 1..587; /note="Interaction with ZNF318"; /evidence="ECO:0000250|UniProtKB:P19091"; REGION 1..559; /note="Modulating"; REGION 36..167; /note="Disordered"; /evidence="ECO:0000256|SAM:MobiDB-lite"; REGION 195..228; /note="Disordered"; /evidence="ECO:0000256|SAM:MobiDB-lite"; REGION 552..919; /note="Interaction with LPXN"; /evidence="ECO:0000269|PubMed:18451096"; REGION 572..662; /note="Intera…
P10276	Retinoic acid receptor alpha (RAR-alpha) (Nuclear receptor subfamily 1 group B member 1)	zf-C4~Hormone_recep	86-155~224-401	462	Zn_Beta_Ribbon	Glucocorticoid receptor-like (DNA-binding domain),Nuclear receptor ligand-binding domain	Glucocorticoid receptor-like (DNA-binding domain),Nuclear receptor ligand-binding domain	Small proteins,All alpha proteins	84-164~188-415					REGION 1..87; /note="Modulating"; REGION 52..77; /note="Disordered"; /evidence="ECO:0000256|SAM:MobiDB-lite"; REGION 154..182; /note="Hinge"; REGION 404..419; /note="Required for binding corepressor NCOR1"; REGION 419..462; /note="Disordered"; /evidence="ECO:0000256|SAM:MobiDB-lite"
P10398	Serine/threonine-protein kinase A-Raf (EC 2.7.11.1) (Proto-oncogene A-Raf) (Proto-oncogene A-Raf-1) (Proto-oncogene Pks)	RBD~C1_1~PK_Tyr_Ser-Thr	20-89~99-147~310-567	606	Ubiquitin~C1~PKinase	Ubiquitin-like,Cysteine-rich domain,Protein kinase-like (PK-like)	beta-Grasp (ubiquitin-like),Cysteine-rich domain,Protein kinase-like (PK-like)	Alpha and beta proteins (a+b),Small proteins,Alpha and beta proteins (a+b)	18-91~91-152~299-547					REGION 160..207; /note="Disordered"; /evidence="ECO:0000256|SAM:MobiDB-lite"; REGION 240..290; /note="Disordered"; /evidence="ECO:0000256|SAM:MobiDB-lite"
P10412	Histone H1.4 (Histone H1b) (Histone H1s-4)	Linker_histone	37-108	219	HTH	"Winged helix" DNA-binding domain	DNA/RNA-binding 3-helical bundle	All alpha proteins	36-109					REGION 1..41; /note="Disordered"; /evidence="ECO:0000256|SAM:MobiDB-lite"; REGION 92..219; /note="Disordered"; /evidence="ECO:0000256|SAM:MobiDB-lite"
P10415	Apoptosis regulator Bcl-2	BH4~Bcl-2	8-32~97-195	239	BCLiA	Bcl-2 inhibitors of programmed cell death	Toxins' membrane translocation domains	Membrane and cell surface proteins and peptides	73-203					REGION 39..85; /note="Disordered"; /evidence="ECO:0000256|SAM:MobiDB-lite"; REGION 92..107; /note="Required for interaction with SEPTIN4 isoform ARTS. Required XIAP-mediated ubiquitination and apoptosis"; /evidence="ECO:0000269|PubMed:29020630"
P10586	Receptor-type tyrosine-protein phosphatase F (EC 3.1.3.48) (Leukocyte common antigen related) (LAR)	I-set~I-set~I-set~fn3~fn3~fn3~fn3~fn3~fn3~fn3~Y_phosphatase~Y_phosphatase	33-124~135-225~232-315~320-401~415-500~513-594~608-696~710-809~823-903~917-1000~1375-1606~1664-1897	1907	Ig~Ig~Ig~E-set~E-set~E-set~E-set~E-set~E-set~E-set~Phosphatase~Phosphatase	Immunoglobulin,Immunoglobulin,Immunoglobulin,Fibronectin type III,Fibronectin type III,Fibronectin type III,Fibronectin type III,Fibronectin type III,Fibronectin type III,Fibronectin type III,Fibronectin type III,(Phosphotyrosine protein) phosphatases II,(Phosphotyrosine protein) phosphatases II	Immunoglobulin-like beta-sandwich,Immunoglobulin-like beta-sandwich,Immunoglobulin-like beta-sandwich,Immunoglobulin-like beta-sandwich,Immunoglobulin-like beta-sandwich,Immunoglobulin-like beta-sandwich,Immunoglobulin-like beta-sandwich,Immunoglobulin-like beta-sandwich,Immunoglobulin-like beta-sandwich,Immunoglobulin-like beta-sandwich,Immunoglobulin-like beta-sandwich,(Phosphotyrosine protein)…	All beta proteins,All beta proteins,All beta proteins,All beta proteins,All beta proteins,All beta proteins,All beta proteins,All beta proteins,All beta proteins,All beta proteins,All beta proteins,Alpha and beta proteins (a/b),Alpha and beta proteins (a/b)	36-129~139-225~225-318~320-411~412-509~509-604~605-705~688-817~821-914~914-1008~1014-1098~1332-1610~1655-1899			SIGNAL 1..29; /evidence="ECO:0000255"		REGION 398..417; /note="Disordered"; /evidence="ECO:0000256|SAM:MobiDB-lite"; REGION 693..712; /note="Disordered"; /evidence="ECO:0000256|SAM:MobiDB-lite"
P10599	Thioredoxin (Trx) (ATL-derived factor) (ADF) (Surface-associated sulphydryl protein) (SASP) (allergen Hom s Trx)	Thioredoxin	2-103	105	Thioredoxin	Thioredoxin-like	Thioredoxin fold	Alpha and beta proteins (a/b)	5-105
P10636	Microtubule-associated protein tau (Neurofibrillary tangle protein) (Paired helical filament-tau) (PHF-tau)	Tubulin-binding~Tubulin-binding~Tubulin-binding~Tubulin-binding	560-591~592-622~623-653~654-685	758										REGION 1..573; /note="Disordered"; /evidence="ECO:0000256|SAM:MobiDB-lite"; REGION 561..685; /note="Microtubule-binding domain"; /evidence="ECO:0000269|PubMed:7706316"; REGION 715..734; /note="Disordered"; /evidence="ECO:0000256|SAM:MobiDB-lite"
P10721	Mast/stem cell growth factor receptor Kit (SCFR) (EC 2.7.10.1) (Piebald trait protein) (PBT) (Proto-oncogene c-Kit) (Tyrosine-protein kinase Kit) (p145 c-kit) (v-kit Hardy-Zuckerman 4 feline sarcoma viral oncogene homolog) (CD antigen CD117)	ig~PK_Tyr_Ser-Thr	216-305~589-924	976	E-set~PKinase	Immunoglobulin,Immunoglobulin,Protein kinase-like (PK-like),Protein kinase-like (PK-like)	Immunoglobulin-like beta-sandwich,Immunoglobulin-like beta-sandwich,Protein kinase-like (PK-like),Protein kinase-like (PK-like)	All beta proteins,All beta proteins,Alpha and beta proteins (a+b),Alpha and beta proteins (a+b)	213-310~315-411~554-715~738-934			SIGNAL 1..25; /evidence="ECO:0000255"		REGION 568..570; /note="Important for interaction with phosphotyrosine-binding proteins"
P10768	S-formylglutathione hydrolase (FGH) (EC 3.1.2.12) (Esterase D) (Methylumbelliferyl-acetate deacetylase) (EC 3.1.1.56)	Esterase	23-275	282	SGNH_hydrolase	alpha/beta-Hydrolases	alpha/beta-Hydrolases	Alpha and beta proteins (a/b)	2-281
P10809	60 kDa heat shock protein, mitochondrial (EC 5.6.1.7) (60 kDa chaperonin) (Chaperonin 60) (CPN60) (Heat shock protein 60) (HSP-60) (Hsp60) (HuCHA60) (Mitochondrial matrix protein P1) (P60 lymphocyte protein)	Cpn60_TCP1	47-550	573		GroEL-intermediate domain like,GroEL apical domain-like	GroEL-intermediate domain like,The "swivelling" beta/beta/alpha domain	Alpha and beta proteins (a+b),Alpha and beta proteins (a/b)	161-222~218-398				TRANSIT 1..26; /note="Mitochondrion"; /evidence="ECO:0000269|PubMed:12665801, ECO:0000269|PubMed:1286669, ECO:0000269|PubMed:1731090, ECO:0000269|PubMed:2079031, ECO:0000269|PubMed:2907406, ECO:0000269|PubMed:7895732, ECO:0000269|PubMed:9150946"
P10827	Thyroid hormone receptor alpha (Nuclear receptor subfamily 1 group A member 1) (V-erbA-related protein 7) (EAR-7) (c-erbA-1) (c-erbA-alpha)	zf-C4~Hormone_recep	51-122~204-379	490	Zn_Beta_Ribbon	Glucocorticoid receptor-like (DNA-binding domain),Nuclear receptor ligand-binding domain	Glucocorticoid receptor-like (DNA-binding domain),Nuclear receptor ligand-binding domain	Small proteins,All alpha proteins	47-131~197-386					REGION 1..52; /note="Modulating"; REGION 1..32; /note="Disordered"; /evidence="ECO:0000256|SAM:MobiDB-lite"; REGION 457..490; /note="Disordered"; /evidence="ECO:0000256|SAM:MobiDB-lite"
P10828	Thyroid hormone receptor beta (Nuclear receptor subfamily 1 group A member 2) (c-erbA-2) (c-erbA-beta)	zf-C4~Hormone_recep	105-176~265-445	461	Zn_Beta_Ribbon	Glucocorticoid receptor-like (DNA-binding domain),Nuclear receptor ligand-binding domain	Glucocorticoid receptor-like (DNA-binding domain),Nuclear receptor ligand-binding domain	Small proteins,All alpha proteins	100-185~247-461					REGION 1..106; /note="Modulating"; REGION 244..461; /note="Interaction with NR2F6"; /evidence="ECO:0000269|PubMed:10713182"
P10914	Interferon regulatory factor 1 (IRF-1)	IRF	7-112	325	SMAD-FHA	"Winged helix" DNA-binding domain	DNA/RNA-binding 3-helical bundle	All alpha proteins	5-115					REGION 92..165; /note="Disordered"; /evidence="ECO:0000256|SAM:MobiDB-lite"
P10916	Myosin regulatory light chain 2, ventricular/cardiac muscle isoform (MLC-2) (MLC-2v) (Cardiac myosin light chain 2) (Myosin light chain 2, slow skeletal/ventricular muscle isoform) (MLC-2s/v) (Ventricular myosin light chain 2)	EF-hand_1	28-56	166	EF_hand	EF-hand,EF-hand	EF Hand-like,EF Hand-like	All alpha proteins,All alpha proteins	13-91~93-164
P11021	Endoplasmic reticulum chaperone BiP (EC 3.6.4.10) (78 kDa glucose-regulated protein) (GRP-78) (Binding-immunoglobulin protein) (BiP) (Heat shock protein 70 family protein 5) (HSP70 family protein 5) (Heat shock protein family A member 5) (Immunoglobulin heavy chain-binding protein)	HSP70	30-636	654	Actin_ATPase	Actin-like ATPase domain,Actin-like ATPase domain,Heat shock protein 70kD (HSP70), peptide-binding domain,Heat shock protein 70kD (HSP70), C-terminal subdomain	Ribonuclease H-like motif,Ribonuclease H-like motif,Heat shock protein 70kD (HSP70), peptide-binding domain,immunoglobulin/albumin-binding domain-like	Alpha and beta proteins (a/b),Alpha and beta proteins (a/b),All beta proteins,All alpha proteins	28-211~216-407~417-530~533-633			SIGNAL 1..18; /evidence="ECO:0000269|PubMed:2294010, ECO:0000269|PubMed:9150948"		REGION 1..80; /note="Required for interaction with KIAA1324"; /evidence="ECO:0000269|PubMed:26045166"; REGION 125..280; /note="Nucleotide-binding (NBD)"; /evidence="ECO:0000303|PubMed:28286085"; REGION 409..419; /note="Interdomain linker"; /evidence="ECO:0000250|UniProtKB:G3I8R9"; REGION 420..500; /note="Substrate-binding (SBD)"; /evidence="ECO:0000303|PubMed:28286085"; REGION 633..654; /note="Di…
P11047	Laminin subunit gamma-1 (Laminin B2 chain) (Laminin-1 subunit gamma) (Laminin-10 subunit gamma) (Laminin-11 subunit gamma) (Laminin-2 subunit gamma) (Laminin-3 subunit gamma) (Laminin-4 subunit gamma) (Laminin-6 subunit gamma) (Laminin-7 subunit gamma) (Laminin-8 subunit gamma) (Laminin-9 subunit gamma) (S-laminin subunit gamma) (S-LAM gamma)	Laminin_N~Laminin_EGF~Laminin_EGF~Laminin_EGF~Laminin_EGF~Laminin_B~Laminin_EGF~Laminin_EGF~Laminin_EGF~Laminin_EGF~Laminin_EGF~Laminin_EGF	50-284~286-339~342-395~398-442~445-492~558-688~724-771~772-823~828-881~884-932~935-980~983-1034	1609	GBD~EGF~EGF~EGF~EGF~GBD~EGF~EGF~EGF~EGF~EGF~EGF	EGF/Laminin,EGF/Laminin,EGF/Laminin,EGF/Laminin	Knottins (small inhibitors, toxins, lectins),Knottins (small inhibitors, toxins, lectins),Knottins (small inhibitors, toxins, lectins),Knottins (small inhibitors, toxins, lectins)	Small proteins,Small proteins,Small proteins,Small proteins	398-443~724-772~828-883~884-934			SIGNAL 1..33		REGION 1030..1609; /note="Domain II and I"
P11055	Myosin-3 (Muscle embryonic myosin heavy chain) (Myosin heavy chain 3) (Myosin heavy chain, fast skeletal muscle, embryonic) (SMHCE)	Myosin_N~Myosin_head~Myosin_tail_1	33-77~88-767~844-1925	1940	SH3~P-loop_NTPase	Myosin S1 fragment, N-terminal domain,P-loop containing nucleoside triphosphate hydrolases	SH3-like barrel,P-loop containing nucleoside triphosphate hydrolases	All beta proteins,Alpha and beta proteins (a/b)	35-78~53-779					REGION 656..678; /note="Actin-binding"; REGION 758..772; /note="Actin-binding"	Myosin_head
P11137	Microtubule-associated protein 2 (MAP-2)	MAP2_projctn~Tubulin-binding~Tubulin-binding~Tubulin-binding	377-1505~1660-1691~1692-1722~1723-1754	1827										REGION 1..88; /note="Disordered"; /evidence="ECO:0000256|SAM:MobiDB-lite"; REGION 109..221; /note="Disordered"; /evidence="ECO:0000256|SAM:MobiDB-lite"; REGION 340..497; /note="Disordered"; /evidence="ECO:0000256|SAM:MobiDB-lite"; REGION 579..660; /note="Disordered"; /evidence="ECO:0000256|SAM:MobiDB-lite"; REGION 701..744; /note="Interaction with KNDC1"; /evidence="ECO:0000250|UniProtKB:P20357";…
P11142	Heat shock cognate 71 kDa protein (EC 3.6.4.10) (Heat shock 70 kDa protein 8) (Lipopolysaccharide-associated protein 1) (LAP-1) (LPS-associated protein 1)	HSP70	6-612	646	Actin_ATPase	Actin-like ATPase domain,Actin-like ATPase domain,Heat shock protein 70kD (HSP70), peptide-binding domain,Heat shock protein 70kD (HSP70), C-terminal subdomain	Ribonuclease H-like motif,Ribonuclease H-like motif,Heat shock protein 70kD (HSP70), peptide-binding domain,immunoglobulin/albumin-binding domain-like	Alpha and beta proteins (a/b),Alpha and beta proteins (a/b),All beta proteins,All alpha proteins	5-185~191-382~394-508~510-613					REGION 2..386; /note="Nucleotide-binding domain (NBD)"; /evidence="ECO:0000305|PubMed:27474739"; REGION 186..377; /note="Interaction with BAG1"; REGION 394..509; /note="Substrate-binding domain (SBD)"; /evidence="ECO:0000305|PubMed:27474739"; REGION 614..646; /note="Disordered"; /evidence="ECO:0000256|SAM:MobiDB-lite"
P11166	Solute carrier family 2, facilitated glucose transporter member 1 (Glucose transporter type 1, erythrocyte/brain) (GLUT-1) (HepG2 glucose transporter)	Sugar_tr	16-467	492	DMT									REGION 468..492; /note="Disordered"; /evidence="ECO:0000305|PubMed:30197081"
P11171	Protein 4.1 (P4.1) (4.1R) (Band 4.1) (EPB4.1) (Erythrocyte membrane protein band 4.1)	FERM_N~FERM_M~FERM_C~FA~SAB~4_1_CTD	214-277~291-401~405-494~499-542~667-715~753-860	864	Ubiquitin~FERM_M~PH~AB_hydrolase	Ubiquitin-like,Second domain of FERM,PH domain-like	beta-Grasp (ubiquitin-like),Acyl-CoA binding protein-like,PH domain-like barrel	Alpha and beta proteins (a+b),All alpha proteins,All beta proteins	208-292~291-396~397-490					REGION 1..122; /note="Disordered"; /evidence="ECO:0000256|SAM:MobiDB-lite"; REGION 136..170; /note="Disordered"; /evidence="ECO:0000256|SAM:MobiDB-lite"; REGION 182..202; /note="Disordered"; /evidence="ECO:0000256|SAM:MobiDB-lite"; REGION 494..614; /note="Hydrophilic"; REGION 518..572; /note="Disordered"; /evidence="ECO:0000256|SAM:MobiDB-lite"; REGION 586..611; /note="Disordered"; /evidence="ECO…	SAB
P11177	Pyruvate dehydrogenase E1 component subunit beta, mitochondrial (PDHE1-B) (EC 1.2.4.1)	Transket_pyr~Transketolase_C	32-209~226-349	359	THDP-binding~TKC_like	Thiamin diphosphate-binding fold (THDP-binding),TK C-terminal domain-like	Thiamin diphosphate-binding fold (THDP-binding),TK C-terminal domain-like	Alpha and beta proteins (a/b),Alpha and beta proteins (a/b)	30-215~218-359				TRANSIT 1..30; /note="Mitochondrion"; /evidence="ECO:0000269|PubMed:2295468, ECO:0000269|PubMed:7895732"
P11215	Integrin alpha-M (CD11 antigen-like family member B) (CR-3 alpha chain) (Cell surface glycoprotein MAC-1 subunit alpha) (Leukocyte adhesion receptor MO1) (Neutrophil adherence receptor) (CD antigen CD11b)	VWA~FG-GAP~FG-GAP~Integrin_alpha2~Integrin_alpha	150-327~457-494~520-555~614-1005~1129-1143	1152	vWA-like~Beta_propeller~Beta_propeller~E-set~E-set	vWA-like	vWA-like	Alpha and beta proteins (a/b)	148-336			SIGNAL 1..16; /evidence="ECO:0000269|PubMed:3539202"
P11229	Muscarinic acetylcholine receptor M1	7tm_1	42-418	460	GPCR_A	Class A G protein-coupled receptor (GPCR)-like,Class A G protein-coupled receptor (GPCR)-like	Class A G protein-coupled receptor (GPCR)-like,Class A G protein-coupled receptor (GPCR)-like	Membrane and cell surface proteins and peptides,Membrane and cell surface proteins and peptides	22-230~335-434					REGION 225..256; /note="Disordered"; /evidence="ECO:0000256|SAM:MobiDB-lite"; REGION 274..297; /note="Disordered"; /evidence="ECO:0000256|SAM:MobiDB-lite"; REGION 310..351; /note="Disordered"; /evidence="ECO:0000256|SAM:MobiDB-lite"
P11233	Ras-related protein Ral-A (EC 3.6.5.2)	Ras	16-177	206	Ubiquitin	P-loop containing nucleoside triphosphate hydrolases	P-loop containing nucleoside triphosphate hydrolases	Alpha and beta proteins (a/b)	11-180		PROPEP 204..206; /note="Removed in mature form"; /evidence="ECO:0000250"; /id="PRO_0000281344"
P11274	Breakpoint cluster region protein (EC 2.7.11.1) (Renal carcinoma antigen NY-REN-26)	Bcr-Abl_Oligo~RhoGEF~C2~RhoGAP	3-75~502-689~911-1017~1068-1216	1271	LYR-like~P-loop_NTPase	Bcr-Abl oncoprotein oligomerization domain,DBL homology domain (DH-domain),GTPase activation domain, GAP	Bcr-Abl oncoprotein oligomerization domain,DBL homology domain (DH-domain),GTPase activation domain, GAP	All alpha proteins,All alpha proteins,All alpha proteins	1-67~493-691~1047-1234					REGION 1..426; /note="Kinase"; REGION 67..173; /note="Disordered"; /evidence="ECO:0000256|SAM:MobiDB-lite"; REGION 185..247; /note="Disordered"; /evidence="ECO:0000256|SAM:MobiDB-lite"; REGION 197..385; /note="Binding to ABL SH2-domain"; REGION 286..392; /note="Disordered"; /evidence="ECO:0000256|SAM:MobiDB-lite"; REGION 416..476; /note="Disordered"; /evidence="ECO:0000256|SAM:MobiDB-lite"
P11277	Spectrin beta chain, erythrocytic (Beta-I spectrin)	CH~CH~Spectrin~Spectrin~Spectrin~Spectrin~Spectrin~Spectrin~Spectrin~Spectrin~Spectrin~Spectrin~Spectrin~Spectrin~Spectrin~Spectrin~Spectrin~Spectrin	54-159~173-279~302-412~422-526~528-635~637-741~743-846~848-952~954-1059~1061-1166~1168-1272~1274-1377~1385-1482~1478-1582~1584-1688~1690-1795~1797-1901~1903-2007	2137	Beta_propeller~Beta_propeller	Calponin-homology domain, CH-domain,Calponin-homology domain, CH-domain,Spectrin repeat,Spectrin repeat,Spectrin repeat,Spectrin repeat,Spectrin repeat,Spectrin repeat,Spectrin repeat,Spectrin repeat,Spectrin repeat,Spectrin repeat,Spectrin repeat,Spectrin repeat,Spectrin repeat,Spectrin repeat	CH domain-like,CH domain-like,Spectrin repeat-like,Spectrin repeat-like,Spectrin repeat-like,Spectrin repeat-like,Spectrin repeat-like,Spectrin repeat-like,Spectrin repeat-like,Spectrin repeat-like,Spectrin repeat-like,Spectrin repeat-like,Spectrin repeat-like,Spectrin repeat-like,Spectrin repeat-like,Spectrin repeat-like	All alpha proteins,All alpha proteins,All alpha proteins,All alpha proteins,All alpha proteins,All alpha proteins,All alpha proteins,All alpha proteins,All alpha proteins,All alpha proteins,All alpha proteins,All alpha proteins,All alpha proteins,All alpha proteins,All alpha proteins,All alpha proteins	51-164~171-280~298-415~425-530~531-634~641-745~745-856~854-956~957-1056~1063-1175~1167-1275~1273-1380~1478-1586~1587-1687~1693-1804~1906-2006					REGION 1..30; /note="Disordered"; /evidence="ECO:0000256|SAM:MobiDB-lite"; REGION 2..275; /note="Actin-binding"; REGION 2074..2117; /note="Disordered"; /evidence="ECO:0000256|SAM:MobiDB-lite"	CH domain
P11308	Transcriptional regulator ERG (Transforming protein ERG)	SAM_PNT~Ets	115-199~312-391	479	SAM~HTH	SAM/Pointed domain,"Winged helix" DNA-binding domain	SAM domain-like,DNA/RNA-binding 3-helical bundle	All alpha proteins,All alpha proteins	125-197~310-396					REGION 34..56; /note="Disordered"; /evidence="ECO:0000256|SAM:MobiDB-lite"; REGION 72..92; /note="Disordered"; /evidence="ECO:0000256|SAM:MobiDB-lite"; REGION 242..293; /note="Disordered"; /evidence="ECO:0000256|SAM:MobiDB-lite"
P11362	Fibroblast growth factor receptor 1 (FGFR-1) (EC 2.7.10.1) (Basic fibroblast growth factor receptor 1) (BFGFR) (bFGF-R-1) (Fms-like tyrosine kinase 2) (FLT-2) (N-sam) (Proto-oncogene c-Fgr) (CD antigen CD331)	ig~I-set~I-set~PK_Tyr_Ser-Thr	38-116~160-247~259-358~478-754	822	E-set~Ig~Ig~PKinase	Immunoglobulin,Immunoglobulin,Immunoglobulin,Protein kinase-like (PK-like)	Immunoglobulin-like beta-sandwich,Immunoglobulin-like beta-sandwich,Immunoglobulin-like beta-sandwich,Protein kinase-like (PK-like)	All beta proteins,All beta proteins,All beta proteins,Alpha and beta proteins (a+b)	34-120~157-244~249-359~473-759			SIGNAL 1..21		REGION 120..154; /note="Disordered"; /evidence="ECO:0000256|SAM:MobiDB-lite"; REGION 160..177; /note="Heparin-binding"; REGION 778..822; /note="Disordered"; /evidence="ECO:0000256|SAM:MobiDB-lite"
P11441	Ubiquitin-like protein 4A (Ubiquitin-like protein GDX)	ubiquitin~Tugs	3-74~96-142	157	Ubiquitin~Ubiquitin	Ubiquitin-like	beta-Grasp (ubiquitin-like)	Alpha and beta proteins (a+b)	1-73					REGION 96..138; /note="Required and sufficient for interaction with BAG6"; /evidence="ECO:0000269|PubMed:25535373, ECO:0000269|PubMed:25713138"
P11532	Dystrophin	CH~CH~Spectrin~Spectrin~Spectrin~Spectrin~Spectrin~Spectrin~Spectrin~Spectrin~Spectrin~Spectrin~Spectrin~Spectrin~Spectrin~Spectrin~Spectrin~Spectrin~Spectrin~WW~EF-hand_2~EF-hand_3~ZZ	15-120~134-241~339-447~448-556~721-828~830-934~942-1045~1048-1154~1157-1263~1571-1676~1679-1778~1877-1979~1998-2100~2104-2208~2211-2318~2471-2577~2580-2686~2689-2802~2934-3040~3057-3086~3089-3207~3211-3302~3307-3352	3685	Beta_propeller~Beta_propeller~WW~EF_hand~EF_hand~C1	Calponin-homology domain, CH-domain,Calponin-homology domain, CH-domain,Spectrin repeat,Spectrin repeat,Spectrin repeat,Spectrin repeat,Spectrin repeat,Spectrin repeat,Spectrin repeat,Spectrin repeat,Spectrin repeat,Spectrin repeat,Spectrin repeat,Spectrin repeat,Spectrin repeat,WW domain,EF-hand,EF-hand	CH domain-like,CH domain-like,Spectrin repeat-like,Spectrin repeat-like,Spectrin repeat-like,Spectrin repeat-like,Spectrin repeat-like,Spectrin repeat-like,Spectrin repeat-like,Spectrin repeat-like,Spectrin repeat-like,Spectrin repeat-like,Spectrin repeat-like,Spectrin repeat-like,Spectrin repeat-like,WW domain-like,EF Hand-like,EF Hand-like	All alpha proteins,All alpha proteins,All alpha proteins,All alpha proteins,All alpha proteins,All alpha proteins,All alpha proteins,All alpha proteins,All alpha proteins,All alpha proteins,All alpha proteins,All alpha proteins,All alpha proteins,All alpha proteins,All alpha proteins,All beta proteins,All alpha proteins,All alpha proteins	12-125~132-241~340-449~451-558~725-831~942-1048~1041-1154~1159-1265~1459-1571~1675-1779~2103-2212~2207-2321~2471-2580~2688-2804~2931-3043~3059-3089~3085-3209~3210-3306					REGION 1..240; /note="Actin-binding"; REGION 63..72; /note="ANK2- and ANK-3 binding"; /evidence="ECO:0000250"; REGION 1415..1913; /note="Interaction with SYNM"; /evidence="ECO:0000250"; REGION 3058..3408; /note="Interaction with SYNM"; /evidence="ECO:0000250"; REGION 3466..3518; /note="Binds to SNTB1"; REGION 3528..3554; /note="Disordered"; /evidence="ECO:0000256|SAM:MobiDB-lite"; REGION 3603..36…	CH domain
P11586	C-1-tetrahydrofolate synthase, cytoplasmic (C1-THF synthase) (Epididymis secretory sperm binding protein) [Cleaved into: C-1-tetrahydrofolate synthase, cytoplasmic, N-terminally processed] [Includes: Methylenetetrahydrofolate dehydrogenase (EC 1.5.1.5); Methenyltetrahydrofolate cyclohydrolase (EC 3.5.4.9); Formyltetrahydrofolate synthetase (EC 6.3.4.3)]	THF_DHG_CYH~THF_DHG_CYH_C~FTHFS	7-125~128-295~317-935	935	NADP_Rossmann~NADP_Rossmann~P-loop_NTPase	Aminoacid dehydrogenase-like, N-terminal domain,NAD(P)-binding Rossmann-fold domains,P-loop containing nucleoside triphosphate hydrolases	Aminoacid dehydrogenase-like, N-terminal domain,NAD(P)-binding Rossmann-fold domains,P-loop containing nucleoside triphosphate hydrolases	Alpha and beta proteins (a/b),Alpha and beta proteins (a/b),Alpha and beta proteins (a/b)	5-126~127-297~507-935					REGION 2..291; /note="Methylenetetrahydrofolate dehydrogenase and methenyltetrahydrofolate cyclohydrolase (D/C) domain"; /evidence="ECO:0000269|PubMed:1881876"; REGION 310..935; /note="Formyltetrahydrofolate synthetase domain"; /evidence="ECO:0000269|PubMed:1881876"
P11684	Uteroglobin (Club cell phospholipid-binding protein) (CCPBP) (Club cells 10 kDa secretory protein) (CC10) (Secretoglobin family 1A member 1) (Urinary protein 1) (UP-1) (UP1) (Urine protein 1)	Uteroglobin	1-90	91	Uteroglobin	Uteroglobin-like	Uteroglobin-like	All alpha proteins	22-91			SIGNAL 1..21; /evidence="ECO:0000269|PubMed:11788998, ECO:0000269|PubMed:1395029, ECO:0000269|PubMed:1400743"
P11802	Cyclin-dependent kinase 4 (EC 2.7.11.22) (Cell division protein kinase 4) (PSK-J3)	Pkinase	6-295	303	PKinase	Protein kinase-like (PK-like)	Protein kinase-like (PK-like)	Alpha and beta proteins (a+b)	8-220					REGION 50..56; /note="Required for binding D-type cyclins"
P11831	Serum response factor (SRF)	SRF-TF	150-197	508		SRF-like	SRF-like	Alpha and beta proteins (a+b)	140-223					REGION 1..97; /note="Disordered"; /evidence="ECO:0000256|SAM:MobiDB-lite"; REGION 168..222; /note="Involved in dimerization"; REGION 219..240; /note="Disordered"; /evidence="ECO:0000256|SAM:MobiDB-lite"; REGION 362..385; /note="Disordered"; /evidence="ECO:0000256|SAM:MobiDB-lite"
P11940	Polyadenylate-binding protein 1 (PABP-1) (Poly(A)-binding protein 1)	RRM_1~RRM_1~RRM_1~RRM_1~PABP	13-83~101-168~193-262~296-364~549-614	636	RRM~RRM~RRM~RRM	RNA-binding domain, RBD,RNA-binding domain, RBD,RNA-binding domain, RBD,RNA-binding domain, RBD,PABC (PABP) domain	Ferredoxin-like,Ferredoxin-like,Ferredoxin-like,Ferredoxin-like,PABP domain-like	Alpha and beta proteins (a+b),Alpha and beta proteins (a+b),Alpha and beta proteins (a+b),Alpha and beta proteins (a+b),All alpha proteins	13-89~90-178~193-272~291-368~516-633					REGION 166..289; /note="CSDE1-binding"; REGION 541..636; /note="(Microbial infection) Binding to HRSV M2-1 protein"; /evidence="ECO:0000269|PubMed:31649314"
P12004	Proliferating cell nuclear antigen (PCNA) (Cyclin)	PCNA_N~PCNA_C	1-125~127-254	261	DNA_clamp~DNA_clamp	DNA clamp,DNA clamp	DNA clamp,DNA clamp	Alpha and beta proteins (a+b),Alpha and beta proteins (a+b)	1-126~136-256					REGION 7..100; /note="Interaction with NUDT15"; /evidence="ECO:0000269|PubMed:19419956"
P12235	ADP/ATP translocase 1 (ADP,ATP carrier protein 1) (ADP,ATP carrier protein, heart/skeletal muscle isoform T1) (Adenine nucleotide translocator 1) (ANT 1) (Solute carrier family 25 member 4)	Mito_carr~Mito_carr~Mito_carr	4-103~109-206~204-298	298		Mitochondrial carrier	Mitochondrial carrier	Membrane and cell surface proteins and peptides	3-294					REGION 235..240; /note="Important for transport activity"; /evidence="ECO:0000269|PubMed:27693233"
P12270	Nucleoprotein TPR (Megator) (NPC-associated intranuclear protein) (Translocated promoter region protein)	TPR_MLP1_2	1038-1166	2363										REGION 3..13; /note="Sufficient for interaction with TPR"; REGION 14..117; /note="Necessary for interaction with HSF1"; /evidence="ECO:0000269|PubMed:17897941"; REGION 437..513; /note="Necessary for association to the NPC"; REGION 912..935; /note="Disordered"; /evidence="ECO:0000256|SAM:MobiDB-lite"; REGION 1218..1320; /note="Necessary for interaction with HSF1"; /evidence="ECO:0000269|PubMed:178…
P12273	Prolactin-inducible protein (Gross cystic disease fluid protein 15) (GCDFP-15) (Prolactin-induced protein) (Secretory actin-binding protein) (SABP) (gp17)	SVA	3-126	146	E-set	E set domains	Immunoglobulin-like beta-sandwich	All beta proteins	29-146			SIGNAL 1..28; /evidence="ECO:0000269|PubMed:2013294, ECO:0000269|PubMed:25946035"
P12277	Creatine kinase B-type (EC 2.7.3.2) (Brain creatine kinase) (B-CK) (Creatine kinase B chain) (Creatine phosphokinase B-type) (CPK-B)	ATP-gua_PtransN~ATP-gua_Ptrans	24-94~153-367	381	GCS	Guanido kinase N-terminal domain,Glutamine synthetase/guanido kinase	Guanido kinase N-terminal domain,Glutamine synthetase/guanido kinase	All alpha proteins,Alpha and beta proteins (a+b)	12-103~103-379					REGION 96..122; /note="Disordered"; /evidence="ECO:0000256|SAM:MobiDB-lite"; REGION 130..138; /note="Internal MTS-like signal"; /evidence="ECO:0000250|UniProtKB:Q04447"
P12429	Annexin A3 (35-alpha calcimedin) (Annexin III) (Annexin-3) (Inositol 1,2-cyclic phosphate 2-phosphohydrolase) (Lipocortin III) (Placental anticoagulant protein III) (PAP-III)	Annexin~Annexin~Annexin~Annexin	22-87~94-159~177-243~253-318	323		Annexin	Annexin	All alpha proteins	6-320
P12544	Granzyme A (EC 3.4.21.78) (CTL tryptase) (Cytotoxic T-lymphocyte proteinase 1) (Fragmentin-1) (Granzyme-1) (Hanukkah factor) (H factor) (HF)	Trypsin	29-254	262	Peptidase_PA	Trypsin-like serine proteases	Trypsin-like serine proteases	All beta proteins	29-258		PROPEP 27..28; /note="Activation peptide"; /evidence="ECO:0000269|PubMed:3047119, ECO:0000269|PubMed:3262682, ECO:0000269|PubMed:3263427"; /id="PRO_0000027393"	SIGNAL 1..26; /evidence="ECO:0000255"
P12724	Eosinophil cationic protein (ECP) (EC 3.1.27.-) (Ribonuclease 3) (RNase 3)	RnaseA	33-157	160		RNase A-like	RNase A-like	Alpha and beta proteins (a+b)	31-158			SIGNAL 1..27; /evidence="ECO:0000269|PubMed:2501794, ECO:0000269|PubMed:3458170"		REGION 28..72; /note="Required for nearly all of the bactericidal activity; partially involved in LPS-binding and bacterial membrane depolarization"
P12755	Ski oncogene (Proto-oncogene c-Ski)	Ski_Sno~c-SKI_SMAD_bind	84-191~217-311	728	HTH	Putative DNA-binding domain,SAND domain-like	Putative DNA-binding domain,SAND domain-like	All alpha proteins,Alpha and beta proteins (a+b)	97-191~219-312					REGION 321..357; /note="Disordered"; /evidence="ECO:0000256|SAM:MobiDB-lite"; REGION 452..542; /note="Disordered"; /evidence="ECO:0000256|SAM:MobiDB-lite"
P12814	Alpha-actinin-1 (Alpha-actinin cytoskeletal isoform) (F-actin cross-linking protein) (Non-muscle alpha-actinin-1)	CH~CH~Spectrin~Spectrin~Spectrin~Spectrin~EFhand_Ca_insen	31-136~144-251~274-384~394-499~509-620~630-733~822-888	892	Beta_propeller~Beta_propeller~EF_hand	Calponin-homology domain, CH-domain,Calponin-homology domain, CH-domain,Spectrin repeat,Spectrin repeat,Spectrin repeat,Spectrin repeat,EF-hand,EF-hand	CH domain-like,CH domain-like,Spectrin repeat-like,Spectrin repeat-like,Spectrin repeat-like,Spectrin repeat-like,EF Hand-like,EF Hand-like	All alpha proteins,All alpha proteins,All alpha proteins,All alpha proteins,All alpha proteins,All alpha proteins,All alpha proteins,All alpha proteins	28-141~142-252~273-387~397-503~508-623~626-736~740-820~820-892					REGION 1..247; /note="Actin-binding"; REGION 274..733; /note="Interaction with DDN"; /evidence="ECO:0000269|PubMed:16464232"	CH domain
P12821	Angiotensin-converting enzyme (ACE) (EC 3.4.15.1) (Dipeptidyl carboxypeptidase I) (Kininase II) (CD antigen CD143) [Cleaved into: Angiotensin-converting enzyme, soluble form]	Peptidase_M2~Peptidase_M2	40-623~643-1221	1306	Peptidase_MH~Peptidase_MH	Metalloproteases ("zincins"), catalytic domain,Metalloproteases ("zincins"), catalytic domain	Zincin-like,Zincin-like	Alpha and beta proteins (a+b),Alpha and beta proteins (a+b)	41-627~641-1239			SIGNAL 1..29; /evidence="ECO:0000269|PubMed:2558109"		REGION 30..630; /note="Peptidase M2 1"; REGION 631..1232; /note="Peptidase M2 2"; REGION 1215..1256; /note="Juxtamembrane stalk"; /evidence="ECO:0000269|PubMed:11274151"
P12829	Myosin light chain 4 (Myosin light chain 1, embryonic muscle/atrial isoform) (Myosin light chain alkali GT-1 isoform)			197		EF-hand	EF Hand-like	All alpha proteins	48-197					REGION 1..42; /note="Disordered"; /evidence="ECO:0000256|SAM:MobiDB-lite"
P12830	Cadherin-1 (CAM 120/80) (Epithelial cadherin) (E-cadherin) (Uvomorulin) (CD antigen CD324) [Cleaved into: E-Cad/CTF1; E-Cad/CTF2; E-Cad/CTF3]	Cadherin_pro~Cadherin~Cadherin~Cadherin~Cadherin~Cadherin~CADH_Y-type_LIR	27-116~159-253~267-366~380-478~491-585~598-686~818-877	882	E-set~E-set~E-set~E-set~E-set~E-set	Cadherin-like,Cadherin-like,Cadherin-like,Cadherin-like,Cadherin-like,Cadherin-like	Immunoglobulin-like beta-sandwich,Immunoglobulin-like beta-sandwich,Immunoglobulin-like beta-sandwich,Immunoglobulin-like beta-sandwich,Immunoglobulin-like beta-sandwich,Immunoglobulin-like beta-sandwich	All beta proteins,All beta proteins,All beta proteins,All beta proteins,All beta proteins,All beta proteins	28-118~156-254~256-367~369-479~480-589~589-687		PROPEP 23..154; /evidence="ECO:0000255"; /id="PRO_0000003715"	SIGNAL 1..22; /evidence="ECO:0000255"		REGION 747..767; /note="Disordered"; /evidence="ECO:0000256|SAM:MobiDB-lite"; REGION 758..769; /note="Required for binding CTNND1 and PSEN1"; REGION 811..882; /note="Required for binding alpha, beta and gamma catenins"
P12882	Myosin-1 (Myosin heavy chain 1) (Myosin heavy chain 2x) (MyHC-2x) (Myosin heavy chain IIx/d) (MyHC-IIx/d) (Myosin heavy chain, skeletal muscle, adult 1)	Myosin_N~Myosin_head~Myosin_tail_1	33-77~88-770~847-1928	1939	SH3~P-loop_NTPase	Myosin S1 fragment, N-terminal domain,P-loop containing nucleoside triphosphate hydrolases	SH3-like barrel,P-loop containing nucleoside triphosphate hydrolases	All beta proteins,Alpha and beta proteins (a/b)	35-78~59-782					REGION 659..681; /note="Actin-binding"; /evidence="ECO:0000250"; REGION 761..775; /note="Actin-binding"; /evidence="ECO:0000250"	Myosin_head
P12883	Myosin-7 (Myosin heavy chain 7) (Myosin heavy chain slow isoform) (MyHC-slow) (Myosin heavy chain, cardiac muscle beta isoform) (MyHC-beta)	Myosin_N~Myosin_head~Myosin_tail_1	32-76~87-766~843-1924	1935	SH3~P-loop_NTPase	Myosin S1 fragment, N-terminal domain,P-loop containing nucleoside triphosphate hydrolases	SH3-like barrel,P-loop containing nucleoside triphosphate hydrolases	All beta proteins,Alpha and beta proteins (a/b)	34-77~61-778					REGION 655..677; /note="Actin-binding"; REGION 757..771; /note="Actin-binding"; REGION 1907..1935; /note="Disordered"; /evidence="ECO:0000256|SAM:MobiDB-lite"	Myosin_head
P12931	Proto-oncogene tyrosine-protein kinase Src (EC 2.7.10.2) (Proto-oncogene c-Src) (pp60c-src) (p60-Src)	SH3_1~SH2~PK_Tyr_Ser-Thr	90-137~151-233~270-519	536	SH3~SH2-like~PKinase	SH3-domain,SH2 domain,Protein kinase-like (PK-like)	SH3-like barrel,SH2-like,Protein kinase-like (PK-like)	All beta proteins,Alpha and beta proteins (a+b),Alpha and beta proteins (a+b)	85-144~145-250~268-527					REGION 1..53; /note="Disordered"; /evidence="ECO:0000256|SAM:MobiDB-lite"
P13073	Cytochrome c oxidase subunit 4 isoform 1, mitochondrial (Cytochrome c oxidase polypeptide IV) (Cytochrome c oxidase subunit IV isoform 1) (COX IV-1)	COX4	30-168	169		Mitochondrial cytochrome c oxidase subunit IV	Single transmembrane helix	Membrane and cell surface proteins and peptides	26-169				TRANSIT 1..22; /note="Mitochondrion"; /evidence="ECO:0000269|PubMed:1311608, ECO:0007744|PubMed:25944712"
P13164	Interferon-induced transmembrane protein 1 (Dispanin subfamily A member 2a) (DSPA2a) (Interferon-induced protein 17) (Interferon-inducible protein 9-27) (Leu-13 antigen) (CD antigen CD225)	CD225	33-100	125										REGION 84..125; /note="Interaction with CAV1"; /evidence="ECO:0000269|PubMed:19499152"
P13284	Gamma-interferon-inducible lysosomal thiol reductase (EC 1.8.-.-) (Gamma-interferon-inducible protein IP-30) (Legumaturain)	GILT	63-166	250	Thioredoxin			Alpha and beta proteins (a/b)			PROPEP 27..57; /note="Removed in mature form"; /evidence="ECO:0000269|PubMed:10639150"; /id="PRO_0000021328"; PROPEP 233..250; /note="Removed in mature form"; /evidence="ECO:0000269|PubMed:10639150"; /id="PRO_0000021330"	SIGNAL 1..26; /evidence="ECO:0000255"
P13533	Myosin-6 (Myosin heavy chain 6) (Myosin heavy chain, cardiac muscle alpha isoform) (MyHC-alpha)	Myosin_N~Myosin_head~Myosin_tail_1	32-76~87-768~845-1926	1939	SH3~P-loop_NTPase	Myosin S1 fragment, N-terminal domain,P-loop containing nucleoside triphosphate hydrolases	SH3-like barrel,P-loop containing nucleoside triphosphate hydrolases	All beta proteins,Alpha and beta proteins (a/b)	34-77~61-780					REGION 657..679; /note="Actin-binding"; REGION 759..773; /note="Actin-binding"; REGION 1826..1849; /note="Disordered"; /evidence="ECO:0000256|SAM:MobiDB-lite"; REGION 1909..1939; /note="Disordered"; /evidence="ECO:0000256|SAM:MobiDB-lite"	Myosin_head
P13535	Myosin-8 (Myosin heavy chain 8) (Myosin heavy chain, skeletal muscle, perinatal) (MyHC-perinatal)	Myosin_N~Myosin_head~Myosin_tail_1	35-79~90-769~846-1927	1937	SH3~P-loop_NTPase	Myosin S1 fragment, N-terminal domain,P-loop containing nucleoside triphosphate hydrolases	SH3-like barrel,P-loop containing nucleoside triphosphate hydrolases	All beta proteins,Alpha and beta proteins (a/b)	37-80~60-781					REGION 658..680; /note="Actin-binding"; REGION 760..774; /note="Actin-binding"; REGION 1126..1146; /note="Disordered"; /evidence="ECO:0000256|SAM:MobiDB-lite"	Myosin_head
P13569	Cystic fibrosis transmembrane conductance regulator (CFTR) (ATP-binding cassette sub-family C member 7) (Channel conductance-controlling ATPase) (EC 5.6.1.6) (cAMP-dependent chloride channel)	ABC_membrane~ABC_tran~CFTR_R~ABC_membrane~ABC_tran	81-350~441-576~639-849~862-1147~1227-1374	1480	ABC_membrane~ABC-2~P-loop_NTPase~ABC_membrane~ABC-2	P-loop containing nucleoside triphosphate hydrolases,P-loop containing nucleoside triphosphate hydrolases	P-loop containing nucleoside triphosphate hydrolases,P-loop containing nucleoside triphosphate hydrolases	Alpha and beta proteins (a/b),Alpha and beta proteins (a/b)	433-664~1210-1423					REGION 654..831; /note="Disordered R region"; /evidence="ECO:0000269|PubMed:10792060"; REGION 1386..1480; /note="Interaction with GORASP2"; /evidence="ECO:0000269|PubMed:21884936"; REGION 1452..1480; /note="Disordered"; /evidence="ECO:0000256|SAM:MobiDB-lite"
P13612	Integrin alpha-4 (CD49 antigen-like family member D) (Integrin alpha-IV) (VLA-4 subunit alpha) (CD antigen CD49d)	FG-GAP~FG-GAP~Integrin_alpha2	306-342~368-403~463-908	1032	Beta_propeller~Beta_propeller~E-set	Integrin alpha N-terminal domain,Integrin domains	7-bladed beta-propeller,Immunoglobulin-like beta-sandwich	All beta proteins,All beta proteins	34-465~465-614			SIGNAL 1..33; /evidence="ECO:0000269|PubMed:3033641"
P13639	Elongation factor 2 (EF-2)	GTP_EFTU~GTP_EFTU_D2~EFG_III~EFG_IV~EFG_C	17-360~409-486~501-568~620-737~739-828	858	EFTPs~EFTPs~EF-G_C~S5~EF-G_C	P-loop containing nucleoside triphosphate hydrolases,Translation proteins,EF-G C-terminal domain-like,Ribosomal protein S5 domain 2-like,EF-G C-terminal domain-like	P-loop containing nucleoside triphosphate hydrolases,Reductase/isomerase/elongation factor common domain,Ferredoxin-like,Ribosomal protein S5 domain 2-like,Ferredoxin-like	Alpha and beta proteins (a/b),All beta proteins,Alpha and beta proteins (a+b),Alpha and beta proteins (a+b),Alpha and beta proteins (a+b)	17-199~385-497~499-576~577-741~742-856
P13688	Carcinoembryonic antigen-related cell adhesion molecule 1 (Biliary glycoprotein 1) (BGP-1) (CD antigen CD66a)	V-set~Ig_3~Ig_2~ig	38-141~146-219~239-318~331-411	526	Ig~Ig~Ig~E-set	Immunoglobulin,Immunoglobulin,Immunoglobulin,Immunoglobulin	Immunoglobulin-like beta-sandwich,Immunoglobulin-like beta-sandwich,Immunoglobulin-like beta-sandwich,Immunoglobulin-like beta-sandwich	All beta proteins,All beta proteins,All beta proteins,All beta proteins	35-141~144-234~233-319~327-414			SIGNAL 1..34		REGION 39..142; /note="Required for homophilic binding"; /evidence="ECO:0000250|UniProtKB:P16573"; REGION 450..462; /note="Interaction with calmodulin"; /evidence="ECO:0000250|UniProtKB:P16573"; REGION 452..526; /note="Interaction with FLNA"; /evidence="ECO:0000250|UniProtKB:P16573"; REGION 461..513; /note="Disordered"; /evidence="ECO:0000256|SAM:MobiDB-lite"; REGION 489..526; /note="Required for…
P13693	Translationally-controlled tumor protein (TCTP) (Fortilin) (Histamine-releasing factor) (HRF) (p23)	TCTP	1-168	172	Beta-tent	Mss4-like	Mss4-like	All beta proteins	1-172
P13727	Bone marrow proteoglycan (BMPG) (Proteoglycan 2) [Cleaved into: Eosinophil granule major basic protein (EMBP) (MBP) (Pregnancy-associated major basic protein)]	Lectin_C	114-222	222	Trefoil	C-type lectin-like	C-type lectin-like	Alpha and beta proteins (a+b)	104-222		PROPEP 17..105; /note="Acidic"; /evidence="ECO:0000269|PubMed:2501794, ECO:0000269|PubMed:3410852"; /id="PRO_0000017385"	SIGNAL 1..16; /evidence="ECO:0000269|PubMed:7539791, ECO:0000269|PubMed:7685339, ECO:0000269|PubMed:8507662"		REGION 25..75; /note="Disordered"; /evidence="ECO:0000256|SAM:MobiDB-lite"
P13796	Plastin-2 (L-plastin) (LC64P) (Lymphocyte cytosolic protein 1) (LCP-1)	EF-hand_7~CH~CH~CH~CH	11-79~120-236~264-376~394-504~515-625	627	EF_hand~Beta_propeller~Beta_propeller~Beta_propeller~Beta_propeller	EF-hand,Calponin-homology domain, CH-domain	EF Hand-like,CH domain-like	All alpha proteins,All alpha proteins	3-80~118-622					REGION 106..379; /note="Actin-binding 1"; REGION 380..624; /note="Actin-binding 2"	CH domain
P13797	Plastin-3 (T-plastin)	EF-hand_7~CH~CH~CH~CH	14-82~123-239~267-379~397-507~518-628	630	EF_hand~Beta_propeller~Beta_propeller~Beta_propeller~Beta_propeller	EF-hand,Calponin-homology domain, CH-domain	EF Hand-like,CH domain-like	All alpha proteins,All alpha proteins	8-85~121-625					REGION 109..382; /note="Actin-binding 1"; REGION 383..627; /note="Actin-binding 2"	CH domain
P13804	Electron transfer flavoprotein subunit alpha, mitochondrial (Alpha-ETF)	ETF~ETF_alpha	22-196~211-291	333	4Fe-4S~FAD_DHS	Adenine nucleotide alpha hydrolases-like,DHS-like NAD/FAD-binding domain	Adenine nucleotide alpha hydrolase-like,DHS-like NAD/FAD-binding domain	Alpha and beta proteins (a/b),Alpha and beta proteins (a/b)	20-207~208-331				TRANSIT 1..19; /note="Mitochondrion"; /evidence="ECO:0000255, ECO:0007744|PubMed:25944712"	REGION 20..204; /note="Domain I"; /evidence="ECO:0000269|PubMed:8962055"; REGION 205..333; /note="Domain II"; /evidence="ECO:0000269|PubMed:8962055"
P13805	Troponin T, slow skeletal muscle (TnTs) (Slow skeletal muscle troponin T) (sTnT)	Troponin	69-205	278		Troponin coil-coiled subunits	Parallel coiled-coils	Coiled coil proteins	147-274	82-109,118-154				REGION 1..63; /note="Disordered"; /evidence="ECO:0000256|SAM:MobiDB-lite"; REGION 105..153; /note="Disordered"; /evidence="ECO:0000256|SAM:MobiDB-lite"
P13928	Annexin A8 (Annexin VIII) (Annexin-8) (Vascular anticoagulant-beta) (VAC-beta)	Annexin~Annexin~Annexin~Annexin	25-90~97-162~181-247~257-322	327		Annexin	Annexin	All alpha proteins	10-324
P14136	Glial fibrillary acidic protein (GFAP)	Filament_head~Filament	1-67~68-376	432										REGION 1..72; /note="Head"; REGION 73..104; /note="Coil 1A"; REGION 105..115; /note="Linker 1"; REGION 116..214; /note="Coil 1B"; REGION 215..230; /note="Linker 12"; REGION 231..252; /note="Coil 2A"; REGION 253..256; /note="Linker 2"; REGION 257..377; /note="Coil 2B"; REGION 378..432; /note="Tail"
P14316	Interferon regulatory factor 2 (IRF-2)	IRF	7-112	349	SMAD-FHA	"Winged helix" DNA-binding domain	DNA/RNA-binding 3-helical bundle	All alpha proteins	5-112					REGION 117..148; /note="Disordered"; /evidence="ECO:0000256|SAM:MobiDB-lite"; REGION 228..251; /note="Disordered"; /evidence="ECO:0000256|SAM:MobiDB-lite"; REGION 297..349; /note="Disordered"; /evidence="ECO:0000256|SAM:MobiDB-lite"
P14317	Hematopoietic lineage cell-specific protein (Hematopoietic cell-specific LYN substrate 1) (LckBP1) (p75)	HS1_rep~HS1_rep~HS1_rep~SH3_1	82-117~119-154~156-191~434-479	486	SH3	SH3-domain	SH3-like barrel	All beta proteins	431-486					REGION 27..66; /note="Involved in HAX-1 binding"; REGION 243..419; /note="Disordered"; /evidence="ECO:0000256|SAM:MobiDB-lite"
P14373	Zinc finger protein RFP (EC 2.3.2.27) (RING finger protein 76) (RING-type E3 ubiquitin transferase TRIM27) (Ret finger protein) (Tripartite motif-containing protein 27)	zf-C3HC4_4~zf-B_box~PRY~SPRY	16-56~91-132~318-366~370-486	513	RING~Concanavalin~Concanavalin	RING/U-box,B-box zinc-binding domain,Concanavalin A-like lectins/glucanases	RING/U-box,B-box zinc-binding domain,Concanavalin A-like lectins/glucanases	Small proteins,Small proteins,All beta proteins	3-86~93-135~315-492
P14406	Cytochrome c oxidase subunit 7A2, mitochondrial (Cytochrome c oxidase subunit VIIa-liver/heart) (Cytochrome c oxidase subunit VIIa-L) (Cytochrome c oxidase subunit VIIaL)	COX7a	26-76	83		Mitochondrial cytochrome c oxidase subunit VIIa	Single transmembrane helix	Membrane and cell surface proteins and peptides	24-81				TRANSIT 1..23; /note="Mitochondrion"; /evidence="ECO:0000269|PubMed:1309697"
P14598	Neutrophil cytosol factor 1 (NCF-1) (47 kDa autosomal chronic granulomatous disease protein) (47 kDa neutrophil oxidase factor) (NCF-47K) (Neutrophil NADPH oxidase factor 1) (Nox organizer 2) (Nox-organizing protein 2) (SH3 and PX domain-containing protein 1A) (p47-phox)	PX~SH3_1~SH3_1~NECFESHC~p47_phox_C	30-121~162-207~232-277~282-330~358-390	390	SH3~SH3	PX domain,SH3-domain,SH3-domain	PX domain,SH3-like barrel,SH3-like barrel	Alpha and beta proteins (a+b),All beta proteins,All beta proteins	1-125~159-214~230-283					REGION 285..390; /note="Disordered"; /evidence="ECO:0000256|SAM:MobiDB-lite"
P14616	Insulin receptor-related protein (IRR) (EC 2.7.10.1) (IR-related receptor) [Cleaved into: Insulin receptor-related protein alpha chain; Insulin receptor-related protein beta chain]	Recep_L_domain~Furin-like~Recep_L_domain~PK_Tyr_Ser-Thr	47-159~173-329~346-460~979-1246	1297	LRR~GF_recep_C-rich~LRR~PKinase	L domain-like,Growth factor receptor domain,L domain-like,Fibronectin type III,Fibronectin type III,Fibronectin type III,Protein kinase-like (PK-like)	Leucine-rich repeat, LRR (right-handed beta-alpha superhelix),Knottins (small inhibitors, toxins, lectins),Leucine-rich repeat, LRR (right-handed beta-alpha superhelix),Immunoglobulin-like beta-sandwich,Immunoglobulin-like beta-sandwich,Immunoglobulin-like beta-sandwich,Protein kinase-like (PK-like)	Alpha and beta proteins (a/b),Small proteins,Alpha and beta proteins (a/b),All beta proteins,All beta proteins,All beta proteins,Alpha and beta proteins (a+b)	33-177~169-326~322-488~482-602~603-811~820-909~970-1233			SIGNAL 1..26; /evidence="ECO:0000255"		REGION 666..687; /note="Disordered"; /evidence="ECO:0000256|SAM:MobiDB-lite"; REGION 732..758; /note="Disordered"; /evidence="ECO:0000256|SAM:MobiDB-lite"; REGION 1267..1297; /note="Disordered"; /evidence="ECO:0000256|SAM:MobiDB-lite"
P14625	Endoplasmin (94 kDa glucose-regulated protein) (GRP-94) (Heat shock protein 90 kDa beta member 1) (Tumor rejection antigen 1) (gp96 homolog)	HATPase_c~HSP90	96-255~257-780	803	His_Kinase_A	ATPase domain of HSP90 chaperone/DNA topoisomerase II/histidine kinase,Ribosomal protein S5 domain 2-like	ATPase domain of HSP90 chaperone/DNA topoisomerase II/histidine kinase,Ribosomal protein S5 domain 2-like	Alpha and beta proteins (a+b),Alpha and beta proteins (a+b)	70-288~339-593			SIGNAL 1..21; /evidence="ECO:0000269|PubMed:12665801, ECO:0007744|PubMed:25944712"		REGION 288..323; /note="Disordered"; /evidence="ECO:0000256|SAM:MobiDB-lite"; REGION 750..803; /note="Disordered"; /evidence="ECO:0000256|SAM:MobiDB-lite"
P14635	G2/mitotic-specific cyclin-B1	Cyclin_N~Cyclin_C	173-298~300-418	433	Cyclin~Cyclin	Cyclin-like,Cyclin-like	Cyclin-like,Cyclin-like	All alpha proteins,All alpha proteins	176-297~303-421					REGION 19..47; /note="Disordered"; /evidence="ECO:0000256|SAM:MobiDB-lite"; REGION 93..116; /note="Disordered"; /evidence="ECO:0000256|SAM:MobiDB-lite"; REGION 169..177; /note="Interaction with CDK2"; REGION 258..261; /note="Interaction with CDK2"
P14649	Myosin light chain 6B (Myosin light chain 1 slow-twitch muscle A isoform) (MLC1sa) (Smooth muscle and nonmuscle myosin light chain alkali 6B)			208		EF-hand	EF Hand-like	All alpha proteins	61-208					REGION 1..51; /note="Disordered"; /evidence="ECO:0000256|SAM:MobiDB-lite"
P14780	Matrix metalloproteinase-9 (MMP-9) (EC 3.4.24.35) (92 kDa gelatinase) (92 kDa type IV collagenase) (Gelatinase B) (GELB) [Cleaved into: 67 kDa matrix metalloproteinase-9; 82 kDa matrix metalloproteinase-9]	PG_binding_1~Peptidase_M10~Hemopexin~Hemopexin~Hemopexin~Hemopexin	38-94~115-444~521-565~567-608~613-656~661-704	707	PGBD~beta_Roll	PGBD-like,Kringle-like,Kringle-like,Kringle-like,Hemopexin-like domain	PGBD-like,Kringle-like,Kringle-like,Kringle-like,4-bladed beta-propeller	All alpha proteins,Small proteins,Small proteins,Small proteins,All beta proteins	37-104~216-274~276-336~336-391~511-682		PROPEP 20..93; /note="Activation peptide"; /evidence="ECO:0000269|PubMed:1400481"; /id="PRO_0000028754"; PROPEP ?..707; /note="Removed in 64 kDa matrix metalloproteinase-9 and 67 kDa matrix metalloproteinase-9"; /id="PRO_0000028757"	SIGNAL 1..19; /evidence="ECO:0000269|PubMed:1371271, ECO:0000269|PubMed:1400481, ECO:0000269|PubMed:1464361, ECO:0000269|PubMed:1653055, ECO:0000269|PubMed:2551898, ECO:0000269|PubMed:7669817"		REGION 431..508; /note="Disordered"; /evidence="ECO:0000256|SAM:MobiDB-lite"
P14784	Interleukin-2 receptor subunit beta (IL-2 receptor subunit beta) (IL-2R subunit beta) (IL-2RB) (High affinity IL-2 receptor subunit beta) (Interleukin-15 receptor subunit beta) (p70-75) (p75) (CD antigen CD122)	IL2RB_N1	32-123	551	E-set	Fibronectin type III,Fibronectin type III	Immunoglobulin-like beta-sandwich,Immunoglobulin-like beta-sandwich	All beta proteins,All beta proteins	32-129~128-234			SIGNAL 1..26		REGION 389..416; /note="Disordered"; /evidence="ECO:0000256|SAM:MobiDB-lite"; REGION 432..486; /note="Disordered"; /evidence="ECO:0000256|SAM:MobiDB-lite"
P14868	Aspartate--tRNA ligase, cytoplasmic (EC 6.1.1.12) (Aspartyl-tRNA synthetase) (AspRS) (Cell proliferation-inducing gene 40 protein)	tRNA_anti-codon~tRNA-synt_2	60-145~175-496	501	OB~tRNA_synt_II	Nucleic acid-binding proteins,Class II aaRS and biotin synthetases	OB-fold,Class II aaRS and biotin synthetases	All beta proteins,Alpha and beta proteins (a+b)	46-150~151-501					REGION 251..254; /note="Aspartate"; /evidence="ECO:0000250"; REGION 411..415; /note="Binding site for the 3'-end of tRNA"; /evidence="ECO:0000255"
P14923	Junction plakoglobin (Catenin gamma) (Desmoplakin III) (Desmoplakin-3)	Arm~Arm~Arm	215-255~341-381~573-613	745	TPR~TPR~TPR	ARM repeat	alpha-alpha superhelix	All alpha proteins	150-652					REGION 132..297; /note="Interaction with DSC1 and DSG1"; REGION 574..661; /note="Interaction with DSC1"
P14927	Cytochrome b-c1 complex subunit 7 (Complex III subunit 7) (Complex III subunit VII) (QP-C) (Ubiquinol-cytochrome c reductase complex 14 kDa protein)	UCR_14kD	8-106	111		14 kDa protein of cytochrome bc1 complex (Ubiquinol-cytochrome c reductase)	14 kDa protein of cytochrome bc1 complex (Ubiquinol-cytochrome c reductase)	Membrane and cell surface proteins and peptides	4-111
P15090	Fatty acid-binding protein, adipocyte (Adipocyte lipid-binding protein) (ALBP) (Adipocyte-type fatty acid-binding protein) (A-FABP) (AFABP) (Fatty acid-binding protein 4)	Lipocalin	6-132	132	Calycin	Lipocalins	Lipocalins	All beta proteins	1-132
P15153	Ras-related C3 botulinum toxin substrate 2 (GX) (Small G protein) (p21-Rac2)	Ras	5-178	192	Ubiquitin	P-loop containing nucleoside triphosphate hydrolases	P-loop containing nucleoside triphosphate hydrolases	Alpha and beta proteins (a/b)	2-180		PROPEP 190..192; /note="Removed in mature form"; /evidence="ECO:0000250"; /id="PRO_0000042047"
P15311	Ezrin (Cytovillin) (Villin-2) (p81)	FERM_N~FERM_M~FERM_C~ERM_helical~ERM_C	9-71~88-206~210-299~337-456~510-586	586	Ubiquitin~FERM_M~PH~PH	Ubiquitin-like,Second domain of FERM,PH domain-like,Moesin tail domain	beta-Grasp (ubiquitin-like),Acyl-CoA binding protein-like,PH domain-like barrel,Non-globular all-alpha subunits of globular proteins	Alpha and beta proteins (a+b),All alpha proteins,All beta proteins,All alpha proteins	3-86~87-201~202-294~497-585					REGION 244..586; /note="Interaction with SCYL3"; /evidence="ECO:0000269|PubMed:12651155"; REGION 306..341; /note="Disordered"; /evidence="ECO:0000256|SAM:MobiDB-lite"; REGION 485..564; /note="Disordered"; /evidence="ECO:0000256|SAM:MobiDB-lite"
P15336	Cyclic AMP-dependent transcription factor ATF-2 (cAMP-dependent transcription factor ATF-2) (Activating transcription factor 2) (Cyclic AMP-responsive element-binding protein 2) (CREB-2) (cAMP-responsive element-binding protein 2) (HB16) (cAMP response element-binding protein CRE-BP1)	bZIP_1	350-413	505	bZIP	beta-beta-alpha zinc fingers	beta-beta-alpha zinc fingers	Small proteins	22-52					REGION 125..155; /note="Disordered"; /evidence="ECO:0000256|SAM:MobiDB-lite"; REGION 259..373; /note="Disordered"; /evidence="ECO:0000256|SAM:MobiDB-lite"; REGION 296..299; /note="Essential for its histone acetyltransferase activity"; REGION 354..374; /note="Basic motif"; /evidence="ECO:0000255|PROSITE-ProRule:PRU00978"; REGION 380..408; /note="Leucine-zipper"; /evidence="ECO:0000255|PROSITE-ProR…
P15374	Ubiquitin carboxyl-terminal hydrolase isozyme L3 (UCH-L3) (EC 3.4.19.12) (Ubiquitin thioesterase L3)	Peptidase_C12	6-214	230	Peptidase_CA	Cysteine proteinases	Cysteine proteinases	Alpha and beta proteins (a+b)	4-230					REGION 8..13; /note="Interaction with ubiquitin"; /evidence="ECO:0000269|PubMed:15531586"; REGION 152..159; /note="Interaction with ubiquitin. Crossover loop which restricts access of large ubiquitin adducts to the active site"; /evidence="ECO:0000269|PubMed:15531586, ECO:0000269|PubMed:19047059"; REGION 219..224; /note="Interaction with ubiquitin"; /evidence="ECO:0000269|PubMed:15531586"
P15498	Proto-oncogene vav	CAMSAP_CH~RhoGEF~PH~C1_1~SH3_1~SH2~SH3_1	18-103~198-371~403-504~516-568~615-652~671-745~788-834	845	CH~PH~C1~SH3~SH2-like~SH3	Calponin-homology domain, CH-domain,DBL homology domain (DH-domain),Cysteine-rich domain,SH3-domain,SH2 domain,SH3-domain	CH domain-like,DBL homology domain (DH-domain),Cysteine-rich domain,SH3-like barrel,SH2-like,SH3-like barrel	All alpha proteins,All alpha proteins,Small proteins,All beta proteins,Alpha and beta proteins (a+b),All beta proteins	1-124~176-396~509-570~581-665~665-768~785-842						CH domain
P15502	Elastin (Tropoelastin)			76		Cystine-knot cytokines,Heparin-binding domain from vascular endothelial growth factor	Cystine-knot cytokines,Heparin-binding domain from vascular endothelial growth factor	Small proteins,Small proteins	38-132~180-232			SIGNAL 1..26; /evidence="ECO:0000250|UniProtKB:Q99372"		REGION 615..645; /note="Disordered"; /evidence="ECO:0000256|SAM:MobiDB-lite"
P15692	Vascular endothelial growth factor A (VEGF-A) (Vascular permeability factor) (VPF)	PDGF~VEGF_C	52-130~180-232	232	Cystine-knot	Cystine-knot cytokines,Heparin-binding domain from vascular endothelial growth factor	Cystine-knot cytokines,Heparin-binding domain from vascular endothelial growth factor	Small proteins,Small proteins	36-145,179-232			SIGNAL 1..26; /evidence="ECO:0000269|PubMed:15340161, ECO:0000269|PubMed:7678805"		REGION 132..161; /note="Disordered"; /evidence="ECO:0000256|SAM:MobiDB-lite"
P15880	40S ribosomal protein S2 (40S ribosomal protein S4) (Protein LLRep3) (Small ribosomal subunit protein uS5)	Ribosomal_S5~Ribosomal_S5_C	102-166~186-259	293	S5~S5	dsRNA-binding domain-like,Ribosomal protein S5 domain 2-like	dsRBD-like,Ribosomal protein S5 domain 2-like	Alpha and beta proteins (a+b),Alpha and beta proteins (a+b)	103-169~178-250					REGION 1..56; /note="Disordered"; /evidence="ECO:0000256|SAM:MobiDB-lite"
P15927	Replication protein A 32 kDa subunit (RP-A p32) (Replication factor A protein 2) (RF-A protein 2) (Replication protein A 34 kDa subunit) (RP-A p34)	RPA_C	166-262	270	HTH	Nucleic acid-binding proteins,"Winged helix" DNA-binding domain	OB-fold,DNA/RNA-binding 3-helical bundle	All beta proteins,All alpha proteins	41-176~203-268					REGION 21..41; /note="Disordered"; /evidence="ECO:0000256|SAM:MobiDB-lite"; REGION 187..270; /note="Interaction with RAD52, TIPIN, UNG and XPA"; /evidence="ECO:0000269|PubMed:11081631"
P15941	Mucin-1 (MUC-1) (Breast carcinoma-associated antigen DF3) (Cancer antigen 15-3) (CA 15-3) (Carcinoma-associated mucin) (Episialin) (H23AG) (Krebs von den Lungen-6) (KL-6) (PEMT) (Peanut-reactive urinary mucin) (PUM) (Polymorphic epithelial mucin) (PEM) (Tumor-associated epithelial membrane antigen) (EMA) (Tumor-associated mucin) (CD antigen CD227) [Cleaved into: Mucin-1 subunit alpha (MUC1-NT) (M…	SEA	1041-1137	1255								SIGNAL 1..23; /evidence="ECO:0000269|PubMed:10373415, ECO:0000269|PubMed:11341784"		REGION 23..1033; /note="Disordered"; /evidence="ECO:0000256|SAM:MobiDB-lite"; REGION 126..965; /note="42 X 20 AA approximate tandem repeats of P-A-P-G-S-T-A-P-P-A-H-G-V-T-S-A-P-D-T-R"; REGION 1192..1228; /note="Interaction with P53"; REGION 1214..1237; /note="Disordered"; /evidence="ECO:0000256|SAM:MobiDB-lite"; REGION 1223..1230; /note="Required for interaction with GSK3B"; REGION 1233..1241; /n…
P15954	Cytochrome c oxidase subunit 7C, mitochondrial (Cytochrome c oxidase polypeptide VIIc)	COX7C	1-62	63		Mitochondrial cytochrome c oxidase subunit VIIc (aka VIIIa)	Single transmembrane helix	Membrane and cell surface proteins and peptides	18-63				TRANSIT 1..16; /note="Mitochondrion"; /evidence="ECO:0000269|PubMed:1309697, ECO:0007744|PubMed:25944712"
P16050	Polyunsaturated fatty acid lipoxygenase ALOX15 (12/15-lipoxygenase) (Arachidonate 12-lipoxygenase, leukocyte-type) (12-LOX) (EC 1.13.11.31) (Arachidonate 15-lipoxygenase) (15-LOX) (15-LOX-1) (EC 1.13.11.33) (Arachidonate omega-6 lipoxygenase) (Hepoxilin A3 synthase Alox15) (EC 1.13.11.-) (Linoleate 13S-lipoxygenase) (EC 1.13.11.12)	PLAT~Lipoxygenase	4-107~183-650	662	PLAT	Lipase/lipooxygenase domain (PLAT/LH2 domain),Lipoxigenase	Lipase/lipooxygenase domain (PLAT/LH2 domain),Lipoxigenase	All beta proteins,All alpha proteins	2-111~112-662
P16070	CD44 antigen (CDw44) (Epican) (Extracellular matrix receptor III) (ECMR-III) (GP90 lymphocyte homing/adhesion receptor) (HUTCH-I) (Heparan sulfate proteoglycan) (Hermes antigen) (Hyaluronate receptor) (Phagocytic glycoprotein 1) (PGP-1) (Phagocytic glycoprotein I) (PGP-I) (CD antigen CD44)	Xlink	32-119	742	C_Lectin	C-type lectin-like	C-type lectin-like	Alpha and beta proteins (a+b)	20-169			SIGNAL 1..20; /evidence="ECO:0000250"		REGION 160..189; /note="Disordered"; /evidence="ECO:0000256|SAM:MobiDB-lite"; REGION 224..649; /note="Stem"; REGION 261..285; /note="Disordered"; /evidence="ECO:0000256|SAM:MobiDB-lite"; REGION 372..558; /note="Disordered"; /evidence="ECO:0000256|SAM:MobiDB-lite"; REGION 590..642; /note="Disordered"; /evidence="ECO:0000256|SAM:MobiDB-lite"; REGION 673..691; /note="Required for interaction with EZ…
P16104	Histone H2AX (H2a/x) (Histone H2A.X)	CBFD_NFYB_HMF~Histone_H2A_C	24-88~92-126	143	Histone	Histone-fold	Histone-fold	All alpha proteins	15-120					REGION 1..22; /note="Disordered"; /evidence="ECO:0000256|SAM:MobiDB-lite"; REGION 121..143; /note="Disordered"; /evidence="ECO:0000256|SAM:MobiDB-lite"
P16144	Integrin beta-4 (GP150) (CD antigen CD104)	PSI_integrin~Integrin_beta~I-EGF_1~EGF_2~Integrin_B_tail~Calx-beta~fn3~fn3~fn3~fn3	28-73~125-370~457-485~543-573~626-710~979-1084~1128-1208~1221-1310~1529-1612~1642-1728	1822	PSI~vWA-like~EGF~EGF~E-set~E-set~E-set~E-set~E-set	Plexin repeat,vWA-like,EGF/Laminin,EGF/Laminin,CalX-like,Fibronectin type III,Fibronectin type III,Fibronectin type III,Fibronectin type III	Trefoil/Plexin domain-like,vWA-like,Knottins (small inhibitors, toxins, lectins),Knottins (small inhibitors, toxins, lectins),Immunoglobulin-like beta-sandwich,Immunoglobulin-like beta-sandwich,Immunoglobulin-like beta-sandwich,Immunoglobulin-like beta-sandwich,Immunoglobulin-like beta-sandwich	Small proteins,Alpha and beta proteins (a/b),Small proteins,Small proteins,All beta proteins,All beta proteins,All beta proteins,All beta proteins,All beta proteins	27-79~126-369~465-494~540-579~990-1107~1126-1217~1221-1319~1537-1619~1632-1735			SIGNAL 1..27; /evidence="ECO:0000269|PubMed:2542022"		REGION 194..199; /note="Involved in NRG1- and IGF1-binding"; /evidence="ECO:0000269|PubMed:20682778, ECO:0000269|PubMed:22351760"; REGION 456..619; /note="Cysteine-rich tandem repeats"; REGION 732..749; /note="Palmitoylated on several cysteines"; REGION 1113..1140; /note="Disordered"; /evidence="ECO:0000256|SAM:MobiDB-lite"; REGION 1400..1444; /note="Disordered"; /evidence="ECO:0000256|SAM:MobiDB…
P16220	Cyclic AMP-responsive element-binding protein 1 (CREB-1) (cAMP-responsive element-binding protein 1)	pKID~bZIP_1	99-139~267-326	327	bZIP	Leucine zipper domain	Parallel coiled-coils	Coiled coil proteins	285-337					REGION 1..26; /note="Disordered"; /evidence="ECO:0000256|SAM:MobiDB-lite"; REGION 94..113; /note="Disordered"; /evidence="ECO:0000256|SAM:MobiDB-lite"; REGION 125..148; /note="Disordered"; /evidence="ECO:0000256|SAM:MobiDB-lite"; REGION 270..295; /note="Basic motif"; /evidence="ECO:0000255|PROSITE-ProRule:PRU00978"; REGION 297..318; /note="Leucine-zipper"; /evidence="ECO:0000255|PROSITE-ProRule:P…
P16234	Platelet-derived growth factor receptor alpha (PDGF-R-alpha) (PDGFR-alpha) (EC 2.7.10.1) (Alpha platelet-derived growth factor receptor) (Alpha-type platelet-derived growth factor receptor) (CD140 antigen-like family member A) (CD140a antigen) (Platelet-derived growth factor alpha receptor) (Platelet-derived growth factor receptor 2) (PDGFR-2) (CD antigen CD140a)	I-set~I-set~PK_Tyr_Ser-Thr	216-307~319-411~593-951	1089	Ig~Ig~PKinase	Immunoglobulin,Immunoglobulin,Protein kinase-like (PK-like),Protein kinase-like (PK-like)	Immunoglobulin-like beta-sandwich,Immunoglobulin-like beta-sandwich,Protein kinase-like (PK-like),Protein kinase-like (PK-like)	All beta proteins,All beta proteins,Alpha and beta proteins (a+b),Alpha and beta proteins (a+b)	213-311~315-407~556-699~739-957			SIGNAL 1..23		REGION 1018..1089; /note="Disordered"; /evidence="ECO:0000256|SAM:MobiDB-lite"
P16284	Platelet endothelial cell adhesion molecule (PECAM-1) (EndoCAM) (GPIIA') (PECA1) (CD antigen CD31)	Ig_2~Ig_C17orf99	327-404~409-496	738	Ig~Ig	Immunoglobulin,Immunoglobulin,Immunoglobulin	Immunoglobulin-like beta-sandwich,Immunoglobulin-like beta-sandwich,Immunoglobulin-like beta-sandwich	All beta proteins,All beta proteins,All beta proteins	36-129~326-406~501-592			SIGNAL 1..27		REGION 658..715; /note="Disordered"; /evidence="ECO:0000256|SAM:MobiDB-lite"; REGION 709..729; /note="Membrane-bound segment which detaches upon phosphorylation"; /evidence="ECO:0000269|PubMed:21464369"; REGION 721..738; /note="May play a role in cytoprotective signaling"
P16333	Cytoplasmic protein NCK1 (NCK adaptor protein 1) (Nck-1) (SH2/SH3 adaptor protein NCK-alpha)	SH3_1~SH3_9~SH3_1~SH2	8-53~113-161~196-244~282-356	377	SH3~SH3~SH3~SH2-like	SH3-domain,SH3-domain,SH3-domain,SH2 domain	SH3-like barrel,SH3-like barrel,SH3-like barrel,SH2-like	All beta proteins,All beta proteins,All beta proteins,Alpha and beta proteins (a+b)	3-61~110-166~191-252~277-361
P16455	Methylated-DNA--protein-cysteine methyltransferase (EC 2.1.1.63) (6-O-methylguanine-DNA methyltransferase) (MGMT) (O-6-methylguanine-DNA-alkyltransferase)	Methyltransf_1N~DNA_binding_1	6-90~93-174	207	RNase_H~HTH	Methylated DNA-protein cysteine methyltransferase domain,Methylated DNA-protein cysteine methyltransferase, C-terminal domain	Ribonuclease H-like motif,DNA/RNA-binding 3-helical bundle	Alpha and beta proteins (a/b),All alpha proteins	6-87~91-175
P16473	Thyrotropin receptor (Thyroid-stimulating hormone receptor) (TSH-R)	7tm_1	431-678	764	GPCR_A	L domain-like,Class A G protein-coupled receptor (GPCR)-like	Leucine-rich repeat, LRR (right-handed beta-alpha superhelix),Class A G protein-coupled receptor (GPCR)-like	Alpha and beta proteins (a/b),Membrane and cell surface proteins and peptides	24-261~411-697			SIGNAL 1..20
P16581	E-selectin (CD62 antigen-like family member E) (Endothelial leukocyte adhesion molecule 1) (ELAM-1) (Leukocyte-endothelial cell adhesion molecule 2) (LECAM2) (CD antigen CD62E)	Lectin_C~EGF~Sushi~Sushi~Sushi~Sushi~Sushi~Sushi	29-140~143-173~180-237~242-299~304-362~367-425~430-488~493-547	610	Trefoil~EGF~EGF~EGF~EGF~EGF~EGF~EGF	C-type lectin-like,EGF/Laminin,Complement control module/SCR domain,Complement control module/SCR domain,Complement control module/SCR domain,Complement control module/SCR domain,Complement control module/SCR domain,Complement control module/SCR domain	C-type lectin-like,Knottins (small inhibitors, toxins, lectins),Complement control module/SCR domain,Complement control module/SCR domain,Complement control module/SCR domain,Complement control module/SCR domain,Complement control module/SCR domain,Complement control module/SCR domain	Alpha and beta proteins (a+b),Small proteins,Small proteins,Small proteins,Small proteins,Small proteins,Small proteins,Small proteins	14-142~137-179~178-240~240-301~302-365~365-427~428-491~495-549			SIGNAL 1..21
P16591	Tyrosine-protein kinase Fer (EC 2.7.10.2) (Feline encephalitis virus-related kinase FER) (Fujinami poultry sarcoma/Feline sarcoma-related protein Fer) (Proto-oncogene c-Fer) (Tyrosine kinase 3) (p94-Fer)	FCH~SH2~PK_Tyr_Ser-Thr	10-87~460-531~563-814	822	Golgi-transport~SH2-like~PKinase	BAR/IMD domain-like,SH2 domain,Protein kinase-like (PK-like)	BAR/IMD domain-like,SH2-like,Protein kinase-like (PK-like)	All alpha proteins,Alpha and beta proteins (a+b),Alpha and beta proteins (a+b)	1-282~453-557~559-813					REGION 1..300; /note="Important for interaction with membranes containing phosphoinositides"	FCH
P16989	Y-box-binding protein 3 (Cold shock domain-containing protein A) (DNA-binding protein A) (Single-strand DNA-binding protein NF-GMB)	CSD	91-160	372	OB	Nucleic acid-binding proteins	OB-fold	All beta proteins	85-169					REGION 1..82; /note="Disordered"; /evidence="ECO:0000256|SAM:MobiDB-lite"; REGION 181..372; /note="Disordered"; /evidence="ECO:0000256|SAM:MobiDB-lite"
P17020	Zinc finger protein 16 (Zinc finger protein KOX9)	zf-C2H2~zf-C2H2~zf-C2H2~zf-C2H2~zf-C2H2~zf-C2H2~zf-C2H2~zf-C2H2~zf-C2H2~zf-C2H2~zf-C2H2~zf-C2H2~zf-C2H2~zf-C2H2~zf-C2H2	265-287~293-315~321-343~349-371~377-399~405-427~433-455~461-483~489-511~517-539~545-567~573-595~601-623~629-651~657-679	682	C2H2-zf~C2H2-zf~C2H2-zf~C2H2-zf~C2H2-zf~C2H2-zf~C2H2-zf~C2H2-zf~C2H2-zf~C2H2-zf~C2H2-zf~C2H2-zf~C2H2-zf~C2H2-zf~C2H2-zf	beta-beta-alpha zinc fingers,beta-beta-alpha zinc fingers,beta-beta-alpha zinc fingers,beta-beta-alpha zinc fingers,beta-beta-alpha zinc fingers,beta-beta-alpha zinc fingers,beta-beta-alpha zinc fingers,beta-beta-alpha zinc fingers,beta-beta-alpha zinc fingers,beta-beta-alpha zinc fingers,beta-beta-alpha zinc fingers,beta-beta-alpha zinc fingers,beta-beta-alpha zinc fingers	beta-beta-alpha zinc fingers,beta-beta-alpha zinc fingers,beta-beta-alpha zinc fingers,beta-beta-alpha zinc fingers,beta-beta-alpha zinc fingers,beta-beta-alpha zinc fingers,beta-beta-alpha zinc fingers,beta-beta-alpha zinc fingers,beta-beta-alpha zinc fingers,beta-beta-alpha zinc fingers,beta-beta-alpha zinc fingers,beta-beta-alpha zinc fingers,beta-beta-alpha zinc fingers	Small proteins,Small proteins,Small proteins,Small proteins,Small proteins,Small proteins,Small proteins,Small proteins,Small proteins,Small proteins,Small proteins,Small proteins,Small proteins	152-228~204-231~232-259~288-315~344-371~400-427~456-483~512-539~568-595~624-651~652-679~655-681~657-682					REGION 1..43; /note="Disordered"; /evidence="ECO:0000256|SAM:MobiDB-lite"; REGION 62..210; /note="Necessary for transcription activation"; REGION 268..393; /note="Required for nuclear localization"; REGION 341..373; /note="Required for nuclear localization"; REGION 473..503; /note="Required for nuclear localization"
P17024	Zinc finger protein 20 (Zinc finger protein KOX13)	KRAB~zf-C2H2~zf-C2H2~zf-C2H2~zf-C2H2_4~zf-C2H2_6~zf-C2H2~zf-C2H2	6-47~227-249~255-277~283-305~339-362~395-420~423-445~506-528	532	C2H2-zf~C2H2-zf~C2H2-zf~C2H2-zf~C2H2-zf~C2H2-zf~C2H2-zf	KRAB domain (Kruppel-associated box),beta-beta-alpha zinc fingers,beta-beta-alpha zinc fingers,beta-beta-alpha zinc fingers,beta-beta-alpha zinc fingers,beta-beta-alpha zinc fingers,beta-beta-alpha zinc fingers,beta-beta-alpha zinc fingers,beta-beta-alpha zinc fingers,beta-beta-alpha zinc fingers,beta-beta-alpha zinc fingers,beta-beta-alpha zinc fingers	KRAB domain (Kruppel-associated box),beta-beta-alpha zinc fingers,beta-beta-alpha zinc fingers,beta-beta-alpha zinc fingers,beta-beta-alpha zinc fingers,beta-beta-alpha zinc fingers,beta-beta-alpha zinc fingers,beta-beta-alpha zinc fingers,beta-beta-alpha zinc fingers,beta-beta-alpha zinc fingers,beta-beta-alpha zinc fingers,beta-beta-alpha zinc fingers	All alpha proteins,Small proteins,Small proteins,Small proteins,Small proteins,Small proteins,Small proteins,Small proteins,Small proteins,Small proteins,Small proteins,Small proteins	4-61~138-164~140-165~166-193~222-249~278-305~334-361~390-417~446-473~501-528~503-530~506-531
P17081	Rho-related GTP-binding protein RhoQ (Ras-like protein TC10) (Ras-like protein family member 7A)	Ras	11-184	205	Ubiquitin	P-loop containing nucleoside triphosphate hydrolases	P-loop containing nucleoside triphosphate hydrolases	Alpha and beta proteins (a/b)	8-185		PROPEP 203..205; /note="Removed in mature form"; /evidence="ECO:0000250"; /id="PRO_0000281222"
P17252	Protein kinase C alpha type (PKC-A) (PKC-alpha) (EC 2.7.11.13)	C1_1~C1_1~C2~Pkinase~Pkinase_C	37-89~102-154~171-277~339-597~623-658	672	C1~C1~LYR-like~PKinase	Cysteine-rich domain,Cysteine-rich domain,C2 domain (Calcium/lipid-binding domain, CaLB),Protein kinase-like (PK-like)	Cysteine-rich domain,Cysteine-rich domain,C2 domain-like,Protein kinase-like (PK-like)	Small proteins,Small proteins,All beta proteins,Alpha and beta proteins (a+b)	30-92~100-154~157-289~330-568
P17301	Integrin alpha-2 (CD49 antigen-like family member B) (Collagen receptor) (Platelet membrane glycoprotein Ia) (GPIa) (VLA-2 subunit alpha) (CD antigen CD49b)	VWA~FG-GAP~FG-GAP~Integrin_alpha2	174-355~491-530~554-589~649-1067	1181	vWA-like~Beta_propeller~Beta_propeller~E-set	vWA-like	vWA-like	Alpha and beta proteins (a/b)	172-364			SIGNAL 1..29; /evidence="ECO:0000269|PubMed:2545729"		REGION 1155..1161; /note="Interaction with HPS5"
P17302	Gap junction alpha-1 protein (Connexin-43) (Cx43) (Gap junction 43 kDa heart protein)	Connexin~Connexin43	3-233~283-361	382	Transporter	Connexin43	Connexin43	Membrane and cell surface proteins and peptides	252-382					REGION 244..382; /note="Interaction with NOV"; /evidence="ECO:0000250|UniProtKB:P08050"; REGION 264..382; /note="Interaction with UBQLN4"; /evidence="ECO:0000250|UniProtKB:P23242"; REGION 317..382; /note="Disordered"; /evidence="ECO:0000256|SAM:MobiDB-lite"
P17600	Synapsin-1 (Brain protein 4.1) (Synapsin I)	Synapsin_N~Synapsin~Synapsin_C	1-32~110-212~214-416	705	ATP-grasp~ATP-grasp	PreATP-grasp domain,Glutathione synthetase ATP-binding domain-like	PreATP-grasp domain,ATP-grasp	Alpha and beta proteins (a/b),Alpha and beta proteins (a+b)	112-213~214-419					REGION 1..73; /note="Disordered"; /evidence="ECO:0000256|SAM:MobiDB-lite"; REGION 1..28; /note="A"; REGION 29..112; /note="B; linker"; REGION 113..420; /note="C; actin-binding and synaptic-vesicle binding"; REGION 418..689; /note="Disordered"; /evidence="ECO:0000256|SAM:MobiDB-lite"; REGION 421..655; /note="D; Pro-rich linker"; REGION 656..705; /note="E"	Synapsin
P17655	Calpain-2 catalytic subunit (EC 3.4.22.53) (Calcium-activated neutral proteinase 2) (CANP 2) (Calpain M-type) (Calpain large polypeptide L2) (Calpain-2 large subunit) (Millimolar-calpain) (M-calpain)	Peptidase_C2~Calpain_III~EF-hand_8	46-342~361-502~544-603	700	Glutaminase_I~GBD~EF_hand	Cysteine proteinases,Calpain large subunit, middle domain (domain III),EF-hand	Cysteine proteinases,Calpain large subunit, middle domain (domain III),EF Hand-like	Alpha and beta proteins (a+b),All beta proteins,All alpha proteins	31-344~356-514~534-694		PROPEP 2..19; /note="Anchors to the small subunit"; /evidence="ECO:0000255"; /id="PRO_0000026487"			REGION 345..514; /note="Domain III"; REGION 515..529; /note="Linker"; REGION 530..700; /note="Domain IV"
P17900	Ganglioside GM2 activator (Cerebroside sulfate activator protein) (GM2-AP) (Sphingolipid activator protein 3) (SAP-3) [Cleaved into: Ganglioside GM2 activator isoform short]	E1_DerP2_DerF2	33-190	193	LIG	Ganglioside M2 (gm2) activator	Ganglioside M2 (gm2) activator	All beta proteins	31-193		PROPEP 24..31; /evidence="ECO:0000269|PubMed:2209618"; /id="PRO_0000031639"	SIGNAL 1..23; /evidence="ECO:0000255"
P17931	Galectin-3 (Gal-3) (35 kDa lectin) (Carbohydrate-binding protein 35) (CBP 35) (Galactose-specific lectin 3) (Galactoside-binding protein) (GALBP) (IgE-binding protein) (L-31) (Laminin-binding protein) (Lectin L-29) (Mac-2 antigen)	Gal-bind_lectin	117-247	250	Concanavalin	Concanavalin A-like lectins/glucanases	Concanavalin A-like lectins/glucanases	All beta proteins	113-247					REGION 1..60; /note="Disordered"; /evidence="ECO:0000256|SAM:MobiDB-lite"; REGION 36..109; /note="8 X 9 AA tandem repeats of Y-P-G-X(3)-P-G-A"
P17936	Insulin-like growth factor-binding protein 3 (IBP-3) (IGF-binding protein 3) (IGFBP-3)	IGFBP~Thyroglobulin_1	40-94~213-285	291	GF_recep_C-rich	Growth factor receptor domain,Thyroglobulin type-1 domain	Knottins (small inhibitors, toxins, lectins),Thyroglobulin type-1 domain	Small proteins,Small proteins	73-117~208-290			SIGNAL 1..27; /evidence="ECO:0000269|PubMed:15340161, ECO:0000269|PubMed:1697583, ECO:0000269|PubMed:1726837"		REGION 28..134; /note="IGF-binding"; /evidence="ECO:0000255"; REGION 130..162; /note="Disordered"; /evidence="ECO:0000256|SAM:MobiDB-lite"; REGION 189..211; /note="Disordered"; /evidence="ECO:0000256|SAM:MobiDB-lite"
P17948	Vascular endothelial growth factor receptor 1 (VEGFR-1) (EC 2.7.10.1) (Fms-like tyrosine kinase 1) (FLT-1) (Tyrosine-protein kinase FRT) (Tyrosine-protein kinase receptor FLT) (FLT) (Vascular permeability factor receptor)	ig~Ig_3~Ig_3~I-set~VEGFR-2_TMD~PK_Tyr_Ser-Thr	235-326~334-408~560-640~661-748~753-787~827-1154	1338	E-set~Ig~Ig~Ig~PKinase	Immunoglobulin,Immunoglobulin,Immunoglobulin,Immunoglobulin,Immunoglobulin,Protein kinase-like (PK-like),Protein kinase-like (PK-like)	Immunoglobulin-like beta-sandwich,Immunoglobulin-like beta-sandwich,Immunoglobulin-like beta-sandwich,Immunoglobulin-like beta-sandwich,Immunoglobulin-like beta-sandwich,Protein kinase-like (PK-like),Protein kinase-like (PK-like)	All beta proteins,All beta proteins,All beta proteins,All beta proteins,All beta proteins,Alpha and beta proteins (a+b),Alpha and beta proteins (a+b)	132-226~229-330~340-427~561-657~663-748~806-950~963-1160			SIGNAL 1..26; /evidence="ECO:0000269|PubMed:8248162"		REGION 940..982; /note="Disordered"; /evidence="ECO:0000256|SAM:MobiDB-lite"
P17980	26S proteasome regulatory subunit 6A (26S proteasome AAA-ATPase subunit RPT5) (Proteasome 26S subunit ATPase 3) (Proteasome subunit P50) (Tat-binding protein 1) (TBP-1)	Prot_ATP_ID_OB~AAA~AAA_lid_3	90-165~223-356~378-422	439	OB~AAA_lid~AAA_lid	P-loop containing nucleoside triphosphate hydrolases,P-loop containing nucleoside triphosphate hydrolases	P-loop containing nucleoside triphosphate hydrolases,P-loop containing nucleoside triphosphate hydrolases	Alpha and beta proteins (a/b),Alpha and beta proteins (a/b)	87-170~221-345
P17987	T-complex protein 1 subunit alpha (TCP-1-alpha) (CCT-alpha)	Cpn60_TCP1	28-535	556		GroEL equatorial domain-like,GroEL apical domain-like,GroEL equatorial domain-like	GroEL equatorial domain-like,The "swivelling" beta/beta/alpha domain,GroEL equatorial domain-like	All alpha proteins,Alpha and beta proteins (a/b),All alpha proteins	16-146~213-370~383-532
P18031	Tyrosine-protein phosphatase non-receptor type 1 (EC 3.1.3.48) (Protein-tyrosine phosphatase 1B) (PTP-1B)	Y_phosphatase	40-276	435	Phosphatase	(Phosphotyrosine protein) phosphatases II	(Phosphotyrosine protein) phosphatases II	Alpha and beta proteins (a/b)	13-278					REGION 338..359; /note="Disordered"; /evidence="ECO:0000256|SAM:MobiDB-lite"; REGION 378..398; /note="Disordered"; /evidence="ECO:0000256|SAM:MobiDB-lite"
P18054	Polyunsaturated fatty acid lipoxygenase ALOX12 (EC 1.13.11.-) (Arachidonate (12S)-lipoxygenase) (12S-LOX) (12S-lipoxygenase) (EC 1.13.11.31) (Arachidonate (15S)-lipoxygenase) (EC 1.13.11.33) (Linoleate (13S)-lipoxygenase) (Lipoxin synthase 12-LO) (EC 3.3.2.-) (Platelet-type lipoxygenase 12)	PLAT~Lipoxygenase	4-108~174-649	663	PLAT	Lipase/lipooxygenase domain (PLAT/LH2 domain),Lipoxigenase	Lipase/lipooxygenase domain (PLAT/LH2 domain),Lipoxigenase	All beta proteins,All alpha proteins	2-111~113-663
P18077	60S ribosomal protein L35a (Cell growth-inhibiting gene 33 protein) (Large ribosomal subunit protein eL33)	Ribosomal_L35Ae	5-104	110	EFTPs	Translation proteins	Reductase/isomerase/elongation factor common domain	All beta proteins	5-104
P18084	Integrin beta-5	PSI_integrin~Integrin_beta~I-EGF_1~Integrin_B_tail~Integrin_b_cyt	26-76~133-382~465-493~635-718~743-782	799	PSI~vWA-like~EGF	Plexin repeat,vWA-like,EGF/Laminin,EGF/Laminin,Integrin beta tail domain	Trefoil/Plexin domain-like,vWA-like,Knottins (small inhibitors, toxins, lectins),Knottins (small inhibitors, toxins, lectins),Integrin beta tail domain	Small proteins,Alpha and beta proteins (a/b),Small proteins,Small proteins,Alpha and beta proteins (a+b)	24-82~136-377~549-586~588-632~633-717			SIGNAL 1..23; /evidence="ECO:0000255"		REGION 465..630; /note="Cysteine-rich tandem repeats"
P18206	Vinculin (Metavinculin) (MV)	Vinculin	476-921	1134	VBS-like	alpha-catenin/vinculin-like,alpha-catenin/vinculin-like,alpha-catenin/vinculin-like,alpha-catenin/vinculin-like,alpha-catenin/vinculin-like,alpha-catenin/vinculin-like,alpha-catenin/vinculin-like,alpha-catenin/vinculin-like	Four-helical up-and-down bundle,Four-helical up-and-down bundle,Four-helical up-and-down bundle,Four-helical up-and-down bundle,Four-helical up-and-down bundle,Four-helical up-and-down bundle,Four-helical up-and-down bundle,Four-helical up-and-down bundle	All alpha proteins,All alpha proteins,All alpha proteins,All alpha proteins,All alpha proteins,All alpha proteins,All alpha proteins,All alpha proteins	1-129~129-258~253-371~372-488~481-591~647-718~719-855~951-1129					REGION 1..835; /note="N-terminal globular head"; /evidence="ECO:0000269|PubMed:20484056"; REGION 168..208; /note="Talin-interaction"; /evidence="ECO:0000250|UniProtKB:P12003"; REGION 259..589; /note="3 X 112 AA tandem repeats"; /evidence="ECO:0000255"; REGION 741..764; /note="Interaction with ACTN4"; /evidence="ECO:0000269|PubMed:15988023, ECO:0007744|PDB:1YDI"; REGION 836..878; /note="Linker (Pr…
P18564	Integrin beta-6	PSI_integrin~Integrin_beta~I-EGF_1~EGF_2~EGF_2~Integrin_B_tail~Integrin_b_cyt	22-71~128-375~456-485~544-574~583-614~624-706~731-774	788	PSI~vWA-like~EGF~EGF~EGF	Plexin repeat,vWA-like,EGF/Laminin,EGF/Laminin,Integrin beta tail domain	Trefoil/Plexin domain-like,vWA-like,Knottins (small inhibitors, toxins, lectins),Knottins (small inhibitors, toxins, lectins),Integrin beta tail domain	Small proteins,Alpha and beta proteins (a/b),Small proteins,Small proteins,Alpha and beta proteins (a+b)	21-78~131-372~538-575~579-621~622-705			SIGNAL 1..21; /evidence="ECO:0000255"		REGION 456..619; /note="Cysteine-rich tandem repeats"; REGION 731..758; /note="Interaction with HAX1"; /evidence="ECO:0000269|PubMed:17545607"
P18583	Protein SON (Bax antagonist selected in saccharomyces 1) (BASS1) (Negative regulatory element-binding protein) (NRE-binding protein) (Protein DBP-5) (SON3)	G-patch	2305-2349	2426	G-PATCH									REGION 24..56; /note="Disordered"; /evidence="ECO:0000256|SAM:MobiDB-lite"; REGION 77..155; /note="Disordered"; /evidence="ECO:0000256|SAM:MobiDB-lite"; REGION 305..328; /note="Disordered"; /evidence="ECO:0000256|SAM:MobiDB-lite"; REGION 406..442; /note="Disordered"; /evidence="ECO:0000256|SAM:MobiDB-lite"; REGION 726..895; /note="17 X 10 AA tandem repeats of L-A-[ST]-[NSG]-[TS]-MDSQM"; REGION 91…
P18615	Negative elongation factor E (NELF-E) (RNA-binding protein RD)	RRM_1	267-326	380	RRM	RNA-binding domain, RBD	Ferredoxin-like	Alpha and beta proteins (a+b)	251-338					REGION 30..67; /note="Disordered"; /evidence="ECO:0000256|SAM:MobiDB-lite"; REGION 79..258; /note="Disordered"; /evidence="ECO:0000256|SAM:MobiDB-lite"; REGION 184..243; /note="30 X 2 AA approximate tandem repeats of R-[DSNE]"
P18621	60S ribosomal protein L17 (60S ribosomal protein L23) (Large ribosomal subunit protein uL22) (PD-1)	Ribosomal_L22	17-151	184		Ribosomal protein L22	Ribosomal protein L22	Alpha and beta proteins (a+b)	2-153					REGION 160..184; /note="Disordered"; /evidence="ECO:0000256|SAM:MobiDB-lite"
P18669	Phosphoglycerate mutase 1 (EC 5.4.2.11) (EC 5.4.2.4) (BPG-dependent PGAM 1) (Phosphoglycerate mutase isozyme B) (PGAM-B)	His_Phos_1	135-227	254	His_phosphatase	Phosphoglycerate mutase-like	Phosphoglycerate mutase-like	Alpha and beta proteins (a/b)	3-234
P18754	Regulator of chromosome condensation (Cell cycle regulatory protein) (Chromosome condensation protein 1)	RCC1~RCC1~RCC1_2~RCC1~RCC1_2~RCC1~RCC1~RCC1~RCC1	34-82~85-134~121-151~137-187~174-203~190-255~258-309~312-360~363-414	421	Beta_propeller~Beta_propeller~Beta_propeller~Beta_propeller~Beta_propeller~Beta_propeller~Beta_propeller~Beta_propeller~Beta_propeller	RCC1/BLIP-II	7-bladed beta-propeller	All beta proteins	21-421					REGION 1..36; /note="Disordered"; /evidence="ECO:0000256|SAM:MobiDB-lite"
P18847	Cyclic AMP-dependent transcription factor ATF-3 (cAMP-dependent transcription factor ATF-3) (Activating transcription factor 3)	bZIP_1	84-145	181	bZIP	Leucine zipper domain	Parallel coiled-coils	Coiled coil proteins	89-146					REGION 88..110; /note="Basic motif"; /evidence="ECO:0000255|PROSITE-ProRule:PRU00978"; REGION 114..142; /note="Leucine-zipper"; /evidence="ECO:0000255|PROSITE-ProRule:PRU00978"
P19021	Peptidyl-glycine alpha-amidating monooxygenase (PAM) [Includes: Peptidylglycine alpha-hydroxylating monooxygenase (PHM) (EC 1.14.17.3); Peptidyl-alpha-hydroxyglycine alpha-amidating lyase (EC 4.3.2.5) (Peptidylamidoglycolate lyase) (PAL)]	Cu2_monooxygen~Cu2_monoox_C~NHL~NHL~NHL	59-175~195-342~630-659~683-711~779-806	973	PHM_PNGase_F~PHM_PNGase_F~Beta_propeller~Beta_propeller~Beta_propeller	PHM/PNGase F,PHM/PNGase F	Nucleoplasmin-like/VP (viral coat and capsid proteins),Nucleoplasmin-like/VP (viral coat and capsid proteins)	All beta proteins,All beta proteins	52-195~194-329		PROPEP 21..30; /evidence="ECO:0000305"; /id="PRO_0000006361"	SIGNAL 1..20; /evidence="ECO:0000305"		REGION 1..494; /note="Peptidylglycine alpha-hydroxylating monooxygenase"; /evidence="ECO:0000250"; REGION 495..817; /note="Peptidyl-alpha-hydroxyglycine alpha-amidating lyase"; /evidence="ECO:0000250"; REGION 925..942; /note="Interaction with RASSF9"; /evidence="ECO:0000250|UniProtKB:P14925"; REGION 937..973; /note="Disordered"; /evidence="ECO:0000256|SAM:MobiDB-lite"
P19022	Cadherin-2 (CDw325) (Neural cadherin) (N-cadherin) (CD antigen CD325)	Cadherin_pro~Cadherin~Cadherin~Cadherin~Cadherin~Cadherin~CADH_Y-type_LIR	31-121~164-258~272-373~387-489~502-596~608-701~843-902	906	E-set~E-set~E-set~E-set~E-set~E-set	Cadherin-like,Cadherin-like,Cadherin-like,Cadherin-like,Cadherin-like	Immunoglobulin-like beta-sandwich,Immunoglobulin-like beta-sandwich,Immunoglobulin-like beta-sandwich,Immunoglobulin-like beta-sandwich,Immunoglobulin-like beta-sandwich	All beta proteins,All beta proteins,All beta proteins,All beta proteins,All beta proteins	28-122~161-259~261-374~376-490~491-627		PROPEP 26..159; /id="PRO_0000003731"	SIGNAL 1..25; /evidence="ECO:0000255"		REGION 863..884; /note="Disordered"; /evidence="ECO:0000256|SAM:MobiDB-lite"
P19105	Myosin regulatory light chain 12A (Epididymis secretory protein Li 24) (HEL-S-24) (MLC-2B) (Myosin RLC) (Myosin regulatory light chain 2, nonsarcomeric) (Myosin regulatory light chain MRLC3)	EF-hand_6~EF-hand_8	32-61~113-165	171	EF_hand~EF_hand	EF-hand	EF Hand-like	All alpha proteins	26-167
P19237	Troponin I, slow skeletal muscle (Troponin I, slow-twitch isoform)	Troponin	15-146	187		Troponin coil-coiled subunits	Parallel coiled-coils	Coiled coil proteins	9-161					REGION 2..48; /note="Involved in binding TNC"; REGION 97..118; /note="Involved in binding TNC and actin"
P19320	Vascular cell adhesion protein 1 (V-CAM 1) (VCAM-1) (INCAM-100) (CD antigen CD106)	I-set~C2-set~ig~I-set~C2-set~Ig_3~I-set	25-112~133-221~229-306~314-400~421-509~515-583~605-685	739	Ig~Ig~E-set~Ig~Ig~Ig~Ig	Immunoglobulin,Immunoglobulin,Immunoglobulin,Immunoglobulin,Immunoglobulin,Immunoglobulin	Immunoglobulin-like beta-sandwich,Immunoglobulin-like beta-sandwich,Immunoglobulin-like beta-sandwich,Immunoglobulin-like beta-sandwich,Immunoglobulin-like beta-sandwich,Immunoglobulin-like beta-sandwich	All beta proteins,All beta proteins,All beta proteins,All beta proteins,All beta proteins,All beta proteins	23-113~115-223~225-311~310-401~518-599~602-686			SIGNAL 1..24; /evidence="ECO:0000269|PubMed:15340161"
P19367	Hexokinase-1 (EC 2.7.1.1) (Brain form hexokinase) (Hexokinase type I) (HK I) (Hexokinase-A)	Hexokinase_1~Hexokinase_2~Hexokinase_1~Hexokinase_2	21-219~225-459~469-667~673-907	917	Actin_ATPase~Actin_ATPase~Actin_ATPase~Actin_ATPase	Actin-like ATPase domain,Actin-like ATPase domain,Actin-like ATPase domain,Actin-like ATPase domain	Ribonuclease H-like motif,Ribonuclease H-like motif,Ribonuclease H-like motif,Ribonuclease H-like motif	Alpha and beta proteins (a/b),Alpha and beta proteins (a/b),Alpha and beta proteins (a/b),Alpha and beta proteins (a/b)	17-222~223-460~467-670~671-916					REGION 1..10; /note="Mitochondrial-binding peptide (MBP)"; /evidence="ECO:0000305|PubMed:1985912"; REGION 73..207; /note="Hexokinase small subdomain 1"; /evidence="ECO:0000255|PROSITE-ProRule:PRU01084"; REGION 208..447; /note="Hexokinase large subdomain 1"; /evidence="ECO:0000255|PROSITE-ProRule:PRU01084"; REGION 521..655; /note="Hexokinase small subdomain 2"; /evidence="ECO:0000255|PROSITE-ProRu…
P19388	DNA-directed RNA polymerases I, II, and III subunit RPABC1 (RNA polymerases I, II, and III subunit ABC1) (DNA-directed RNA polymerase II 23 kDa polypeptide) (DNA-directed RNA polymerase II subunit E) (RPB5 homolog) (XAP4)	RNA_pol_Rpb5_N~RNA_pol_Rpb5_C	4-94~137-209	210	PDDEXK	Eukaryotic RPB5 N-terminal domain,RPB5-like RNA polymerase subunit	Restriction endonuclease-like,RPB5-like RNA polymerase subunit	Alpha and beta proteins (a/b),Alpha and beta proteins (a+b)	3-138~139-210
P19429	Troponin I, cardiac muscle (Cardiac troponin I)	Troponin-I_N~Troponin	1-31~46-177	210		Troponin coil-coiled subunits	Parallel coiled-coils	Coiled coil proteins	40-191					REGION 1..43; /note="Disordered"; /evidence="ECO:0000256|SAM:MobiDB-lite"; REGION 32..79; /note="Involved in binding TNC"; REGION 129..149; /note="Involved in binding TNC and actin"
P19438	Tumor necrosis factor receptor superfamily member 1A (Tumor necrosis factor receptor 1) (TNF-R1) (Tumor necrosis factor receptor type I) (TNF-RI) (TNFR-I) (p55) (p60) (CD antigen CD120a) [Cleaved into: Tumor necrosis factor receptor superfamily member 1A, membrane form; Tumor necrosis factor-binding protein 1 (TBPI)]	TNFR_c6~TNFR_c6~TNFR_c6~Death	44-81~84-125~127-166~356-441	455	TNF_receptor~TNF_receptor~TNF_receptor~Death	TNF receptor-like,TNF receptor-like,TNF receptor-like,DEATH domain	TNF receptor-like,TNF receptor-like,TNF receptor-like,DEATH domain	Small proteins,Small proteins,Small proteins,All alpha proteins	58-102~101-140~145-187~356-442			SIGNAL 1..29; /evidence="ECO:0000269|PubMed:2158862"		REGION 254..273; /note="Disordered"; /evidence="ECO:0000256|SAM:MobiDB-lite"; REGION 338..348; /note="N-SMase activation domain (NSD)"
P19474	E3 ubiquitin-protein ligase TRIM21 (EC 2.3.2.27) (52 kDa Ro protein) (52 kDa ribonucleoprotein autoantigen Ro/SS-A) (RING finger protein 81) (RING-type E3 ubiquitin transferase TRIM21) (Ro(SS-A)) (Sjoegren syndrome type A antigen) (SS-A) (Tripartite motif-containing protein 21)	zf-C3HC4~zf-B_box~PRY~SPRY	16-54~87-128~289-337~341-461	475	RING~Concanavalin~Concanavalin	RING/U-box,B-box zinc-binding domain,Concanavalin A-like lectins/glucanases	RING/U-box,B-box zinc-binding domain,Concanavalin A-like lectins/glucanases	Small proteins,Small proteins,All beta proteins	11-80~90-128~285-464
P19838	Nuclear factor NF-kappa-B p105 subunit (DNA-binding factor KBF1) (EBP-1) (Nuclear factor of kappa light polypeptide gene enhancer in B-cells 1) [Cleaved into: Nuclear factor NF-kappa-B p50 subunit]	RHD_DNA_bind~RHD_dimer~Ank_2~Ank~Death	44-242~251-353~586-681~718-750~816-892	968	P53-like~E-set~Ank~Ank~Death	p53-like transcription factors,E set domains,Ankyrin repeat	Common fold of diphtheria toxin/transcription factors/cytochrome f,Immunoglobulin-like beta-sandwich,beta-hairpin-alpha-hairpin repeat	All beta proteins,All beta proteins,Alpha and beta proteins (a+b)	20-257~247-358~583-752					REGION 372..394; /note="GRR"; REGION 425..453; /note="Disordered"; /evidence="ECO:0000256|SAM:MobiDB-lite"; REGION 435..968; /note="Interaction with CFLAR"; /evidence="ECO:0000269|PubMed:13679070"; REGION 650..684; /note="Essential for interaction with HIF1AN"; /evidence="ECO:0000269|PubMed:17003112"
P20073	Annexin A7 (Annexin VII) (Annexin-7) (Synexin)	Annexin~Annexin~Annexin~Annexin	189-254~261-326~344-410~420-485	488		Annexin	Annexin	All alpha proteins	172-487					REGION 1..143; /note="Repeat-rich region"; REGION 1..49; /note="Disordered"; /evidence="ECO:0000256|SAM:MobiDB-lite"; REGION 5..20; /note="3 X 5 AA tandem repeats of G-Y-P-P-X"; REGION 71..143; /note="Disordered"; /evidence="ECO:0000256|SAM:MobiDB-lite"
P20226	TATA-box-binding protein (TATA sequence-binding protein) (TATA-binding factor) (TATA-box factor) (Transcription initiation factor TFIID TBP subunit)	TBP~TBP	162-244~252-335	339	PDDEXK~PDDEXK	TATA-box binding protein-like,TATA-box binding protein-like	TBP-like,TBP-like	Alpha and beta proteins (a+b),Alpha and beta proteins (a+b)	156-247~251-337					REGION 1..21; /note="Disordered"; /evidence="ECO:0000256|SAM:MobiDB-lite"; REGION 36..71; /note="Disordered"; /evidence="ECO:0000256|SAM:MobiDB-lite"; REGION 127..159; /note="Disordered"; /evidence="ECO:0000256|SAM:MobiDB-lite"
P20248	Cyclin-A2 (Cyclin-A) (Cyclin A)	Cyclin_N2~Cyclin_N~Cyclin_C	46-161~181-307~309-427	432	Cyclin~Cyclin	Cyclin-like,Cyclin-like	Cyclin-like,Cyclin-like	All alpha proteins,All alpha proteins	182-307~306-432					REGION 26..45; /note="Disordered"; /evidence="ECO:0000256|SAM:MobiDB-lite"; REGION 55..75; /note="Disordered"; /evidence="ECO:0000256|SAM:MobiDB-lite"
P20333	Tumor necrosis factor receptor superfamily member 1B (Tumor necrosis factor receptor 2) (TNF-R2) (Tumor necrosis factor receptor type II) (TNF-RII) (TNFR-II) (p75) (p80 TNF-alpha receptor) (CD antigen CD120b) (Etanercept) [Cleaved into: Tumor necrosis factor receptor superfamily member 1b, membrane form; Tumor necrosis factor-binding protein 2 (TBP-2) (TBPII)]	TNFR_c6~TNFR_c6~TNFR_c6	40-75~78-118~120-161	461	TNF_receptor~TNF_receptor~TNF_receptor	TNF receptor-like,TNF receptor-like,TNF receptor-like	TNF receptor-like,TNF receptor-like,TNF receptor-like	Small proteins,Small proteins,Small proteins	53-101~95-135~140-186			SIGNAL 1..22; /evidence="ECO:0000269|PubMed:2173696"		REGION 208..254; /note="Disordered"; /evidence="ECO:0000256|SAM:MobiDB-lite"; REGION 321..377; /note="Disordered"; /evidence="ECO:0000256|SAM:MobiDB-lite"; REGION 394..461; /note="Disordered"; /evidence="ECO:0000256|SAM:MobiDB-lite"
P20339	Ras-related protein Rab-5A (EC 3.6.5.2)	Ras	22-183	215	Ubiquitin	P-loop containing nucleoside triphosphate hydrolases	P-loop containing nucleoside triphosphate hydrolases	Alpha and beta proteins (a/b)	18-184					REGION 181..215; /note="Disordered"; /evidence="ECO:0000256|SAM:MobiDB-lite"
P20671	Histone H2A type 1-D (Histone H2A.3) (Histone H2A/g)	Histone_H2A_C	92-126	130		Histone-fold	Histone-fold	All alpha proteins	14-119					REGION 1..22; /note="Disordered"; /evidence="ECO:0000256|SAM:MobiDB-lite"
P20674	Cytochrome c oxidase subunit 5A, mitochondrial (Cytochrome c oxidase polypeptide Va)	COX5A	45-147	150		Cytochrome c oxidase subunit E	alpha-alpha superhelix	All alpha proteins	46-150				TRANSIT 1..41; /note="Mitochondrion"; /evidence="ECO:0000269|PubMed:8313870, ECO:0007744|PubMed:25944712"
P20700	Lamin-B1	Filament~LTD	31-387~435-545	586	LppaM	Lamin A/C globular tail domain	Immunoglobulin-like beta-sandwich	All beta proteins	437-557		PROPEP 584..586; /note="Removed in mature form"; /evidence="ECO:0000305"; /id="PRO_0000393945"			REGION 1..31; /note="Disordered"; /evidence="ECO:0000256|SAM:MobiDB-lite"; REGION 2..34; /note="Head"; REGION 35..69; /note="Coil 1A"; REGION 70..81; /note="Linker 1"; REGION 82..215; /note="Coil 1B"; REGION 216..243; /note="Linker 2"; REGION 244..386; /note="Coil 2"; REGION 387..586; /note="Tail"; REGION 388..432; /note="Disordered"; /evidence="ECO:0000256|SAM:MobiDB-lite"
P20783	Neurotrophin-3 (NT-3) (HDNF) (Nerve growth factor 2) (NGF-2) (Neurotrophic factor)	NTF3_N~NGF	20-133~144-255	257	Cystine-knot	Cystine-knot cytokines	Cystine-knot cytokines	Small proteins	140-253		PROPEP 19..138; /id="PRO_0000019659"	SIGNAL 1..18; /evidence="ECO:0000255"		REGION 61..81; /note="Disordered"; /evidence="ECO:0000256|SAM:MobiDB-lite"
P20810	Calpastatin (Calpain inhibitor) (Sperm BS-17 component)	Calpain_inhib~Calpain_inhib~Calpain_inhib~Calpain_inhib	6-221~231-354~368-496~511-636	708										REGION 1..187; /note="Disordered"; /evidence="ECO:0000256|SAM:MobiDB-lite"; REGION 212..404; /note="Disordered"; /evidence="ECO:0000256|SAM:MobiDB-lite"; REGION 416..527; /note="Disordered"; /evidence="ECO:0000256|SAM:MobiDB-lite"; REGION 543..708; /note="Disordered"; /evidence="ECO:0000256|SAM:MobiDB-lite"
P20823	Hepatocyte nuclear factor 1-alpha (HNF-1-alpha) (HNF-1A) (Liver-specific transcription factor LF-B1) (LFB1) (Transcription factor 1) (TCF-1)	HNF-1_N~HNF-1B_C~HNF-1A_C	8-168~282-540~542-630	631	HTH	Dimerization cofactor of HNF-1 alpha,lambda repressor-like DNA-binding domains,Homeodomain-like	Dimerisation interlock,lambda repressor-like DNA-binding domains,DNA/RNA-binding 3-helical bundle	All alpha proteins,All alpha proteins,All alpha proteins	1-31~87-180~203-280					REGION 1..31; /note="Dimerization"; REGION 40..81; /note="Disordered"; /evidence="ECO:0000256|SAM:MobiDB-lite"; REGION 130..132; /note="Interaction with DNA"; REGION 143..149; /note="Interaction with DNA"; REGION 155..158; /note="Interaction with DNA"; REGION 183..205; /note="Disordered"; /evidence="ECO:0000256|SAM:MobiDB-lite"; REGION 203..206; /note="Interaction with DNA"; REGION 263..265; /not…
P20929	Nebulin	Nebulin~Nebulin~Nebulin~Nebulin~Nebulin~Nebulin~Nebulin~Nebulin~Nebulin~Nebulin~Nebulin~Nebulin~Nebulin~Nebulin~Nebulin~Nebulin~Nebulin~Nebulin~Nebulin~Nebulin~Nebulin~Nebulin~Nebulin~Nebulin~Nebulin~Nebulin~Nebulin~Nebulin~Nebulin~Nebulin~Nebulin~Nebulin~Nebulin~Nebulin~Nebulin~Nebulin~Nebulin~Nebulin~Nebulin~Nebulin~Nebulin~Nebulin~Nebulin~Nebulin~Nebulin~Nebulin~Nebulin~Nebulin~Nebulin~Nebulin…	155-180~188-215~258-284~368-395~507-534~542-569~578-605~616-643~789-816~825-852~863-890~929-957~1069-1096~1107-1134~1242-1269~1277-1301~1313-1340~1351-1378~1521-1550~1595-1622~1765-1793~1839-1866~1974-2001~2009-2037~2083-2110~2253-2281~2327-2354~2393-2420~2461-2488~2496-2523~2570-2597~2636-2663~2739-2766~2813-2840~2982-3009~3056-3083~3190-3217~3225-3252~3261-3288~3365-3392~3433-3460~3468-3495~354…	6669	SH3	SH3-domain	SH3-like barrel	All beta proteins	6614-6669					REGION 34..73; /note="Disordered"; /evidence="ECO:0000256|SAM:MobiDB-lite"; REGION 6457..6612; /note="Interaction with SVIL"; /evidence="ECO:0000269|PubMed:18639526"; REGION 6529..6566; /note="Disordered"; /evidence="ECO:0000256|SAM:MobiDB-lite"; REGION 6583..6607; /note="Disordered"; /evidence="ECO:0000256|SAM:MobiDB-lite"
P20936	Ras GTPase-activating protein 1 (GAP) (GTPase-activating protein) (RasGAP) (Ras p21 protein activator) (p120GAP)	SH2~SH3_1~SH2~PH~C2~RasGAP	181-256~285-333~351-426~475-577~594-692~769-942	1047	SH2-like~SH3~SH2-like~PH~LYR-like~GAP	SH2 domain,SH3-domain,SH2 domain,PH domain-like,C2 domain (Calcium/lipid-binding domain, CaLB),GTPase activation domain, GAP	SH2-like,SH3-like barrel,SH2-like,PH domain-like barrel,C2 domain-like,GTPase activation domain, GAP	Alpha and beta proteins (a+b),All beta proteins,Alpha and beta proteins (a+b),All beta proteins,All beta proteins,All alpha proteins	162-273~282-339~343-437~474-577~589-705~726-1025
P20962	Parathymosin	Prothymosin	Feb-99	102										REGION 1..102; /note="Disordered"; /evidence="ECO:0000256|SAM:MobiDB-lite"	Prothymosin
P20963	T-cell surface glycoprotein CD3 zeta chain (T-cell receptor T3 zeta chain) (CD antigen CD247)	TCR_zetazeta~ITAM~ITAM~ITAM	28-58~69-88~108-128~139-158	164								SIGNAL 1..21		REGION 83..111; /note="Disordered"; /evidence="ECO:0000256|SAM:MobiDB-lite"; REGION 128..154; /note="Disordered"; /evidence="ECO:0000256|SAM:MobiDB-lite"
P21145	Myelin and lymphocyte protein (T-lymphocyte maturation-associated protein)	MARVEL	18-145	153	Marvel-like
P21281	V-type proton ATPase subunit B, brain isoform (V-ATPase subunit B 2) (Endomembrane proton pump 58 kDa subunit) (HO57) (Vacuolar proton pump subunit B 2)	ATP-synt_ab_N~ATP-synt_ab	50-116~173-399	511	HAS-barrel~HAS-barrel	N-terminal domain of alpha and beta (or A/B) subunits of rotary ATPases,P-loop containing nucleoside triphosphate hydrolases,C-terminal domain of alpha and beta (or A/B) subunits of rotary ATPases	Domain of alpha and beta subunits of F1 ATP synthase-like,P-loop containing nucleoside triphosphate hydrolases,Left-handed superhelix	All beta proteins,Alpha and beta proteins (a/b),All alpha proteins	44-117~119-401~402-504
P21291	Cysteine and glycine-rich protein 1 (Cysteine-rich protein 1) (CRP) (CRP1) (Epididymis luminal protein 141) (HEL-141)	LIM~LIM	10-66~119-175	193	Zn_Beta_Ribbon~Zn_Beta_Ribbon	Glucocorticoid receptor-like (DNA-binding domain),Glucocorticoid receptor-like (DNA-binding domain),Glucocorticoid receptor-like (DNA-binding domain),Glucocorticoid receptor-like (DNA-binding domain)	Glucocorticoid receptor-like (DNA-binding domain),Glucocorticoid receptor-like (DNA-binding domain),Glucocorticoid receptor-like (DNA-binding domain),Glucocorticoid receptor-like (DNA-binding domain)	Small proteins,Small proteins,Small proteins,Small proteins	3-35~35-66~118-143~145-176
P21333	Filamin-A (FLN-A) (Actin-binding protein 280) (ABP-280) (Alpha-filamin) (Endothelial actin-binding protein) (Filamin-1) (Non-muscle filamin)	CH~CH~Filamin~Filamin~Filamin~Filamin~Filamin~Filamin~Filamin~Filamin~Filamin~Filamin~Filamin~Filamin~Filamin~Filamin~Filamin~Filamin~Filamin~Filamin~Filamin~Filamin~Filamin	43-150~166-270~278-371~378-471~477-567~573-660~669-760~766-863~869-962~968-1058~1064-1151~1157-1246~1252-1346~1352-1439~1445-1536~1542-1633~1639-1737~1862-1949~2044-2131~2235-2322~2329-2417~2426-2513~2554-2643	2647	Beta_propeller~Beta_propeller~E-set~E-set~E-set~E-set~E-set~E-set~E-set~E-set~E-set~E-set~E-set~E-set~E-set~E-set~E-set~E-set~E-set~E-set~E-set~E-set~E-set	Calponin-homology domain, CH-domain,Calponin-homology domain, CH-domain,E set domains,E set domains,E set domains,E set domains,E set domains,E set domains,E set domains,E set domains,E set domains,E set domains,E set domains,E set domains,E set domains,E set domains,E set domains,E set domains,E set domains,E set domains,E set domains,E set domains,E set domains,E set domains,E set domains,E set…	CH domain-like,CH domain-like,Immunoglobulin-like beta-sandwich,Immunoglobulin-like beta-sandwich,Immunoglobulin-like beta-sandwich,Immunoglobulin-like beta-sandwich,Immunoglobulin-like beta-sandwich,Immunoglobulin-like beta-sandwich,Immunoglobulin-like beta-sandwich,Immunoglobulin-like beta-sandwich,Immunoglobulin-like beta-sandwich,Immunoglobulin-like beta-sandwich,Immunoglobulin-like beta-sand…	All alpha proteins,All alpha proteins,All beta proteins,All beta proteins,All beta proteins,All beta proteins,All beta proteins,All beta proteins,All beta proteins,All beta proteins,All beta proteins,All beta proteins,All beta proteins,All beta proteins,All beta proteins,All beta proteins,All beta proteins,All beta proteins,All beta proteins,All beta proteins,All beta proteins,All beta proteins,A…	40-152~164-270~279-382~378-479~477-576~573-667~669-769~765-868~869-972~968-1066~1064-1161~1157-1251~1252-1354~1352-1446~1445-1546~1542-1638~1645-1747~1778-1865~1862-1958~1955-2045~2044-2140~2136-2233~2235-2333~2329-2424~2424-2519~2554-2647					REGION 1..39; /note="Disordered"; /evidence="ECO:0000256|SAM:MobiDB-lite"; REGION 2..274; /note="Actin-binding"; REGION 271..294; /note="Disordered"; /evidence="ECO:0000256|SAM:MobiDB-lite"; REGION 1361..1382; /note="Disordered"; /evidence="ECO:0000256|SAM:MobiDB-lite"; REGION 1490..1607; /note="Interaction with furin"; /evidence="ECO:0000250"; REGION 1741..1778; /note="Hinge 1"; REGION 2517..264…	CH domain
P21359	Neurofibromin (Neurofibromatosis-related protein NF-1) [Cleaved into: Neurofibromin truncated]	CRAL_TRIO_2	1602-1736	2839	CRAL_TRIO	GTPase activation domain, GAP	GTPase activation domain, GAP	All alpha proteins	1205-1531					REGION 1580..1837; /note="Lipid binding"; REGION 2787..2839; /note="Disordered"; /evidence="ECO:0000256|SAM:MobiDB-lite"
P21439	Phosphatidylcholine translocator ABCB4 (EC 7.6.2.1) (ATP-binding cassette sub-family B member 4) (Multidrug resistance protein 3) (P-glycoprotein 3)	ABC_membrane~ABC_tran~ABC_membrane~ABC_tran	57-345~412-561~711-985~1052-1210	1286	ABC_membrane~ABC-2~ABC_membrane~ABC-2	ABC transporter transmembrane region,P-loop containing nucleoside triphosphate hydrolases,ABC transporter transmembrane region,P-loop containing nucleoside triphosphate hydrolases	ABC transporter transmembrane region,P-loop containing nucleoside triphosphate hydrolases,ABC transporter transmembrane region,P-loop containing nucleoside triphosphate hydrolases	Membrane and cell surface proteins and peptides,Alpha and beta proteins (a/b),Membrane and cell surface proteins and peptides,Alpha and beta proteins (a/b)	42-376~394-625~688-1016~1026-1271					REGION 625..647; /note="Interaction with HAX1"; /evidence="ECO:0000250"
P21453	Sphingosine 1-phosphate receptor 1 (S1P receptor 1) (S1P1) (Endothelial differentiation G-protein coupled receptor 1) (Sphingosine 1-phosphate receptor Edg-1) (S1P receptor Edg-1) (CD antigen CD363)	7tm_1	62-311	382	GPCR_A	Class A G protein-coupled receptor (GPCR)-like	Class A G protein-coupled receptor (GPCR)-like	Membrane and cell surface proteins and peptides	42-329					REGION 350..382; /note="Disordered"; /evidence="ECO:0000256|SAM:MobiDB-lite"
P21554	Cannabinoid receptor 1 (CB-R) (CB1) (CANN6)	7tm_1	133-397	472	GPCR_A	Class A G protein-coupled receptor (GPCR)-like	Class A G protein-coupled receptor (GPCR)-like	Membrane and cell surface proteins and peptides	116-414					REGION 2..23; /note="Required for mitochondrial localization"; /evidence="ECO:0000250|UniProtKB:P47746"
P21695	Glycerol-3-phosphate dehydrogenase [NAD(+)], cytoplasmic (GPD-C) (GPDH-C) (EC 1.1.1.8)	NAD_Gly3P_dh_N~NAD_Gly3P_dh_C	5-174~193-340	349	NADP_Rossmann~6PGD_C	NAD(P)-binding Rossmann-fold domains,6-phosphogluconate dehydrogenase C-terminal domain-like	NAD(P)-binding Rossmann-fold domains,6-phosphogluconate dehydrogenase C-terminal domain-like	Alpha and beta proteins (a/b),All alpha proteins	2-193~193-340
P21741	Midkine (MK) (Amphiregulin-associated protein) (ARAP) (Midgestation and kidney protein) (Neurite outgrowth-promoting factor 2) (Neurite outgrowth-promoting protein)	PTN_MK_N~PTN_MK_C	24-80~81-142	143		Midkine,Midkine	Midkine,Midkine	Small proteins,Small proteins	23-81~84-126			SIGNAL 1..20; /evidence="ECO:0000269|PubMed:15340161, ECO:0000269|PubMed:1883381, ECO:0000269|PubMed:8241100"
P21781	Fibroblast growth factor 7 (FGF-7) (Heparin-binding growth factor 7) (HBGF-7) (Keratinocyte growth factor)	FGF	65-189	194	Trefoil	Cytokine	beta-Trefoil	All beta proteins	55-194			SIGNAL 1..31; /evidence="ECO:0000269|PubMed:2475908, ECO:0000269|PubMed:2915979"
P21796	Voltage-dependent anion-selective channel protein 1 (VDAC-1) (hVDAC1) (Outer mitochondrial membrane protein porin 1) (Plasmalemmal porin) (Porin 31HL) (Porin 31HM)	Porin_3	3-276	283	MBB	Porins	Transmembrane beta-barrels	Membrane and cell surface proteins and peptides	2-283
P21860	Receptor tyrosine-protein kinase erbB-3 (EC 2.7.10.1) (Proto-oncogene-like protein c-ErbB-3) (Tyrosine kinase-type cell surface receptor HER3)	Recep_L_domain~Furin-like~Recep_L_domain~GF_recep_IV~PK_Tyr_Ser-Thr	55-167~169-332~353-474~499-630~709-965	1342	LRR~GF_recep_C-rich~LRR~GF_recep_C-rich~PKinase	L domain-like,Growth factor receptor domain,L domain-like,Growth factor receptor domain,Protein kinase-like (PK-like)	Leucine-rich repeat, LRR (right-handed beta-alpha superhelix),Knottins (small inhibitors, toxins, lectins),Leucine-rich repeat, LRR (right-handed beta-alpha superhelix),Knottins (small inhibitors, toxins, lectins),Protein kinase-like (PK-like)	Alpha and beta proteins (a/b),Small proteins,Alpha and beta proteins (a/b),Small proteins,Alpha and beta proteins (a+b)	27-184~178-332~330-498~499-616~705-970			SIGNAL 1..19; /evidence="ECO:0000255"		REGION 980..999; /note="Disordered"; /evidence="ECO:0000256|SAM:MobiDB-lite"; REGION 1033..1152; /note="Disordered"; /evidence="ECO:0000256|SAM:MobiDB-lite"
P22105	Tenascin-X (TN-X) (Hexabrachion-like protein)	EGF_2~EGF_Tenascin~EGF_Tenascin~EGF_Tenascin~EGF_Tenascin~EGF_Tenascin~EGF_Tenascin~EGF_Tenascin~EGF_Tenascin~EGF_Tenascin~EGF_Tenascin~EGF_2~fn3~fn3~fn3~fn3~fn3~fn3~fn3~fn3~fn3~fn3~fn3~fn3~fn3~fn3~fn3~fn3~fn3~fn3~fn3~fn3~fn3~fn3~fn3~fn3~fn3~fn3~fn3~fn3~fn3~fn3~fn3~Fibrinogen_C	187-213~248-276~279-307~310-338~341-369~372-400~434-462~496-524~527-555~558-586~589-617~621-647~750-832~841-919~1062-1141~1159-1240~1262-1342~1373-1453~1475-1555~1578-1656~1674-1753~1777-1857~1881-1960~1988-2068~2096-2176~2196-2275~2304-2384~2412-2492~2523-2603~2629-2709~2737-2817~2845-2925~2953-3033~3061-3141~3167-3247~3263-3341~3355-3436~3449-3530~3557-3637~3656-3741~3757-3836~3846-3926~3934-40…	4244	EGF~EGF~EGF~EGF~EGF~EGF~EGF~EGF~EGF~EGF~EGF~EGF~E-set~E-set~E-set~E-set~E-set~E-set~E-set~E-set~E-set~E-set~E-set~E-set~E-set~E-set~E-set~E-set~E-set~E-set~E-set~E-set~E-set~E-set~E-set~E-set~E-set~E-set~E-set~E-set~E-set~E-set~E-set~Fibrinogen_C	Fibronectin type III,Fibronectin type III,Fibronectin type III,Fibronectin type III,Fibronectin type III,Fibronectin type III,Fibronectin type III,Fibronectin type III,Fibronectin type III,Fibronectin type III,Fibronectin type III,Fibronectin type III,Fibronectin type III,Fibronectin type III,Fibronectin type III,Fibronectin type III,Fibronectin type III,Fibronectin type III,Fibronectin type III,…	Immunoglobulin-like beta-sandwich,Immunoglobulin-like beta-sandwich,Immunoglobulin-like beta-sandwich,Immunoglobulin-like beta-sandwich,Immunoglobulin-like beta-sandwich,Immunoglobulin-like beta-sandwich,Immunoglobulin-like beta-sandwich,Immunoglobulin-like beta-sandwich,Immunoglobulin-like beta-sandwich,Immunoglobulin-like beta-sandwich,Immunoglobulin-like beta-sandwich,Immunoglobulin-like beta-…	All beta proteins,All beta proteins,All beta proteins,All beta proteins,All beta proteins,All beta proteins,All beta proteins,All beta proteins,All beta proteins,All beta proteins,All beta proteins,All beta proteins,All beta proteins,All beta proteins,All beta proteins,All beta proteins,All beta proteins,All beta proteins,All beta proteins,All beta proteins,All beta proteins,All beta proteins,All…	750-853~839-921~1062-1148~1161-1246~1261-1339~1371-1457~1473-1560~1580-1663~1673-1759~1779-1862~1878-1966~1988-2074~2095-2179~2193-2280~2302-2386~2414-2498~2522-2607~2627-2714~2736-2817~2843-2930~2952-3036~3061-3147~3166-3248~3259-3351~3353-3441~3448-3535~3556-3642~3657-3771~3755-3842~3845-3946~3932-4019~4026-4238			SIGNAL 1..23; /evidence="ECO:0000255"		REGION 27..57; /note="Disordered"; /evidence="ECO:0000256|SAM:MobiDB-lite"; REGION 169..189; /note="Disordered"; /evidence="ECO:0000256|SAM:MobiDB-lite"; REGION 926..956; /note="Disordered"; /evidence="ECO:0000256|SAM:MobiDB-lite"; REGION 1340..1372; /note="Disordered"; /evidence="ECO:0000256|SAM:MobiDB-lite"; REGION 1752..1777; /note="Disordered"; /evidence="ECO:0000256|SAM:MobiDB-lite"; REGION …
P22234	Bifunctional phosphoribosylaminoimidazole carboxylase/phosphoribosylaminoimidazole succinocarboxamide synthetase (PAICS) [Includes: Phosphoribosylaminoimidazole carboxylase (EC 4.1.1.21) (AIR carboxylase) (AIRC); Phosphoribosylaminoimidazole succinocarboxamide synthetase (EC 6.3.2.6) (SAICAR synthetase)]	SAICAR_synt~AIRC	12-248~267-409	425	DHQS	SAICAR synthase-like,N5-CAIR mutase (phosphoribosylaminoimidazole carboxylase, PurE)	SAICAR synthase-like,Flavodoxin-like	Alpha and beta proteins (a+b),Alpha and beta proteins (a/b)	10-254~265-404					REGION 2..260; /note="SAICAR synthetase domain"; /evidence="ECO:0000305|PubMed:17224163, ECO:0007744|PDB:2H31"; REGION 261..266; /note="Linker"; /evidence="ECO:0000305|PubMed:17224163, ECO:0007744|PDB:2H31"; REGION 267..425; /note="AIR carboxylase domain"; /evidence="ECO:0000269|PubMed:17224163, ECO:0007744|PDB:2H31"
P22301	Interleukin-10 (IL-10) (Cytokine synthesis inhibitory factor) (CSIF)	IL10	5-174	178	4H_Cytokine	4-helical cytokines	4-helical cytokines	All alpha proteins	37-175			SIGNAL 1..18; /evidence="ECO:0000269|PubMed:15340161"
P22314	Ubiquitin-like modifier-activating enzyme 1 (EC 6.2.1.45) (Protein A1S9) (Ubiquitin-activating enzyme E1)	ThiF~UBA_E1_SCCH~E1_UFD	55-446~638-884~955-1053	1058	NADP_Rossmann	Activating enzymes of the ubiquitin-like proteins	Activating enzymes of the ubiquitin-like proteins	Alpha and beta proteins (a/b)	444-924					REGION 1..47; /note="Disordered"; /evidence="ECO:0000256|SAM:MobiDB-lite"; REGION 63..611; /note="2 approximate repeats"
P22681	E3 ubiquitin-protein ligase CBL (EC 2.3.2.27) (Casitas B-lineage lymphoma proto-oncogene) (Proto-oncogene c-Cbl) (RING finger protein 55) (RING-type E3 ubiquitin transferase CBL) (Signal transduction protein CBL)	Cbl_N~Cbl_N2~Cbl_N3~Prok-RING_4~UBA	51-175~179-262~264-349~381-434~856-892	906	SH2-like~EF_hand~SH2-like~RING~UBA	N-terminal domain of cbl (N-cbl),EF-hand,SH2 domain,RING/U-box	N-cbl like,EF Hand-like,SH2-like,RING/U-box	All alpha proteins,All alpha proteins,Alpha and beta proteins (a+b),Small proteins	48-177~178-263~264-350~356-438					REGION 1..357; /note="Sufficient for interaction with EPHB1"; /evidence="ECO:0000269|PubMed:18034775"; REGION 1..21; /note="Disordered"; /evidence="ECO:0000256|SAM:MobiDB-lite"; REGION 47..175; /note="4H"; REGION 176..248; /note="EF-hand-like"; REGION 249..351; /note="SH2-like"; REGION 352..380; /note="Linker"; REGION 358..906; /note="Required for ubiquitination of SPRED2"; /evidence="ECO:0000269…
P22695	Cytochrome b-c1 complex subunit 2, mitochondrial (Complex III subunit 2) (Core protein II) (Ubiquinol-cytochrome-c reductase complex core protein 2)	Peptidase_M16~Peptidase_M16_C	48-194~199-378	453	Peptidase_ME~Peptidase_ME	LuxS/MPP-like metallohydrolase,LuxS/MPP-like metallohydrolase	LuxS/MPP-like metallohydrolase,LuxS/MPP-like metallohydrolase	Alpha and beta proteins (a+b),Alpha and beta proteins (a+b)	34-241~260-450				TRANSIT 1..14; /note="Mitochondrion"
P23229	Integrin alpha-6 (CD49 antigen-like family member F) (VLA-6) (CD antigen CD49f) [Cleaved into: Integrin alpha-6 heavy chain; Integrin alpha-6 light chain; Processed integrin alpha-6 (Alpha6p)]	FG-GAP~FG-GAP~Integrin_alpha2	355-393~423-449~503-978	1130	Beta_propeller~Beta_propeller~E-set	Integrin alpha N-terminal domain,Integrin alpha N-terminal domain	7-bladed beta-propeller,7-bladed beta-propeller	All beta proteins,All beta proteins	24-235~263-504			SIGNAL 1..23; /evidence="ECO:0000269|PubMed:1953640, ECO:0000269|PubMed:2542022, ECO:0000269|PubMed:2649503"		REGION 1077..1083; /note="Interaction with HPS5"
P23246	Splicing factor, proline- and glutamine-rich (100 kDa DNA-pairing protein) (hPOMp100) (DNA-binding p52/p100 complex, 100 kDa subunit) (Polypyrimidine tract-binding protein-associated-splicing factor) (PSF) (PTB-associated-splicing factor)	RRM_1~RRM_1~NOPS	299-363~373-440~444-495	707	RRM~RRM	RNA-binding domain, RBD,RNA-binding domain, RBD	Ferredoxin-like,Ferredoxin-like	Alpha and beta proteins (a+b),Alpha and beta proteins (a+b)	299-371~371-447					REGION 1..273; /note="Disordered"; /evidence="ECO:0000256|SAM:MobiDB-lite"; REGION 9..27; /note="3 X 3 AA repeats of R-G-G"; REGION 579..707; /note="Disordered"; /evidence="ECO:0000256|SAM:MobiDB-lite"
P23258	Tubulin gamma-1 chain (Gamma-1-tubulin) (Gamma-tubulin complex component 1) (GCP-1)	Tubulin~Tubulin_C	4-215~264-393	451	Tubulin~Tubulin_C	Tubulin nucleotide-binding domain-like,Tubulin C-terminal domain-like	Tubulin nucleotide-binding domain-like,Bacillus chorismate mutase-like	Alpha and beta proteins (a/b),Alpha and beta proteins (a+b)	2-246~247-446
P23443	Ribosomal protein S6 kinase beta-1 (S6K-beta-1) (S6K1) (EC 2.7.11.1) (70 kDa ribosomal protein S6 kinase 1) (P70S6K1) (p70-S6K 1) (Ribosomal protein S6 kinase I) (Serine/threonine-protein kinase 14A) (p70 ribosomal S6 kinase alpha) (p70 S6 kinase alpha) (p70 S6K-alpha) (p70 S6KA)	Pkinase~Pkinase_C	91-352~373-413	525	PKinase	Protein kinase-like (PK-like)	Protein kinase-like (PK-like)	Alpha and beta proteins (a+b)	93-337					REGION 1..54; /note="Disordered"; /evidence="ECO:0000256|SAM:MobiDB-lite"; REGION 380..399; /note="Disordered"; /evidence="ECO:0000256|SAM:MobiDB-lite"; REGION 424..525; /note="Autoinhibitory domain"
P23471	Receptor-type tyrosine-protein phosphatase zeta (R-PTP-zeta) (EC 3.1.3.48) (Protein-tyrosine phosphatase receptor type Z polypeptide 1) (Protein-tyrosine phosphatase receptor type Z polypeptide 2) (R-PTP-zeta-2)	Carb_anhydrase~fn3~Y_phosphatase~Y_phosphatase	44-300~313-401~1750-1991~2048-2281	2315	E-set~Phosphatase~Phosphatase	Carbonic anhydrase,Fibronectin type III,(Phosphotyrosine protein) phosphatases II,(Phosphotyrosine protein) phosphatases II	Carbonic anhydrase,Immunoglobulin-like beta-sandwich,(Phosphotyrosine protein) phosphatases II,(Phosphotyrosine protein) phosphatases II	All beta proteins,All beta proteins,Alpha and beta proteins (a/b),Alpha and beta proteins (a/b)	35-276~309-408~1721-1995~2021-2286			SIGNAL 1..24; /evidence="ECO:0000250"		REGION 442..462; /note="Disordered"; /evidence="ECO:0000256|SAM:MobiDB-lite"; REGION 477..507; /note="Disordered"; /evidence="ECO:0000256|SAM:MobiDB-lite"; REGION 628..650; /note="Disordered"; /evidence="ECO:0000256|SAM:MobiDB-lite"; REGION 1123..1160; /note="Disordered"; /evidence="ECO:0000256|SAM:MobiDB-lite"; REGION 1397..1523; /note="Disordered"; /evidence="ECO:0000256|SAM:MobiDB-lite"; REGIO…
P23528	Cofilin-1 (18 kDa phosphoprotein) (p18) (Cofilin, non-muscle isoform)	Cofilin_ADF	12-152	166	ADF	Actin depolymerizing proteins	Gelsolin-like	Alpha and beta proteins (a+b)	1-149						Cofilin_ADF
P23560	Brain-derived neurotrophic factor (BDNF) (Abrineurin) [Cleaved into: BDNF precursor form (ProBDNF)]	NGF	133-246	247	Cystine-knot	Cystine-knot cytokines	Cystine-knot cytokines	Small proteins	129-244		PROPEP 19..128; /evidence="ECO:0000305|PubMed:8527932"; /id="PRO_0000019633"	SIGNAL 1..18; /evidence="ECO:0000255"
P23677	Inositol-trisphosphate 3-kinase A (EC 2.7.1.127) (Inositol 1,4,5-trisphosphate 3-kinase A) (IP3 3-kinase A) (IP3K A) (InsP 3-kinase A)	IPK	245-456	461	PKinase	SAICAR synthase-like	SAICAR synthase-like	Alpha and beta proteins (a+b)	188-461					REGION 1..133; /note="Required for cytoskeleton location"; /evidence="ECO:0000269|PubMed:12747803"; REGION 1..29; /note="Disordered"; /evidence="ECO:0000256|SAM:MobiDB-lite"; REGION 49..160; /note="Disordered"; /evidence="ECO:0000256|SAM:MobiDB-lite"; REGION 287..295; /note="Calmodulin-binding"; /evidence="ECO:0000250"
P23975	Sodium-dependent noradrenaline transporter (Norepinephrine transporter) (NET) (Solute carrier family 6 member 2)	SNF	56-580	617	P-loop_NTPase	SNF-like	SNF-like	Membrane and cell surface proteins and peptides	56-580					REGION 1..23; /note="Disordered"; /evidence="ECO:0000256|SAM:MobiDB-lite"
P24043	Laminin subunit alpha-2 (Laminin M chain) (Laminin-12 subunit alpha) (Laminin-2 subunit alpha) (Laminin-4 subunit alpha) (Merosin heavy chain)	Laminin_N~Laminin_EGF~Laminin_EGF~Laminin_EGF~Laminin_EGF~Laminin_B~Laminin_EGF~Laminin_EGF~Laminin_EGF~Laminin_EGF~Laminin_EGF~Laminin_EGF~Laminin_EGF~Laminin_EGF~Laminin_B~Laminin_EGF~Laminin_EGF~Laminin_EGF~Laminin_I~Laminin_II~Laminin_G_1~Laminin_G_1~Laminin_G_1~Laminin_G_1~Laminin_G_1	39-285~287-341~344-411~414-468~469-515~583-722~757-804~807-862~865-915~918-964~967-1011~1014-1057~1060-1108~1106-1163~1234-1378~1420-1466~1469-1524~1527-1578~1593-1853~2037-2173~2174-2314~2368-2507~2554-2695~2793-2921~2968-3097	3122	GBD~EGF~EGF~EGF~EGF~GBD~EGF~EGF~EGF~EGF~EGF~EGF~EGF~EGF~GBD~EGF~EGF~EGF~Concanavalin~Concanavalin~Concanavalin~Concanavalin~Concanavalin	EGF/Laminin,EGF/Laminin,EGF/Laminin,EGF/Laminin,EGF/Laminin,EGF/Laminin,Concanavalin A-like lectins/glucanases,Concanavalin A-like lectins/glucanases,Concanavalin A-like lectins/glucanases,Concanavalin A-like lectins/glucanases	Knottins (small inhibitors, toxins, lectins),Knottins (small inhibitors, toxins, lectins),Knottins (small inhibitors, toxins, lectins),Knottins (small inhibitors, toxins, lectins),Knottins (small inhibitors, toxins, lectins),Knottins (small inhibitors, toxins, lectins),Concanavalin A-like lectins/glucanases,Concanavalin A-like lectins/glucanases,Concanavalin A-like lectins/glucanases,Concanavalin…	Small proteins,Small proteins,Small proteins,Small proteins,Small proteins,Small proteins,All beta proteins,All beta proteins,All beta proteins,All beta proteins	466-517~865-922~918-965~1057-1108~1419-1470~1527-1570~2144-2317~2341-2506~2772-2918~2945-3104			SIGNAL 1..22; /evidence="ECO:0000255"		REGION 1574..2144; /note="Domain II and I"; REGION 3043..3063; /note="Disordered"; /evidence="ECO:0000256|SAM:MobiDB-lite"
P24385	G1/S-specific cyclin-D1 (B-cell lymphoma 1 protein) (BCL-1) (BCL-1 oncogene) (PRAD1 oncogene)	Cyclin_N~Cyclin_C	26-153~155-282	295	Cyclin~Cyclin	Cyclin-like~Cyclin-like	Cyclin-like~Cyclin-like	All alpha proteins~All alpha proteins	13-153~154-255					REGION 262..295; /note="Disordered"; /evidence="ECO:0000256|SAM:MobiDB-lite"
P24666	Low molecular weight phosphotyrosine protein phosphatase (LMW-PTP) (LMW-PTPase) (EC 3.1.3.48) (Adipocyte acid phosphatase) (Low molecular weight cytosolic acid phosphatase) (EC 3.1.3.2) (Red cell acid phosphatase 1)	LMWPc	9-154	158	Phosphatase	Phosphotyrosine protein phosphatases I	Phosphotyrosine protein phosphatases I-like	Alpha and beta proteins (a/b)	5-157
P24844	Myosin regulatory light polypeptide 9 (20 kDa myosin light chain) (LC20) (MLC-2C) (Myosin RLC) (Myosin regulatory light chain 2, smooth muscle isoform) (Myosin regulatory light chain 9) (Myosin regulatory light chain MRLC1)	EF-hand_6~EF-hand_8	33-62~114-166	172	EF_hand~EF_hand	EF-hand	EF Hand-like	All alpha proteins	26-168					REGION 1..20; /note="Disordered"; /evidence="ECO:0000256|SAM:MobiDB-lite"
P24855	Deoxyribonuclease-1 (EC 3.1.21.1) (Deoxyribonuclease I) (DNase I) (Dornase alfa)	Exo_endo_phos	26-274	282	DNase_I-like	DNase I-like	DNase I-like	Alpha and beta proteins (a+b)	23-282			SIGNAL 1..22; /evidence="ECO:0000269|PubMed:2277032, ECO:0000269|PubMed:3263467"
P24928	DNA-directed RNA polymerase II subunit RPB1 (RNA polymerase II subunit B1) (EC 2.7.7.6) (DNA-directed RNA polymerase II subunit A) (DNA-directed RNA polymerase III largest subunit) (RNA-directed RNA polymerase II subunit RPB1) (EC 2.7.7.48)	RNA_pol_Rpb1_1~RNA_pol_Rpb1_2~RNA_pol_Rpb1_3~RNA_pol_Rpb1_4~RNA_pol_Rpb1_5~RNA_pol_Rpb1_R~RNA_pol_Rpb1_R~RNA_pol_Rpb1_R~RNA_pol_Rpb1_R~RNA_pol_Rpb1_R~RNA_pol_Rpb1_R~RNA_pol_Rpb1_R~RNA_pol_Rpb1_R~RNA_pol_Rpb1_R~RNA_pol_Rpb1_R~RNA_pol_Rpb1_R~RNA_pol_Rpb1_R~RNA_pol_Rpb1_R~RNA_pol_Rpb1_R~RNA_pol_Rpb1_R~RNA_pol_Rpb1_R~RNA_pol_Rpb1_R~RNA_pol_Rpb1_R~RNA_pol_Rpb1_R~RNA_pol_Rpb1_R~RNA_pol_Rpb1_R~RNA_pol_R…	15-354~356-521~524-692~716-823~830-1427~1616-1629~1630-1643~1637-1650~1644-1657~1651-1664~1658-1671~1665-1678~1672-1685~1679-1692~1686-1699~1693-1706~1700-1713~1707-1720~1714-1727~1721-1734~1728-1741~1735-1748~1742-1755~1749-1762~1763-1776~1770-1783~1777-1790~1784-1797~1791-1804~1798-1811~1833-1846~1847-1860~1855-1867~1861-1874~1868-1881~1896-1909~1904-1916~1910-1923~1917-1930	1970		beta and beta-prime subunits of DNA dependent RNA-polymerase	beta and beta-prime subunits of DNA dependent RNA-polymerase	Multi-domain proteins (alpha and beta)	8-1480					REGION 833..845; /note="Bridging helix"; REGION 1546..1970; /note="Disordered"; /evidence="ECO:0000256|SAM:MobiDB-lite"; REGION 1593..1960; /note="C-terminal domain (CTD); 52 X 7 AA approximate tandem repeats of Y-[ST]-P-[STQ]-[ST]-P-[SRTEVKGN]"
P24941	Cyclin-dependent kinase 2 (EC 2.7.11.22) (Cell division protein kinase 2) (p33 protein kinase)	Pkinase	4-286	298	PKinase	Protein kinase-like (PK-like)	Protein kinase-like (PK-like)	Alpha and beta proteins (a+b)	3-286
P25100	Alpha-1D adrenergic receptor (Alpha-1A adrenergic receptor) (Alpha-1D adrenoreceptor) (Alpha-1D adrenoceptor) (Alpha-adrenergic receptor 1a)	7tm_1	113-402	572	GPCR_A	Class A G protein-coupled receptor (GPCR)-like,Class A G protein-coupled receptor (GPCR)-like	Class A G protein-coupled receptor (GPCR)-like,Class A G protein-coupled receptor (GPCR)-like	Membrane and cell surface proteins and peptides,Membrane and cell surface proteins and peptides	92-314~327-420					REGION 1..77; /note="Disordered"; /evidence="ECO:0000256|SAM:MobiDB-lite"; REGION 444..488; /note="Disordered"; /evidence="ECO:0000256|SAM:MobiDB-lite"
P25391	Laminin subunit alpha-1 (Laminin A chain) (Laminin-1 subunit alpha) (Laminin-3 subunit alpha) (S-laminin subunit alpha) (S-LAM alpha)	Laminin_N~Laminin_EGF~Laminin_EGF~Laminin_EGF~Laminin_EGF~Laminin_B~Laminin_EGF~Laminin_EGF~Laminin_EGF~Laminin_EGF~Laminin_EGF~Laminin_EGF~Laminin_EGF~Laminin_EGF~Laminin_B~Laminin_EGF~Laminin_EGF~Laminin_EGF~Laminin_I~Laminin_II~Laminin_G_1~Laminin_G_1~Laminin_G_1~Laminin_G_1~Laminin_G_1	22-268~270-324~327-394~397-453~454-500~568-707~742-788~791-846~849-899~902-948~951-996~998-1041~1044-1089~1090-1147~1218-1358~1403-1449~1452-1506~1509-1560~1575-1831~2011-2145~2146-2283~2333-2469~2514-2658~2743-2872~2920-3051	3075	GBD~EGF~EGF~EGF~EGF~GBD~EGF~EGF~EGF~EGF~EGF~EGF~EGF~EGF~GBD~EGF~EGF~EGF~Concanavalin~Concanavalin~Concanavalin~Concanavalin~Concanavalin	EGF/Laminin,EGF/Laminin,EGF/Laminin,EGF/Laminin,EGF/Laminin,EGF/Laminin,Concanavalin A-like lectins/glucanases,Concanavalin A-like lectins/glucanases,Concanavalin A-like lectins/glucanases,Concanavalin A-like lectins/glucanases	Knottins (small inhibitors, toxins, lectins),Knottins (small inhibitors, toxins, lectins),Knottins (small inhibitors, toxins, lectins),Knottins (small inhibitors, toxins, lectins),Knottins (small inhibitors, toxins, lectins),Knottins (small inhibitors, toxins, lectins),Concanavalin A-like lectins/glucanases,Concanavalin A-like lectins/glucanases,Concanavalin A-like lectins/glucanases,Concanavalin…	Small proteins,Small proteins,Small proteins,Small proteins,Small proteins,Small proteins,All beta proteins,All beta proteins,All beta proteins,All beta proteins	454-502~849-905~899-950~993-1043~1403-1450~1509-1555~2125-2298~2307-2479~2725-2883~2895-3064			SIGNAL 1..17; /evidence="ECO:0000255"		REGION 1556..2116; /note="Domain II and I"
P25398	40S ribosomal protein S12 (Small ribosomal subunit protein eS12)	Ribosomal_L7Ae	16-111	132	PELOTA	L30e-like	Bacillus chorismate mutase-like	Alpha and beta proteins (a+b)	1-132
P25490	Transcriptional repressor protein YY1 (Delta transcription factor) (INO80 complex subunit S) (NF-E1) (Yin and yang 1) (YY-1)	zf-C2H2~zf-C2H2~zf-C2H2	325-347~353-377~383-407	414	C2H2-zf~C2H2-zf~C2H2-zf	beta-beta-alpha zinc fingers,beta-beta-alpha zinc fingers,beta-beta-alpha zinc fingers	beta-beta-alpha zinc fingers,beta-beta-alpha zinc fingers,beta-beta-alpha zinc fingers	Small proteins,Small proteins,Small proteins	295-321~320-347~351-409					REGION 1..170; /note="Interaction with the SMAD1/SMAD4 complex"; /evidence="ECO:0000269|PubMed:15329343"; REGION 33..81; /note="Disordered"; /evidence="ECO:0000256|SAM:MobiDB-lite"; REGION 157..203; /note="Disordered"; /evidence="ECO:0000256|SAM:MobiDB-lite"; REGION 257..341; /note="Involved in nuclear matrix association"; /evidence="ECO:0000269|PubMed:9493912"; REGION 295..414; /note="Binding to…
P25686	DnaJ homolog subfamily B member 2 (Heat shock 40 kDa protein 3) (Heat shock protein J1) (HSJ-1)	DnaJ	Mar-66	324	Chaperone-J	Chaperone J-domain	Long alpha-hairpin	All alpha proteins	1-69		PROPEP 322..324; /note="Removed in mature form"; /evidence="ECO:0000305|PubMed:12754272"; /id="PRO_0000438687"			REGION 70..90; /note="Disordered"; /evidence="ECO:0000256|SAM:MobiDB-lite"; REGION 218..324; /note="Disordered"; /evidence="ECO:0000256|SAM:MobiDB-lite"
P25705	ATP synthase subunit alpha, mitochondrial (ATP synthase F1 subunit alpha)	ATP-synt_ab_N~ATP-synt_ab~ATP-synt_ab_C	67-135~192-415~422-547	553	HAS-barrel~HAS-barrel	N-terminal domain of alpha and beta (or A/B) subunits of rotary ATPases,P-loop containing nucleoside triphosphate hydrolases,C-terminal domain of alpha and beta (or A/B) subunits of rotary ATPases	Domain of alpha and beta subunits of F1 ATP synthase-like,P-loop containing nucleoside triphosphate hydrolases,Left-handed superhelix	All beta proteins,Alpha and beta proteins (a/b),All alpha proteins	61-138~138-417~423-553				TRANSIT 1..43; /note="Mitochondrion"; /evidence="ECO:0000269|PubMed:19892738"
P25788	Proteasome subunit alpha type-3 (Macropain subunit C8) (Multicatalytic endopeptidase complex subunit C8) (Proteasome component C8)	Proteasome_A_N~Proteasome	8-30~31-217	255	NTN~NTN	N-terminal nucleophile aminohydrolases (Ntn hydrolases)	Ntn hydrolase-like	Alpha and beta proteins (a+b)	7-245
P25791	Rhombotin-2 (Cysteine-rich protein TTG-2) (LIM domain only protein 2) (LMO-2) (T-cell translocation protein 2)	LIM~LIM	30-88~94-152	158	Zn_Beta_Ribbon~Zn_Beta_Ribbon	Glucocorticoid receptor-like (DNA-binding domain),Glucocorticoid receptor-like (DNA-binding domain)	Glucocorticoid receptor-like (DNA-binding domain),Glucocorticoid receptor-like (DNA-binding domain)	Small proteins,Small proteins	26-55~90-120
P25800	Rhombotin-1 (Cysteine-rich protein TTG-1) (LIM domain only protein 1) (LMO-1) (T-cell translocation protein 1)	LIM~LIM	24-82~88-146	156	Zn_Beta_Ribbon~Zn_Beta_Ribbon	Glucocorticoid receptor-like (DNA-binding domain),Glucocorticoid receptor-like (DNA-binding domain),Glucocorticoid receptor-like (DNA-binding domain)	Glucocorticoid receptor-like (DNA-binding domain),Glucocorticoid receptor-like (DNA-binding domain),Glucocorticoid receptor-like (DNA-binding domain)	Small proteins,Small proteins,Small proteins	23-50~76-114~115-144
P25963	NF-kappa-B inhibitor alpha (I-kappa-B-alpha) (IkB-alpha) (IkappaBalpha) (Major histocompatibility complex enhancer-binding protein MAD3)	Ank_2~Ank	130-213~216-248	317	Ank~Ank	Ankyrin repeat,Ankyrin repeat	beta-hairpin-alpha-hairpin repeat,beta-hairpin-alpha-hairpin repeat	Alpha and beta proteins (a+b),Alpha and beta proteins (a+b)	78-163~178-269					REGION 1..39; /note="Disordered"; /evidence="ECO:0000256|SAM:MobiDB-lite"
P26006	Integrin alpha-3 (CD49 antigen-like family member C) (FRP-2) (Galactoprotein B3) (GAPB3) (VLA-3 subunit alpha) (CD antigen CD49c) [Cleaved into: Integrin alpha-3 heavy chain; Integrin alpha-3 light chain]	FG-GAP~FG-GAP~Integrin_alpha2	307-345~369-402~462-916	1051	Beta_propeller~Beta_propeller~E-set	Integrin alpha N-terminal domain	7-bladed beta-propeller	All beta proteins	33-464			SIGNAL 1..32; /evidence="ECO:0000269|PubMed:10455171, ECO:0000269|PubMed:3033641, ECO:0000269|PubMed:8187758"		REGION 855..889; /note="Disordered"; /evidence="ECO:0000256|SAM:MobiDB-lite"; REGION 1015..1021; /note="Interaction with HPS5"
P26010	Integrin beta-7 (Gut homing receptor beta subunit)	PSI_integrin~Integrin_beta~EGF_2~Integrin_b_cyt	43-92~147-393~605-635~747-790	798	PSI~vWA-like~EGF	Integrin domains,vWA-like,Integrin domains,EGF/Laminin,EGF/Laminin	Immunoglobulin-like beta-sandwich,vWA-like,Immunoglobulin-like beta-sandwich,Knottins (small inhibitors, toxins, lectins),Knottins (small inhibitors, toxins, lectins)	All beta proteins,Alpha and beta proteins (a/b),All beta proteins,Small proteins,Small proteins	101-164~150-389~369-482~560-597~601-642			SIGNAL 1..19; /evidence="ECO:0000269|PubMed:1542691, ECO:0000269|PubMed:1750505"		REGION 98..124; /note="Disordered"; /evidence="ECO:0000256|SAM:MobiDB-lite"; REGION 478..640; /note="Cysteine-rich tandem repeats"
P26038	Moesin (Membrane-organizing extension spike protein)	FERM_N~FERM_M~FERM_C~ERM_helical~ERM_C	9-71~88-206~210-299~337-456~501-577	577	Ubiquitin~FERM_M~PH~PH	Ubiquitin-like,Second domain of FERM,PH domain-like,Moesin tail domain	beta-Grasp (ubiquitin-like),Acyl-CoA binding protein-like,PH domain-like barrel,Non-globular all-alpha subunits of globular proteins	Alpha and beta proteins (a+b),All alpha proteins,All beta proteins,All alpha proteins	3-86~87-201~202-294~488-576					REGION 323..342; /note="Disordered"; /evidence="ECO:0000256|SAM:MobiDB-lite"; REGION 375..409; /note="Disordered"; /evidence="ECO:0000256|SAM:MobiDB-lite"; REGION 466..518; /note="Disordered"; /evidence="ECO:0000256|SAM:MobiDB-lite"
P26196	Probable ATP-dependent RNA helicase DDX6 (EC 3.6.4.13) (ATP-dependent RNA helicase p54) (DEAD box protein 6) (Oncogene RCK)	DEAD~Helicase_C	120-287~320-429	483	P-loop_NTPase~P-loop_NTPase	P-loop containing nucleoside triphosphate hydrolases,P-loop containing nucleoside triphosphate hydrolases	P-loop containing nucleoside triphosphate hydrolases,P-loop containing nucleoside triphosphate hydrolases	Alpha and beta proteins (a/b),Alpha and beta proteins (a/b)	96-302~304-463					REGION 1..40; /note="Disordered"; /evidence="ECO:0000256|SAM:MobiDB-lite"; REGION 286..316; /note="Gyf binding"; /evidence="ECO:0000269|PubMed:31439631"; REGION 307..483; /note="RecA-like domain 2"; /evidence="ECO:0000269|PubMed:31439631"
P26232	Catenin alpha-2 (Alpha N-catenin) (Alpha-catenin-related protein)			953		alpha-catenin/vinculin-like,alpha-catenin/vinculin-like,alpha-catenin/vinculin-like,alpha-catenin/vinculin-like	Four-helical up-and-down bundle,Four-helical up-and-down bundle,Four-helical up-and-down bundle,Four-helical up-and-down bundle	All alpha proteins,All alpha proteins,All alpha proteins,All alpha proteins	18-143~127-261~435-505~506-644					REGION 912..939; /note="Disordered"; /evidence="ECO:0000256|SAM:MobiDB-lite"
P26447	Protein S100-A4 (Calvasculin) (Metastasin) (Placental calcium-binding protein) (Protein Mts1) (S100 calcium-binding protein A4)	S_100	May-49	101	EF_hand	EF-hand	EF Hand-like	All alpha proteins	3-91
P26641	Elongation factor 1-gamma (EF-1-gamma) (eEF-1B gamma)	GST_N~GST_C~EF1G	2-81~106-198~275-381	437	Thioredoxin~GST_C	GST C-terminal domain-like,eEF1-gamma domain	GST C-terminal domain-like,Ferredoxin-like	All alpha proteins,Alpha and beta proteins (a+b)	81-216~276-437					REGION 221..268; /note="Disordered"; /evidence="ECO:0000256|SAM:MobiDB-lite"
P27216	Annexin A13 (Annexin XIII) (Annexin-13) (Intestine-specific annexin) (ISA)	Annexin~Annexin~Annexin~Annexin	18-83~90-155~173-239~249-314	316		Annexin	Annexin	All alpha proteins	4-316
P27348	14-3-3 protein theta (14-3-3 protein T-cell) (14-3-3 protein tau) (Protein HS1)	3/14/2003	9-229	245	TPR	14-3-3 protein	alpha-alpha superhelix	All alpha proteins	2-187
P27361	Mitogen-activated protein kinase 3 (MAP kinase 3) (MAPK 3) (EC 2.7.11.24) (ERT2) (Extracellular signal-regulated kinase 1) (ERK-1) (Insulin-stimulated MAP2 kinase) (MAP kinase isoform p44) (p44-MAPK) (Microtubule-associated protein 2 kinase) (p44-ERK1)	Pkinase	42-330	379	PKinase	Protein kinase-like (PK-like),Protein kinase-like (PK-like)	Protein kinase-like (PK-like),Protein kinase-like (PK-like)	Alpha and beta proteins (a+b),Alpha and beta proteins (a+b)	42-294~290-332					REGION 1..26; /note="Disordered"; /evidence="ECO:0000256|SAM:MobiDB-lite"
P27487	Dipeptidyl peptidase 4 (EC 3.4.14.5) (ADABP) (Adenosine deaminase complexing protein 2) (ADCP-2) (Dipeptidyl peptidase IV) (DPP IV) (T-cell activation antigen CD26) (TP103) (CD antigen CD26) [Cleaved into: Dipeptidyl peptidase 4 membrane form (Dipeptidyl peptidase IV membrane form); Dipeptidyl peptidase 4 soluble form (Dipeptidyl peptidase IV soluble form)]	DPPIV_N~Peptidase_S9	108-479~559-765	766	Beta_propeller~Beta_propeller	DPP6 N-terminal domain-like,alpha/beta-Hydrolases	8-bladed beta-propeller,alpha/beta-Hydrolases	All beta proteins,Alpha and beta proteins (a/b)	39-509~536-761
P27544	Ceramide synthase 1 (CerS1) (LAG1 longevity assurance homolog 1) (Longevity assurance gene 1 protein homolog 1) (Protein UOG-1) (Sphingoid base N-stearoyltransferase CERS1) (EC 2.3.1.299)	TRAM_LAG1_CLN8	98-304	350
P27635	60S ribosomal protein L10 (Laminin receptor homolog) (Large ribosomal subunit protein uL16) (Protein QM) (Ribosomal protein L10) (Tumor suppressor QM)	Ribosomal_L16	12-166	214		Ribosomal protein L16p/L10e	alpha/beta-Hammerhead	Alpha and beta proteins (a+b)	4-171
P27694	Replication protein A 70 kDa DNA-binding subunit (RP-A p70) (Replication factor A protein 1) (RF-A protein 1) (Single-stranded DNA-binding protein) [Cleaved into: Replication protein A 70 kDa DNA-binding subunit, N-terminally processed]	Rep-A_N~tRNA_anti-codon~REPA_OB_2~Rep_fac-A_C	5-104~197-286~305-402~461-606	616	OB~OB~OB~OB	Nucleic acid-binding proteins,Nucleic acid-binding proteins,Nucleic acid-binding proteins,Nucleic acid-binding proteins	OB-fold,OB-fold,OB-fold,OB-fold	All beta proteins,All beta proteins,All beta proteins,All beta proteins	1-120~183-298~299-420~439-616					REGION 121..154; /note="Disordered"; /evidence="ECO:0000256|SAM:MobiDB-lite"
P27797	Calreticulin (CRP55) (Calregulin) (Endoplasmic reticulum resident protein 60) (ERp60) (HACBP) (grp60)			417		Concanavalin A-like lectins/glucanases,P-domain of calnexin/calreticulin	Concanavalin A-like lectins/glucanases,P-domain of calnexin/calreticulin	All beta proteins,All beta proteins	14-211~186-302			SIGNAL 1..17; /evidence="ECO:0000269|PubMed:1286669, ECO:0000269|PubMed:1911778, ECO:0000269|PubMed:2400400, ECO:0000269|PubMed:3260607, ECO:0000269|PubMed:7841019, ECO:0000269|PubMed:8418194, ECO:0000269|PubMed:9150948, ECO:0007744|PubMed:25944712"		REGION 18..197; /note="N-domain"; REGION 191..255; /note="4 X approximate repeats"; REGION 193..278; /note="Disordered"; /evidence="ECO:0000256|SAM:MobiDB-lite"; REGION 198..308; /note="P-domain"; REGION 237..270; /note="Interaction with PPIB"; /evidence="ECO:0000250"; REGION 259..297; /note="3 X approximate repeats"; REGION 309..417; /note="C-domain"; REGION 350..417; /note="Disordered"; /eviden…
P27816	Microtubule-associated protein 4 (MAP-4)	Tubulin-binding~Tubulin-binding~Tubulin-binding	992-1022~1023-1053~1054-1085	1152										REGION 50..100; /note="Disordered"; /evidence="ECO:0000256|SAM:MobiDB-lite"; REGION 248..545; /note="17 X 14 AA tandem repeats"; REGION 362..401; /note="Disordered"; /evidence="ECO:0000256|SAM:MobiDB-lite"; REGION 641..991; /note="Disordered"; /evidence="ECO:0000256|SAM:MobiDB-lite"; REGION 1074..1152; /note="Disordered"; /evidence="ECO:0000256|SAM:MobiDB-lite"
P27824	Calnexin (IP90) (Major histocompatibility complex class I antigen-binding protein p88) (p90)	Calreticulin	71-440	592	Concanavalin	Concanavalin A-like lectins/glucanases,P-domain of calnexin/calreticulin	Concanavalin A-like lectins/glucanases,P-domain of calnexin/calreticulin	All beta proteins,All beta proteins	60-275~269-410			SIGNAL 1..20; /evidence="ECO:0000255, ECO:0007744|PubMed:25944712"		REGION 260..345; /note="Disordered"; /evidence="ECO:0000256|SAM:MobiDB-lite"; REGION 276..409; /note="P domain (Extended arm)"; /evidence="ECO:0000250"; REGION 278..345; /note="4 X approximate repeats"; REGION 326..359; /note="Interaction with PPIB"; /evidence="ECO:0000250"; REGION 348..405; /note="4 X approximate repeats"; REGION 503..592; /note="Sufficient to mediate interaction with SGIP1"; /e…
P27986	Phosphatidylinositol 3-kinase regulatory subunit alpha (PI3-kinase regulatory subunit alpha) (PI3K regulatory subunit alpha) (PtdIns-3-kinase regulatory subunit alpha) (Phosphatidylinositol 3-kinase 85 kDa regulatory subunit alpha) (PI3-kinase subunit p85-alpha) (PtdIns-3-kinase regulatory subunit p85-alpha)	RhoGAP~SH2~PI3K_P85_iSH2~SH2	129-277~333-408~431-599~624-698	724	P-loop_NTPase~SH2-like~SH2-like	SH3-domain,GTPase activation domain, GAP,SH2 domain,SH2 domain	SH3-like barrel,GTPase activation domain, GAP,SH2-like,SH2-like	All beta proteins,All alpha proteins,Alpha and beta proteins (a+b),Alpha and beta proteins (a+b)	2-83~114-297~323-418~619-713					REGION 80..108; /note="Disordered"; /evidence="ECO:0000256|SAM:MobiDB-lite"
P28289	Tropomodulin-1 (Erythrocyte tropomodulin) (E-Tmod)	Tropomodulin	3-143	359		RNI-like	Leucine-rich repeat, LRR (right-handed beta-alpha superhelix)	Alpha and beta proteins (a/b)	182-348					REGION 36..61; /note="Disordered"; /evidence="ECO:0000256|SAM:MobiDB-lite"; REGION 39..138; /note="Tropomyosin-binding"; /evidence="ECO:0000255"
P28290	Protein ITPRID2 (Cleavage signal-1 protein) (CS-1) (ITPR-interacting domain-containing protein 2) (Ki-ras-induced actin-interacting protein) (Sperm-specific antigen 2)	KRAP_IP3R_bind~SSFA2_C	148-300~864-1033	1259										REGION 31..72; /note="Disordered"; /evidence="ECO:0000256|SAM:MobiDB-lite"; REGION 268..290; /note="Disordered"; /evidence="ECO:0000256|SAM:MobiDB-lite"; REGION 306..450; /note="Disordered"; /evidence="ECO:0000256|SAM:MobiDB-lite"; REGION 806..829; /note="Disordered"; /evidence="ECO:0000256|SAM:MobiDB-lite"; REGION 1094..1137; /note="Disordered"; /evidence="ECO:0000256|SAM:MobiDB-lite"; REGION 11…
P28324	ETS domain-containing protein Elk-4 (Serum response factor accessory protein 1) (SAP-1) (SRF accessory protein 1)	Ets	Jun-85	431	HTH	"Winged helix" DNA-binding domain	DNA/RNA-binding 3-helical bundle	All alpha proteins	4-89					REGION 114..139; /note="Disordered"; /evidence="ECO:0000256|SAM:MobiDB-lite"; REGION 251..282; /note="Disordered"; /evidence="ECO:0000256|SAM:MobiDB-lite"; REGION 294..323; /note="Disordered"; /evidence="ECO:0000256|SAM:MobiDB-lite"; REGION 411..431; /note="Disordered"; /evidence="ECO:0000256|SAM:MobiDB-lite"
P28331	NADH-ubiquinone oxidoreductase 75 kDa subunit, mitochondrial (EC 7.1.1.2) (Complex I-75kD) (CI-75kD)	Fer2_4~NADH-G_4Fe-4S_3~Molybdopterin~NADH_dhqG_C	29-107~113-152~301-629~658-710	727	Fer2	2Fe-2S ferredoxin-like	beta-Grasp (ubiquitin-like)	Alpha and beta proteins (a+b)	31-153				TRANSIT 1..23; /note="Mitochondrion"; /evidence="ECO:0007744|PubMed:25944712"
P28335	5-hydroxytryptamine receptor 2C (5-HT-2C) (5-HT2C) (5-HTR2C) (5-hydroxytryptamine receptor 1C) (5-HT-1C) (5-HT1C) (Serotonin receptor 2C)	7tm_1	70-368	458	GPCR_A	Class A G protein-coupled receptor (GPCR)-like	Class A G protein-coupled receptor (GPCR)-like	Membrane and cell surface proteins and peptides	53-384			SIGNAL 1..32; /evidence="ECO:0000269|PubMed:22497996"		REGION 274..301; /note="Disordered"; /evidence="ECO:0000256|SAM:MobiDB-lite"
P28566	5-hydroxytryptamine receptor 1E (5-HT-1E) (5-HT1E) (S31) (Serotonin receptor 1E)	7tm_1	39-344	365	GPCR_A	Class A G protein-coupled receptor (GPCR)-like,Class A G protein-coupled receptor (GPCR)-like	Class A G protein-coupled receptor (GPCR)-like,Class A G protein-coupled receptor (GPCR)-like	Membrane and cell surface proteins and peptides,Membrane and cell surface proteins and peptides	18-245~271-360
[truncated: 1,787 more rows]
