# Supplementary material for: A census of actin-associated proteins in humans
Source: Front Cell Dev Biol. 2023 Apr 28;11:1168050. doi: 10.3389/fcell.2023.1168050 (PMC10175787; doi:10.3389/fcell.2023.1168050)
Supplement: Supplementary file 12 [file Table10.XLSX]

## Sheet: Integral membrane proteins
Plasma membrane proteins
From	Entry	Entry Name	Protein names	Gene Names	Length	Subcellular location [CC]	Intramembrane	Topological domain	Transmembrane	Gene Ontology (GO)	Lipidation	Modified residue	Signal peptide	Transit peptide	Post-translational modification	Glycosylation	Propeptide	Coiled coil	Motif	Compositional bias	Zinc finger	Domain [CC]	Domain [FT]	Protein families	Repeat	3D	Developmental stage	Induction	Tissue specificity
B2RTY4	B2RTY4	MYO9A_HUMAN	Unconventional myosin-IXa (Unconventional myosin-9a)	MYO9A MYR7	2548	SUBCELLULAR LOCATION: Membrane {ECO:0000255}; Single-pass membrane protein {ECO:0000255}. Cytoplasm {ECO:0000250|UniProtKB:Q9Z1N3}. Synapse {ECO:0000250|UniProtKB:Q8C170}. Cell projection, growth cone {ECO:0000250|UniProtKB:Q8C170}. Note=Localized in the cytoplasm of cell bodies, dendrites and axons with occasional hints of an enrichment near the plasma membrane. Localized at the neuromuscular ju…			TRANSMEM 175..195; /note="Helical"; /evidence="ECO:0000255"	actin filament [GO:0005884]; axonal growth cone [GO:0044295]; cytosol [GO:0005829]; membrane [GO:0016020]; synapse [GO:0045202]; unconventional myosin complex [GO:0016461]; actin filament binding [GO:0051015]; ATP binding [GO:0005524]; GTPase activator activity [GO:0005096]; metal ion binding [GO:0046872]; microfilament motor activity [GO:0000146]; cell junction assembly [GO:0034329]; establishme…		MOD_RES 755; /note="Phosphoserine"; /evidence="ECO:0000250|UniProtKB:Q9Z1N3"; MOD_RES 1242; /note="Phosphoserine"; /evidence="ECO:0000250|UniProtKB:Q8C170"; MOD_RES 1258; /note="Phosphoserine"; /evidence="ECO:0000250|UniProtKB:Q9Z1N3"; MOD_RES 1299; /note="Phosphoserine"; /evidence="ECO:0007744|PubMed:23186163"; MOD_RES 1317; /note="Phosphoserine"; /evidence="ECO:0007744|PubMed:23186163"; MOD_RES…			PTM: Phosphorylated by ALPK1 following monosodium urate monohydrate (MSU)-induced inflammation. {ECO:0000269|PubMed:27169898}.			COILED 1264..1291; /evidence="ECO:0000255"; COILED 1486..1532; /evidence="ECO:0000255"; COILED 2315..2358; /evidence="ECO:0000255"		COMPBIAS 1319..1342; /note="Polar residues"; /evidence="ECO:0000256|SAM:MobiDB-lite"; COMPBIAS 1356..1384; /note="Polar residues"; /evidence="ECO:0000256|SAM:MobiDB-lite"; COMPBIAS 1817..1831; /note="Basic and acidic residues"; /evidence="ECO:0000256|SAM:MobiDB-lite"; COMPBIAS 2368..2383; /note="Polar residues"; /evidence="ECO:0000256|SAM:MobiDB-lite"; COMPBIAS 2410..2424; /note="Basic and acidic…	ZN_FING 1999..2048; /note="Phorbol-ester/DAG-type 1"; /evidence="ECO:0000255|PROSITE-ProRule:PRU00226"; ZN_FING 2068..2119; /note="Phorbol-ester/DAG-type 2"; /evidence="ECO:0000255|PROSITE-ProRule:PRU00226"		DOMAIN 14..112; /note="Ras-associating"; /evidence="ECO:0000255|PROSITE-ProRule:PRU00166"; DOMAIN 146..1016; /note="Myosin motor"; /evidence="ECO:0000255|PROSITE-ProRule:PRU00782"; DOMAIN 1021..1041; /note="IQ 1"; /evidence="ECO:0000255|PROSITE-ProRule:PRU00116"; DOMAIN 1042..1071; /note="IQ 2"; /evidence="ECO:0000255|PROSITE-ProRule:PRU00116"; DOMAIN 1074..1103; /note="IQ 3"; /evidence="ECO:0000…	TRAFAC class myosin-kinesin ATPase superfamily, Myosin family					TISSUE SPECIFICITY: Found to be expressed in testis and placenta and at lower levels in all the examined tissues with the exception of liver (PubMed:10409426). Isoform 5: Found in leukocytes but not in brain, retina or testis (PubMed:10409426). {ECO:0000269|PubMed:10409426}.
O00206	O00206	TLR4_HUMAN	Toll-like receptor 4 (hToll) (CD antigen CD284)	TLR4	839	SUBCELLULAR LOCATION: Cell membrane {ECO:0000269|PubMed:11274165, ECO:0000269|PubMed:17098818, ECO:0000269|PubMed:20037584, ECO:0000269|PubMed:21393102, ECO:0000269|PubMed:27022195, ECO:0000269|PubMed:9237759}; Single-pass type I membrane protein {ECO:0000269|PubMed:11274165}. Early endosome {ECO:0000269|PubMed:27022195}. Cell projection, ruffle {ECO:0000250|UniProtKB:Q9QUK6}. Note=Upon complex f…		TOPO_DOM 24..631; /note="Extracellular"; /evidence="ECO:0000255"; TOPO_DOM 653..839; /note="Cytoplasmic"; /evidence="ECO:0000255"	TRANSMEM 632..652; /note="Helical"; /evidence="ECO:0000255"	cell surface [GO:0009986]; cytoplasm [GO:0005737]; early endosome [GO:0005769]; endosome membrane [GO:0010008]; external side of plasma membrane [GO:0009897]; Golgi apparatus [GO:0005794]; lipopolysaccharide receptor complex [GO:0046696]; perinuclear region of cytoplasm [GO:0048471]; phagocytic cup [GO:0001891]; plasma membrane [GO:0005886]; receptor complex [GO:0043235]; ruffle [GO:0001726]; amy…			SIGNAL 1..23; /evidence="ECO:0000269|PubMed:15340161"		PTM: N-glycosylated. Glycosylation of Asn-526 and Asn-575 seems to be necessary for the expression of TLR4 on the cell surface and the LPS-response. Likewise, mutants lacking two or more of the other N-glycosylation sites were deficient in interaction with LPS. {ECO:0000269|PubMed:11706042, ECO:0000269|PubMed:17803912, ECO:0000269|PubMed:19252480, ECO:0000269|PubMed:22363519}.; PTM: Phosphorylate…	CARBOHYD 35; /note="N-linked (GlcNAc...) asparagine"; /evidence="ECO:0000269|PubMed:11706042, ECO:0000269|PubMed:17803912, ECO:0000269|PubMed:22363519"; CARBOHYD 173; /note="N-linked (GlcNAc...) asparagine"; /evidence="ECO:0000269|PubMed:11706042, ECO:0000269|PubMed:17803912, ECO:0000269|PubMed:19252480, ECO:0000269|PubMed:22363519"; CARBOHYD 205; /note="N-linked (GlcNAc...) asparagine"; /evidenc…						DOMAIN: The TIR domain mediates interaction with NOX4. {ECO:0000269|PubMed:15356101}.	DOMAIN 579..629; /note="LRRCT"; DOMAIN 672..815; /note="TIR"; /evidence="ECO:0000255|PROSITE-ProRule:PRU00204"	Toll-like receptor family	REPEAT 55..76; /note="LRR 1"; REPEAT 79..100; /note="LRR 2"; REPEAT 103..124; /note="LRR 3"; REPEAT 127..148; /note="LRR 4"; REPEAT 151..172; /note="LRR 5"; REPEAT 176..199; /note="LRR 6"; REPEAT 205..225; /note="LRR 7"; REPEAT 227..247; /note="LRR 8"; REPEAT 331..351; /note="LRR 9"; REPEAT 352..373; /note="LRR 10"; REPEAT 374..394; /note="LRR 11"; REPEAT 400..422; /note="LRR 12"; REPEAT 423..444…	NMR spectroscopy (2); X-ray crystallography (10)			TISSUE SPECIFICITY: Highly expressed in placenta, spleen and peripheral blood leukocytes (PubMed:9435236, PubMed:9237759). Detected in monocytes, macrophages, dendritic cells and several types of T-cells (PubMed:9237759, PubMed:27022195). {ECO:0000269|PubMed:27022195, ECO:0000269|PubMed:9237759, ECO:0000269|PubMed:9435236}.
O00322	O00322	UPK1A_HUMAN	Uroplakin-1a (UP1a) (Tetraspanin-21) (Tspan-21) (Uroplakin Ia) (UPIa) (UPKa)	UPK1A TSPAN21	258	SUBCELLULAR LOCATION: Membrane; Multi-pass membrane protein.		TOPO_DOM 1..14; /note="Cytoplasmic"; /evidence="ECO:0000255"; TOPO_DOM 36..59; /note="Extracellular"; /evidence="ECO:0000255"; TOPO_DOM 87..91; /note="Cytoplasmic"; /evidence="ECO:0000255"; TOPO_DOM 113..230; /note="Extracellular"; /evidence="ECO:0000255"; TOPO_DOM 253..258; /note="Cytoplasmic"; /evidence="ECO:0000255"	TRANSMEM 15..35; /note="Helical"; /evidence="ECO:0000255"; TRANSMEM 60..86; /note="Helical"; /evidence="ECO:0000255"; TRANSMEM 92..112; /note="Helical"; /evidence="ECO:0000255"; TRANSMEM 231..252; /note="Helical"; /evidence="ECO:0000255"	apical plasma membrane urothelial plaque [GO:0120001]; cell surface [GO:0009986]; endoplasmic reticulum [GO:0005783]; extracellular exosome [GO:0070062]; membrane [GO:0016020]; plasma membrane [GO:0005886]; protein-containing complex [GO:0032991]; epithelial cell differentiation [GO:0030855]						CARBOHYD 170; /note="N-linked (GlcNAc...) asparagine"; /evidence="ECO:0000255"								Tetraspanin (TM4SF) family					TISSUE SPECIFICITY: High expression restricted to ureteric urothelium (most superficial cells); low expression in prostate. Expression in normal urothelial cells is lost in culture. Some expression in tumor cell lines derived from urothelial malignancies. {ECO:0000269|PubMed:15913809, ECO:0000269|PubMed:9846985}.
O00398	O00398	P2Y10_HUMAN	Putative P2Y purinoceptor 10 (P2Y10) (P2Y-like receptor)	P2RY10	339	SUBCELLULAR LOCATION: Cell membrane; Multi-pass membrane protein.		TOPO_DOM 1..39; /note="Extracellular"; /evidence="ECO:0000255"; TOPO_DOM 61..68; /note="Cytoplasmic"; /evidence="ECO:0000255"; TOPO_DOM 90..103; /note="Extracellular"; /evidence="ECO:0000255"; TOPO_DOM 125..149; /note="Cytoplasmic"; /evidence="ECO:0000255"; TOPO_DOM 171..193; /note="Extracellular"; /evidence="ECO:0000255"; TOPO_DOM 215..244; /note="Cytoplasmic"; /evidence="ECO:0000255"; TOPO_DOM …	TRANSMEM 40..60; /note="Helical; Name=1"; /evidence="ECO:0000255"; TRANSMEM 69..89; /note="Helical; Name=2"; /evidence="ECO:0000255"; TRANSMEM 104..124; /note="Helical; Name=3"; /evidence="ECO:0000255"; TRANSMEM 150..170; /note="Helical; Name=4"; /evidence="ECO:0000255"; TRANSMEM 194..214; /note="Helical; Name=5"; /evidence="ECO:0000255"; TRANSMEM 245..265; /note="Helical; Name=6"; /evidence="ECO…	plasma membrane [GO:0005886]; G protein-coupled purinergic nucleotide receptor activity [GO:0045028]; G protein-coupled receptor activity [GO:0004930]; positive regulation of cytosolic calcium ion concentration involved in phospholipase C-activating G protein-coupled signaling pathway [GO:0051482]; positive regulation of Rho protein signal transduction [GO:0035025]						CARBOHYD 16; /note="N-linked (GlcNAc...) asparagine"; /evidence="ECO:0000255"; CARBOHYD 26; /note="N-linked (GlcNAc...) asparagine"; /evidence="ECO:0000255"; CARBOHYD 178; /note="N-linked (GlcNAc...) asparagine"; /evidence="ECO:0000255"								G-protein coupled receptor 1 family			DEVELOPMENTAL STAGE: Up-regulated during promyelocytic cell differentiation along the monocytic pathway, but not during granulocytic differentiation.		TISSUE SPECIFICITY: Weakly expressed in blood leukocytes. {ECO:0000269|PubMed:11004484}.
O00592	O00592	PODXL_HUMAN	Podocalyxin (GCTM-2 antigen) (Gp200) (Podocalyxin-like protein 1) (PC) (PCLP-1)	PODXL PCLP PCLP1	558	SUBCELLULAR LOCATION: Apical cell membrane. Cell projection, lamellipodium. Cell projection, filopodium. Cell projection, ruffle. Cell projection, microvillus {ECO:0000250}. Membrane raft {ECO:0000250}. Membrane {ECO:0000305}; Single-pass type I membrane protein {ECO:0000305}. Note=In single attached epithelial cells is restricted to a preapical pole on the free plasma membrane whereas other apic…		TOPO_DOM 23..461; /note="Extracellular"; /evidence="ECO:0000255"; TOPO_DOM 483..558; /note="Cytoplasmic"; /evidence="ECO:0000255"	TRANSMEM 462..482; /note="Helical"; /evidence="ECO:0000255"	apical plasma membrane [GO:0016324]; centriolar satellite [GO:0034451]; cytoplasm [GO:0005737]; extracellular exosome [GO:0070062]; extracellular space [GO:0005615]; filopodium [GO:0030175]; intracellular membrane-bounded organelle [GO:0043231]; lamellipodium [GO:0030027]; membrane raft [GO:0045121]; microvillus membrane [GO:0031528]; nucleolus [GO:0005730]; plasma membrane [GO:0005886]; ruffle […		MOD_RES 518; /note="Phosphothreonine"; /evidence="ECO:0000250|UniProtKB:Q9R0M4"; MOD_RES 529; /note="Phosphoserine"; /evidence="ECO:0007744|PubMed:21406692"; MOD_RES 537; /note="Phosphoserine"; /evidence="ECO:0007744|PubMed:20068231"; MOD_RES 556; /note="Phosphothreonine"; /evidence="ECO:0007744|PubMed:21406692"	SIGNAL 1..22; /evidence="ECO:0000255"		PTM: N- and O-linked glycosylated. Sialoglycoprotein (By similarity). {ECO:0000250}.	CARBOHYD 33; /note="N-linked (GlcNAc...) asparagine"; /evidence="ECO:0000255"; CARBOHYD 43; /note="N-linked (GlcNAc...) asparagine"; /evidence="ECO:0000255"; CARBOHYD 104; /note="N-linked (GlcNAc...) asparagine"; /evidence="ECO:0000255"; CARBOHYD 144; /note="N-linked (GlcNAc...) asparagine"; /evidence="ECO:0000255"; CARBOHYD 360; /note="N-linked (GlcNAc...) asparagine"; /evidence="ECO:0000255"				COMPBIAS 29..50; /note="Polar residues"; /evidence="ECO:0000256|SAM:MobiDB-lite"; COMPBIAS 83..184; /note="Polar residues"; /evidence="ECO:0000256|SAM:MobiDB-lite"; COMPBIAS 191..210; /note="Polar residues"; /evidence="ECO:0000256|SAM:MobiDB-lite"; COMPBIAS 270..337; /note="Polar residues"; /evidence="ECO:0000256|SAM:MobiDB-lite"		DOMAIN: Both the O-glycan-rich domain of the extracellular domain and the C-terminus PDZ-binding motif (DTHL) in the cytoplasmic tail harbor an apical sorting signal. The cytoplasmic domain is necessary for the apical membrane targeting and renal tubulogenesis. The cytoplasmic C-terminus PDZ-binding motif (DTHL) is essential for interaction with SLC9A3R1 and for targeting SLC9A3R1 to the apical c…		Podocalyxin family					TISSUE SPECIFICITY: Glomerular epithelium cell (podocyte).
O14581	O14581	OR7AH_HUMAN	Olfactory receptor 7A17	OR7A17	309	SUBCELLULAR LOCATION: Cell membrane; Multi-pass membrane protein.		TOPO_DOM 1..25; /note="Extracellular"; /evidence="ECO:0000255"; TOPO_DOM 47..54; /note="Cytoplasmic"; /evidence="ECO:0000255"; TOPO_DOM 76..99; /note="Extracellular"; /evidence="ECO:0000255"; TOPO_DOM 121..139; /note="Cytoplasmic"; /evidence="ECO:0000255"; TOPO_DOM 161..197; /note="Extracellular"; /evidence="ECO:0000255"; TOPO_DOM 218..237; /note="Cytoplasmic"; /evidence="ECO:0000255"; TOPO_DOM 2…	TRANSMEM 26..46; /note="Helical; Name=1"; /evidence="ECO:0000255"; TRANSMEM 55..75; /note="Helical; Name=2"; /evidence="ECO:0000255"; TRANSMEM 100..120; /note="Helical; Name=3"; /evidence="ECO:0000255"; TRANSMEM 140..160; /note="Helical; Name=4"; /evidence="ECO:0000255"; TRANSMEM 198..217; /note="Helical; Name=5"; /evidence="ECO:0000255"; TRANSMEM 238..258; /note="Helical; Name=6"; /evidence="ECO…	plasma membrane [GO:0005886]; G protein-coupled receptor activity [GO:0004930]; olfactory receptor activity [GO:0004984]; signal transduction [GO:0007165]						CARBOHYD 5; /note="N-linked (GlcNAc...) asparagine"; /evidence="ECO:0000255"								G-protein coupled receptor 1 family
O14788	O14788	TNF11_HUMAN	Tumor necrosis factor ligand superfamily member 11 (Osteoclast differentiation factor) (ODF) (Osteoprotegerin ligand) (OPGL) (Receptor activator of nuclear factor kappa-B ligand) (RANKL) (TNF-related activation-induced cytokine) (TRANCE) (CD antigen CD254) [Cleaved into: Tumor necrosis factor ligand superfamily member 11, membrane form; Tumor necrosis factor ligand superfamily member 11, soluble …	TNFSF11 OPGL RANKL TRANCE	317	SUBCELLULAR LOCATION: [Isoform 1]: Cell membrane; Single-pass type II membrane protein.; SUBCELLULAR LOCATION: [Isoform 3]: Cell membrane; Single-pass type II membrane protein.; SUBCELLULAR LOCATION: [Isoform 2]: Cytoplasm {ECO:0000250}.; SUBCELLULAR LOCATION: [Tumor necrosis factor ligand superfamily member 11, soluble form]: Secreted {ECO:0000250}.		TOPO_DOM 1..47; /note="Cytoplasmic"; /evidence="ECO:0000255"; TOPO_DOM 69..317; /note="Extracellular"; /evidence="ECO:0000255"	TRANSMEM 48..68; /note="Helical; Signal-anchor for type II membrane protein"; /evidence="ECO:0000255"	cytoplasm [GO:0005737]; extracellular region [GO:0005576]; extracellular space [GO:0005615]; plasma membrane [GO:0005886]; cytokine activity [GO:0005125]; identical protein binding [GO:0042802]; tumor necrosis factor receptor binding [GO:0005164]; tumor necrosis factor receptor superfamily binding [GO:0032813]; bone resorption [GO:0045453]; calcium ion homeostasis [GO:0055074]; calcium-mediated s…					PTM: The soluble form of isoform 1 derives from the membrane form by proteolytic processing (By similarity). The cleavage may be catalyzed by ADAM17. {ECO:0000250}.	CARBOHYD 171; /note="N-linked (GlcNAc...) asparagine"; /evidence="ECO:0000255"; CARBOHYD 198; /note="N-linked (GlcNAc...) asparagine"; /evidence="ECO:0000255"				COMPBIAS 27..42; /note="Pro residues"; /evidence="ECO:0000256|SAM:MobiDB-lite"				Tumor necrosis factor family		X-ray crystallography (2)		INDUCTION: Up-regulated by T-cell receptor stimulation.	TISSUE SPECIFICITY: Highest in the peripheral lymph nodes, weak in spleen, peripheral blood Leukocytes, bone marrow, heart, placenta, skeletal muscle, stomach and thyroid.
O15551	O15551	CLD3_HUMAN	Claudin-3 (Clostridium perfringens enterotoxin receptor 2) (CPE-R 2) (CPE-receptor 2) (Rat ventral prostate.1 protein homolog) (hRVP1)	CLDN3 C7orf1 CPETR2	220	SUBCELLULAR LOCATION: Cell junction, tight junction {ECO:0000250|UniProtKB:Q9Z0G9}. Cell membrane {ECO:0000250|UniProtKB:Q9Z0G9}; Multi-pass membrane protein {ECO:0000250|UniProtKB:Q9Z0G9}.		TOPO_DOM 1..8; /note="Cytoplasmic"; /evidence="ECO:0000255"; TOPO_DOM 30..80; /note="Extracellular"; /evidence="ECO:0000255"; TOPO_DOM 102..115; /note="Cytoplasmic"; /evidence="ECO:0000255"; TOPO_DOM 137..159; /note="Extracellular"; /evidence="ECO:0000255"; TOPO_DOM 181..220; /note="Cytoplasmic"; /evidence="ECO:0000255"	TRANSMEM 9..29; /note="Helical"; /evidence="ECO:0000255"; TRANSMEM 81..101; /note="Helical"; /evidence="ECO:0000255"; TRANSMEM 116..136; /note="Helical"; /evidence="ECO:0000255"; TRANSMEM 160..180; /note="Helical"; /evidence="ECO:0000255"	apical junction complex [GO:0043296]; apicolateral plasma membrane [GO:0016327]; bicellular tight junction [GO:0005923]; cell-cell junction [GO:0005911]; cytoplasm [GO:0005737]; lateral plasma membrane [GO:0016328]; membrane [GO:0016020]; plasma membrane [GO:0005886]; protein-containing complex [GO:0032991]; tight junction [GO:0070160]; identical protein binding [GO:0042802]; structural molecule …		MOD_RES 198; /note="Phosphotyrosine"; /evidence="ECO:0000250|UniProtKB:Q9Z0G9"; MOD_RES 199; /note="Phosphoserine"; /evidence="ECO:0000250|UniProtKB:Q63400"; MOD_RES 209; /note="Phosphoserine"; /evidence="ECO:0007744|PubMed:24275569"												Claudin family
O43300	O43300	LRRT2_HUMAN	Leucine-rich repeat transmembrane neuronal protein 2 (Leucine-rich repeat neuronal 2 protein)	LRRTM2 KIAA0416 LRRN2	516	SUBCELLULAR LOCATION: Cell membrane; Single-pass type I membrane protein. Postsynaptic cell membrane {ECO:0000250}; Single-pass type I membrane protein {ECO:0000250}. Note=Localized to excitatory synapses. {ECO:0000250}.		TOPO_DOM 34..422; /note="Extracellular"; /evidence="ECO:0000255"; TOPO_DOM 444..516; /note="Cytoplasmic"; /evidence="ECO:0000255"	TRANSMEM 423..443; /note="Helical"; /evidence="ECO:0000255"	excitatory synapse [GO:0060076]; extracellular space [GO:0005615]; GABA-ergic synapse [GO:0098982]; glutamatergic synapse [GO:0098978]; hippocampal mossy fiber to CA3 synapse [GO:0098686]; postsynaptic density membrane [GO:0098839]; postsynaptic specialization membrane [GO:0099634]; Schaffer collateral - CA1 synapse [GO:0098685]; neurexin family protein binding [GO:0042043]; long-term synaptic po…			SIGNAL 1..33; /evidence="ECO:0000255"			CARBOHYD 57; /note="N-linked (GlcNAc...) asparagine"; /evidence="ECO:0000255"; CARBOHYD 126; /note="N-linked (GlcNAc...) asparagine"; /evidence="ECO:0000255"; CARBOHYD 243; /note="N-linked (GlcNAc...) asparagine"; /evidence="ECO:0000255"; CARBOHYD 362; /note="N-linked (GlcNAc...) asparagine"; /evidence="ECO:0000255"			MOTIF 513..516; /note="Involved in DLG4-binding"; /evidence="ECO:0000250"			DOMAIN: Synaptogenic effects are mediated by the extracellular LRR region. {ECO:0000250}.	DOMAIN 34..61; /note="LRRNT"; DOMAIN 311..362; /note="LRRCT"	LRRTM family	REPEAT 63..83; /note="LRR 1"; REPEAT 86..107; /note="LRR 2"; REPEAT 110..131; /note="LRR 3"; REPEAT 134..155; /note="LRR 4"; REPEAT 158..179; /note="LRR 5"; REPEAT 182..203; /note="LRR 6"; REPEAT 206..227; /note="LRR 7"; REPEAT 230..251; /note="LRR 8"; REPEAT 254..275; /note="LRR 9"; REPEAT 278..299; /note="LRR 10"	X-ray crystallography (2)			TISSUE SPECIFICITY: Expressed in neuronal tissues. {ECO:0000269|PubMed:12676565}.
O43490	O43490	PROM1_HUMAN	Prominin-1 (Antigen AC133) (Prominin-like protein 1) (CD antigen CD133)	PROM1 PROML1 MSTP061	865	SUBCELLULAR LOCATION: Apical cell membrane {ECO:0000250}; Multi-pass membrane protein {ECO:0000250}. Cell projection, microvillus membrane {ECO:0000250}; Multi-pass membrane protein {ECO:0000250}. Cell projection, cilium, photoreceptor outer segment {ECO:0000250}. Endoplasmic reticulum. Endoplasmic reticulum-Golgi intermediate compartment. Note=Found in extracellular membrane particles in various…		TOPO_DOM 20..108; /note="Extracellular"; /evidence="ECO:0000255"; TOPO_DOM 130..157; /note="Cytoplasmic"; /evidence="ECO:0000255"; TOPO_DOM 179..433; /note="Extracellular"; /evidence="ECO:0000255"; TOPO_DOM 455..486; /note="Cytoplasmic"; /evidence="ECO:0000255"; TOPO_DOM 508..792; /note="Extracellular"; /evidence="ECO:0000255"; TOPO_DOM 814..865; /note="Cytoplasmic"; /evidence="ECO:0000255"	TRANSMEM 109..129; /note="Helical"; /evidence="ECO:0000255"; TRANSMEM 158..178; /note="Helical"; /evidence="ECO:0000255"; TRANSMEM 434..454; /note="Helical"; /evidence="ECO:0000255"; TRANSMEM 487..507; /note="Helical"; /evidence="ECO:0000255"; TRANSMEM 793..813; /note="Helical"; /evidence="ECO:0000255"	apical plasma membrane [GO:0016324]; cell surface [GO:0009986]; cilium [GO:0005929]; endoplasmic reticulum [GO:0005783]; endoplasmic reticulum-Golgi intermediate compartment [GO:0005793]; extracellular exosome [GO:0070062]; extracellular space [GO:0005615]; microvillus [GO:0005902]; microvillus membrane [GO:0031528]; photoreceptor outer segment [GO:0001750]; photoreceptor outer segment membrane […		MOD_RES 225; /note="N6-acetyllysine"; /evidence="ECO:0000269|PubMed:24556617"; MOD_RES 257; /note="N6-acetyllysine"; /evidence="ECO:0000269|PubMed:24556617"; MOD_RES 264; /note="N6-acetyllysine"; /evidence="ECO:0000269|PubMed:24556617"; MOD_RES 863; /note="Phosphoserine"; /evidence="ECO:0007744|PubMed:21406692"	SIGNAL 1..19; /evidence="ECO:0000255"		PTM: Isoform 1 and isoform 2 are glycosylated. {ECO:0000269|PubMed:12042327}.; PTM: Acetylation at Lys-225, Lys-257 and Lys-264 by NAT8 and NAT8B may control PROM1 protein expression and its function in cell apoptosis. {ECO:0000269|PubMed:24556617}.	CARBOHYD 220; /note="N-linked (GlcNAc...) asparagine"; /evidence="ECO:0000255"; CARBOHYD 274; /note="N-linked (GlcNAc...) asparagine"; /evidence="ECO:0000255"; CARBOHYD 395; /note="N-linked (GlcNAc...) asparagine"; /evidence="ECO:0000255"; CARBOHYD 414; /note="N-linked (GlcNAc...) asparagine"; /evidence="ECO:0000255"; CARBOHYD 548; /note="N-linked (GlcNAc...) asparagine"; /evidence="ECO:0000255";…								Prominin family					TISSUE SPECIFICITY: Isoform 1 is selectively expressed on CD34 hematopoietic stem and progenitor cells in adult and fetal bone marrow, fetal liver, cord blood and adult peripheral blood. Isoform 1 is not detected on other blood cells. Isoform 1 is also expressed in a number of non-lymphoid tissues including retina, pancreas, placenta, kidney, liver, lung, brain and heart. Found in saliva within s…
O43914	O43914	TYOBP_HUMAN	TYRO protein tyrosine kinase-binding protein (DNAX-activation protein 12) (Killer-activating receptor-associated protein) (KAR-associated protein)	TYROBP DAP12 KARAP	113	SUBCELLULAR LOCATION: Cell membrane {ECO:0000269|PubMed:9655483}; Single-pass type I membrane protein {ECO:0000255}.		TOPO_DOM 22..40; /note="Extracellular"; /evidence="ECO:0000305|PubMed:25981043"; TOPO_DOM 62..113; /note="Cytoplasmic"; /evidence="ECO:0000305|PubMed:25981043"	TRANSMEM 41..61; /note="Helical"; /evidence="ECO:0000269|PubMed:25981043"	cell surface [GO:0009986]; membrane [GO:0016020]; plasma membrane [GO:0005886]; secretory granule membrane [GO:0030667]; identical protein binding [GO:0042802]; metal ion binding [GO:0046872]; protein homodimerization activity [GO:0042803]; signaling receptor binding [GO:0005102]; actin cytoskeleton organization [GO:0030036]; apoptotic cell clearance [GO:0043277]; apoptotic signaling pathway [GO:…		MOD_RES 91; /note="Phosphotyrosine"; /evidence="ECO:0000250|UniProtKB:O54885"; MOD_RES 102; /note="Phosphotyrosine"; /evidence="ECO:0000250|UniProtKB:O54885"	SIGNAL 1..21; /evidence="ECO:0000255"		PTM: Following ligand binding by associated receptors, tyrosine phosphorylated in the ITAM domain which leads to activation of additional tyrosine kinases and subsequent cell activation. {ECO:0000269|PubMed:9490415}.					COMPBIAS 88..113; /note="Polar residues"; /evidence="ECO:0000256|SAM:MobiDB-lite"			DOMAIN 80..108; /note="ITAM"	TYROBP family		NMR spectroscopy (2); X-ray crystallography (3)			TISSUE SPECIFICITY: Expressed at low levels in the early development of the hematopoietic system and in the promonocytic stage and at high levels in mature monocytes. Expressed in hematological cells and tissues such as peripheral blood leukocytes and spleen. Also found in bone marrow, lymph nodes, placenta, lung and liver. Expressed at lower levels in different parts of the brain especially in t…
O60500	O60500	NPHN_HUMAN	Nephrin (Renal glomerulus-specific cell adhesion receptor)	NPHS1 NPHN	1241	SUBCELLULAR LOCATION: Cell membrane {ECO:0000305}; Single-pass type I membrane protein {ECO:0000305}. Note=Predominantly located at podocyte slit diaphragm between podocyte foot processes. Also associated with podocyte apical plasma membrane. {ECO:0000269|PubMed:10393930, ECO:0000269|PubMed:10550324}.		TOPO_DOM 23..1055; /note="Extracellular"; /evidence="ECO:0000255"; TOPO_DOM 1077..1241; /note="Cytoplasmic"; /evidence="ECO:0000255"	TRANSMEM 1056..1076; /note="Helical"; /evidence="ECO:0000255"	cell projection [GO:0042995]; cell-cell junction [GO:0005911]; extracellular exosome [GO:0070062]; focal adhesion [GO:0005925]; plasma membrane [GO:0005886]; slit diaphragm [GO:0036057]; cell adhesion molecule binding [GO:0050839]; myosin binding [GO:0017022]; cell-cell adhesion [GO:0098609]; glomerular basement membrane development [GO:0032836]; JNK cascade [GO:0007254]; myoblast fusion [GO:0007…		MOD_RES 432; /note="Phosphoserine"; /evidence="ECO:0007744|PubMed:18088087"; MOD_RES 1098; /note="Phosphoserine"; /evidence="ECO:0000250|UniProtKB:Q9R044"; MOD_RES 1101; /note="Phosphothreonine"; /evidence="ECO:0000250|UniProtKB:Q9R044"; MOD_RES 1105; /note="Phosphoserine"; /evidence="ECO:0000250|UniProtKB:Q9R044"; MOD_RES 1193; /note="Phosphotyrosine; by FYN"; /evidence="ECO:0000250|UniProtKB:Q9…	SIGNAL 1..22; /evidence="ECO:0000255"		PTM: Phosphorylated at Tyr-1193 by FYN, leading to the recruitment and activation of phospholipase C-gamma-1/PLCG1 (By similarity). Tyrosine phosphorylation is reduced by high glucose levels (PubMed:28955049). Dephosphorylated by tensin TNS2 which leads to reduced binding of NPHN1 to PIK3R1 (PubMed:28955049). {ECO:0000250|UniProtKB:Q9R044, ECO:0000269|PubMed:28955049}.	CARBOHYD 40; /note="N-linked (GlcNAc...) asparagine"; /evidence="ECO:0000255"; CARBOHYD 356; /note="N-linked (GlcNAc...) asparagine"; /evidence="ECO:0000255"; CARBOHYD 401; /note="N-linked (GlcNAc...) asparagine"; /evidence="ECO:0000255"; CARBOHYD 547; /note="N-linked (GlcNAc...) asparagine"; /evidence="ECO:0000255"; CARBOHYD 553; /note="N-linked (GlcNAc...) asparagine"; /evidence="ECO:0000255"; …				COMPBIAS 1099..1120; /note="Basic and acidic residues"; /evidence="ECO:0000256|SAM:MobiDB-lite"; COMPBIAS 1121..1136; /note="Polar residues"; /evidence="ECO:0000256|SAM:MobiDB-lite"			DOMAIN 27..130; /note="Ig-like C2-type 1"; DOMAIN 143..234; /note="Ig-like C2-type 2"; DOMAIN 242..333; /note="Ig-like C2-type 3"; DOMAIN 340..434; /note="Ig-like C2-type 4"; DOMAIN 440..540; /note="Ig-like C2-type 5"; DOMAIN 544..635; /note="Ig-like C2-type 6"; DOMAIN 740..832; /note="Ig-like C2-type 7"; DOMAIN 838..939; /note="Ig-like C2-type 8"; DOMAIN 943..1038; /note="Fibronectin type-III"; …	Immunoglobulin superfamily		X-ray crystallography (1)	DEVELOPMENTAL STAGE: In 23-week-old embryo found in epithelial podocytes of the periphery of mature and developing glomeruli.		TISSUE SPECIFICITY: Specifically expressed in podocytes of kidney glomeruli.
O75022	O75022	LIRB3_HUMAN	Leukocyte immunoglobulin-like receptor subfamily B member 3 (LIR-3) (Leukocyte immunoglobulin-like receptor 3) (CD85 antigen-like family member A) (Immunoglobulin-like transcript 5) (ILT-5) (Monocyte inhibitory receptor HL9) (CD antigen CD85a)	LILRB3 ILT5 LIR3	631	SUBCELLULAR LOCATION: Cell membrane; Single-pass type I membrane protein.		TOPO_DOM 24..443; /note="Extracellular"; /evidence="ECO:0000255"; TOPO_DOM 465..631; /note="Cytoplasmic"; /evidence="ECO:0000255"	TRANSMEM 444..464; /note="Helical"; /evidence="ECO:0000255"	plasma membrane [GO:0005886]; secretory granule membrane [GO:0030667]; inhibitory MHC class I receptor activity [GO:0032396]; signaling receptor activity [GO:0038023]; transmembrane signaling receptor activity [GO:0004888]; adaptive immune response [GO:0002250]; cell surface receptor signaling pathway [GO:0007166]; cytokine-mediated signaling pathway [GO:0019221]; defense response [GO:0006952]; n…		MOD_RES 595; /note="Phosphotyrosine; by LYN"; /evidence="ECO:0000250|UniProtKB:P97484"; MOD_RES 625; /note="Phosphotyrosine; by LYN"; /evidence="ECO:0000250|UniProtKB:P97484"	SIGNAL 1..23; /evidence="ECO:0000255"		PTM: Phosphorylated on tyrosine residues by LYN. Phosphorylation at Tyr-595 and Tyr-625 is important for interaction with PTPN6/SHP-1 and PTPN11/SHP-2. {ECO:0000250|UniProtKB:P97484}.	CARBOHYD 139; /note="N-linked (GlcNAc...) asparagine"; /evidence="ECO:0000255"; CARBOHYD 280; /note="N-linked (GlcNAc...) asparagine"; /evidence="ECO:0000255"; CARBOHYD 301; /note="N-linked (GlcNAc...) asparagine"; /evidence="ECO:0000255"; CARBOHYD 340; /note="N-linked (GlcNAc...) asparagine"; /evidence="ECO:0000255"			MOTIF 512..517; /note="ITIM motif 1"; MOTIF 593..598; /note="ITIM motif 2"; MOTIF 623..628; /note="ITIM motif 3"	COMPBIAS 59..77; /note="Basic and acidic residues"; /evidence="ECO:0000256|SAM:MobiDB-lite"; COMPBIAS 474..501; /note="Basic and acidic residues"; /evidence="ECO:0000256|SAM:MobiDB-lite"; COMPBIAS 517..534; /note="Basic and acidic residues"; /evidence="ECO:0000256|SAM:MobiDB-lite"; COMPBIAS 568..583; /note="Basic and acidic residues"; /evidence="ECO:0000256|SAM:MobiDB-lite"; COMPBIAS 584..598; /n…		DOMAIN: Contains 3 copies of a cytoplasmic motif that is referred to as the immunoreceptor tyrosine-based inhibitor motif (ITIM). This motif is involved in modulation of cellular responses. The phosphorylated ITIM motif can bind the SH2 domain of several SH2-containing phosphatases, including PTPN6/SHP-1, resulting in the dephosphorylation of the downstream protein kinases SYK and BTK. {ECO:00002…	DOMAIN 42..100; /note="Ig-like C2-type 1"; DOMAIN 111..229; /note="Ig-like C2-type 2"; DOMAIN 225..314; /note="Ig-like C2-type 3"; DOMAIN 338..419; /note="Ig-like C2-type 4"						TISSUE SPECIFICITY: Detected in monocytes and B-cells. {ECO:0000269|PubMed:9548455}.
O75054	O75054	IGSF3_HUMAN	Immunoglobulin superfamily member 3 (IgSF3) (Glu-Trp-Ile EWI motif-containing protein 3) (EWI-3)	IGSF3 EWI3 KIAA0466	1194	SUBCELLULAR LOCATION: Membrane {ECO:0000305}; Single-pass type I membrane protein {ECO:0000305}.		TOPO_DOM 20..1124; /note="Extracellular"; /evidence="ECO:0000255"; TOPO_DOM 1146..1194; /note="Cytoplasmic"; /evidence="ECO:0000255"	TRANSMEM 1125..1145; /note="Helical"; /evidence="ECO:0000255"	cell surface [GO:0009986]; membrane [GO:0016020]; lacrimal gland development [GO:0032808]			SIGNAL 1..19; /evidence="ECO:0000255"			CARBOHYD 43; /note="N-linked (GlcNAc...) asparagine"; /evidence="ECO:0000255"; CARBOHYD 418; /note="N-linked (GlcNAc...) asparagine"; /evidence="ECO:0000255"; CARBOHYD 655; /note="N-linked (GlcNAc...) asparagine"; /evidence="ECO:0000255"; CARBOHYD 842; /note="N-linked (GlcNAc...) asparagine"; /evidence="ECO:0000255"; CARBOHYD 1077; /note="N-linked (GlcNAc...) asparagine"; /evidence="ECO:0000255"			MOTIF 250..252; /note="EWI motif"	COMPBIAS 1009..1028; /note="Acidic residues"; /evidence="ECO:0000256|SAM:MobiDB-lite"			DOMAIN 20..138; /note="Ig-like C2-type 1"; DOMAIN 143..262; /note="Ig-like C2-type 2"; DOMAIN 276..386; /note="Ig-like C2-type 3"; DOMAIN 401..539; /note="Ig-like C2-type 4"; DOMAIN 545..661; /note="Ig-like C2-type 5"; DOMAIN 676..803; /note="Ig-like C2-type 6"; DOMAIN 813..945; /note="Ig-like C2-type 7"; DOMAIN 949..1097; /note="Ig-like C2-type 8"						TISSUE SPECIFICITY: Expressed in a wide range of tissues with High expression in Placenta, kidney and lung. {ECO:0000269|PubMed:9790749}.
O94759	O94759	TRPM2_HUMAN	Transient receptor potential cation channel subfamily M member 2 (Estrogen-responsive element-associated gene 1 protein) (Long transient receptor potential channel 2) (LTrpC-2) (LTrpC2) (Transient receptor potential channel 7) (TrpC7) (Transient receptor potential melastatin 2)	TRPM2 EREG1 KNP3 LTRPC2 TRPC7	1503	SUBCELLULAR LOCATION: Cell membrane {ECO:0000269|PubMed:11385575, ECO:0000269|PubMed:11509734, ECO:0000269|PubMed:11804595, ECO:0000269|PubMed:12594222, ECO:0000269|PubMed:15561722, ECO:0000269|PubMed:16601673, ECO:0000269|PubMed:19171771, ECO:0000269|PubMed:20650899, ECO:0000269|PubMed:20660597, ECO:0000269|PubMed:22493272, ECO:0000269|PubMed:25918360, ECO:0000269|PubMed:27068538, ECO:0000269|Pu…	INTRAMEM 753..769; /evidence="ECO:0000269|PubMed:30467180"; INTRAMEM 971..985; /note="Pore-forming"; /evidence="ECO:0000269|PubMed:30467180"; INTRAMEM 1080..1098; /evidence="ECO:0000269|PubMed:30467180"	TOPO_DOM 1..752; /note="Cytoplasmic"; /evidence="ECO:0000305"; TOPO_DOM 770..795; /note="Cytoplasmic"; /evidence="ECO:0000305"; TOPO_DOM 817..827; /note="Extracellular"; /evidence="ECO:0000305"; TOPO_DOM 849..867; /note="Cytoplasmic"; /evidence="ECO:0000305"; TOPO_DOM 889..896; /note="Extracellular"; /evidence="ECO:0000305"; TOPO_DOM 918..929; /note="Cytoplasmic"; /evidence="ECO:0000305"; TOPO_DO…	TRANSMEM 796..816; /note="Helical"; /evidence="ECO:0000269|PubMed:30467180"; TRANSMEM 828..848; /note="Helical"; /evidence="ECO:0000269|PubMed:30467180"; TRANSMEM 868..888; /note="Helical"; /evidence="ECO:0000269|PubMed:30467180"; TRANSMEM 897..917; /note="Helical"; /evidence="ECO:0000269|PubMed:30467180"; TRANSMEM 930..950; /note="Helical"; /evidence="ECO:0000269|PubMed:30467180"; TRANSMEM 1023.…	cytoplasmic vesicle membrane [GO:0030659]; ficolin-1-rich granule membrane [GO:0101003]; lysosomal membrane [GO:0005765]; lysosome [GO:0005764]; neuron projection [GO:0043005]; perikaryon [GO:0043204]; plasma membrane [GO:0005886]; specific granule membrane [GO:0035579]; tertiary granule membrane [GO:0070821]; calcium channel activity [GO:0005262]; calcium ion binding [GO:0005509]; calcium-releas…									MOTIF 1390..1411; /note="Nudix box"; /evidence="ECO:0000255|PROSITE-ProRule:PRU00794"	COMPBIAS 1221..1237; /note="Basic and acidic residues"; /evidence="ECO:0000256|SAM:MobiDB-lite"		DOMAIN: The cytosolic nudix box binds ADP-ribose and is required for channel activation by ADP-ribose (PubMed:15561722, PubMed:16601673, PubMed:30467180). {ECO:0000269|PubMed:15561722, ECO:0000269|PubMed:16601673, ECO:0000269|PubMed:30467180}.	DOMAIN 1354..1498; /note="Nudix hydrolase"; /evidence="ECO:0000255|PROSITE-ProRule:PRU00794"	Transient receptor (TC 1.A.4) family, LTrpC subfamily, TRPM2 sub-subfamily		Electron microscopy (9)			TISSUE SPECIFICITY: Highly expressed in brain and peripheral blood cells, such as neutrophils. Also detected in bone marrow, spleen, heart, liver and lung. Isoform 2 is found in neutrophil granulocytes. {ECO:0000269|PubMed:11385575, ECO:0000269|PubMed:11509734}.
O95047	O95047	OR2A4_HUMAN	Olfactory receptor 2A4 (Olfactory receptor 2A10) (Olfactory receptor OR6-37)	OR2A4 OR2A10	310	SUBCELLULAR LOCATION: Cell membrane; Multi-pass membrane protein.		TOPO_DOM 1..24; /note="Extracellular"; /evidence="ECO:0000255"; TOPO_DOM 49..56; /note="Cytoplasmic"; /evidence="ECO:0000255"; TOPO_DOM 79..99; /note="Extracellular"; /evidence="ECO:0000255"; TOPO_DOM 120..138; /note="Cytoplasmic"; /evidence="ECO:0000255"; TOPO_DOM 158..194; /note="Extracellular"; /evidence="ECO:0000255"; TOPO_DOM 219..235; /note="Cytoplasmic"; /evidence="ECO:0000255"; TOPO_DOM 2…	TRANSMEM 25..48; /note="Helical; Name=1"; /evidence="ECO:0000255"; TRANSMEM 57..78; /note="Helical; Name=2"; /evidence="ECO:0000255"; TRANSMEM 100..119; /note="Helical; Name=3"; /evidence="ECO:0000255"; TRANSMEM 139..157; /note="Helical; Name=4"; /evidence="ECO:0000255"; TRANSMEM 195..218; /note="Helical; Name=5"; /evidence="ECO:0000255"; TRANSMEM 236..258; /note="Helical; Name=6"; /evidence="ECO…	cleavage furrow [GO:0032154]; Flemming body [GO:0090543]; membrane [GO:0016020]; mitotic spindle midzone [GO:1990023]; mitotic spindle pole [GO:0097431]; recycling endosome [GO:0055037]; G protein-coupled receptor activity [GO:0004930]; odorant binding [GO:0005549]; olfactory receptor activity [GO:0004984]; detection of chemical stimulus involved in sensory perception of smell [GO:0050911]; posit…						CARBOHYD 4; /note="N-linked (GlcNAc...) asparagine"; /evidence="ECO:0000255"								G-protein coupled receptor 1 family
O95136	O95136	S1PR2_HUMAN	Sphingosine 1-phosphate receptor 2 (S1P receptor 2) (S1P2) (Endothelial differentiation G-protein coupled receptor 5) (Sphingosine 1-phosphate receptor Edg-5) (S1P receptor Edg-5)	S1PR2 EDG5	353	SUBCELLULAR LOCATION: Cell membrane; Multi-pass membrane protein.		TOPO_DOM 1..34; /note="Extracellular"; /evidence="ECO:0000250"; TOPO_DOM 60..66; /note="Cytoplasmic"; /evidence="ECO:0000250"; TOPO_DOM 96..109; /note="Extracellular"; /evidence="ECO:0000250"; TOPO_DOM 129..147; /note="Cytoplasmic"; /evidence="ECO:0000250"; TOPO_DOM 174..189; /note="Extracellular"; /evidence="ECO:0000250"; TOPO_DOM 211..233; /note="Cytoplasmic"; /evidence="ECO:0000250"; TOPO_DOM …	TRANSMEM 35..59; /note="Helical; Name=1"; /evidence="ECO:0000250"; TRANSMEM 67..95; /note="Helical; Name=2"; /evidence="ECO:0000250"; TRANSMEM 110..128; /note="Helical; Name=3"; /evidence="ECO:0000250"; TRANSMEM 148..173; /note="Helical; Name=4"; /evidence="ECO:0000250"; TRANSMEM 190..210; /note="Helical; Name=5"; /evidence="ECO:0000250"; TRANSMEM 234..255; /note="Helical; Name=6"; /evidence="ECO…	cytoplasm [GO:0005737]; plasma membrane [GO:0005886]; postsynapse [GO:0098794]; G protein-coupled peptide receptor activity [GO:0008528]; G protein-coupled receptor activity [GO:0004930]; G protein-coupled receptor binding [GO:0001664]; integrin binding [GO:0005178]; lipid binding [GO:0008289]; sphingosine-1-phosphate receptor activity [GO:0038036]; actin cytoskeleton reorganization [GO:0031532];…	LIPID 305; /note="S-palmitoyl cysteine"; /evidence="ECO:0000250"					CARBOHYD 19; /note="N-linked (GlcNAc...) asparagine"; /evidence="ECO:0000255"								G-protein coupled receptor 1 family		Electron microscopy (1)
O95452	O95452	CXB6_HUMAN	Gap junction beta-6 protein (Connexin-30) (Cx30)	GJB6	261	SUBCELLULAR LOCATION: Cell membrane; Multi-pass membrane protein. Cell junction, gap junction.		TOPO_DOM 1..22; /note="Cytoplasmic"; /evidence="ECO:0000255"; TOPO_DOM 46..75; /note="Extracellular"; /evidence="ECO:0000255"; TOPO_DOM 99..131; /note="Cytoplasmic"; /evidence="ECO:0000255"; TOPO_DOM 155..192; /note="Extracellular"; /evidence="ECO:0000255"; TOPO_DOM 216..261; /note="Cytoplasmic"; /evidence="ECO:0000255"	TRANSMEM 23..45; /note="Helical"; /evidence="ECO:0000255"; TRANSMEM 76..98; /note="Helical"; /evidence="ECO:0000255"; TRANSMEM 132..154; /note="Helical"; /evidence="ECO:0000255"; TRANSMEM 193..215; /note="Helical"; /evidence="ECO:0000255"	actin filament [GO:0005884]; apical plasma membrane [GO:0016324]; cell junction [GO:0030054]; connexin complex [GO:0005922]; cytosol [GO:0005829]; gap junction [GO:0005921]; actin filament binding [GO:0051015]; beta-tubulin binding [GO:0048487]; gap junction channel activity [GO:0005243]; gap junction channel activity involved in cell communication by electrical coupling [GO:1903763]; microtubule…														Connexin family, Beta-type (group I) subfamily
P00533	P00533	EGFR_HUMAN	Epidermal growth factor receptor (EC 2.7.10.1) (Proto-oncogene c-ErbB-1) (Receptor tyrosine-protein kinase erbB-1)	EGFR ERBB ERBB1 HER1	1210	SUBCELLULAR LOCATION: Cell membrane {ECO:0000269|PubMed:17182860, ECO:0000269|PubMed:20462955, ECO:0000269|PubMed:23589287, ECO:0000269|PubMed:27153536, ECO:0000269|PubMed:2790960}; Single-pass type I membrane protein {ECO:0000269|PubMed:27153536}. Endoplasmic reticulum membrane {ECO:0000269|PubMed:27153536}; Single-pass type I membrane protein. Golgi apparatus membrane; Single-pass type I membra…		TOPO_DOM 25..645; /note="Extracellular"; /evidence="ECO:0000255"; TOPO_DOM 669..1210; /note="Cytoplasmic"; /evidence="ECO:0000255"	TRANSMEM 646..668; /note="Helical"; /evidence="ECO:0000255"	basal plasma membrane [GO:0009925]; basolateral plasma membrane [GO:0016323]; cell junction [GO:0030054]; cell surface [GO:0009986]; clathrin-coated endocytic vesicle membrane [GO:0030669]; cytoplasm [GO:0005737]; early endosome membrane [GO:0031901]; endoplasmic reticulum membrane [GO:0005789]; endosome [GO:0005768]; endosome membrane [GO:0010008]; extracellular space [GO:0005615]; focal adhesio…	LIPID 1049; /note="S-palmitoyl cysteine"; /evidence="ECO:0000269|PubMed:27153536"; LIPID 1146; /note="S-palmitoyl cysteine"; /evidence="ECO:0000269|PubMed:27153536"	MOD_RES 229; /note="Phosphoserine"; /evidence="ECO:0000269|PubMed:21487020"; MOD_RES 678; /note="Phosphothreonine; by PKC and PKD/PRKD1"; /evidence="ECO:0000269|PubMed:10523301"; MOD_RES 693; /note="Phosphothreonine; by PKD/PRKD1"; /evidence="ECO:0000269|PubMed:10523301, ECO:0000269|PubMed:16083266, ECO:0000269|PubMed:3138233, ECO:0007744|PubMed:18691976, ECO:0007744|PubMed:20068231, ECO:0007744|…	SIGNAL 1..24; /evidence="ECO:0000269|PubMed:15340161, ECO:0000269|PubMed:6328312, ECO:0000269|Ref.16"		PTM: Phosphorylated on Tyr residues in response to EGF (PubMed:20462955, PubMed:27153536). Phosphorylation at Ser-695 is partial and occurs only if Thr-693 is phosphorylated. Phosphorylation at Thr-678 and Thr-693 by PRKD1 inhibits EGF-induced MAPK8/JNK1 activation. Dephosphorylation by PTPRJ prevents endocytosis and stabilizes the receptor at the plasma membrane. Autophosphorylation at Tyr-1197 …	CARBOHYD 56; /note="N-linked (GlcNAc...) (complex) asparagine; atypical; partial"; /evidence="ECO:0000269|PubMed:10731668, ECO:0000269|PubMed:12297049, ECO:0000269|PubMed:12297050, ECO:0000269|PubMed:12731890, ECO:0000269|PubMed:16083266, ECO:0000269|PubMed:20837704, ECO:0007744|PDB:1IVO, ECO:0007744|PDB:1MOX, ECO:0007744|PDB:3NJP, ECO:0007744|PDB:3QWQ"; /id="CAR_000227"; CARBOHYD 73; /note="N-li…				COMPBIAS 1099..1114; /note="Polar residues"; /evidence="ECO:0000256|SAM:MobiDB-lite"			DOMAIN 712..979; /note="Protein kinase"; /evidence="ECO:0000255|PROSITE-ProRule:PRU00159"	Protein kinase superfamily, Tyr protein kinase family, EGF receptor subfamily	REPEAT 75..300; /note="Approximate"; REPEAT 390..600; /note="Approximate"	Electron microscopy (6); NMR spectroscopy (6); X-ray crystallography (250)			TISSUE SPECIFICITY: Ubiquitously expressed. Isoform 2 is also expressed in ovarian cancers. {ECO:0000269|PubMed:17671655}.
P01133	P01133	EGF_HUMAN	Pro-epidermal growth factor (EGF) [Cleaved into: Epidermal growth factor (Urogastrone)]	EGF	1207	SUBCELLULAR LOCATION: Membrane; Single-pass type I membrane protein.		TOPO_DOM 23..1032; /note="Extracellular"; /evidence="ECO:0000255"; TOPO_DOM 1054..1207; /note="Cytoplasmic"; /evidence="ECO:0000255"	TRANSMEM 1033..1053; /note="Helical"; /evidence="ECO:0000255"	clathrin-coated endocytic vesicle membrane [GO:0030669]; extracellular exosome [GO:0070062]; extracellular region [GO:0005576]; extracellular space [GO:0005615]; lysosomal membrane [GO:0005765]; plasma membrane [GO:0005886]; platelet alpha granule lumen [GO:0031093]; calcium ion binding [GO:0005509]; epidermal growth factor receptor binding [GO:0005154]; growth factor activity [GO:0008083]; guany…			SIGNAL 1..22; /evidence="ECO:0000255"		PTM: O-glycosylated with core 1-like and core 2-like glycans. It is uncertain if Ser-954 or Thr-955 is O-glycosylated. The modification here shows glycan heterogeneity: HexHexNAc (major) and Hex2HexNAc2 (minor). {ECO:0000269|PubMed:22171320}.	CARBOHYD 38; /note="N-linked (GlcNAc...) asparagine"; /evidence="ECO:0000255"; CARBOHYD 104; /note="N-linked (GlcNAc...) asparagine"; /evidence="ECO:0000255"; CARBOHYD 117; /note="N-linked (GlcNAc...) asparagine"; /evidence="ECO:0000255"; CARBOHYD 148; /note="N-linked (GlcNAc...) asparagine"; /evidence="ECO:0000255"; CARBOHYD 324; /note="N-linked (GlcNAc...) asparagine"; /evidence="ECO:0000255"; …				COMPBIAS 1070..1086; /note="Basic and acidic residues"; /evidence="ECO:0000256|SAM:MobiDB-lite"			DOMAIN 314..355; /note="EGF-like 1"; /evidence="ECO:0000255|PROSITE-ProRule:PRU00076"; DOMAIN 356..396; /note="EGF-like 2; calcium-binding"; /evidence="ECO:0000255|PROSITE-ProRule:PRU00076"; DOMAIN 397..437; /note="EGF-like 3"; /evidence="ECO:0000255|PROSITE-ProRule:PRU00076"; DOMAIN 435..477; /note="EGF-like 4"; /evidence="ECO:0000255|PROSITE-ProRule:PRU00076"; DOMAIN 741..781; /note="EGF-like 5…		REPEAT 86..127; /note="LDL-receptor class B 1"; REPEAT 128..169; /note="LDL-receptor class B 2"; REPEAT 170..211; /note="LDL-receptor class B 3"; REPEAT 212..258; /note="LDL-receptor class B 4"; REPEAT 483..523; /note="LDL-receptor class B 5"; REPEAT 524..566; /note="LDL-receptor class B 6"; REPEAT 567..609; /note="LDL-receptor class B 7"; REPEAT 610..653; /note="LDL-receptor class B 8"; REPEAT 6…	Electron microscopy (4); NMR spectroscopy (2); X-ray crystallography (5)			TISSUE SPECIFICITY: Expressed in kidney, salivary gland, cerebrum and prostate. {ECO:0000269|PubMed:17671655}.
P01375	P01375	TNFA_HUMAN	Tumor necrosis factor (Cachectin) (TNF-alpha) (Tumor necrosis factor ligand superfamily member 2) (TNF-a) [Cleaved into: Tumor necrosis factor, membrane form (N-terminal fragment) (NTF); Intracellular domain 1 (ICD1); Intracellular domain 2 (ICD2); C-domain 1; C-domain 2; Tumor necrosis factor, soluble form]	TNF TNFA TNFSF2	233	SUBCELLULAR LOCATION: Cell membrane {ECO:0000269|PubMed:16829952}; Single-pass type II membrane protein {ECO:0000269|PubMed:16829952}.; SUBCELLULAR LOCATION: [Tumor necrosis factor, membrane form]: Membrane; Single-pass type II membrane protein.; SUBCELLULAR LOCATION: [Tumor necrosis factor, soluble form]: Secreted {ECO:0000269|PubMed:23552949}.; SUBCELLULAR LOCATION: [C-domain 1]: Secreted.; SUB…		TOPO_DOM 1..35; /note="Cytoplasmic"; /evidence="ECO:0000255"; TOPO_DOM 57..233; /note="Extracellular"; /evidence="ECO:0000255"	TRANSMEM 36..56; /note="Helical; Signal-anchor for type II membrane protein"; /evidence="ECO:0000255"	cell surface [GO:0009986]; external side of plasma membrane [GO:0009897]; extracellular region [GO:0005576]; extracellular space [GO:0005615]; membrane [GO:0016020]; membrane raft [GO:0045121]; neuronal cell body [GO:0043025]; phagocytic cup [GO:0001891]; plasma membrane [GO:0005886]; protein-containing complex [GO:0032991]; recycling endosome [GO:0055037]; cytokine activity [GO:0005125]; identic…	LIPID 19; /note="N6-myristoyl lysine"; /evidence="ECO:0000269|PubMed:1402651, ECO:0000269|PubMed:23552949"; LIPID 20; /note="N6-myristoyl lysine"; /evidence="ECO:0000269|PubMed:1402651, ECO:0000269|PubMed:23552949"	MOD_RES 2; /note="Phosphoserine; by CK1"; /evidence="ECO:0000305"			PTM: The soluble form derives from the membrane form by proteolytic processing. The membrane-bound form is further proteolytically processed by SPPL2A or SPPL2B through regulated intramembrane proteolysis producing TNF intracellular domains (ICD1 and ICD2) released in the cytosol and TNF C-domain 1 and C-domain 2 secreted into the extracellular space. {ECO:0000269|PubMed:16829951, ECO:0000269|Pub…	CARBOHYD 80; /note="O-linked (GalNAc...) serine; in soluble form"; /evidence="ECO:0000269|PubMed:8631363"								Tumor necrosis factor family		NMR spectroscopy (4); X-ray crystallography (38)
P01730	P01730	CD4_HUMAN	T-cell surface glycoprotein CD4 (T-cell surface antigen T4/Leu-3) (CD antigen CD4)	CD4	458	SUBCELLULAR LOCATION: Cell membrane {ECO:0000269|PubMed:12089508, ECO:0000269|PubMed:12517957, ECO:0000269|PubMed:2823150, ECO:0000269|PubMed:2990730}; Single-pass type I membrane protein {ECO:0000269|PubMed:12517957, ECO:0000269|PubMed:15340161, ECO:0000269|PubMed:1708753}. Note=Localizes to lipid rafts (PubMed:12517957, PubMed:9168119). Removed from plasma membrane by HIV-1 Nef protein that inc…		TOPO_DOM 26..396; /note="Extracellular"; /evidence="ECO:0000255"; TOPO_DOM 419..458; /note="Cytoplasmic"; /evidence="ECO:0000255"	TRANSMEM 397..418; /note="Helical"; /evidence="ECO:0000255"	clathrin-coated endocytic vesicle membrane [GO:0030669]; early endosome [GO:0005769]; endoplasmic reticulum lumen [GO:0005788]; endoplasmic reticulum membrane [GO:0005789]; external side of plasma membrane [GO:0009897]; membrane raft [GO:0045121]; plasma membrane [GO:0005886]; T cell receptor complex [GO:0042101]; coreceptor activity [GO:0015026]; enzyme binding [GO:0019899]; extracellular matrix…	LIPID 419; /note="S-palmitoyl cysteine"; /evidence="ECO:0000269|PubMed:1618861"; LIPID 422; /note="S-palmitoyl cysteine"; /evidence="ECO:0000269|PubMed:1618861"	MOD_RES 433; /note="Phosphoserine"; /evidence="ECO:0000269|PubMed:2105883"; MOD_RES 440; /note="Phosphoserine"; /evidence="ECO:0000269|PubMed:2105883"; MOD_RES 456; /note="Phosphoserine"; /evidence="ECO:0000269|PubMed:2105883"	SIGNAL 1..25; /evidence="ECO:0000269|PubMed:15340161, ECO:0000269|PubMed:2592374"		PTM: Palmitoylation and association with LCK contribute to the enrichment of CD4 in lipid rafts. {ECO:0000269|PubMed:1618861}.; PTM: Phosphorylated by PKC; phosphorylation at Ser-433 plays an important role for CD4 internalization. {ECO:0000269|PubMed:2105883, ECO:0000269|PubMed:2512251}.	CARBOHYD 296; /note="N-linked (GlcNAc...) asparagine"; /evidence="ECO:0000269|PubMed:19159218, ECO:0000269|PubMed:2001369, ECO:0000269|PubMed:2592374"; /id="CAR_000053"; CARBOHYD 325; /note="N-linked (GlcNAc...) asparagine"; /evidence="ECO:0000269|PubMed:2001369, ECO:0000269|PubMed:2592374"; /id="CAR_000054"						DOMAIN: The Ig-like V-type domain mediates the interaction with MHCII. {ECO:0000269|PubMed:21900604, ECO:0000269|PubMed:7604010}.	DOMAIN 26..125; /note="Ig-like V-type"; DOMAIN 126..203; /note="Ig-like C2-type 1"; DOMAIN 204..317; /note="Ig-like C2-type 2"; DOMAIN 318..374; /note="Ig-like C2-type 3"			Electron microscopy (21); NMR spectroscopy (3); X-ray crystallography (49)			TISSUE SPECIFICITY: Highly expressed in T-helper cells. The presence of CD4 is a hallmark of T-helper cells which are specialized in the activation and growth of cytotoxic T-cells, regulation of B cells, or activation of phagocytes. CD4 is also present in other immune cells such as macrophages, dendritic cells or NK cells. {ECO:0000269|PubMed:16951326, ECO:0000269|PubMed:24942581, ECO:0000269|Pub…
P02708	P02708	ACHA_HUMAN	Acetylcholine receptor subunit alpha	CHRNA1 ACHRA CHNRA	457	SUBCELLULAR LOCATION: Postsynaptic cell membrane {ECO:0000305|PubMed:27375219}; Multi-pass membrane protein {ECO:0000255}. Cell membrane {ECO:0000269|PubMed:27375219}; Multi-pass membrane protein {ECO:0000255}.		TOPO_DOM 21..232; /note="Extracellular"; /evidence="ECO:0000305"; TOPO_DOM 254..264; /note="Cytoplasmic"; /evidence="ECO:0000305"; TOPO_DOM 286..296; /note="Extracellular"; /evidence="ECO:0000305"; TOPO_DOM 318..427; /note="Cytoplasmic"; /evidence="ECO:0000305"; TOPO_DOM 449..457; /note="Extracellular"; /evidence="ECO:0000305"	TRANSMEM 233..253; /note="Helical"; /evidence="ECO:0000255"; TRANSMEM 265..285; /note="Helical"; /evidence="ECO:0000255"; TRANSMEM 297..317; /note="Helical"; /evidence="ECO:0000255"; TRANSMEM 428..448; /note="Helical"; /evidence="ECO:0000255"	acetylcholine-gated channel complex [GO:0005892]; cell surface [GO:0009986]; neuromuscular junction [GO:0031594]; neuron projection [GO:0043005]; plasma membrane [GO:0005886]; postsynaptic membrane [GO:0045211]; postsynaptic specialization membrane [GO:0099634]; synapse [GO:0045202]; acetylcholine binding [GO:0042166]; acetylcholine receptor activity [GO:0015464]; acetylcholine-gated cation-selec…			SIGNAL 1..20; /evidence="ECO:0000269|PubMed:2449458"			CARBOHYD 161; /note="N-linked (GlcNAc...) asparagine"; /evidence="ECO:0000255"								Ligand-gated ion channel (TC 1.A.9) family, Acetylcholine receptor (TC 1.A.9.1) subfamily, Alpha-1/CHRNA1 sub-subfamily		X-ray crystallography (2)			TISSUE SPECIFICITY: Isoform 1 is only expressed in skeletal muscle. Isoform 2 is constitutively expressed in skeletal muscle, brain, heart, kidney, liver, lung and thymus.
P04201	P04201	MAS_HUMAN	Proto-oncogene Mas	MAS1 MAS	325	SUBCELLULAR LOCATION: Cell membrane {ECO:0000269|PubMed:16611642}; Multi-pass membrane protein {ECO:0000269|PubMed:16611642}.		TOPO_DOM 1..36; /note="Extracellular"; /evidence="ECO:0000255"; TOPO_DOM 62..65; /note="Cytoplasmic"; /evidence="ECO:0000255"; TOPO_DOM 87..104; /note="Extracellular"; /evidence="ECO:0000255"; TOPO_DOM 129..149; /note="Cytoplasmic"; /evidence="ECO:0000255"; TOPO_DOM 173..185; /note="Extracellular"; /evidence="ECO:0000255"; TOPO_DOM 207..224; /note="Cytoplasmic"; /evidence="ECO:0000255"; TOPO_DOM …	TRANSMEM 37..61; /note="Helical; Name=1"; /evidence="ECO:0000255"; TRANSMEM 66..86; /note="Helical; Name=2"; /evidence="ECO:0000255"; TRANSMEM 105..128; /note="Helical; Name=3"; /evidence="ECO:0000255"; TRANSMEM 150..172; /note="Helical; Name=4"; /evidence="ECO:0000255"; TRANSMEM 186..206; /note="Helical; Name=5"; /evidence="ECO:0000255"; TRANSMEM 225..245; /note="Helical; Name=6"; /evidence="ECO…	cell surface [GO:0009986]; plasma membrane [GO:0005886]; angiotensin receptor activity [GO:0001595]; angiotensin type II receptor activity [GO:0004945]; G protein-coupled receptor activity [GO:0004930]; peptide binding [GO:0042277]; activation of NF-kappaB-inducing kinase activity [GO:0007250]; G protein-coupled receptor signaling pathway [GO:0007186]; hippocampus development [GO:0021766]; male g…						CARBOHYD 5; /note="N-linked (GlcNAc...) asparagine"; /evidence="ECO:0000255"; CARBOHYD 16; /note="N-linked (GlcNAc...) asparagine"; /evidence="ECO:0000255"; CARBOHYD 22; /note="N-linked (GlcNAc...) asparagine"; /evidence="ECO:0000255"								G-protein coupled receptor 1 family
P04626	P04626	ERBB2_HUMAN	Receptor tyrosine-protein kinase erbB-2 (EC 2.7.10.1) (Metastatic lymph node gene 19 protein) (MLN 19) (Proto-oncogene Neu) (Proto-oncogene c-ErbB-2) (Tyrosine kinase-type cell surface receptor HER2) (p185erbB2) (CD antigen CD340)	ERBB2 HER2 MLN19 NEU NGL	1255	SUBCELLULAR LOCATION: Cell membrane {ECO:0000269|PubMed:32381043}; Single-pass type I membrane protein {ECO:0000255}. Cell projection, ruffle membrane {ECO:0000269|PubMed:34380438}; Single-pass type I membrane protein {ECO:0000255}. Note=Internalized from the cell membrane in response to EGF stimulation. {ECO:0000269|PubMed:32381043}.; SUBCELLULAR LOCATION: [Isoform 1]: Cell membrane {ECO:0000269…		TOPO_DOM 23..652; /note="Extracellular"; /evidence="ECO:0000255"; TOPO_DOM 676..1255; /note="Cytoplasmic"; /evidence="ECO:0000255"	TRANSMEM 653..675; /note="Helical"; /evidence="ECO:0000255"	apical plasma membrane [GO:0016324]; basal plasma membrane [GO:0009925]; basolateral plasma membrane [GO:0016323]; cytosol [GO:0005829]; early endosome [GO:0005769]; endosome membrane [GO:0010008]; ERBB3:ERBB2 complex [GO:0038143]; membrane [GO:0016020]; myelin sheath [GO:0043209]; neuromuscular junction [GO:0031594]; nucleus [GO:0005634]; perinuclear region of cytoplasm [GO:0048471]; plasma memb…		MOD_RES 182; /note="Phosphothreonine"; /evidence="ECO:0007744|PubMed:23186163"; MOD_RES 877; /note="Phosphotyrosine"; /evidence="ECO:0000305|PubMed:32381043"; MOD_RES 1054; /note="Phosphoserine"; /evidence="ECO:0007744|PubMed:18669648, ECO:0007744|PubMed:18691976, ECO:0007744|PubMed:21406692, ECO:0007744|PubMed:23186163, ECO:0007744|PubMed:24275569"; MOD_RES 1078; /note="Phosphoserine"; /evidence…	SIGNAL 1..22; /evidence="ECO:0000255"		PTM: Autophosphorylated. Autophosphorylation occurs in trans, i.e. one subunit of the dimeric receptor phosphorylates tyrosine residues on the other subunit (Probable). Ligand-binding increases phosphorylation on tyrosine residues (PubMed:27134172, PubMed:33497358). Signaling via SEMA4C promotes phosphorylation at Tyr-1248 (PubMed:17554007). Dephosphorylated by PTPN12 (PubMed:27134172). {ECO:0000…	CARBOHYD 68; /note="N-linked (GlcNAc...) asparagine"; /evidence="ECO:0000269|PubMed:20696930, ECO:0007744|PDB:2A91, ECO:0007744|PDB:3MZW"; CARBOHYD 124; /note="N-linked (GlcNAc...) asparagine"; /evidence="ECO:0000255"; CARBOHYD 187; /note="N-linked (GlcNAc...) asparagine"; /evidence="ECO:0000255, ECO:0007744|PDB:1N8Z, ECO:0007744|PDB:1S78, ECO:0007744|PDB:2A91, ECO:0007744|PDB:3N85"; CARBOHYD 259…			MOTIF 676..689; /note="Nuclear localization signal"	COMPBIAS 1142..1157; /note="Pro residues"; /evidence="ECO:0000256|SAM:MobiDB-lite"			DOMAIN 720..987; /note="Protein kinase"; /evidence="ECO:0000255|PROSITE-ProRule:PRU00159"	Protein kinase superfamily, Tyr protein kinase family, EGF receptor subfamily		Electron microscopy (4); NMR spectroscopy (6); X-ray crystallography (30)			TISSUE SPECIFICITY: Expressed in a variety of tumor tissues including primary breast tumors and tumors from small bowel, esophagus, kidney and mouth. {ECO:0000269|PubMed:15380516}.
P04629	P04629	NTRK1_HUMAN	High affinity nerve growth factor receptor (EC 2.7.10.1) (Neurotrophic tyrosine kinase receptor type 1) (TRK1-transforming tyrosine kinase protein) (Tropomyosin-related kinase A) (Tyrosine kinase receptor) (Tyrosine kinase receptor A) (Trk-A) (gp140trk) (p140-TrkA)	NTRK1 MTC TRK TRKA	796	SUBCELLULAR LOCATION: Cell membrane {ECO:0000269|PubMed:1281417, ECO:0000269|PubMed:15488758, ECO:0000269|PubMed:17196528, ECO:0000269|PubMed:27676246, ECO:0000269|PubMed:2927393}; Single-pass type I membrane protein {ECO:0000269|PubMed:1281417, ECO:0000269|PubMed:15488758}. Early endosome membrane {ECO:0000250|UniProtKB:P35739}; Single-pass type I membrane protein {ECO:0000250|UniProtKB:P35739}.…		TOPO_DOM 33..423; /note="Extracellular"; /evidence="ECO:0000255"; TOPO_DOM 440..796; /note="Cytoplasmic"; /evidence="ECO:0000255"	TRANSMEM 424..439; /note="Helical"; /evidence="ECO:0000255"	axon [GO:0030424]; cell surface [GO:0009986]; dendrite [GO:0030425]; early endosome [GO:0005769]; early endosome membrane [GO:0031901]; endosome membrane [GO:0010008]; late endosome [GO:0005770]; late endosome membrane [GO:0031902]; neuronal cell body [GO:0043025]; plasma membrane [GO:0005886]; protein-containing complex [GO:0032991]; receptor complex [GO:0043235]; recycling endosome membrane [GO…		MOD_RES 496; /note="Phosphotyrosine; by autocatalysis"; /evidence="ECO:0000269|PubMed:15488758, ECO:0000269|PubMed:27676246, ECO:0000269|PubMed:8155326"; MOD_RES 676; /note="Phosphotyrosine; by autocatalysis"; /evidence="ECO:0000269|PubMed:8155326"; MOD_RES 680; /note="Phosphotyrosine; by autocatalysis"; /evidence="ECO:0000269|PubMed:15488758, ECO:0000269|PubMed:8155326"; MOD_RES 681; /note="Phos…	SIGNAL 1..32; /evidence="ECO:0000255"		PTM: Ligand-mediated autophosphorylation (PubMed:2927393, PubMed:1281417, PubMed:15488758, PubMed:7510697, PubMed:8155326, PubMed:8325889, PubMed:27676246, PubMed:28177573). Interaction with SQSTM1 is phosphotyrosine-dependent. Autophosphorylation at Tyr-496 mediates interaction and phosphorylation of SHC1 (PubMed:15488758, PubMed:7510697, PubMed:8155326, PubMed:8325889). {ECO:0000269|PubMed:1281…	CARBOHYD 67; /note="N-linked (GlcNAc...) asparagine"; /evidence="ECO:0000255"; CARBOHYD 95; /note="N-linked (GlcNAc...) asparagine"; /evidence="ECO:0000269|PubMed:17196528"; CARBOHYD 121; /note="N-linked (GlcNAc...) asparagine"; /evidence="ECO:0000269|PubMed:17196528"; CARBOHYD 188; /note="N-linked (GlcNAc...) asparagine"; /evidence="ECO:0000269|PubMed:17196528, ECO:0007744|PDB:2IFG"; CARBOHYD 20…			MOTIF 537..541; /note="DXXLL"; /evidence="ECO:0000269|PubMed:26446845"; MOTIF 607..611; /note="DXXLL"; /evidence="ECO:0000269|PubMed:26446845"			DOMAIN: The transmembrane domain mediates interaction with KIDINS220. {ECO:0000250|UniProtKB:P35739}.; DOMAIN: The extracellular domain mediates interaction with NGFR. {ECO:0000250|UniProtKB:P35739}.	DOMAIN 148..193; /note="LRRCT"; DOMAIN 194..283; /note="Ig-like C2-type 1"; /evidence="ECO:0000255|PROSITE-ProRule:PRU00114"; DOMAIN 299..365; /note="Ig-like C2-type 2"; /evidence="ECO:0000255|PROSITE-ProRule:PRU00114"; DOMAIN 510..781; /note="Protein kinase"; /evidence="ECO:0000255|PROSITE-ProRule:PRU00159"	Protein kinase superfamily, Tyr protein kinase family, Insulin receptor subfamily	REPEAT 90..113; /note="LRR 1"; REPEAT 116..137; /note="LRR 2"	NMR spectroscopy (3); X-ray crystallography (51)		INDUCTION: Isoform TrkA-III is up-regulated upon hypoxia in cells normally expressing it. {ECO:0000269|PubMed:15488758}.	TISSUE SPECIFICITY: Isoform TrkA-I is found in most non-neuronal tissues. Isoform TrkA-II is primarily expressed in neuronal cells. TrkA-III is specifically expressed by pluripotent neural stem and neural crest progenitors. {ECO:0000269|PubMed:15488758, ECO:0000269|PubMed:8325889}.
P04839	P04839	CY24B_HUMAN	Cytochrome b-245 heavy chain (EC 1.-.-.-) (CGD91-phox) (Cytochrome b(558) subunit beta) (Cytochrome b558 subunit beta) (Heme-binding membrane glycoprotein gp91phox) (NADPH oxidase 2) (Neutrophil cytochrome b 91 kDa polypeptide) (Superoxide-generating NADPH oxidase heavy chain subunit) (gp91-1) (gp91-phox) (p22 phagocyte B-cytochrome)	CYBB NOX2	570	SUBCELLULAR LOCATION: Cell membrane; Multi-pass membrane protein. Note=As unassembled monomer may localize to the endoplasmic reticulum. {ECO:0000305|PubMed:28351984}.		TOPO_DOM 2..8; /note="Cytoplasmic"; /evidence="ECO:0000255"; TOPO_DOM 30..48; /note="Extracellular"; /evidence="ECO:0000255"; TOPO_DOM 70..102; /note="Cytoplasmic"; /evidence="ECO:0000255"; TOPO_DOM 124..169; /note="Extracellular"; /evidence="ECO:0000255"; TOPO_DOM 191..200; /note="Cytoplasmic"; /evidence="ECO:0000255"; TOPO_DOM 222..261; /note="Extracellular"; /evidence="ECO:0000255"; TOPO_DOM 2…	TRANSMEM 9..29; /note="Helical"; /evidence="ECO:0000255"; TRANSMEM 49..69; /note="Helical"; /evidence="ECO:0000255"; TRANSMEM 103..123; /note="Helical"; /evidence="ECO:0000255"; TRANSMEM 170..190; /note="Helical"; /evidence="ECO:0000255"; TRANSMEM 201..221; /note="Helical"; /evidence="ECO:0000255"; TRANSMEM 262..282; /note="Helical"; /evidence="ECO:0000255"	dendrite [GO:0030425]; endoplasmic reticulum membrane [GO:0005789]; Golgi apparatus [GO:0005794]; NADPH oxidase complex [GO:0043020]; neuronal cell body [GO:0043025]; nuclear envelope [GO:0005635]; perinuclear endoplasmic reticulum [GO:0097038]; phagocytic vesicle membrane [GO:0030670]; plasma membrane [GO:0005886]; rough endoplasmic reticulum [GO:0005791]; specific granule membrane [GO:0035579];…					PTM: Glycosylated. {ECO:0000269|PubMed:19159218}.; PTM: Phosphorylated on Ser and Thr residues. {ECO:0000269|PubMed:19028840}.; PTM: Undergoes 'Lys-48'-linked polyubiquitination, likely by RNF145, triggering endoplasmic reticulum-associated degradation. {ECO:0000250|UniProtKB:Q61093}.	CARBOHYD 132; /note="N-linked (GlcNAc...) asparagine"; /evidence="ECO:0000269|PubMed:19159218"; CARBOHYD 149; /note="N-linked (GlcNAc...) asparagine"; /evidence="ECO:0000269|PubMed:19159218"; CARBOHYD 240; /note="N-linked (GlcNAc...) asparagine"; /evidence="ECO:0000269|PubMed:19159218"							DOMAIN 54..286; /note="Ferric oxidoreductase"; DOMAIN 287..397; /note="FAD-binding FR-type"; /evidence="ECO:0000255|PROSITE-ProRule:PRU00716"			X-ray crystallography (1)			TISSUE SPECIFICITY: Detected in neutrophils (at protein level). {ECO:0000269|PubMed:19028840}.
P05067	P05067	A4_HUMAN	Amyloid-beta precursor protein (APP) (ABPP) (APPI) (Alzheimer disease amyloid A4 protein homolog) (Alzheimer disease amyloid protein) (Amyloid precursor protein) (Amyloid-beta (A4) precursor protein) (Amyloid-beta A4 protein) (Cerebral vascular amyloid peptide) (CVAP) (PreA4) (Protease nexin-II) (PN-II) [Cleaved into: N-APP; Soluble APP-alpha (S-APP-alpha); Soluble APP-beta (S-APP-beta); C99 (Bet…	APP A4 AD1	770	SUBCELLULAR LOCATION: Cell membrane {ECO:0000269|PubMed:10383380, ECO:0000269|PubMed:20580937, ECO:0000269|PubMed:2649245, ECO:0000305|PubMed:25122912}; Single-pass type I membrane protein {ECO:0000269|PubMed:30630874, ECO:0000305|PubMed:10383380, ECO:0000305|PubMed:25122912}. Membrane {ECO:0000269|PubMed:2900137, ECO:0000305|PubMed:22584060}; Single-pass type I membrane protein {ECO:0000269|PubM…		TOPO_DOM 18..701; /note="Extracellular"; /evidence="ECO:0000305"; TOPO_DOM 723..770; /note="Cytoplasmic"; /evidence="ECO:0000305"	TRANSMEM 702..722; /note="Helical"; /evidence="ECO:0000305|PubMed:22584060, ECO:0000305|PubMed:22654059, ECO:0000305|PubMed:30630874"	amyloid-beta complex [GO:0106003]; apical part of cell [GO:0045177]; astrocyte projection [GO:0097449]; axon [GO:0030424]; cell surface [GO:0009986]; cell-cell junction [GO:0005911]; ciliary rootlet [GO:0035253]; clathrin-coated pit [GO:0005905]; COPII-coated ER to Golgi transport vesicle [GO:0030134]; cytoplasm [GO:0005737]; cytosol [GO:0005829]; dendritic shaft [GO:0043198]; dendritic spine [GO…		MOD_RES 198; /note="Phosphoserine; by CK2"; /evidence="ECO:0000269|PubMed:8999878"; MOD_RES 206; /note="Phosphoserine; by CK1"; /evidence="ECO:0000269|PubMed:8999878"; MOD_RES 217; /note="Sulfotyrosine"; /evidence="ECO:0000255"; MOD_RES 262; /note="Sulfotyrosine"; /evidence="ECO:0000255"; MOD_RES 336; /note="Sulfotyrosine"; /evidence="ECO:0000255"; MOD_RES 441; /note="Phosphoserine; by FAM20C"; /…	SIGNAL 1..17; /evidence="ECO:0000269|PubMed:12665801, ECO:0000269|PubMed:2900137, ECO:0000269|PubMed:3597385"		PTM: Proteolytically processed under normal cellular conditions. Cleavage either by alpha-secretase, beta-secretase or theta-secretase leads to generation and extracellular release of soluble APP peptides, S-APP-alpha and S-APP-beta, and the retention of corresponding membrane-anchored C-terminal fragments, C80, C83 and C99. Subsequent processing of C80 and C83 by gamma-secretase yields P3 peptid…	CARBOHYD 542; /note="N-linked (GlcNAc...) asparagine"; /evidence="ECO:0000269|PubMed:16335952"; CARBOHYD 571; /note="N-linked (GlcNAc...) asparagine"; /evidence="ECO:0000305"; CARBOHYD 633; /note="O-linked (GalNAc...) threonine; partial"; /evidence="ECO:0000269|PubMed:21712440, ECO:0000269|PubMed:22576872"; CARBOHYD 651; /note="O-linked (GalNAc...) threonine; partial"; /evidence="ECO:0000269|PubM…			MOTIF 344..365; /note="OX-2"; /evidence="ECO:0000269|PubMed:2649245"; MOTIF 724..734; /note="Basolateral sorting signal"; MOTIF 757..762; /note="YENPXY motif; contains endocytosis signal"; /evidence="ECO:0000269|PubMed:10383380"	COMPBIAS 195..210; /note="Acidic residues"; /evidence="ECO:0000256|SAM:MobiDB-lite"; COMPBIAS 225..263; /note="Acidic residues"; /evidence="ECO:0000256|SAM:MobiDB-lite"; COMPBIAS 267..284; /note="Polar residues"; /evidence="ECO:0000256|SAM:MobiDB-lite"		DOMAIN: The transmembrane helix undergoes a conformation change and unravels partially when bound to PSEN1, facilitating cleavage by PSEN1. {ECO:0000269|PubMed:30630874}.; DOMAIN: The basolateral sorting signal (BaSS) is required for sorting of membrane proteins to the basolateral surface of epithelial cells. {ECO:0000269|PubMed:9843960}.; DOMAIN: The GFLD subdomain binds Cu(2+) ions; this promot…	DOMAIN 28..189; /note="E1"; /evidence="ECO:0000255|PROSITE-ProRule:PRU01217"; DOMAIN 291..341; /note="BPTI/Kunitz inhibitor"; /evidence="ECO:0000255|PROSITE-ProRule:PRU00031"; DOMAIN 374..565; /note="E2"; /evidence="ECO:0000255|PROSITE-ProRule:PRU01218"	APP family		Electron microscopy (12); NMR spectroscopy (56); X-ray crystallography (94)		INDUCTION: Increased levels during neuronal differentiation.	TISSUE SPECIFICITY: Expressed in the brain and in cerebrospinal fluid (at protein level) (PubMed:2649245). Expressed in all fetal tissues examined with highest levels in brain, kidney, heart and spleen. Weak expression in liver. In adult brain, highest expression found in the frontal lobe of the cortex and in the anterior perisylvian cortex-opercular gyri. Moderate expression in the cerebellar co…
P05106	P05106	ITB3_HUMAN	Integrin beta-3 (Platelet membrane glycoprotein IIIa) (GPIIIa) (CD antigen CD61)	ITGB3 GP3A	788	SUBCELLULAR LOCATION: Cell membrane {ECO:0000269|PubMed:20020534, ECO:0000269|PubMed:20702409, ECO:0000269|PubMed:9195946}; Single-pass type I membrane protein {ECO:0000269|PubMed:20020534, ECO:0000269|PubMed:20702409, ECO:0000269|PubMed:9195946}. Cell projection, lamellipodium membrane {ECO:0000269|PubMed:20702409}. Cell junction, focal adhesion {ECO:0000269|PubMed:20702409}. Postsynaptic cell m…		TOPO_DOM 27..718; /note="Extracellular"; /evidence="ECO:0000255"; TOPO_DOM 742..788; /note="Cytoplasmic"; /evidence="ECO:0000255"	TRANSMEM 719..741; /note="Helical"; /evidence="ECO:0000255"	alpha9-beta1 integrin-ADAM8 complex [GO:0071133]; alphav-beta3 integrin-HMGB1 complex [GO:0035868]; alphav-beta3 integrin-IGF-1-IGF1R complex [GO:0035867]; alphav-beta3 integrin-PKCalpha complex [GO:0035866]; alphav-beta3 integrin-vitronectin complex [GO:0071062]; apical plasma membrane [GO:0016324]; cell surface [GO:0009986]; cell-cell junction [GO:0005911]; external side of plasma membrane [GO:…		MOD_RES 767; /note="Phosphothreonine"; /evidence="ECO:0000250|UniProtKB:O54890"; MOD_RES 773; /note="Phosphotyrosine"; /evidence="ECO:0000269|PubMed:19141530, ECO:0007744|PubMed:18088087"; MOD_RES 779; /note="Phosphothreonine; by PDPK1 and PKB/AKT1; in vitro"; /evidence="ECO:0000269|PubMed:10896934"; MOD_RES 785; /note="Phosphotyrosine"; /evidence="ECO:0000269|PubMed:8631894"	SIGNAL 1..26; /evidence="ECO:0000255"		PTM: Phosphorylated on tyrosine residues in response to thrombin-induced platelet aggregation. Probably involved in outside-in signaling. A peptide (AA 740-762) is capable of binding GRB2 only when both Tyr-773 and Tyr-785 are phosphorylated. Phosphorylation of Thr-779 inhibits SHC binding. {ECO:0000269|PubMed:10896934}.	CARBOHYD 125; /note="N-linked (GlcNAc...) asparagine"; /evidence="ECO:0000269|PubMed:16263699, ECO:0000269|PubMed:16335952"; CARBOHYD 346; /note="N-linked (GlcNAc...) asparagine"; /evidence="ECO:0000255, ECO:0000269|PubMed:11546839"; CARBOHYD 397; /note="N-linked (GlcNAc...) asparagine"; /evidence="ECO:0000255, ECO:0000269|PubMed:11546839"; CARBOHYD 478; /note="N-linked (GlcNAc...) asparagine"; C…			MOTIF 777..783; /note="LIR"; /evidence="ECO:0000305|PubMed:33436497, ECO:0000305|PubMed:33436498"				DOMAIN 135..377; /note="VWFA"	Integrin beta chain family	REPEAT 463..511; /note="I"; REPEAT 512..553; /note="II"; REPEAT 554..592; /note="III"; REPEAT 593..629; /note="IV"	Electron microscopy (6); NMR spectroscopy (17); X-ray crystallography (72)			TISSUE SPECIFICITY: Isoform beta-3A and isoform beta-3C are widely expressed. Isoform beta-3A is specifically expressed in osteoblast cells; isoform beta-3C is specifically expressed in prostate and testis.
P05362	P05362	ICAM1_HUMAN	Intercellular adhesion molecule 1 (ICAM-1) (Major group rhinovirus receptor) (CD antigen CD54)	ICAM1	532	SUBCELLULAR LOCATION: Membrane; Single-pass type I membrane protein.		TOPO_DOM 28..480; /note="Extracellular"; /evidence="ECO:0000255"; TOPO_DOM 504..532; /note="Cytoplasmic"; /evidence="ECO:0000255"	TRANSMEM 481..503; /note="Helical"; /evidence="ECO:0000255"	cell surface [GO:0009986]; collagen-containing extracellular matrix [GO:0062023]; external side of plasma membrane [GO:0009897]; extracellular exosome [GO:0070062]; extracellular space [GO:0005615]; focal adhesion [GO:0005925]; immunological synapse [GO:0001772]; membrane [GO:0016020]; membrane raft [GO:0045121]; plasma membrane [GO:0005886]; integrin binding [GO:0005178]; signaling receptor acti…		MOD_RES 521; /note="Phosphothreonine"; /evidence="ECO:0007744|PubMed:18669648, ECO:0007744|PubMed:20068231, ECO:0007744|PubMed:23186163"; MOD_RES 530; /note="Phosphothreonine"; /evidence="ECO:0007744|PubMed:18669648, ECO:0007744|PubMed:20068231, ECO:0007744|PubMed:24275569"	SIGNAL 1..27		PTM: Monoubiquitinated, which is promoted by MARCH9 and leads to endocytosis.	CARBOHYD 130; /note="N-linked (GlcNAc...) asparagine"; /evidence="ECO:0000269|PubMed:12526797, ECO:0000269|PubMed:9539702"; CARBOHYD 145; /note="N-linked (GlcNAc...) (complex) asparagine"; /evidence="ECO:0000269|PubMed:12526797, ECO:0000269|PubMed:19139490, ECO:0000269|PubMed:19349973, ECO:0000269|PubMed:9539702"; CARBOHYD 183; /note="N-linked (GlcNAc...) asparagine"; /evidence="ECO:0000269|PubMe…			MOTIF 152..154; /note="Cell attachment site; atypical"; /evidence="ECO:0000255"				DOMAIN 41..103; /note="Ig-like C2-type 1"; DOMAIN 128..193; /note="Ig-like C2-type 2"; DOMAIN 230..297; /note="Ig-like C2-type 3"; DOMAIN 325..378; /note="Ig-like C2-type 4"; DOMAIN 412..464; /note="Ig-like C2-type 5"	Immunoglobulin superfamily, ICAM family		Electron microscopy (5); X-ray crystallography (9)
P05556	P05556	ITB1_HUMAN	Integrin beta-1 (Fibronectin receptor subunit beta) (Glycoprotein IIa) (GPIIA) (VLA-4 subunit beta) (CD antigen CD29)	ITGB1 FNRB MDF2 MSK12	798	SUBCELLULAR LOCATION: Cell membrane {ECO:0000269|PubMed:32487760, ECO:0000303|PubMed:10455171}; Single-pass type I membrane protein {ECO:0000255}. Cell projection, invadopodium membrane {ECO:0000269|PubMed:10455171}; Single-pass type I membrane protein {ECO:0000255}. Cell projection, ruffle membrane {ECO:0000303|PubMed:10455171}; Single-pass type I membrane protein {ECO:0000255}. Recycling endoso…		TOPO_DOM 21..728; /note="Extracellular"; /evidence="ECO:0000255"; TOPO_DOM 752..798; /note="Cytoplasmic"; /evidence="ECO:0000255"	TRANSMEM 729..751; /note="Helical"; /evidence="ECO:0000255"	cell surface [GO:0009986]; cerebellar climbing fiber to Purkinje cell synapse [GO:0150053]; cleavage furrow [GO:0032154]; cytoplasm [GO:0005737]; dendritic spine [GO:0043197]; endosome membrane [GO:0010008]; external side of plasma membrane [GO:0009897]; extracellular exosome [GO:0070062]; filopodium [GO:0030175]; focal adhesion [GO:0005925]; glial cell projection [GO:0097386]; integrin alpha1-be…		MOD_RES 777; /note="Phosphothreonine"; /evidence="ECO:0007744|PubMed:19690332"; MOD_RES 783; /note="Phosphotyrosine"; /evidence="ECO:0007744|PubMed:23186163"; MOD_RES 785; /note="Phosphoserine"; /evidence="ECO:0007744|PubMed:24275569"; MOD_RES 789; /note="Phosphothreonine"; /evidence="ECO:0007744|PubMed:24275569"; MOD_RES 794; /note="N6-acetyllysine; alternate"; /evidence="ECO:0007744|PubMed:1960…	SIGNAL 1..20		PTM: The cysteine residues are involved in intrachain disulfide bonds. {ECO:0000250}.	CARBOHYD 50; /note="N-linked (GlcNAc...) asparagine"; /evidence="ECO:0000255"; CARBOHYD 94; /note="N-linked (GlcNAc...) asparagine"; /evidence="ECO:0000255"; CARBOHYD 97; /note="N-linked (GlcNAc...) asparagine"; /evidence="ECO:0000255"; CARBOHYD 212; /note="N-linked (GlcNAc...) asparagine"; /evidence="ECO:0000269|PubMed:19159218"; CARBOHYD 269; /note="N-linked (GlcNAc...) asparagine"; /evidence="…							DOMAIN 140..378; /note="VWFA"	Integrin beta chain family	REPEAT 466..515; /note="I"; REPEAT 516..559; /note="II"; REPEAT 560..598; /note="III"; REPEAT 599..635; /note="IV"	Electron microscopy (3); X-ray crystallography (10)		INDUCTION: Induced in alveolar epithelial cells during exposure to the fungus R.delemar, a causative agent of mucormycosis. {ECO:0000269|PubMed:32487760}.	TISSUE SPECIFICITY: [Isoform 1]: Widely expressed, other isoforms are generally coexpressed with a more restricted distribution. {ECO:0000269|PubMed:1551917, ECO:0000269|PubMed:7545396, ECO:0000269|PubMed:7681433}.; TISSUE SPECIFICITY: [Isoform 2]: Expressed in skin, liver, skeletal muscle, cardiac muscle, placenta, umbilical vein endothelial cells, neuroblastoma cells, lymphoma cells, hepatoma c…
P06213	P06213	INSR_HUMAN	Insulin receptor (IR) (EC 2.7.10.1) (CD antigen CD220) [Cleaved into: Insulin receptor subunit alpha; Insulin receptor subunit beta]	INSR	1382	SUBCELLULAR LOCATION: Cell membrane {ECO:0000250|UniProtKB:P15208}; Single-pass type I membrane protein {ECO:0000305}. Late endosome {ECO:0000250|UniProtKB:P15208}. Lysosome {ECO:0000250|UniProtKB:P15208}. Note=Binding of insulin to INSR induces internalization and lysosomal degradation of the receptor, a means for down-regulating this signaling pathway after stimulation. In the presence of SORL1…		TOPO_DOM 28..758; /note="Extracellular"; /evidence="ECO:0000305"; TOPO_DOM 763..956; /note="Extracellular"; /evidence="ECO:0000305"; TOPO_DOM 980..1382; /note="Cytoplasmic"; /evidence="ECO:0000305"	TRANSMEM 957..979; /note="Helical"; /evidence="ECO:0000255"	axon [GO:0030424]; caveola [GO:0005901]; dendrite membrane [GO:0032590]; endosome membrane [GO:0010008]; external side of plasma membrane [GO:0009897]; extracellular exosome [GO:0070062]; insulin receptor complex [GO:0005899]; late endosome [GO:0005770]; lysosome [GO:0005764]; membrane [GO:0016020]; neuronal cell body membrane [GO:0032809]; plasma membrane [GO:0005886]; receptor complex [GO:00432…		MOD_RES 400; /note="Phosphoserine"; /evidence="ECO:0007744|PubMed:18669648"; MOD_RES 401; /note="Phosphotyrosine"; /evidence="ECO:0007744|PubMed:18669648"; MOD_RES 407; /note="Phosphoserine"; /evidence="ECO:0007744|PubMed:18669648"; MOD_RES 992; /note="Phosphotyrosine; by autocatalysis"; /evidence="ECO:0000305"; MOD_RES 999; /note="Phosphotyrosine; by autocatalysis"; /evidence="ECO:0000305|PubMed…	SIGNAL 1..27; /evidence="ECO:0000269|PubMed:2211730, ECO:0000269|PubMed:2983222, ECO:0000269|PubMed:8257688"		PTM: After being transported from the endoplasmic reticulum to the Golgi apparatus, the single glycosylated precursor is further glycosylated and then cleaved, followed by its transport to the plasma membrane. {ECO:0000269|PubMed:1472036, ECO:0000269|PubMed:16894147, ECO:0000269|PubMed:19159218, ECO:0000269|PubMed:19349973, ECO:0000269|PubMed:23302862, ECO:0000269|PubMed:2983222}.; PTM: Autophosp…	CARBOHYD 43; /note="N-linked (GlcNAc...) asparagine"; /evidence="ECO:0000269|PubMed:16894147, ECO:0000269|PubMed:23302862, ECO:0000269|PubMed:2983222"; CARBOHYD 52; /note="N-linked (GlcNAc...) asparagine"; /evidence="ECO:0000269|PubMed:16894147, ECO:0000269|PubMed:23302862"; CARBOHYD 105; /note="N-linked (GlcNAc...) asparagine"; /evidence="ECO:0000255"; CARBOHYD 138; /note="N-linked (GlcNAc...) a…						DOMAIN: The tetrameric insulin receptor binds insulin via non-identical regions from two alpha chains, primarily via the C-terminal region of the first INSR alpha chain. Residues from the leucine-rich N-terminus of the other INSR alpha chain also contribute to this insulin binding site. A secondary insulin-binding site is formed by residues at the junction of fibronectin type-III domain 1 and 2. …	DOMAIN 624..726; /note="Fibronectin type-III 1"; /evidence="ECO:0000255|PROSITE-ProRule:PRU00316"; DOMAIN 757..842; /note="Fibronectin type-III 2"; /evidence="ECO:0000255|PROSITE-ProRule:PRU00316"; DOMAIN 853..947; /note="Fibronectin type-III 3"; /evidence="ECO:0000255|PROSITE-ProRule:PRU00316"; DOMAIN 1023..1298; /note="Protein kinase"; /evidence="ECO:0000255|PROSITE-ProRule:PRU00159"	Protein kinase superfamily, Tyr protein kinase family, Insulin receptor subfamily		Electron microscopy (18); NMR spectroscopy (1); X-ray crystallography (33)			TISSUE SPECIFICITY: Isoform Long and isoform Short are predominantly expressed in tissue targets of insulin metabolic effects: liver, adipose tissue and skeletal muscle but are also expressed in the peripheral nerve, kidney, pulmonary alveoli, pancreatic acini, placenta vascular endothelium, fibroblasts, monocytes, granulocytes, erythrocytes and skin. Isoform Short is preferentially expressed in …
P06756	P06756	ITAV_HUMAN	Integrin alpha-V (Vitronectin receptor) (Vitronectin receptor subunit alpha) (CD antigen CD51) [Cleaved into: Integrin alpha-V heavy chain; Integrin alpha-V light chain]	ITGAV MSK8 VNRA VTNR	1048	SUBCELLULAR LOCATION: Cell membrane; Single-pass type I membrane protein. Cell junction, focal adhesion {ECO:0000269|PubMed:17158881}.		TOPO_DOM 31..992; /note="Extracellular"; /evidence="ECO:0000255"; TOPO_DOM 1017..1048; /note="Cytoplasmic"; /evidence="ECO:0000255"	TRANSMEM 993..1016; /note="Helical"; /evidence="ECO:0000255"	alphav-beta3 integrin-HMGB1 complex [GO:0035868]; alphav-beta3 integrin-IGF-1-IGF1R complex [GO:0035867]; alphav-beta3 integrin-PKCalpha complex [GO:0035866]; cell surface [GO:0009986]; cytosol [GO:0005829]; external side of plasma membrane [GO:0009897]; extracellular exosome [GO:0070062]; filopodium membrane [GO:0031527]; focal adhesion [GO:0005925]; integrin alphav-beta3 complex [GO:0034683]; i…			SIGNAL 1..30; /evidence="ECO:0000269|PubMed:2467745"			CARBOHYD 74; /note="N-linked (GlcNAc...) asparagine"; /evidence="ECO:0000269|PubMed:19159218, ECO:0000269|PubMed:19349973, ECO:0000269|PubMed:28117447"; CARBOHYD 290; /note="N-linked (GlcNAc...) asparagine"; /evidence="ECO:0000269|PubMed:28117447"; CARBOHYD 296; /note="N-linked (GlcNAc...) asparagine"; /evidence="ECO:0000269|PubMed:28117447"; CARBOHYD 488; /note="N-linked (GlcNAc...) asparagine";…			MOTIF 1019..1023; /note="GFFKR motif"					Integrin alpha chain family	REPEAT 32..98; /note="FG-GAP 1"; /evidence="ECO:0000255|PROSITE-ProRule:PRU00803"; REPEAT 109..170; /note="FG-GAP 2"; /evidence="ECO:0000255|PROSITE-ProRule:PRU00803"; REPEAT 173..225; /note="FG-GAP 3"; /evidence="ECO:0000255|PROSITE-ProRule:PRU00803"; REPEAT 237..291; /note="FG-GAP 4"; /evidence="ECO:0000255|PROSITE-ProRule:PRU00803"; REPEAT 292..357; /note="FG-GAP 5"; /evidence="ECO:0000255|PRO…	Electron microscopy (12); X-ray crystallography (21)
P07333	P07333	CSF1R_HUMAN	Macrophage colony-stimulating factor 1 receptor (CSF-1 receptor) (CSF-1-R) (CSF-1R) (M-CSF-R) (EC 2.7.10.1) (Proto-oncogene c-Fms) (CD antigen CD115)	CSF1R FMS	972	SUBCELLULAR LOCATION: Cell membrane; Single-pass type I membrane protein.		TOPO_DOM 20..517; /note="Extracellular"; /evidence="ECO:0000255"; TOPO_DOM 539..972; /note="Cytoplasmic"; /evidence="ECO:0000255"	TRANSMEM 518..538; /note="Helical"; /evidence="ECO:0000255"	cell surface [GO:0009986]; CSF1-CSF1R complex [GO:1990682]; intracellular membrane-bounded organelle [GO:0043231]; nucleoplasm [GO:0005654]; plasma membrane [GO:0005886]; receptor complex [GO:0043235]; ATP binding [GO:0005524]; cytokine binding [GO:0019955]; macrophage colony-stimulating factor receptor activity [GO:0005011]; protein homodimerization activity [GO:0042803]; protein phosphatase bin…		MOD_RES 546; /note="Phosphotyrosine; by autocatalysis"; /evidence="ECO:0000269|PubMed:20489731"; MOD_RES 561; /note="Phosphotyrosine; by autocatalysis"; /evidence="ECO:0000250|UniProtKB:P09581"; MOD_RES 699; /note="Phosphotyrosine; by autocatalysis"; /evidence="ECO:0000269|PubMed:20489731, ECO:0007744|PubMed:19369195"; MOD_RES 708; /note="Phosphotyrosine; by autocatalysis"; /evidence="ECO:0000269…	SIGNAL 1..19; /evidence="ECO:0000255"		PTM: Autophosphorylated in response to CSF1 or IL34 binding (PubMed:24336230, PubMed:20489731, PubMed:23408870). Phosphorylation at Tyr-561 is important for normal down-regulation of signaling by ubiquitination, internalization and degradation. Phosphorylation at Tyr-561 and Tyr-809 is important for interaction with SRC family members, including FYN, YES1 and SRC, and for subsequent activation of…	CARBOHYD 45; /note="N-linked (GlcNAc...) asparagine"; /evidence="ECO:0000255"; CARBOHYD 73; /note="N-linked (GlcNAc...) asparagine"; /evidence="ECO:0000255"; CARBOHYD 153; /note="N-linked (GlcNAc...) asparagine"; /evidence="ECO:0000255"; CARBOHYD 240; /note="N-linked (GlcNAc...) asparagine"; /evidence="ECO:0000255"; CARBOHYD 275; /note="N-linked (GlcNAc...) asparagine"; /evidence="ECO:0000255"; C…				COMPBIAS 926..942; /note="Polar residues"; /evidence="ECO:0000256|SAM:MobiDB-lite"		DOMAIN: The juxtamembrane domain functions as autoinhibitory region. Phosphorylation of tyrosine residues in this region leads to a conformation change and activation of the kinase.; DOMAIN: The activation loop plays an important role in the regulation of kinase activity. Phosphorylation of tyrosine residues in this region leads to a conformation change and activation of the kinase.	DOMAIN 21..104; /note="Ig-like C2-type 1"; DOMAIN 107..197; /note="Ig-like C2-type 2"; DOMAIN 203..290; /note="Ig-like C2-type 3"; DOMAIN 299..399; /note="Ig-like C2-type 4"; DOMAIN 402..502; /note="Ig-like C2-type 5"; DOMAIN 582..910; /note="Protein kinase"; /evidence="ECO:0000255|PROSITE-ProRule:PRU00159"	Protein kinase superfamily, Tyr protein kinase family, CSF-1/PDGF receptor subfamily		X-ray crystallography (22)		INDUCTION: Up-regulated by glucocorticoids. {ECO:0000269|PubMed:7845678}.	TISSUE SPECIFICITY: Expressed in bone marrow and in differentiated blood mononuclear cells.
P07550	P07550	ADRB2_HUMAN	Beta-2 adrenergic receptor (Beta-2 adrenoreceptor) (Beta-2 adrenoceptor)	ADRB2 ADRB2R B2AR	413	SUBCELLULAR LOCATION: Cell membrane {ECO:0000269|PubMed:19584355, ECO:0000269|PubMed:20559325, ECO:0000269|PubMed:23166351, ECO:0000269|PubMed:25220262, ECO:0000269|PubMed:2831218, ECO:0000269|PubMed:7915137}; Multi-pass membrane protein {ECO:0000269|PubMed:19584355}. Early endosome {ECO:0000269|PubMed:20559325}. Golgi apparatus {ECO:0000269|PubMed:27481942}. Note=Colocalizes with VHL at the cell…		TOPO_DOM 1..34; /note="Extracellular"; TOPO_DOM 59..71; /note="Cytoplasmic"; TOPO_DOM 96..106; /note="Extracellular"; TOPO_DOM 130..150; /note="Cytoplasmic"; TOPO_DOM 175..196; /note="Extracellular"; TOPO_DOM 221..274; /note="Cytoplasmic"; TOPO_DOM 299..305; /note="Extracellular"; TOPO_DOM 330..413; /note="Cytoplasmic"	TRANSMEM 35..58; /note="Helical; Name=1"; TRANSMEM 72..95; /note="Helical; Name=2"; TRANSMEM 107..129; /note="Helical; Name=3"; TRANSMEM 151..174; /note="Helical; Name=4"; TRANSMEM 197..220; /note="Helical; Name=5"; TRANSMEM 275..298; /note="Helical; Name=6"; TRANSMEM 306..329; /note="Helical; Name=7"	apical plasma membrane [GO:0016324]; clathrin-coated endocytic vesicle membrane [GO:0030669]; early endosome [GO:0005769]; endosome [GO:0005768]; endosome membrane [GO:0010008]; Golgi apparatus [GO:0005794]; lysosome [GO:0005764]; membrane [GO:0016020]; neuronal dense core vesicle [GO:0098992]; nucleus [GO:0005634]; plasma membrane [GO:0005886]; receptor complex [GO:0043235]; adenylate cyclase bi…	LIPID 265; /note="S-palmitoyl cysteine"; /evidence="ECO:0000269|PubMed:27481942"; LIPID 341; /note="S-palmitoyl cysteine"; /evidence="ECO:0000269|PubMed:17962520, ECO:0000269|PubMed:18547522, ECO:0000269|PubMed:2540197, ECO:0000269|PubMed:27481942"	MOD_RES 141; /note="Phosphotyrosine"; /evidence="ECO:0000269|PubMed:8521811"; MOD_RES 246; /note="Phosphoserine"; /evidence="ECO:0007744|PubMed:17525332"; MOD_RES 261; /note="Phosphoserine; by PKA"; /evidence="ECO:0000255"; MOD_RES 262; /note="Phosphoserine; by PKA"; /evidence="ECO:0000255"; MOD_RES 345; /note="Phosphoserine; by PKA"; /evidence="ECO:0000269|PubMed:11146000"; MOD_RES 346; /note="P…			PTM: Palmitoylated (PubMed:2540197, PubMed:11146000, PubMed:27481942, PubMed:17962520, PubMed:18547522). Mainly palmitoylated at Cys-341 (PubMed:2540197, PubMed:17962520, PubMed:18547522). Palmitoylation may reduce accessibility of phosphorylation sites by anchoring the receptor to the plasma membrane. Agonist stimulation promotes depalmitoylation and further allows Ser-345 and Ser-346 phosphoryl…	CARBOHYD 6; /note="N-linked (GlcNAc...) asparagine"; /evidence="ECO:0000305"; CARBOHYD 15; /note="N-linked (GlcNAc...) asparagine"; /evidence="ECO:0000305"			MOTIF 410..413; /note="PDZ-binding"	COMPBIAS 394..413; /note="Polar residues"; /evidence="ECO:0000256|SAM:MobiDB-lite"				G-protein coupled receptor 1 family, Adrenergic receptor subfamily, ADRB2 sub-subfamily		Electron microscopy (4); NMR spectroscopy (1); X-ray crystallography (34)
P08173	P08173	ACM4_HUMAN	Muscarinic acetylcholine receptor M4	CHRM4	479	SUBCELLULAR LOCATION: Cell membrane; Multi-pass membrane protein. Postsynaptic cell membrane; Multi-pass membrane protein.		TOPO_DOM 1..31; /note="Extracellular"; /evidence="ECO:0000250"; TOPO_DOM 55..68; /note="Cytoplasmic"; /evidence="ECO:0000250"; TOPO_DOM 90..106; /note="Extracellular"; /evidence="ECO:0000250"; TOPO_DOM 129..148; /note="Cytoplasmic"; /evidence="ECO:0000250"; TOPO_DOM 172..193; /note="Extracellular"; /evidence="ECO:0000250"; TOPO_DOM 217..401; /note="Cytoplasmic"; /evidence="ECO:0000250"; TOPO_DOM …	TRANSMEM 32..54; /note="Helical; Name=1"; /evidence="ECO:0000250"; TRANSMEM 69..89; /note="Helical; Name=2"; /evidence="ECO:0000250"; TRANSMEM 107..128; /note="Helical; Name=3"; /evidence="ECO:0000250"; TRANSMEM 149..171; /note="Helical; Name=4"; /evidence="ECO:0000250"; TRANSMEM 194..216; /note="Helical; Name=5"; /evidence="ECO:0000250"; TRANSMEM 402..422; /note="Helical; Name=6"; /evidence="ECO…	dendrite [GO:0030425]; plasma membrane [GO:0005886]; postsynaptic membrane [GO:0045211]; synapse [GO:0045202]; G protein-coupled acetylcholine receptor activity [GO:0016907]; G protein-coupled serotonin receptor activity [GO:0004993]; neurotransmitter receptor activity [GO:0030594]; adenylate cyclase-inhibiting G protein-coupled acetylcholine receptor signaling pathway [GO:0007197]; cell surface …		MOD_RES 459; /note="Phosphothreonine"; /evidence="ECO:0000255"; MOD_RES 463; /note="Phosphothreonine"; /evidence="ECO:0000255"; MOD_RES 477; /note="Phosphothreonine"; /evidence="ECO:0000255"				CARBOHYD 8; /note="N-linked (GlcNAc...) asparagine"; /evidence="ECO:0000255"; CARBOHYD 13; /note="N-linked (GlcNAc...) asparagine"; /evidence="ECO:0000255"				COMPBIAS 290..322; /note="Polar residues"; /evidence="ECO:0000256|SAM:MobiDB-lite"				G-protein coupled receptor 1 family, Muscarinic acetylcholine receptor subfamily, CHRM4 sub-subfamily		Electron microscopy (6); X-ray crystallography (2)
P08514	P08514	ITA2B_HUMAN	Integrin alpha-IIb (GPalpha IIb) (GPIIb) (Platelet membrane glycoprotein IIb) (CD antigen CD41) [Cleaved into: Integrin alpha-IIb heavy chain; Integrin alpha-IIb light chain, form 1; Integrin alpha-IIb light chain, form 2]	ITGA2B GP2B ITGAB	1039	SUBCELLULAR LOCATION: Membrane; Single-pass type I membrane protein.		TOPO_DOM 32..993; /note="Extracellular"; /evidence="ECO:0000255"; TOPO_DOM 1020..1039; /note="Cytoplasmic"; /evidence="ECO:0000255"	TRANSMEM 994..1019; /note="Helical"; /evidence="ECO:0000255"	blood microparticle [GO:0072562]; cell surface [GO:0009986]; external side of plasma membrane [GO:0009897]; extracellular exosome [GO:0070062]; focal adhesion [GO:0005925]; integrin complex [GO:0008305]; plasma membrane [GO:0005886]; platelet alpha granule membrane [GO:0031092]; extracellular matrix binding [GO:0050840]; identical protein binding [GO:0042802]; integrin binding [GO:0005178]; metal…		MOD_RES 891; /note="Pyrrolidone carboxylic acid; in light chain form 1"; /evidence="ECO:0000269|PubMed:2226834"	SIGNAL 1..31; /evidence="ECO:0000269|PubMed:1953640, ECO:0000269|PubMed:3534886, ECO:0000269|PubMed:8620874"			CARBOHYD 46; /note="N-linked (GlcNAc...) asparagine"; /evidence="ECO:0000269|PubMed:2775232"; CARBOHYD 280; /note="N-linked (GlcNAc...) asparagine"; /evidence="ECO:0000269|PubMed:2775232"; CARBOHYD 601; /note="N-linked (GlcNAc...) asparagine"; /evidence="ECO:0000269|PubMed:16335952, ECO:0000269|PubMed:2775232"; CARBOHYD 711; /note="N-linked (GlcNAc...) asparagine"; /evidence="ECO:0000269|PubMed:2…			MOTIF 1022..1026; /note="GFFKR motif"					Integrin alpha chain family	REPEAT 35..96; /note="FG-GAP 1"; /evidence="ECO:0000255|PROSITE-ProRule:PRU00803"; REPEAT 110..173; /note="FG-GAP 2"; /evidence="ECO:0000255|PROSITE-ProRule:PRU00803"; REPEAT 187..238; /note="FG-GAP 3"; /evidence="ECO:0000255|PROSITE-ProRule:PRU00803"; REPEAT 251..305; /note="FG-GAP 4"; /evidence="ECO:0000255|PROSITE-ProRule:PRU00803"; REPEAT 306..371; /note="FG-GAP 5"; /evidence="ECO:0000255|PRO…	Electron microscopy (3); NMR spectroscopy (12); X-ray crystallography (49)			TISSUE SPECIFICITY: Isoform 1 and isoform 2 are expressed in platelets and megakaryocytes, but not in reticulocytes. Not detected in Jurkat, nor in U937 cell lines (PubMed:2351656). Isoform 3 is expressed in prostate adenocarcinoma, as well as in several erythroleukemia, prostate adenocarcinoma and melanoma cell lines, including PC-3, DU-145, HEL, WM983A, WM983B and WM35. Not detected in platelet…
P08575	P08575	PTPRC_HUMAN	Receptor-type tyrosine-protein phosphatase C (EC 3.1.3.48) (Leukocyte common antigen) (L-CA) (T200) (CD antigen CD45)	PTPRC CD45	1306	SUBCELLULAR LOCATION: Cell membrane {ECO:0000269|PubMed:12676959, ECO:0000269|PubMed:22174689}; Single-pass type I membrane protein {ECO:0000255}. Membrane raft {ECO:0000269|PubMed:12676959}. Note=Colocalized with DPP4 in membrane rafts. {ECO:0000269|PubMed:12676959}.		TOPO_DOM 26..577; /note="Extracellular"; /evidence="ECO:0000255"; TOPO_DOM 599..1306; /note="Cytoplasmic"; /evidence="ECO:0000255"	TRANSMEM 578..598; /note="Helical"; /evidence="ECO:0000255"	bleb [GO:0032059]; cell surface [GO:0009986]; cytoplasmic side of plasma membrane [GO:0009898]; external side of plasma membrane [GO:0009897]; extracellular exosome [GO:0070062]; focal adhesion [GO:0005925]; membrane [GO:0016020]; membrane microdomain [GO:0098857]; membrane raft [GO:0045121]; plasma membrane [GO:0005886]; secretory granule membrane [GO:0030667]; ankyrin binding [GO:0030506]; hepa…		MOD_RES 683; /note="Phosphotyrosine"; /evidence="ECO:0000250|UniProtKB:P04157"; MOD_RES 975; /note="Phosphoserine"; /evidence="ECO:0007744|PubMed:19367720, ECO:0007744|PubMed:19690332, ECO:0007744|PubMed:23186163"; MOD_RES 994; /note="Phosphoserine"; /evidence="ECO:0007744|PubMed:23186163"; MOD_RES 997; /note="Phosphoserine"; /evidence="ECO:0000250|UniProtKB:P04157"; MOD_RES 1001; /note="Phosphos…	SIGNAL 1..25		PTM: Heavily N- and O-glycosylated. {ECO:0000269|PubMed:19159218, ECO:0000269|PubMed:19349973}.	CARBOHYD 80; /note="N-linked (GlcNAc...) asparagine"; /evidence="ECO:0000255"; CARBOHYD 92; /note="N-linked (GlcNAc...) asparagine"; /evidence="ECO:0000255"; CARBOHYD 97; /note="N-linked (GlcNAc...) asparagine"; /evidence="ECO:0000255"; CARBOHYD 186; /note="N-linked (GlcNAc...) asparagine"; /evidence="ECO:0000255"; CARBOHYD 192; /note="N-linked (GlcNAc...) asparagine"; /evidence="ECO:0000255"; CA…				COMPBIAS 1280..1306; /note="Polar residues"; /evidence="ECO:0000256|SAM:MobiDB-lite"		DOMAIN: The first PTPase domain interacts with SKAP1.	DOMAIN 391..483; /note="Fibronectin type-III 1"; /evidence="ECO:0000255|PROSITE-ProRule:PRU00316"; DOMAIN 484..576; /note="Fibronectin type-III 2"; /evidence="ECO:0000255|PROSITE-ProRule:PRU00316"; DOMAIN 653..912; /note="Tyrosine-protein phosphatase 1"; /evidence="ECO:0000255|PROSITE-ProRule:PRU00160"; DOMAIN 944..1228; /note="Tyrosine-protein phosphatase 2"; /evidence="ECO:0000255|PROSITE-ProRu…	Protein-tyrosine phosphatase family, Receptor class 1/6 subfamily		X-ray crystallography (5)	DEVELOPMENTAL STAGE: Isoform 1: During T-cell development, expressed at the CD3-CD4-CD8- and CD3+CD4+CD8- stages but barely detectable at the CD3-CD4+CD8+ stage. Isoform 2: During T-cell development, expressed at low levels at the CD3-CD4-CD8- and CD3-CD4+CD8- stages but up-regulated at the CD3+CD4+CD8+ and CD3+CD4+CD8- stages. Isoform 3: During T-cell development, expressed at the CD3-CD4-CD8- a…		TISSUE SPECIFICITY: Isoform 1: Detected in thymocytes. Isoform 2: Detected in thymocytes. Isoform 3: Detected in thymocytes. Isoform 4: Not detected in thymocytes. Isoform 5: Detected in thymocytes. Isoform 6: Not detected in thymocytes. Isoform 7: Detected in thymocytes. Isoform 8: Not detected in thymocytes. {ECO:0000269|PubMed:11975983}.
P08648	P08648	ITA5_HUMAN	Integrin alpha-5 (CD49 antigen-like family member E) (Fibronectin receptor subunit alpha) (Integrin alpha-F) (VLA-5) (CD antigen CD49e) [Cleaved into: Integrin alpha-5 heavy chain; Integrin alpha-5 light chain]	ITGA5 FNRA	1049	SUBCELLULAR LOCATION: Membrane; Single-pass type I membrane protein. Cell junction, focal adhesion {ECO:0000269|PubMed:17158881}. Cell surface {ECO:0000269|PubMed:17158881}.		TOPO_DOM 42..995; /note="Extracellular"; /evidence="ECO:0000255"; TOPO_DOM 1022..1049; /note="Cytoplasmic"; /evidence="ECO:0000255"	TRANSMEM 996..1021; /note="Helical"; /evidence="ECO:0000255"	alphav-beta3 integrin-vitronectin complex [GO:0071062]; cell surface [GO:0009986]; cytoplasmic vesicle [GO:0031410]; endoplasmic reticulum [GO:0005783]; external side of plasma membrane [GO:0009897]; focal adhesion [GO:0005925]; glutamatergic synapse [GO:0098978]; Golgi apparatus [GO:0005794]; integrin alpha5-beta1 complex [GO:0034674]; integrin complex [GO:0008305]; plasma membrane [GO:0005886];…		MOD_RES 127; /note="Phosphoserine"; /evidence="ECO:0007744|PubMed:24275569"	SIGNAL 1..41; /evidence="ECO:0000269|PubMed:3033641"		PTM: Proteolytic cleavage by PCSK5 mediates activation of the precursor. {ECO:0000269|PubMed:22740495}.	CARBOHYD 84; /note="N-linked (GlcNAc...) asparagine"; /evidence="ECO:0000269|PubMed:22451694"; CARBOHYD 182; /note="N-linked (GlcNAc...) asparagine"; /evidence="ECO:0000269|PubMed:22451694"; CARBOHYD 297; /note="N-linked (GlcNAc...) asparagine"; /evidence="ECO:0000269|PubMed:19159218, ECO:0000269|PubMed:19349973, ECO:0000269|PubMed:22451694"; CARBOHYD 307; /note="N-linked (GlcNAc...) asparagine";…			MOTIF 1024..1028; /note="GFFKR motif"					Integrin alpha chain family	REPEAT 43..108; /note="FG-GAP 1"; /evidence="ECO:0000255|PROSITE-ProRule:PRU00803"; REPEAT 128..188; /note="FG-GAP 2"; /evidence="ECO:0000255|PROSITE-ProRule:PRU00803"; REPEAT 192..245; /note="FG-GAP 3"; /evidence="ECO:0000255|PROSITE-ProRule:PRU00803"; REPEAT 259..311; /note="FG-GAP 4"; /evidence="ECO:0000255|PROSITE-ProRule:PRU00803"; REPEAT 312..377; /note="FG-GAP 5"; /evidence="ECO:0000255|PR…	Electron microscopy (2); X-ray crystallography (6)
P08913	P08913	ADA2A_HUMAN	Alpha-2A adrenergic receptor (Alpha-2 adrenergic receptor subtype C10) (Alpha-2A adrenoreceptor) (Alpha-2A adrenoceptor) (Alpha-2AAR)	ADRA2A ADRA2R ADRAR	465	SUBCELLULAR LOCATION: Cell membrane {ECO:0000269|PubMed:23105096}; Multi-pass membrane protein {ECO:0000269|PubMed:23105096}.		TOPO_DOM 1..48; /note="Extracellular"; /evidence="ECO:0000250"; TOPO_DOM 75..85; /note="Cytoplasmic"; /evidence="ECO:0000250"; TOPO_DOM 112..121; /note="Extracellular"; /evidence="ECO:0000250"; TOPO_DOM 145..166; /note="Cytoplasmic"; /evidence="ECO:0000250"; TOPO_DOM 188..209; /note="Extracellular"; /evidence="ECO:0000250"; TOPO_DOM 233..389; /note="Cytoplasmic"; /evidence="ECO:0000250"; TOPO_DOM…	TRANSMEM 49..74; /note="Helical; Name=1"; /evidence="ECO:0000250"; TRANSMEM 86..111; /note="Helical; Name=2"; /evidence="ECO:0000250"; TRANSMEM 122..144; /note="Helical; Name=3"; /evidence="ECO:0000250"; TRANSMEM 167..187; /note="Helical; Name=4"; /evidence="ECO:0000250"; TRANSMEM 210..232; /note="Helical; Name=5"; /evidence="ECO:0000250"; TRANSMEM 390..410; /note="Helical; Name=6"; /evidence="EC…	axon terminus [GO:0043679]; basolateral plasma membrane [GO:0016323]; cytoplasm [GO:0005737]; dopaminergic synapse [GO:0098691]; GABA-ergic synapse [GO:0098982]; glutamatergic synapse [GO:0098978]; neuronal cell body [GO:0043025]; plasma membrane [GO:0005886]; postsynaptic density membrane [GO:0098839]; presynaptic active zone membrane [GO:0048787]; receptor complex [GO:0043235]; alpha-1B adrener…	LIPID 457; /note="S-palmitoyl cysteine"; /evidence="ECO:0000250"	MOD_RES 346; /note="Phosphoserine"; /evidence="ECO:0000250|UniProtKB:P22909"; MOD_RES 368; /note="Omega-N-methylarginine"; /evidence="ECO:0000250|UniProtKB:Q01338"				CARBOHYD 25; /note="N-linked (GlcNAc...) asparagine"; /evidence="ECO:0000255"; CARBOHYD 29; /note="N-linked (GlcNAc...) asparagine"; /evidence="ECO:0000255"				COMPBIAS 303..334; /note="Basic and acidic residues"; /evidence="ECO:0000256|SAM:MobiDB-lite"				G-protein coupled receptor 1 family, Adrenergic receptor subfamily, ADRA2A sub-subfamily		Electron microscopy (5); NMR spectroscopy (4); X-ray crystallography (2)
P09619	P09619	PGFRB_HUMAN	Platelet-derived growth factor receptor beta (PDGF-R-beta) (PDGFR-beta) (EC 2.7.10.1) (Beta platelet-derived growth factor receptor) (Beta-type platelet-derived growth factor receptor) (CD140 antigen-like family member B) (Platelet-derived growth factor receptor 1) (PDGFR-1) (CD antigen CD140b)	PDGFRB PDGFR PDGFR1	1106	SUBCELLULAR LOCATION: Cell membrane; Single-pass type I membrane protein. Cytoplasmic vesicle. Lysosome lumen. Note=After ligand binding, the autophosphorylated receptor is ubiquitinated and internalized, leading to its degradation.		TOPO_DOM 33..532; /note="Extracellular"; /evidence="ECO:0000255"; TOPO_DOM 554..1106; /note="Cytoplasmic"; /evidence="ECO:0000255"	TRANSMEM 533..553; /note="Helical"; /evidence="ECO:0000255"	apical plasma membrane [GO:0016324]; cell surface [GO:0009986]; cytoplasm [GO:0005737]; cytoplasmic vesicle [GO:0031410]; focal adhesion [GO:0005925]; Golgi apparatus [GO:0005794]; intracellular membrane-bounded organelle [GO:0043231]; lysosomal lumen [GO:0043202]; membrane [GO:0016020]; nucleus [GO:0005634]; plasma membrane [GO:0005886]; receptor complex [GO:0043235]; ATP binding [GO:0005524]; e…		MOD_RES 562; /note="Phosphotyrosine; by autocatalysis"; /evidence="ECO:0000269|PubMed:10821867"; MOD_RES 579; /note="Phosphotyrosine; by autocatalysis"; /evidence="ECO:0000269|PubMed:14966296, ECO:0000269|PubMed:15902258, ECO:0000269|PubMed:7685273"; MOD_RES 581; /note="Phosphotyrosine; by autocatalysis"; /evidence="ECO:0000269|PubMed:15902258, ECO:0000269|PubMed:7685273"; MOD_RES 686; /note="Pho…	SIGNAL 1..32; /evidence="ECO:0000269|PubMed:15340161"		PTM: Autophosphorylated on tyrosine residues upon ligand binding. Autophosphorylation occurs in trans, i.e. one subunit of the dimeric receptor phosphorylates tyrosine residues on the other subunit. Phosphorylation at Tyr-579, and to a lesser degree, at Tyr-581, is important for interaction with SRC family kinases. Phosphorylation at Tyr-740 and Tyr-751 is important for interaction with PIK3R1. P…	CARBOHYD 45; /note="N-linked (GlcNAc...) asparagine"; /evidence="ECO:0000255"; CARBOHYD 89; /note="N-linked (GlcNAc...) asparagine"; /evidence="ECO:0000269|PubMed:20534510"; CARBOHYD 103; /note="N-linked (GlcNAc...) asparagine"; /evidence="ECO:0000269|PubMed:20534510"; CARBOHYD 215; /note="N-linked (GlcNAc...) asparagine"; /evidence="ECO:0000269|PubMed:20534510"; CARBOHYD 230; /note="N-linked (Gl…				COMPBIAS 1041..1063; /note="Polar residues"; /evidence="ECO:0000256|SAM:MobiDB-lite"; COMPBIAS 1066..1080; /note="Acidic residues"; /evidence="ECO:0000256|SAM:MobiDB-lite"			DOMAIN 33..120; /note="Ig-like C2-type 1"; DOMAIN 129..210; /note="Ig-like C2-type 2"; DOMAIN 214..309; /note="Ig-like C2-type 3"; DOMAIN 331..403; /note="Ig-like C2-type 4"; DOMAIN 416..524; /note="Ig-like C2-type 5"; DOMAIN 600..962; /note="Protein kinase"; /evidence="ECO:0000255|PROSITE-ProRule:PRU00159"	Protein kinase superfamily, Tyr protein kinase family, CSF-1/PDGF receptor subfamily		NMR spectroscopy (3); X-ray crystallography (5)
P0C7N1	P0C7N1	OR8U8_HUMAN	Olfactory receptor 8U8	OR8U8	319	SUBCELLULAR LOCATION: Cell membrane; Multi-pass membrane protein.		TOPO_DOM 1..28; /note="Extracellular"; /evidence="ECO:0000255"; TOPO_DOM 50..56; /note="Cytoplasmic"; /evidence="ECO:0000255"; TOPO_DOM 78..97; /note="Extracellular"; /evidence="ECO:0000255"; TOPO_DOM 119..122; /note="Cytoplasmic"; /evidence="ECO:0000255"; TOPO_DOM 144..204; /note="Extracellular"; /evidence="ECO:0000255"; TOPO_DOM 226..239; /note="Cytoplasmic"; /evidence="ECO:0000255"; TOPO_DOM 2…	TRANSMEM 29..49; /note="Helical; Name=1"; /evidence="ECO:0000255"; TRANSMEM 57..77; /note="Helical; Name=2"; /evidence="ECO:0000255"; TRANSMEM 98..118; /note="Helical; Name=3"; /evidence="ECO:0000255"; TRANSMEM 123..143; /note="Helical; Name=4"; /evidence="ECO:0000255"; TRANSMEM 205..225; /note="Helical; Name=5"; /evidence="ECO:0000255"; TRANSMEM 240..260; /note="Helical; Name=6"; /evidence="ECO:…	plasma membrane [GO:0005886]; G protein-coupled receptor activity [GO:0004930]; odorant binding [GO:0005549]; olfactory receptor activity [GO:0004984]; G protein-coupled receptor signaling pathway [GO:0007186]; sensory perception of smell [GO:0007608]						CARBOHYD 5; /note="N-linked (GlcNAc...) asparagine"; /evidence="ECO:0000255"								G-protein coupled receptor 1 family
P10586	P10586	PTPRF_HUMAN	Receptor-type tyrosine-protein phosphatase F (EC 3.1.3.48) (Leukocyte common antigen related) (LAR)	PTPRF LAR	1907	SUBCELLULAR LOCATION: Membrane; Single-pass type I membrane protein.		TOPO_DOM 30..1263; /note="Extracellular"; /evidence="ECO:0000255"; TOPO_DOM 1285..1907; /note="Cytoplasmic"; /evidence="ECO:0000255"	TRANSMEM 1264..1284; /note="Helical"; /evidence="ECO:0000255"	extracellular exosome [GO:0070062]; neuron projection [GO:0043005]; neuronal cell body [GO:0043025]; plasma membrane [GO:0005886]; cell adhesion molecule binding [GO:0050839]; chondroitin sulfate proteoglycan binding [GO:0035373]; heparin binding [GO:0008201]; protein tyrosine phosphatase activity [GO:0004725]; protein-containing complex binding [GO:0044877]; transmembrane receptor protein tyrosi…		MOD_RES 1305; /note="Phosphoserine"; /evidence="ECO:0007744|PubMed:24275569"	SIGNAL 1..29; /evidence="ECO:0000255"			CARBOHYD 117; /note="N-linked (GlcNAc...) asparagine"; /evidence="ECO:0000255"; CARBOHYD 250; /note="N-linked (GlcNAc...) asparagine"; /evidence="ECO:0000255"; CARBOHYD 295; /note="N-linked (GlcNAc...) asparagine"; /evidence="ECO:0000255"; CARBOHYD 721; /note="N-linked (GlcNAc...) asparagine"; /evidence="ECO:0000255"; CARBOHYD 966; /note="N-linked (GlcNAc...) asparagine"; /evidence="ECO:0000269|P…							DOMAIN 33..123; /note="Ig-like C2-type 1"; DOMAIN 135..224; /note="Ig-like C2-type 2"; DOMAIN 232..314; /note="Ig-like C2-type 3"; DOMAIN 321..411; /note="Fibronectin type-III 1"; /evidence="ECO:0000255|PROSITE-ProRule:PRU00316"; DOMAIN 416..510; /note="Fibronectin type-III 2"; /evidence="ECO:0000255|PROSITE-ProRule:PRU00316"; DOMAIN 514..604; /note="Fibronectin type-III 3"; /evidence="ECO:000025…	Protein-tyrosine phosphatase family, Receptor class 2A subfamily		NMR spectroscopy (4); X-ray crystallography (9)
P10721	P10721	KIT_HUMAN	Mast/stem cell growth factor receptor Kit (SCFR) (EC 2.7.10.1) (Piebald trait protein) (PBT) (Proto-oncogene c-Kit) (Tyrosine-protein kinase Kit) (p145 c-kit) (v-kit Hardy-Zuckerman 4 feline sarcoma viral oncogene homolog) (CD antigen CD117)	KIT SCFR	976	SUBCELLULAR LOCATION: [Isoform 1]: Cell membrane; Single-pass type I membrane protein.; SUBCELLULAR LOCATION: [Isoform 2]: Cell membrane; Single-pass type I membrane protein.; SUBCELLULAR LOCATION: [Isoform 3]: Cytoplasm {ECO:0000269|PubMed:20601678}. Note=Detected in the cytoplasm of spermatozoa, especially in the equatorial and subacrosomal region of the sperm head. {ECO:0000269|PubMed:20601678…		TOPO_DOM 26..524; /note="Extracellular"; /evidence="ECO:0000255"; TOPO_DOM 546..976; /note="Cytoplasmic"; /evidence="ECO:0000255"	TRANSMEM 525..545; /note="Helical"; /evidence="ECO:0000255"	acrosomal vesicle [GO:0001669]; cell-cell junction [GO:0005911]; cytoplasmic side of plasma membrane [GO:0009898]; external side of plasma membrane [GO:0009897]; extracellular space [GO:0005615]; fibrillar center [GO:0001650]; plasma membrane [GO:0005886]; receptor complex [GO:0043235]; ATP binding [GO:0005524]; cytokine binding [GO:0019955]; metal ion binding [GO:0046872]; protease binding [GO:0…		MOD_RES 547; /note="Phosphotyrosine; by autocatalysis"; /evidence="ECO:0000305|PubMed:20147452"; MOD_RES 553; /note="Phosphotyrosine; by autocatalysis"; /evidence="ECO:0000305|PubMed:20147452"; MOD_RES 568; /note="Phosphotyrosine; by autocatalysis"; /evidence="ECO:0000269|PubMed:12824176, ECO:0000269|PubMed:19265199, ECO:0000269|PubMed:21030588, ECO:0000269|PubMed:9038210"; MOD_RES 570; /note="Ph…	SIGNAL 1..25; /evidence="ECO:0000255"		PTM: Ubiquitinated by SOCS6. KIT is rapidly ubiquitinated after autophosphorylation induced by KITLG/SCF binding, leading to internalization and degradation. {ECO:0000269|PubMed:17904548, ECO:0000269|PubMed:19265199}.; PTM: Autophosphorylated on tyrosine residues. KITLG/SCF binding enhances autophosphorylation. Isoform 1 shows low levels of tyrosine phosphorylation in the absence of added KITLG/S…	CARBOHYD 130; /note="N-linked (GlcNAc...) asparagine"; /evidence="ECO:0000269|PubMed:16335952, ECO:0000269|PubMed:17662946"; CARBOHYD 145; /note="N-linked (GlcNAc...) asparagine"; /evidence="ECO:0000255"; CARBOHYD 283; /note="N-linked (GlcNAc...) asparagine"; /evidence="ECO:0000269|PubMed:17662946"; CARBOHYD 293; /note="N-linked (GlcNAc...) asparagine"; /evidence="ECO:0000269|PubMed:17662946"; CA…							DOMAIN 27..112; /note="Ig-like C2-type 1"; DOMAIN 121..205; /note="Ig-like C2-type 2"; DOMAIN 212..308; /note="Ig-like C2-type 3"; DOMAIN 317..410; /note="Ig-like C2-type 4"; DOMAIN 413..507; /note="Ig-like C2-type 5"; DOMAIN 589..937; /note="Protein kinase"; /evidence="ECO:0000255|PROSITE-ProRule:PRU00159"	Protein kinase superfamily, Tyr protein kinase family, CSF-1/PDGF receptor subfamily		X-ray crystallography (29)		INDUCTION: Up-regulated by cis-retinoic acid in neuroblastoma cell lines. {ECO:0000269|PubMed:20658618}.	TISSUE SPECIFICITY: [Isoform 3]: In testis, detected in spermatogonia in the basal layer and in interstitial Leydig cells but not in Sertoli cells or spermatocytes inside the seminiferous tubules (at protein level) (PubMed:20601678). Expression is maintained in ejaculated spermatozoa (at protein level) (PubMed:20601678). {ECO:0000269|PubMed:20601678}.
P11166	P11166	GTR1_HUMAN	Solute carrier family 2, facilitated glucose transporter member 1 (Glucose transporter type 1, erythrocyte/brain) (GLUT-1) (HepG2 glucose transporter)	SLC2A1 GLUT1	492	SUBCELLULAR LOCATION: Cell membrane {ECO:0000269|PubMed:18245775, ECO:0000269|PubMed:19449892, ECO:0000269|PubMed:23219802, ECO:0000269|PubMed:24847886, ECO:0000269|PubMed:25982116, ECO:0000269|PubMed:30197081}; Multi-pass membrane protein {ECO:0000255}. Melanosome {ECO:0000269|PubMed:17081065}. Photoreceptor inner segment {ECO:0000250|UniProtKB:P17809}. Note=Localizes primarily at the cell surfa…		TOPO_DOM 1..11; /note="Cytoplasmic"; /evidence="ECO:0000269|PubMed:24847886"; TOPO_DOM 34..66; /note="Extracellular"; /evidence="ECO:0000269|PubMed:24847886"; TOPO_DOM 88..90; /note="Cytoplasmic"; /evidence="ECO:0000269|PubMed:24847886"; TOPO_DOM 113..120; /note="Extracellular"; /evidence="ECO:0000269|PubMed:24847886"; TOPO_DOM 145..155; /note="Cytoplasmic"; /evidence="ECO:0000269|PubMed:24847886…	TRANSMEM 12..33; /note="Helical; Name=1"; TRANSMEM 67..87; /note="Helical; Name=2"; TRANSMEM 91..112; /note="Helical; Name=3"; TRANSMEM 121..144; /note="Helical; Name=4"; TRANSMEM 156..176; /note="Helical; Name=5"; TRANSMEM 186..206; /note="Helical; Name=6"; TRANSMEM 272..293; /note="Helical; Name=7"; TRANSMEM 307..328; /note="Helical; Name=8"; TRANSMEM 335..355; /note="Helical; Name=9"; TRANSMEM…	apical plasma membrane [GO:0016324]; basolateral plasma membrane [GO:0016323]; blood microparticle [GO:0072562]; caveola [GO:0005901]; cortical actin cytoskeleton [GO:0030864]; cytosol [GO:0005829]; extracellular exosome [GO:0070062]; female germ cell nucleus [GO:0001674]; female pronucleus [GO:0001939]; Golgi membrane [GO:0000139]; intercalated disc [GO:0014704]; melanosome [GO:0042470]; membran…		MOD_RES 1; /note="N-acetylmethionine"; /evidence="ECO:0007744|PubMed:22814378"; MOD_RES 226; /note="Phosphoserine; by PKC/PRKCB"; /evidence="ECO:0000269|PubMed:25982116"; MOD_RES 465; /note="Phosphoserine"; /evidence="ECO:0007744|PubMed:23186163"; MOD_RES 478; /note="Phosphothreonine"; /evidence="ECO:0007744|PubMed:20068231"; MOD_RES 490; /note="Phosphoserine"; /evidence="ECO:0007744|PubMed:21406…			PTM: Phosphorylation at Ser-226 by PKC promotes glucose uptake by increasing cell membrane localization. {ECO:0000269|PubMed:25982116}.	CARBOHYD 45; /note="N-linked (GlcNAc...) asparagine"; /evidence="ECO:0000269|PubMed:19349973, ECO:0000269|PubMed:3839598"								Major facilitator superfamily, Sugar transporter (TC 2.A.1.1) family, Glucose transporter subfamily		X-ray crystallography (5)			TISSUE SPECIFICITY: Detected in erythrocytes (at protein level). Expressed at variable levels in many human tissues. {ECO:0000269|PubMed:23219802}.
P11215	P11215	ITAM_HUMAN	Integrin alpha-M (CD11 antigen-like family member B) (CR-3 alpha chain) (Cell surface glycoprotein MAC-1 subunit alpha) (Leukocyte adhesion receptor MO1) (Neutrophil adherence receptor) (CD antigen CD11b)	ITGAM CD11B CR3A	1152	SUBCELLULAR LOCATION: Cell membrane {ECO:0000269|PubMed:21193407}; Single-pass type I membrane protein {ECO:0000305}. Membrane raft {ECO:0000269|PubMed:21193407}; Single-pass type I membrane protein {ECO:0000305}.		TOPO_DOM 17..1104; /note="Extracellular"; /evidence="ECO:0000255"; TOPO_DOM 1129..1152; /note="Cytoplasmic"; /evidence="ECO:0000255"	TRANSMEM 1105..1128; /note="Helical"; /evidence="ECO:0000255"	cell surface [GO:0009986]; external side of plasma membrane [GO:0009897]; extracellular exosome [GO:0070062]; extracellular space [GO:0005615]; integrin alphaM-beta2 complex [GO:0034688]; integrin complex [GO:0008305]; plasma membrane [GO:0005886]; plasma membrane raft [GO:0044853]; specific granule membrane [GO:0035579]; tertiary granule membrane [GO:0070821]; amyloid-beta binding [GO:0001540]; …			SIGNAL 1..16; /evidence="ECO:0000269|PubMed:3539202"			CARBOHYD 86; /note="N-linked (GlcNAc...) asparagine"; /evidence="ECO:0000255"; CARBOHYD 240; /note="N-linked (GlcNAc...) asparagine"; /evidence="ECO:0000255"; CARBOHYD 391; /note="N-linked (GlcNAc...) asparagine"; /evidence="ECO:0000255"; CARBOHYD 469; /note="N-linked (GlcNAc...) asparagine"; /evidence="ECO:0000255"; CARBOHYD 692; /note="N-linked (GlcNAc...) asparagine"; /evidence="ECO:0000255"; …			MOTIF 1131..1135; /note="GFFKR motif"			DOMAIN: The integrin I-domain (insert) is a VWFA domain. Integrins with I-domains do not undergo protease cleavage.	DOMAIN 150..328; /note="VWFA"; /evidence="ECO:0000255|PROSITE-ProRule:PRU00219"	Integrin alpha chain family	REPEAT 18..75; /note="FG-GAP 1"; /evidence="ECO:0000255|PROSITE-ProRule:PRU00803"; REPEAT 76..135; /note="FG-GAP 2"; /evidence="ECO:0000255|PROSITE-ProRule:PRU00803"; REPEAT 339..390; /note="FG-GAP 3"; /evidence="ECO:0000255|PROSITE-ProRule:PRU00803"; REPEAT 391..442; /note="FG-GAP 4"; /evidence="ECO:0000255|PROSITE-ProRule:PRU00803"; REPEAT 443..503; /note="FG-GAP 5"; /evidence="ECO:0000255|PROS…	Electron microscopy (2); NMR spectroscopy (2); X-ray crystallography (16)			TISSUE SPECIFICITY: Predominantly expressed in monocytes and granulocytes (PubMed:1346576). Expressed in neutrophils (at protein level) (PubMed:21193407). {ECO:0000269|PubMed:1346576, ECO:0000269|PubMed:21193407}.
P11229	P11229	ACM1_HUMAN	Muscarinic acetylcholine receptor M1	CHRM1	460	SUBCELLULAR LOCATION: Cell membrane; Multi-pass membrane protein. Postsynaptic cell membrane; Multi-pass membrane protein.		TOPO_DOM 1..22; /note="Extracellular"; /evidence="ECO:0000269|PubMed:32646996, ECO:0007744|PDB:6WJC"; TOPO_DOM 49..62; /note="Cytoplasmic"; /evidence="ECO:0000269|PubMed:32646996, ECO:0007744|PDB:6WJC"; TOPO_DOM 85..95; /note="Extracellular"; /evidence="ECO:0000269|PubMed:32646996, ECO:0007744|PDB:6WJC"; TOPO_DOM 122..142; /note="Cytoplasmic"; /evidence="ECO:0000269|PubMed:32646996, ECO:0007744|P…	TRANSMEM 23..48; /note="Helical; Name=1"; /evidence="ECO:0000269|PubMed:32646996, ECO:0007744|PDB:6WJC"; TRANSMEM 63..84; /note="Helical; Name=2"; /evidence="ECO:0000269|PubMed:32646996, ECO:0007744|PDB:6WJC"; TRANSMEM 96..121; /note="Helical; Name=3"; /evidence="ECO:0000269|PubMed:32646996, ECO:0007744|PDB:6WJC"; TRANSMEM 143..164; /note="Helical; Name=4"; /evidence="ECO:0000269|PubMed:32646996,…	axon terminus [GO:0043679]; cholinergic synapse [GO:0098981]; dendrite [GO:0030425]; glutamatergic synapse [GO:0098978]; membrane [GO:0016020]; plasma membrane [GO:0005886]; postsynaptic density membrane [GO:0098839]; presynaptic membrane [GO:0042734]; Schaffer collateral - CA1 synapse [GO:0098685]; synapse [GO:0045202]; G protein-coupled acetylcholine receptor activity [GO:0016907]; G protein-co…		MOD_RES 230; /note="Phosphothreonine"; /evidence="ECO:0000250|UniProtKB:P12657"; MOD_RES 428; /note="Phosphothreonine"; /evidence="ECO:0000255"; MOD_RES 451; /note="Phosphoserine"; /evidence="ECO:0000255"; MOD_RES 455; /note="Phosphothreonine"; /evidence="ECO:0000255"; MOD_RES 457; /note="Phosphoserine"; /evidence="ECO:0000255"				CARBOHYD 2; /note="N-linked (GlcNAc...) asparagine"; /evidence="ECO:0000255|PROSITE-ProRule:PRU00498"; CARBOHYD 12; /note="N-linked (GlcNAc...) asparagine"; /evidence="ECO:0000255|PROSITE-ProRule:PRU00498"				COMPBIAS 231..248; /note="Polar residues"; /evidence="ECO:0000256|SAM:MobiDB-lite"				G-protein coupled receptor 1 family, Muscarinic acetylcholine receptor subfamily, CHRM1 sub-subfamily		Electron microscopy (1); X-ray crystallography (5)
P11362	P11362	FGFR1_HUMAN	Fibroblast growth factor receptor 1 (FGFR-1) (EC 2.7.10.1) (Basic fibroblast growth factor receptor 1) (BFGFR) (bFGF-R-1) (Fms-like tyrosine kinase 2) (FLT-2) (N-sam) (Proto-oncogene c-Fgr) (CD antigen CD331)	FGFR1 BFGFR CEK FGFBR FLG FLT2 HBGFR	822	SUBCELLULAR LOCATION: Cell membrane; Single-pass type I membrane protein. Nucleus. Cytoplasm, cytosol. Cytoplasmic vesicle. Note=After ligand binding, both receptor and ligand are rapidly internalized. Can translocate to the nucleus after internalization, or by translocation from the endoplasmic reticulum or Golgi apparatus to the cytosol, and from there to the nucleus.		TOPO_DOM 22..376; /note="Extracellular"; /evidence="ECO:0000255"; TOPO_DOM 398..822; /note="Cytoplasmic"; /evidence="ECO:0000255"	TRANSMEM 377..397; /note="Helical"; /evidence="ECO:0000255"	cytoplasmic vesicle [GO:0031410]; cytosol [GO:0005829]; extracellular region [GO:0005576]; membrane [GO:0016020]; nucleus [GO:0005634]; plasma membrane [GO:0005886]; receptor complex [GO:0043235]; ATP binding [GO:0005524]; fibroblast growth factor binding [GO:0017134]; fibroblast growth factor receptor activity [GO:0005007]; heparin binding [GO:0008201]; identical protein binding [GO:0042802]; pr…		MOD_RES 463; /note="Phosphotyrosine; by autocatalysis"; /evidence="ECO:0000269|PubMed:16507368, ECO:0000269|PubMed:19224897, ECO:0000269|PubMed:8622701"; MOD_RES 583; /note="Phosphotyrosine; by autocatalysis"; /evidence="ECO:0000269|PubMed:16507368, ECO:0000269|PubMed:19224897, ECO:0000269|PubMed:8622701"; MOD_RES 585; /note="Phosphotyrosine; by autocatalysis"; /evidence="ECO:0000269|PubMed:16507…	SIGNAL 1..21		PTM: Autophosphorylated. Binding of FGF family members together with heparan sulfate proteoglycan or heparin promotes receptor dimerization and autophosphorylation on tyrosine residues. Autophosphorylation occurs in trans between the two FGFR molecules present in the dimer and proceeds in a highly ordered manner. Initial autophosphorylation at Tyr-653 increases the kinase activity by a factor of …	CARBOHYD 77; /note="N-linked (GlcNAc...) asparagine"; /evidence="ECO:0000255"; CARBOHYD 117; /note="N-linked (GlcNAc...) asparagine"; /evidence="ECO:0000255"; CARBOHYD 227; /note="N-linked (GlcNAc...) asparagine"; /evidence="ECO:0000255"; CARBOHYD 240; /note="N-linked (GlcNAc...) asparagine"; /evidence="ECO:0000255"; CARBOHYD 264; /note="N-linked (GlcNAc...) asparagine"; /evidence="ECO:0000255"; …				COMPBIAS 123..137; /note="Acidic residues"; /evidence="ECO:0000256|SAM:MobiDB-lite"; COMPBIAS 778..794; /note="Polar residues"; /evidence="ECO:0000256|SAM:MobiDB-lite"		DOMAIN: The second and third Ig-like domains directly interact with fibroblast growth factors (FGF) and heparan sulfate proteoglycans. Isoforms lacking the first Ig-like domain have higher affinity for fibroblast growth factors (FGF) and heparan sulfate proteoglycans than isoforms with all three Ig-like domains.	DOMAIN 25..119; /note="Ig-like C2-type 1"; DOMAIN 158..246; /note="Ig-like C2-type 2"; DOMAIN 255..357; /note="Ig-like C2-type 3"; DOMAIN 478..767; /note="Protein kinase"; /evidence="ECO:0000255|PROSITE-ProRule:PRU00159"	Protein kinase superfamily, Tyr protein kinase family, Fibroblast growth factor receptor subfamily		NMR spectroscopy (2); X-ray crystallography (67)			TISSUE SPECIFICITY: Detected in astrocytoma, neuroblastoma and adrenal cortex cell lines. Some isoforms are detected in foreskin fibroblast cell lines, however isoform 17, isoform 18 and isoform 19 are not detected in these cells. {ECO:0000269|PubMed:1652059}.
P12821	P12821	ACE_HUMAN	Angiotensin-converting enzyme (ACE) (EC 3.4.15.1) (Dipeptidyl carboxypeptidase I) (Kininase II) (CD antigen CD143) [Cleaved into: Angiotensin-converting enzyme, soluble form]	ACE DCP DCP1	1306	SUBCELLULAR LOCATION: Cell membrane {ECO:0000269|PubMed:12386153}; Single-pass type I membrane protein {ECO:0000255}. Cytoplasm {ECO:0000250|UniProtKB:P09470}. Note=Detected in both cell membrane and cytoplasm in neurons. {ECO:0000250|UniProtKB:P09470}.; SUBCELLULAR LOCATION: [Angiotensin-converting enzyme, soluble form]: Secreted {ECO:0000269|PubMed:10769174, ECO:0000269|PubMed:11274151, ECO:000…		TOPO_DOM 30..1256; /note="Extracellular"; /evidence="ECO:0000255"; TOPO_DOM 1278..1306; /note="Cytoplasmic"; /evidence="ECO:0000255"	TRANSMEM 1257..1277; /note="Helical"; /evidence="ECO:0000255"	basal plasma membrane [GO:0009925]; brush border membrane [GO:0031526]; endosome [GO:0005768]; external side of plasma membrane [GO:0009897]; extracellular exosome [GO:0070062]; extracellular region [GO:0005576]; extracellular space [GO:0005615]; lysosome [GO:0005764]; plasma membrane [GO:0005886]; sperm midpiece [GO:0097225]; actin binding [GO:0003779]; bradykinin receptor binding [GO:0031711]; …		MOD_RES 1299; /note="Phosphoserine"; /evidence="ECO:0000269|PubMed:12386153, ECO:0000269|PubMed:21901117"	SIGNAL 1..29; /evidence="ECO:0000269|PubMed:2558109"		PTM: [Angiotensin-converting enzyme, soluble form]: Produced following proteolytic cleavage by secretase enzymes that cleave the transmembrane form in the juxtamembrane stalk region upstream of the transmembrane region (PubMed:8253769, PubMed:7499427, PubMed:10769174, PubMed:11274151). Cleavage can take place at different sites of the juxtamembrane stalk region (PubMed:8253769, PubMed:7499427, Pu…	CARBOHYD 38; /note="N-linked (GlcNAc...) asparagine"; /evidence="ECO:0000269|PubMed:20826823, ECO:0000305|PubMed:9013598"; CARBOHYD 54; /note="N-linked (GlcNAc...) asparagine"; /evidence="ECO:0000269|PubMed:16476442, ECO:0000269|PubMed:20826823, ECO:0000269|PubMed:9013598"; CARBOHYD 74; /note="N-linked (GlcNAc...) asparagine"; /evidence="ECO:0000269|PubMed:16476442, ECO:0000269|PubMed:20826823, E…								Peptidase M2 family		Electron microscopy (5); X-ray crystallography (58)		INDUCTION: Up-regulated in failing heart. {ECO:0000269|PubMed:15151696, ECO:0000269|PubMed:15671045}.	TISSUE SPECIFICITY: Ubiquitously expressed, with highest levels in lung, kidney, heart, gastrointestinal system and prostate. {ECO:0000269|PubMed:10924499, ECO:0000269|PubMed:10969042, ECO:0000269|PubMed:12459472, ECO:0000269|PubMed:15671045}.; TISSUE SPECIFICITY: [Isoform Testis-specific]: Specifically expressed in spermatocytes and adult testis. {ECO:0000269|PubMed:2547653, ECO:0000269|PubMed:2…
P12830	P12830	CADH1_HUMAN	Cadherin-1 (CAM 120/80) (Epithelial cadherin) (E-cadherin) (Uvomorulin) (CD antigen CD324) [Cleaved into: E-Cad/CTF1; E-Cad/CTF2; E-Cad/CTF3]	CDH1 CDHE UVO	882	SUBCELLULAR LOCATION: Cell junction, adherens junction {ECO:0000269|PubMed:28169360}. Cell membrane {ECO:0000269|PubMed:19403558, ECO:0000269|PubMed:28301459}; Single-pass type I membrane protein. Endosome. Golgi apparatus, trans-Golgi network. Note=Colocalizes with DLGAP5 at sites of cell-cell contact in intestinal epithelial cells. Anchored to actin microfilaments through association with alpha…		TOPO_DOM 155..709; /note="Extracellular"; /evidence="ECO:0000255"; TOPO_DOM 731..882; /note="Cytoplasmic"; /evidence="ECO:0000255"	TRANSMEM 710..730; /note="Helical"; /evidence="ECO:0000255"	actin cytoskeleton [GO:0015629]; adherens junction [GO:0005912]; apical junction complex [GO:0043296]; catenin complex [GO:0016342]; cell junction [GO:0030054]; cytoplasm [GO:0005737]; cytoplasmic side of plasma membrane [GO:0009898]; endosome [GO:0005768]; extracellular exosome [GO:0070062]; extracellular region [GO:0005576]; flotillin complex [GO:0016600]; glutamatergic synapse [GO:0098978]; la…		MOD_RES 753; /note="Phosphotyrosine; by SRC"; /evidence="ECO:0000269|PubMed:22252131"; MOD_RES 754; /note="Phosphotyrosine; by SRC"; /evidence="ECO:0000269|PubMed:22252131"; MOD_RES 755; /note="Phosphotyrosine; by SRC"; /evidence="ECO:0000269|PubMed:22252131"; MOD_RES 770; /note="Phosphoserine"; /evidence="ECO:0007744|PubMed:24275569"; MOD_RES 793; /note="Phosphoserine"; /evidence="ECO:0007744|Pu…	SIGNAL 1..22; /evidence="ECO:0000255"		PTM: During apoptosis or with calcium influx, cleaved by a membrane-bound metalloproteinase (ADAM10), PS1/gamma-secretase and caspase-3 (PubMed:11076937, PubMed:11953314, PubMed:10597309). Processing by the metalloproteinase, induced by calcium influx, causes disruption of cell-cell adhesion and the subsequent release of beta-catenin into the cytoplasm (PubMed:10597309). The residual membrane-tet…	CARBOHYD 280; /note="O-linked (Man...) serine"; /evidence="ECO:0000250|UniProtKB:P09803"; CARBOHYD 285; /note="O-linked (Man...) threonine"; /evidence="ECO:0000250|UniProtKB:P09803"; CARBOHYD 358; /note="O-linked (Man...) threonine"; /evidence="ECO:0000250|UniProtKB:P09803"; CARBOHYD 470; /note="O-linked (Man...) threonine"; /evidence="ECO:0000250|UniProtKB:P09803"; CARBOHYD 472; /note="O-linked …	PROPEP 23..154; /evidence="ECO:0000255"; /id="PRO_0000003715"					DOMAIN: Three calcium ions are usually bound at the interface of each cadherin domain and rigidify the connections, imparting a strong curvature to the full-length ectodomain. {ECO:0000269|PubMed:2349235}.	DOMAIN 155..262; /note="Cadherin 1"; /evidence="ECO:0000255|PROSITE-ProRule:PRU00043"; DOMAIN 263..375; /note="Cadherin 2"; /evidence="ECO:0000255|PROSITE-ProRule:PRU00043"; DOMAIN 376..486; /note="Cadherin 3"; /evidence="ECO:0000255|PROSITE-ProRule:PRU00043"; DOMAIN 487..593; /note="Cadherin 4"; /evidence="ECO:0000255|PROSITE-ProRule:PRU00043"; DOMAIN 594..697; /note="Cadherin 5"; /evidence="ECO…			Electron microscopy (3); X-ray crystallography (17)		INDUCTION: Expression is repressed by MACROD1. {ECO:0000269|PubMed:17893710}.	TISSUE SPECIFICITY: Non-neural epithelial tissues.
P13164	P13164	IFM1_HUMAN	Interferon-induced transmembrane protein 1 (Dispanin subfamily A member 2a) (DSPA2a) (Interferon-induced protein 17) (Interferon-inducible protein 9-27) (Leu-13 antigen) (CD antigen CD225)	IFITM1 CD225 IFI17	125	SUBCELLULAR LOCATION: Cell membrane {ECO:0000269|PubMed:1383329, ECO:0000269|PubMed:19499152, ECO:0000269|PubMed:25105503, ECO:0000269|PubMed:26354436}; Single-pass membrane protein {ECO:0000269|PubMed:19499152}. Lysosome membrane {ECO:0000269|PubMed:26354436}.	INTRAMEM 37..57; /note="Helical"; /evidence="ECO:0000303|PubMed:25105503"	TOPO_DOM 1..36; /note="Cytoplasmic"; /evidence="ECO:0000255"; TOPO_DOM 58..86; /note="Cytoplasmic"; /evidence="ECO:0000255"; TOPO_DOM 108..125; /note="Extracellular"; /evidence="ECO:0000255"	TRANSMEM 87..107; /note="Helical"; /evidence="ECO:0000255"	lysosomal membrane [GO:0005765]; membrane [GO:0016020]; plasma membrane [GO:0005886]; protein-containing complex [GO:0032991]; cell surface receptor signaling pathway [GO:0007166]; defense response to virus [GO:0051607]; negative regulation of cell migration [GO:0030336]; negative regulation of cell population proliferation [GO:0008285]; negative regulation of viral entry into host cell [GO:00465…	LIPID 50; /note="S-palmitoyl cysteine"; /evidence="ECO:0000305|PubMed:26354436"; LIPID 51; /note="S-palmitoyl cysteine"; /evidence="ECO:0000305|PubMed:26354436"; LIPID 84; /note="S-palmitoyl cysteine"; /evidence="ECO:0000305|PubMed:26354436"	MOD_RES 16; /note="Phosphoserine"; /evidence="ECO:0007744|PubMed:23186163"			PTM: Palmitoylation on membrane-proximal cysteines controls clustering in membrane compartments and antiviral activity. {ECO:0000305|PubMed:26354436}.									CD225/Dispanin family				INDUCTION: By IFN-alpha and IFNG/IFN-gamma.	TISSUE SPECIFICITY: Bone (at protein level). Levels greatly elevated in colon cancer, cervical cancer, esophageal cancer and ovarian cancer. Expressed in glioma cell lines. {ECO:0000269|PubMed:20838853, ECO:0000269|PubMed:22634173}.
P13569	P13569	CFTR_HUMAN	Cystic fibrosis transmembrane conductance regulator (CFTR) (ATP-binding cassette sub-family C member 7) (Channel conductance-controlling ATPase) (EC 5.6.1.6) (cAMP-dependent chloride channel)	CFTR ABCC7	1480	SUBCELLULAR LOCATION: Apical cell membrane {ECO:0000269|PubMed:12519745, ECO:0000269|PubMed:12529365, ECO:0000269|PubMed:1284548, ECO:0000269|PubMed:15247260, ECO:0000269|PubMed:15716351, ECO:0000269|PubMed:17462998, ECO:0000269|PubMed:19398555, ECO:0000269|PubMed:19621064, ECO:0000269|PubMed:20008117, ECO:0000269|PubMed:22207244, ECO:0000269|PubMed:28130590}; Multi-pass membrane protein {ECO:000…		TOPO_DOM 1..77; /note="Cytoplasmic"; /evidence="ECO:0000305"; TOPO_DOM 99..122; /note="Extracellular"; /evidence="ECO:0000269|Ref.55"; TOPO_DOM 147..195; /note="Cytoplasmic"; /evidence="ECO:0000269|Ref.55"; TOPO_DOM 217..222; /note="Extracellular"; /evidence="ECO:0000269|Ref.55"; TOPO_DOM 244..298; /note="Cytoplasmic"; /evidence="ECO:0000269|Ref.55"; TOPO_DOM 320..339; /note="Extracellular"; /evi…	TRANSMEM 78..98; /note="Helical; Name=1"; /evidence="ECO:0000269|Ref.55"; TRANSMEM 123..146; /note="Helical; Name=2"; /evidence="ECO:0000269|Ref.55"; TRANSMEM 196..216; /note="Helical; Name=3"; /evidence="ECO:0000269|Ref.55"; TRANSMEM 223..243; /note="Helical; Name=4"; /evidence="ECO:0000269|Ref.55"; TRANSMEM 299..319; /note="Helical; Name=5"; /evidence="ECO:0000269|Ref.55"; TRANSMEM 340..358; /n…	apical plasma membrane [GO:0016324]; cell surface [GO:0009986]; chloride channel complex [GO:0034707]; clathrin-coated endocytic vesicle membrane [GO:0030669]; cytoplasm [GO:0005737]; cytosol [GO:0005829]; early endosome [GO:0005769]; early endosome membrane [GO:0031901]; endoplasmic reticulum membrane [GO:0005789]; endosome membrane [GO:0010008]; Golgi-associated vesicle membrane [GO:0030660]; l…	LIPID 524; /note="S-palmitoyl cysteine"; /evidence="ECO:0000269|PubMed:22119790"; LIPID 1395; /note="S-palmitoyl cysteine"; /evidence="ECO:0000269|PubMed:22119790"	MOD_RES 549; /note="Phosphoserine"; /evidence="ECO:0007744|PubMed:20068231"; MOD_RES 660; /note="Phosphoserine; by PKA"; /evidence="ECO:0000269|PubMed:1377674, ECO:0000269|PubMed:22119790, ECO:0000269|PubMed:25330774, ECO:0000269|PubMed:9385646"; MOD_RES 670; /note="Phosphoserine; by PKA"; /evidence="ECO:0000269|PubMed:25330774"; MOD_RES 686; /note="Phosphoserine; by PKC"; /evidence="ECO:0000269|…			PTM: N-glycosylated. {ECO:0000269|PubMed:12529365, ECO:0000269|PubMed:1699669, ECO:0000269|PubMed:20008117, ECO:0000269|PubMed:21884936, ECO:0000269|PubMed:28067262}.; PTM: Phosphorylated; cAMP treatment promotes phosphorylation and activates the channel (PubMed:12588899, PubMed:17036051, PubMed:8910473). Dephosphorylation decreases the ATPase activity (in vitro) (PubMed:8910473). Phosphorylation…	CARBOHYD 894; /note="N-linked (GlcNAc...) asparagine"; /evidence="ECO:0000269|PubMed:7518437, ECO:0000305|PubMed:20008117"; CARBOHYD 900; /note="N-linked (GlcNAc...) asparagine"; /evidence="ECO:0000269|PubMed:7518437, ECO:0000305|PubMed:20008117"			MOTIF 1478..1480; /note="PDZ-binding"; /evidence="ECO:0000269|PubMed:11707463, ECO:0000269|PubMed:16331976"	COMPBIAS 1463..1480; /note="Basic and acidic residues"; /evidence="ECO:0000256|SAM:MobiDB-lite"		DOMAIN: Binds and hydrolyzes ATP via the two cytoplasmic ABC transporter nucleotide-binding domains (PubMed:15284228). The two ATP-binding domains interact with each other, forming a head-to-tail dimer (PubMed:17036051). Normal ATPase activity requires interaction between the two domains (PubMed:15284228). The first ABC transporter nucleotide-binding domain has no ATPase activity by itself (By si…	DOMAIN 81..365; /note="ABC transmembrane type-1 1"; /evidence="ECO:0000255|PROSITE-ProRule:PRU00441"; DOMAIN 423..646; /note="ABC transporter 1"; /evidence="ECO:0000255|PROSITE-ProRule:PRU00434"; DOMAIN 859..1155; /note="ABC transmembrane type-1 2"; /evidence="ECO:0000255|PROSITE-ProRule:PRU00441"; DOMAIN 1210..1443; /note="ABC transporter 2"; /evidence="ECO:0000255|PROSITE-ProRule:PRU00434"	ABC transporter superfamily, ABCC family, CFTR transporter (TC 3.A.1.202) subfamily		Electron microscopy (7); NMR spectroscopy (1); X-ray crystallography (35)			TISSUE SPECIFICITY: Expressed in the respiratory airway, including bronchial epithelium, and in the female reproductive tract, including oviduct (at protein level) (PubMed:22207244, PubMed:15716351). Detected in pancreatic intercalated ducts in the exocrine tissue, on epithelial cells in intralobular striated ducts in sublingual salivary glands, on apical membranes of crypt cells throughout the s…
P13612	P13612	ITA4_HUMAN	Integrin alpha-4 (CD49 antigen-like family member D) (Integrin alpha-IV) (VLA-4 subunit alpha) (CD antigen CD49d)	ITGA4 CD49D	1032	SUBCELLULAR LOCATION: Membrane; Single-pass type I membrane protein.		TOPO_DOM 35..977; /note="Extracellular"; /evidence="ECO:0000255"; TOPO_DOM 1002..1032; /note="Cytoplasmic"; /evidence="ECO:0000255"	TRANSMEM 978..1001; /note="Helical"; /evidence="ECO:0000255"	cell surface [GO:0009986]; external side of plasma membrane [GO:0009897]; extracellular exosome [GO:0070062]; focal adhesion [GO:0005925]; growth cone [GO:0030426]; integrin alpha4-beta1 complex [GO:0034668]; integrin alpha4-beta7 complex [GO:0034669]; integrin complex [GO:0008305]; membrane [GO:0016020]; neuronal cell body [GO:0043025]; plasma membrane [GO:0005886]; cell adhesion molecule bindin…		MOD_RES 1021; /note="Phosphoserine"; /evidence="ECO:0000269|PubMed:11533025, ECO:0007744|PubMed:19690332, ECO:0007744|PubMed:24275569"	SIGNAL 1..33; /evidence="ECO:0000269|PubMed:3033641"		PTM: Phosphorylation on Ser-1027 inhibits PXN binding. {ECO:0000269|PubMed:11533025}.	CARBOHYD 79; /note="N-linked (GlcNAc...) asparagine"; /evidence="ECO:0000255"; CARBOHYD 138; /note="N-linked (GlcNAc...) asparagine"; /evidence="ECO:0000255"; CARBOHYD 229; /note="N-linked (GlcNAc...) asparagine"; /evidence="ECO:0000255"; CARBOHYD 480; /note="N-linked (GlcNAc...) asparagine"; /evidence="ECO:0000269|PubMed:19349973"; CARBOHYD 518; /note="N-linked (GlcNAc...) asparagine"; /evidence…			MOTIF 606..616; /note="SG1"; MOTIF 1003..1007; /note="GFFKR motif"			DOMAIN: The SG1 motif is involved in binding to chondroitin sulfate glycosaminoglycan and cell adhesion. {ECO:0000269|PubMed:9488735}.		Integrin alpha chain family	REPEAT 35..100; /note="FG-GAP 1"; /evidence="ECO:0000255|PROSITE-ProRule:PRU00803"; REPEAT 110..177; /note="FG-GAP 2"; /evidence="ECO:0000255|PROSITE-ProRule:PRU00803"; REPEAT 185..237; /note="FG-GAP 3"; /evidence="ECO:0000255|PROSITE-ProRule:PRU00803"; REPEAT 238..291; /note="FG-GAP 4"; /evidence="ECO:0000255|PROSITE-ProRule:PRU00803"; REPEAT 292..351; /note="FG-GAP 5"; /evidence="ECO:0000255|PR…	X-ray crystallography (5)
P13688	P13688	CEAM1_HUMAN	Carcinoembryonic antigen-related cell adhesion molecule 1 (Biliary glycoprotein 1) (BGP-1) (CD antigen CD66a)	CEACAM1 BGP BGP1	526	SUBCELLULAR LOCATION: [Isoform 1]: Cell membrane {ECO:0000250|UniProtKB:P16573}; Single-pass type I membrane protein {ECO:0000250|UniProtKB:P16573}. Lateral cell membrane {ECO:0000250|UniProtKB:P16573}. Apical cell membrane {ECO:0000250|UniProtKB:P16573}. Basal cell membrane {ECO:0000250|UniProtKB:P16573}. Cell junction {ECO:0000269|PubMed:16291724}. Cell junction, adherens junction {ECO:0000250|…		TOPO_DOM 35..428; /note="Extracellular"; /evidence="ECO:0000255"; TOPO_DOM 453..526; /note="Cytoplasmic"; /evidence="ECO:0000255"	TRANSMEM 429..452; /note="Helical"; /evidence="ECO:0000255"	adherens junction [GO:0005912]; apical plasma membrane [GO:0016324]; basal plasma membrane [GO:0009925]; cell junction [GO:0030054]; cell surface [GO:0009986]; cell-cell junction [GO:0005911]; extracellular exosome [GO:0070062]; lateral plasma membrane [GO:0016328]; membrane [GO:0016020]; microvillus membrane [GO:0031528]; plasma membrane [GO:0005886]; specific granule membrane [GO:0035579]; tert…		MOD_RES 35; /note="Pyrrolidone carboxylic acid"; /evidence="ECO:0000269|PubMed:2457922"; MOD_RES 493; /note="Phosphotyrosine; by SRC, LCK, INSR and EGFR"; /evidence="ECO:0000269|PubMed:18424730, ECO:0000269|PubMed:7478590"; MOD_RES 508; /note="Phosphoserine"; /evidence="ECO:0000250|UniProtKB:P16573"; MOD_RES 520; /note="Phosphotyrosine; by INSR, SRC and LCK"; /evidence="ECO:0000269|PubMed:1842473…	SIGNAL 1..34		PTM: [Isoform 1]: Phosphorylated on serine and tyrosine (By similarity). Isoform 1 is phosphorylated on tyrosine by Src family kinases like SRC and LCK and by receptor like CSF3R, EGFR and INSR upon stimulation (PubMed:15467833, PubMed:18424730, PubMed:7478590). Phosphorylated at Ser-508; mediates activity. Phosphorylated at Tyr-493; regulates activity (By similarity). Phosphorylated at Tyr-493 b…	CARBOHYD 104; /note="N-linked (GlcNAc...) asparagine"; /evidence="ECO:0000255|PROSITE-ProRule:PRU00498, ECO:0000269|PubMed:16335952"; CARBOHYD 111; /note="N-linked (GlcNAc...) asparagine"; /evidence="ECO:0000255|PROSITE-ProRule:PRU00498, ECO:0000269|PubMed:16335952"; CARBOHYD 115; /note="N-linked (GlcNAc...) asparagine"; /evidence="ECO:0000255|PROSITE-ProRule:PRU00498"; CARBOHYD 152; /note="N-lin…				COMPBIAS 461..476; /note="Basic and acidic residues"; /evidence="ECO:0000256|SAM:MobiDB-lite"; COMPBIAS 477..513; /note="Polar residues"; /evidence="ECO:0000256|SAM:MobiDB-lite"		DOMAIN: Ig-like V-type domain mediates trans-homophilic cell adhesion through homodimerization and this active process is regulated by tyrosine kinase, PTPN11 and PTPN6. Ig-like C2-type and/or cytoplasmic domains mediate cis-dimer/oligomer. {ECO:0000250|UniProtKB:P16573}.	DOMAIN 35..142; /note="Ig-like V-type"; /evidence="ECO:0000250|UniProtKB:P31997"; DOMAIN 145..232; /note="Ig-like C2-type 1"; /evidence="ECO:0000255|PROSITE-ProRule:PRU00114"; DOMAIN 237..317; /note="Ig-like C2-type 2"; /evidence="ECO:0000255|PROSITE-ProRule:PRU00114"; DOMAIN 323..413; /note="Ig-like C2-type 3"; /evidence="ECO:0000255|PROSITE-ProRule:PRU00114"	Immunoglobulin superfamily, CEA family		X-ray crystallography (14)		INDUCTION: Induced in primary T cells by activation with IL-2. {ECO:0000269|PubMed:18424730}.	TISSUE SPECIFICITY: Expressed in columnar epithelial cells of the colon (at protein level) (PubMed:10436421). The predominant forms expressed by T cells are those containing a long cytoplasmic domain (PubMed:18424730). Expressed in granulocytes and lymphocytes. Leukocytes only express isoforms 6 and isoform 1 (PubMed:11994468). {ECO:0000269|PubMed:10436421, ECO:0000269|PubMed:11994468, ECO:000026…
P14616	P14616	INSRR_HUMAN	Insulin receptor-related protein (IRR) (EC 2.7.10.1) (IR-related receptor) [Cleaved into: Insulin receptor-related protein alpha chain; Insulin receptor-related protein beta chain]	INSRR IRR	1297	SUBCELLULAR LOCATION: Membrane; Single-pass type I membrane protein.		TOPO_DOM 747..921; /note="Extracellular"; /evidence="ECO:0000255"; TOPO_DOM 944..1297; /note="Cytoplasmic"; /evidence="ECO:0000255"	TRANSMEM 922..943; /note="Helical"; /evidence="ECO:0000255"	axon [GO:0030424]; insulin receptor complex [GO:0005899]; plasma membrane [GO:0005886]; receptor complex [GO:0043235]; ATP binding [GO:0005524]; insulin receptor activity [GO:0005009]; insulin receptor substrate binding [GO:0043560]; phosphatidylinositol 3-kinase binding [GO:0043548]; transmembrane receptor protein tyrosine kinase activity [GO:0004714]; actin cytoskeleton reorganization [GO:00315…		MOD_RES 1145; /note="Phosphotyrosine; by autocatalysis"; /evidence="ECO:0000305"; MOD_RES 1146; /note="Phosphotyrosine; by autocatalysis"; /evidence="ECO:0000305"	SIGNAL 1..26; /evidence="ECO:0000255"		PTM: Autophosphorylated on tyrosine residues between pH 7.9 and pH 10.5.	CARBOHYD 47; /note="N-linked (GlcNAc...) asparagine"; /evidence="ECO:0000255"; CARBOHYD 311; /note="N-linked (GlcNAc...) asparagine"; /evidence="ECO:0000255"; CARBOHYD 411; /note="N-linked (GlcNAc...) asparagine"; /evidence="ECO:0000255"; CARBOHYD 492; /note="N-linked (GlcNAc...) asparagine"; /evidence="ECO:0000255"; CARBOHYD 528; /note="N-linked (GlcNAc...) asparagine"; /evidence="ECO:0000255"; …				COMPBIAS 1275..1289; /note="Polar residues"; /evidence="ECO:0000256|SAM:MobiDB-lite"		DOMAIN: The extracellular domain is required for sensing alterations in external pH.	DOMAIN 483..603; /note="Fibronectin type-III 1"; /evidence="ECO:0000255|PROSITE-ProRule:PRU00316"; DOMAIN 607..707; /note="Fibronectin type-III 2"; /evidence="ECO:0000255|PROSITE-ProRule:PRU00316"; DOMAIN 818..913; /note="Fibronectin type-III 3"; /evidence="ECO:0000255|PROSITE-ProRule:PRU00316"; DOMAIN 979..1254; /note="Protein kinase"; /evidence="ECO:0000255|PROSITE-ProRule:PRU00159"	Protein kinase superfamily, Tyr protein kinase family, Insulin receptor subfamily		NMR spectroscopy (1)
P14784	P14784	IL2RB_HUMAN	Interleukin-2 receptor subunit beta (IL-2 receptor subunit beta) (IL-2R subunit beta) (IL-2RB) (High affinity IL-2 receptor subunit beta) (Interleukin-15 receptor subunit beta) (p70-75) (p75) (CD antigen CD122)	IL2RB IL15RB	551	SUBCELLULAR LOCATION: Cell membrane {ECO:0000269|PubMed:15123770, ECO:0000269|PubMed:31040184, ECO:0000269|PubMed:31040185}; Single-pass type I membrane protein {ECO:0000255}.		TOPO_DOM 27..240; /note="Extracellular"; /evidence="ECO:0000255"; TOPO_DOM 266..551; /note="Cytoplasmic"; /evidence="ECO:0000255"	TRANSMEM 241..265; /note="Helical"; /evidence="ECO:0000255"	cell surface [GO:0009986]; cytosol [GO:0005829]; endosome [GO:0005768]; external side of plasma membrane [GO:0009897]; interleukin-2 receptor complex [GO:0005893]; membrane [GO:0016020]; plasma membrane [GO:0005886]; cytokine receptor activity [GO:0004896]; interleukin-15 receptor activity [GO:0042010]; interleukin-2 binding [GO:0019976]; interleukin-2 receptor activity [GO:0004911]; cytokine-med…			SIGNAL 1..26			CARBOHYD 29; /note="N-linked (GlcNAc...) asparagine"; /evidence="ECO:0000255"; CARBOHYD 43; /note="N-linked (GlcNAc...) asparagine"; /evidence="ECO:0000269|PubMed:16477002"; CARBOHYD 71; /note="N-linked (GlcNAc...) asparagine"; /evidence="ECO:0000269|PubMed:16477002"; CARBOHYD 149; /note="N-linked (GlcNAc...) asparagine"; /evidence="ECO:0000269|PubMed:16293754, ECO:0000269|PubMed:16477002"			MOTIF 220..224; /note="WSXWS motif"; MOTIF 278..286; /note="Box 1 motif"	COMPBIAS 468..484; /note="Pro residues"; /evidence="ECO:0000256|SAM:MobiDB-lite"		DOMAIN: The WSXWS motif appears to be necessary for proper protein folding and thereby efficient intracellular transport and cell-surface receptor binding.; DOMAIN: The box 1 motif is required for JAK interaction and/or activation.	DOMAIN 134..234; /note="Fibronectin type-III"; /evidence="ECO:0000255|PROSITE-ProRule:PRU00316"	Type I cytokine receptor family, Type 4 subfamily		X-ray crystallography (7)
P15941	P15941	MUC1_HUMAN	Mucin-1 (MUC-1) (Breast carcinoma-associated antigen DF3) (Cancer antigen 15-3) (CA 15-3) (Carcinoma-associated mucin) (Episialin) (H23AG) (Krebs von den Lungen-6) (KL-6) (PEMT) (Peanut-reactive urinary mucin) (PUM) (Polymorphic epithelial mucin) (PEM) (Tumor-associated epithelial membrane antigen) (EMA) (Tumor-associated mucin) (CD antigen CD227) [Cleaved into: Mucin-1 subunit alpha (MUC1-NT) (M…	MUC1 PUM	1255	SUBCELLULAR LOCATION: Apical cell membrane {ECO:0000269|PubMed:11118479, ECO:0000269|PubMed:12832415, ECO:0000269|PubMed:12939402, ECO:0000269|PubMed:15471854, ECO:0000269|PubMed:15972891, ECO:0000269|PubMed:16507569, ECO:0000269|PubMed:17524503, ECO:0000269|PubMed:17545600}; Single-pass type I membrane protein {ECO:0000269|PubMed:11118479, ECO:0000269|PubMed:12832415, ECO:0000269|PubMed:12939402…		TOPO_DOM 24..1158; /note="Extracellular"; /evidence="ECO:0000255"; TOPO_DOM 1182..1255; /note="Cytoplasmic"; /evidence="ECO:0000255"	TRANSMEM 1159..1181; /note="Helical"; /evidence="ECO:0000255"	apical plasma membrane [GO:0016324]; chromatin [GO:0000785]; extracellular exosome [GO:0070062]; extracellular space [GO:0005615]; Golgi lumen [GO:0005796]; nucleus [GO:0005634]; plasma membrane [GO:0005886]; vesicle [GO:0031982]; p53 binding [GO:0002039]; RNA polymerase II cis-regulatory region sequence-specific DNA binding [GO:0000978]; transcription coregulator activity [GO:0003712]; DNA damag…	LIPID 1184; /note="S-palmitoyl cysteine"; /evidence="ECO:0000269|PubMed:16507569"; LIPID 1186; /note="S-palmitoyl cysteine"; /evidence="ECO:0000269|PubMed:16507569"	MOD_RES 1203; /note="Phosphotyrosine; by PDGFR"; /evidence="ECO:0000269|PubMed:14521915, ECO:0000269|PubMed:17545600"; MOD_RES 1212; /note="Phosphotyrosine"; /evidence="ECO:0000269|PubMed:14521915"; MOD_RES 1218; /note="Phosphotyrosine; by PDGFR"; /evidence="ECO:0000269|PubMed:17545600"; MOD_RES 1224; /note="Phosphothreonine; by PKC/PRKCD"; /evidence="ECO:0000269|PubMed:11877440"; MOD_RES 1227; /…	SIGNAL 1..23; /evidence="ECO:0000269|PubMed:10373415, ECO:0000269|PubMed:11341784"		PTM: Highly glycosylated (N- and O-linked carbohydrates and sialic acid). O-glycosylated to a varying degree on serine and threonine residues within each tandem repeat, ranging from mono- to penta-glycosylation. The average density ranges from about 50% in human milk to over 90% in T47D breast cancer cells. Further sialylation occurs during recycling. Membrane-shed glycoproteins from kidney and b…	CARBOHYD 131; /note="O-linked (GalNAc...) threonine"; /evidence="ECO:0000305|PubMed:7744025, ECO:0000305|PubMed:9597769"; CARBOHYD 139; /note="O-linked (GalNAc...) threonine"; /evidence="ECO:0000305|PubMed:7744025, ECO:0000305|PubMed:9597769"; CARBOHYD 140; /note="O-linked (GalNAc...) serine"; /evidence="ECO:0000255"; CARBOHYD 144; /note="O-linked (GalNAc...) threonine"; /evidence="ECO:0000255"; …			MOTIF 1203..1206; /note="Interaction with GRB2"; MOTIF 1229..1232; /note="Interaction with SRC and ESR1"; MOTIF 1243..1246; /note="Required for interaction with AP1S2"	COMPBIAS 23..83; /note="Polar residues"; /evidence="ECO:0000256|SAM:MobiDB-lite"; COMPBIAS 89..118; /note="Polar residues"; /evidence="ECO:0000256|SAM:MobiDB-lite"; COMPBIAS 953..1033; /note="Polar residues"; /evidence="ECO:0000256|SAM:MobiDB-lite"; COMPBIAS 1217..1237; /note="Polar residues"; /evidence="ECO:0000256|SAM:MobiDB-lite"			DOMAIN 1039..1148; /note="SEA"; /evidence="ECO:0000255|PROSITE-ProRule:PRU00188"		REPEAT 61..80; /note="1; approximate"; /evidence="ECO:0000269|PubMed:11350974"; REPEAT 81..100; /note="2; approximate"; /evidence="ECO:0000269|PubMed:11350974"; REPEAT 101..120; /note="3"; /evidence="ECO:0000269|PubMed:11350974"; REPEAT 121..140; /note="4"; /evidence="ECO:0000269|PubMed:11350974"; REPEAT 141..160; /note="5"; /evidence="ECO:0000269|PubMed:11350974"; REPEAT 161..180; /note="6"; /ev…	NMR spectroscopy (1); X-ray crystallography (15)	DEVELOPMENTAL STAGE: During fetal development, expressed at low levels in the colonic epithelium from 13 weeks of gestation. {ECO:0000269|PubMed:9536947}.		TISSUE SPECIFICITY: Expressed on the apical surface of epithelial cells, especially of airway passages, breast and uterus. Also expressed in activated and unactivated T-cells. Overexpressed in epithelial tumors, such as breast or ovarian cancer and also in non-epithelial tumor cells. Isoform Y is expressed in tumor cells only. {ECO:0000269|PubMed:15513966, ECO:0000269|PubMed:9212228}.
P16070	P16070	CD44_HUMAN	CD44 antigen (CDw44) (Epican) (Extracellular matrix receptor III) (ECMR-III) (GP90 lymphocyte homing/adhesion receptor) (HUTCH-I) (Heparan sulfate proteoglycan) (Hermes antigen) (Hyaluronate receptor) (Phagocytic glycoprotein 1) (PGP-1) (Phagocytic glycoprotein I) (PGP-I) (CD antigen CD44)	CD44 LHR MDU2 MDU3 MIC4	742	SUBCELLULAR LOCATION: Cell membrane {ECO:0000269|PubMed:22726066, ECO:0000269|PubMed:23589287}; Single-pass type I membrane protein {ECO:0000255}. Cell projection, microvillus {ECO:0000250|UniProtKB:P15379}. Note=Colocalizes with actin in membrane protrusions at wounding edges. Co-localizes with RDX, EZR and MSN in microvilli. Localizes to cholesterol-rich membrane-bound lipid raft domains. {ECO:…		TOPO_DOM 21..649; /note="Extracellular"; /evidence="ECO:0000255"; TOPO_DOM 671..742; /note="Cytoplasmic"; /evidence="ECO:0000255"	TRANSMEM 650..670; /note="Helical"; /evidence="ECO:0000255"	apical plasma membrane [GO:0016324]; basolateral plasma membrane [GO:0016323]; cell projection [GO:0042995]; cell surface [GO:0009986]; cytosol [GO:0005829]; extracellular exosome [GO:0070062]; focal adhesion [GO:0005925]; Golgi apparatus [GO:0005794]; lamellipodium membrane [GO:0031258]; macrophage migration inhibitory factor receptor complex [GO:0035692]; microvillus [GO:0005902]; plasma membra…		MOD_RES 672; /note="Phosphoserine; by PKC"; /evidence="ECO:0000269|PubMed:12032545"; MOD_RES 686; /note="Phosphoserine"; /evidence="ECO:0007744|PubMed:17081983, ECO:0007744|PubMed:20068231, ECO:0007744|PubMed:23186163"; MOD_RES 697; /note="Phosphoserine"; /evidence="ECO:0000250|UniProtKB:P15379"; MOD_RES 706; /note="Phosphoserine"; /evidence="ECO:0000269|PubMed:9580567, ECO:0007744|PubMed:1708198…	SIGNAL 1..20; /evidence="ECO:0000250"		PTM: Proteolytically cleaved in the extracellular matrix by specific proteinases (possibly MMPs) in several cell lines and tumors. {ECO:0000269|PubMed:12883358}.; PTM: N-glycosylated. {ECO:0000269|PubMed:12883358, ECO:0000269|PubMed:16335952, ECO:0000269|PubMed:19159218, ECO:0000269|PubMed:22171320}.; PTM: O-glycosylated. O-glycosylation contains more-or-less-sulfated chondroitin sulfate glycans,…	CARBOHYD 25; /note="N-linked (GlcNAc...) asparagine"; /evidence="ECO:0000255"; CARBOHYD 57; /note="N-linked (GlcNAc...) asparagine"; /evidence="ECO:0000269|PubMed:16335952, ECO:0000269|PubMed:19159218"; CARBOHYD 100; /note="N-linked (GlcNAc...) asparagine"; /evidence="ECO:0000255"; CARBOHYD 110; /note="N-linked (GlcNAc...) asparagine"; /evidence="ECO:0000269|PubMed:19159218"; CARBOHYD 120; /note=…				COMPBIAS 167..189; /note="Polar residues"; /evidence="ECO:0000256|SAM:MobiDB-lite"; COMPBIAS 261..277; /note="Polar residues"; /evidence="ECO:0000256|SAM:MobiDB-lite"; COMPBIAS 381..403; /note="Polar residues"; /evidence="ECO:0000256|SAM:MobiDB-lite"; COMPBIAS 418..455; /note="Polar residues"; /evidence="ECO:0000256|SAM:MobiDB-lite"; COMPBIAS 473..491; /note="Polar residues"; /evidence="ECO:00002…		DOMAIN: The lectin-like LINK domain is responsible for hyaluronan binding. {ECO:0000250}.	DOMAIN 32..120; /note="Link"; /evidence="ECO:0000255|PROSITE-ProRule:PRU00323"			NMR spectroscopy (2); X-ray crystallography (4)	DEVELOPMENTAL STAGE: Expressed in the developing retina between 16 and 19 weeks post-conception, specifically in the outer neuroblastic zone, inner neuroblastic zone, interphotoreceptor zone and the retinal pigment epithelium (at protein level). {ECO:0000269|PubMed:29777959}.		TISSUE SPECIFICITY: Isoform 10 (epithelial isoform) is expressed by cells of epithelium and highly expressed by carcinomas. Expression is repressed in neuroblastoma cells.
P16144	P16144	ITB4_HUMAN	Integrin beta-4 (GP150) (CD antigen CD104)	ITGB4	1822	SUBCELLULAR LOCATION: Cell membrane; Single-pass type I membrane protein. Cell membrane; Lipid-anchor. Cell junction, hemidesmosome. Note=Colocalizes with DST at the leading edge of migrating keratinocytes.		TOPO_DOM 28..710; /note="Extracellular"; /evidence="ECO:0000255"; TOPO_DOM 734..1822; /note="Cytoplasmic"; /evidence="ECO:0000255"	TRANSMEM 711..733; /note="Helical"; /evidence="ECO:0000255"	basal plasma membrane [GO:0009925]; basement membrane [GO:0005604]; cell junction [GO:0030054]; cell leading edge [GO:0031252]; cell surface [GO:0009986]; extracellular exosome [GO:0070062]; focal adhesion [GO:0005925]; hemidesmosome [GO:0030056]; integrin complex [GO:0008305]; nuclear membrane [GO:0031965]; nucleolus [GO:0005730]; plasma membrane [GO:0005886]; receptor complex [GO:0043235]; G pr…		MOD_RES 771; /note="Phosphoserine"; /evidence="ECO:0000250|UniProtKB:Q64632"; MOD_RES 1069; /note="Phosphoserine"; /evidence="ECO:0007744|PubMed:23186163"; MOD_RES 1119; /note="Phosphoserine"; /evidence="ECO:0000250|UniProtKB:Q64632"; MOD_RES 1454; /note="Phosphoserine"; /evidence="ECO:0007744|PubMed:23186163"; MOD_RES 1457; /note="Phosphoserine"; /evidence="ECO:0007744|PubMed:23186163"; MOD_RES …	SIGNAL 1..27; /evidence="ECO:0000269|PubMed:2542022"		PTM: Palmitoylated by DHHC3 at several cysteines of the membrane-proximal region, enhancing stability and cell surface expression. Palmitoylation also promotes secondary association with tertaspanins. {ECO:0000269|PubMed:15611341, ECO:0000269|PubMed:22314500}.	CARBOHYD 327; /note="N-linked (GlcNAc...) asparagine"; /evidence="ECO:0000255"; CARBOHYD 491; /note="N-linked (GlcNAc...) asparagine"; /evidence="ECO:0000255"; CARBOHYD 579; /note="N-linked (GlcNAc...) asparagine"; /evidence="ECO:0000255"; CARBOHYD 617; /note="N-linked (GlcNAc...) asparagine"; /evidence="ECO:0000255"; CARBOHYD 695; /note="N-linked (GlcNAc...) asparagine"; /evidence="ECO:0000269|P…						DOMAIN: The fibronectin type-III-like domains bind BPAG1 and plectin and probably also recruit BP230.	DOMAIN 29..73; /note="PSI"; DOMAIN 131..329; /note="VWFA"; DOMAIN 979..1084; /note="Calx-beta"; DOMAIN 1129..1218; /note="Fibronectin type-III 1"; /evidence="ECO:0000255|PROSITE-ProRule:PRU00316"; DOMAIN 1222..1321; /note="Fibronectin type-III 2"; /evidence="ECO:0000255|PROSITE-ProRule:PRU00316"; DOMAIN 1530..1625; /note="Fibronectin type-III 3"; /evidence="ECO:0000255|PROSITE-ProRule:PRU00316"; …	Integrin beta chain family	REPEAT 456..502; /note="I"; REPEAT 503..542; /note="II"; REPEAT 543..581; /note="III"; REPEAT 582..619; /note="IV"	NMR spectroscopy (1); X-ray crystallography (12)			TISSUE SPECIFICITY: Integrin alpha-6/beta-4 is predominantly expressed by epithelia. Isoform beta-4D is also expressed in colon and placenta. Isoform beta-4E is also expressed in epidermis, lung, duodenum, heart, spleen and stomach.
P16234	P16234	PGFRA_HUMAN	Platelet-derived growth factor receptor alpha (PDGF-R-alpha) (PDGFR-alpha) (EC 2.7.10.1) (Alpha platelet-derived growth factor receptor) (Alpha-type platelet-derived growth factor receptor) (CD140 antigen-like family member A) (CD140a antigen) (Platelet-derived growth factor alpha receptor) (Platelet-derived growth factor receptor 2) (PDGFR-2) (CD antigen CD140a)	PDGFRA PDGFR2 RHEPDGFRA	1089	SUBCELLULAR LOCATION: Cell membrane {ECO:0000269|PubMed:14644164, ECO:0000269|PubMed:2554309, ECO:0000269|PubMed:8188664}; Single-pass type I membrane protein {ECO:0000269|PubMed:14644164, ECO:0000269|PubMed:2554309, ECO:0000269|PubMed:8188664}. Cell projection, cilium {ECO:0000250|UniProtKB:P26618}. Golgi apparatus {ECO:0000250|UniProtKB:P26618}.		TOPO_DOM 24..528; /note="Extracellular"; /evidence="ECO:0000255"; TOPO_DOM 550..1089; /note="Cytoplasmic"; /evidence="ECO:0000255"	TRANSMEM 529..549; /note="Helical"; /evidence="ECO:0000255"	cell junction [GO:0030054]; cilium [GO:0005929]; cytoplasm [GO:0005737]; endoplasmic reticulum membrane [GO:0005789]; external side of plasma membrane [GO:0009897]; Golgi apparatus [GO:0005794]; membrane [GO:0016020]; microvillus [GO:0005902]; nucleoplasm [GO:0005654]; nucleus [GO:0005634]; plasma membrane [GO:0005886]; protein-containing complex [GO:0032991]; receptor complex [GO:0043235]; ATP b…		MOD_RES 572; /note="Phosphotyrosine; by autocatalysis"; /evidence="ECO:0000269|PubMed:10734113"; MOD_RES 574; /note="Phosphotyrosine; by autocatalysis"; /evidence="ECO:0000269|PubMed:10734113"; MOD_RES 720; /note="Phosphotyrosine; by autocatalysis"; /evidence="ECO:0000269|PubMed:11095946, ECO:0000269|PubMed:8943348"; MOD_RES 731; /note="Phosphotyrosine; by autocatalysis"; /evidence="ECO:0000269|P…	SIGNAL 1..23		PTM: N-glycosylated.; PTM: Ubiquitinated, leading to its internalization and degradation. {ECO:0000305|PubMed:21596750}.; PTM: Autophosphorylated on tyrosine residues upon ligand binding. Autophosphorylation occurs in trans, i.e. one subunit of the dimeric receptor phosphorylates tyrosine residues on the other subunit. Phosphorylation at Tyr-731 and Tyr-742 is important for interaction with PIK3R…	CARBOHYD 42; /note="N-linked (GlcNAc...) asparagine"; /evidence="ECO:0000255"; CARBOHYD 76; /note="N-linked (GlcNAc...) asparagine"; /evidence="ECO:0000255"; CARBOHYD 103; /note="N-linked (GlcNAc...) asparagine"; /evidence="ECO:0000255"; CARBOHYD 179; /note="N-linked (GlcNAc...) asparagine"; /evidence="ECO:0000255"; CARBOHYD 353; /note="N-linked (GlcNAc...) asparagine"; /evidence="ECO:0000255"; C…				COMPBIAS 1029..1044; /note="Basic and acidic residues"; /evidence="ECO:0000256|SAM:MobiDB-lite"; COMPBIAS 1045..1060; /note="Polar residues"; /evidence="ECO:0000256|SAM:MobiDB-lite"			DOMAIN 24..113; /note="Ig-like C2-type 1"; DOMAIN 117..201; /note="Ig-like C2-type 2"; DOMAIN 202..306; /note="Ig-like C2-type 3"; DOMAIN 319..410; /note="Ig-like C2-type 4"; DOMAIN 414..517; /note="Ig-like C2-type 5"; DOMAIN 593..954; /note="Protein kinase"; /evidence="ECO:0000255|PROSITE-ProRule:PRU00159"	Protein kinase superfamily, Tyr protein kinase family, CSF-1/PDGF receptor subfamily		Electron microscopy (2); X-ray crystallography (8)			TISSUE SPECIFICITY: Detected in platelets (at protein level). Widely expressed. Detected in brain, fibroblasts, smooth muscle, heart, and embryo. Expressed in primary and metastatic colon tumors and in normal colon tissue. {ECO:0000269|PubMed:2536956, ECO:0000269|PubMed:7896447, ECO:0000269|PubMed:8188664}.
P16284	P16284	PECA1_HUMAN	Platelet endothelial cell adhesion molecule (PECAM-1) (EndoCAM) (GPIIA') (PECA1) (CD antigen CD31)	PECAM1	738	SUBCELLULAR LOCATION: Cell membrane {ECO:0000269|PubMed:17580308}; Single-pass type I membrane protein {ECO:0000305}. Note=Cell surface expression on neutrophils is down-regulated upon fMLP or CXCL8/IL8-mediated stimulation. {ECO:0000269|PubMed:17580308}.; SUBCELLULAR LOCATION: [Isoform Long]: Cell membrane {ECO:0000269|PubMed:18388311, ECO:0000269|PubMed:19342684}; Single-pass type I membrane pr…		TOPO_DOM 28..601; /note="Extracellular"; /evidence="ECO:0000255"; TOPO_DOM 621..738; /note="Cytoplasmic"; /evidence="ECO:0000255"	TRANSMEM 602..620; /note="Helical"; /evidence="ECO:0000255"	cell-cell junction [GO:0005911]; extracellular exosome [GO:0070062]; extracellular space [GO:0005615]; membrane raft [GO:0045121]; plasma membrane [GO:0005886]; platelet alpha granule membrane [GO:0031092]; protein-containing complex [GO:0032991]; secretory granule membrane [GO:0030667]; protein homodimerization activity [GO:0042803]; transmembrane signaling receptor activity [GO:0004888]; bicell…	LIPID 622; /note="S-palmitoyl cysteine"; /evidence="ECO:0000269|PubMed:17139370"	MOD_RES 690; /note="Phosphotyrosine; by FER"; /evidence="ECO:0000269|PubMed:19342684, ECO:0000269|PubMed:21464369"; MOD_RES 713; /note="Phosphotyrosine; by FER"; /evidence="ECO:0000269|PubMed:19342684, ECO:0000269|PubMed:21464369, ECO:0000269|PubMed:9298995"; MOD_RES 729; /note="Phosphoserine"; /evidence="ECO:0000269|PubMed:21464369"; MOD_RES 734; /note="Phosphoserine"; /evidence="ECO:0000269|Pub…	SIGNAL 1..27		PTM: Phosphorylated on Ser and Tyr residues after cellular activation by src kinases (PubMed:21464369, PubMed:9298995, PubMed:19342684, PubMed:18710921). Upon activation, phosphorylated on Ser-729 which probably initiates the dissociation of the membrane-interaction segment (residues 709-729) from the cell membrane allowing the sequential phosphorylation of Tyr-713 and Tyr-690 (PubMed:21464369). …	CARBOHYD 52; /note="N-linked (GlcNAc...) asparagine"; /evidence="ECO:0000269|PubMed:26702061, ECO:0007744|PDB:5C14"; CARBOHYD 84; /note="N-linked (GlcNAc...) asparagine"; /evidence="ECO:0000269|PubMed:19349973, ECO:0000269|PubMed:26702061, ECO:0007744|PDB:5C14"; CARBOHYD 151; /note="N-linked (GlcNAc...) asparagine"; /evidence="ECO:0000269|PubMed:19159218, ECO:0000269|PubMed:26702061, ECO:0007744|…			MOTIF 688..693; /note="ITIM motif 1"; /evidence="ECO:0000305|PubMed:27958302"; MOTIF 711..716; /note="ITIM motif 2"; /evidence="ECO:0000305|PubMed:27958302"	COMPBIAS 661..677; /note="Basic and acidic residues"; /evidence="ECO:0000256|SAM:MobiDB-lite"; COMPBIAS 682..698; /note="Polar residues"; /evidence="ECO:0000256|SAM:MobiDB-lite"; COMPBIAS 699..715; /note="Basic and acidic residues"; /evidence="ECO:0000256|SAM:MobiDB-lite"		DOMAIN: The Ig-like C2-type domains 2 and 3 contribute to formation of the complex with BDKRB2 and in regulation of its activity.	DOMAIN 35..121; /note="Ig-like C2-type 1"; DOMAIN 145..233; /note="Ig-like C2-type 2"; DOMAIN 236..315; /note="Ig-like C2-type 3"; DOMAIN 328..401; /note="Ig-like C2-type 4"; DOMAIN 424..493; /note="Ig-like C2-type 5"; DOMAIN 499..591; /note="Ig-like C2-type 6"			NMR spectroscopy (1); X-ray crystallography (2)			TISSUE SPECIFICITY: Expressed on platelets and leukocytes and is primarily concentrated at the borders between endothelial cells (PubMed:18388311, PubMed:21464369). Expressed in human umbilical vein endothelial cells (HUVECs) (at protein level) (PubMed:19342684, PubMed:17580308). Expressed on neutrophils (at protein level) (PubMed:17580308). Isoform Long predominates in all tissues examined (PubM…
P16473	P16473	TSHR_HUMAN	Thyrotropin receptor (Thyroid-stimulating hormone receptor) (TSH-R)	TSHR LGR3	764	SUBCELLULAR LOCATION: Cell membrane {ECO:0000269|PubMed:11847099}; Multi-pass membrane protein {ECO:0000305}. Basolateral cell membrane {ECO:0000269|PubMed:11847099}; Multi-pass membrane protein {ECO:0000305}.		TOPO_DOM 21..413; /note="Extracellular"; /evidence="ECO:0000255"; TOPO_DOM 442..450; /note="Cytoplasmic"; /evidence="ECO:0000255"; TOPO_DOM 474..494; /note="Extracellular"; /evidence="ECO:0000255"; TOPO_DOM 518..537; /note="Cytoplasmic"; /evidence="ECO:0000255"; TOPO_DOM 561..580; /note="Extracellular"; /evidence="ECO:0000255"; TOPO_DOM 603..625; /note="Cytoplasmic"; /evidence="ECO:0000255"; TOPO…	TRANSMEM 414..441; /note="Helical; Name=1"; /evidence="ECO:0000255"; TRANSMEM 451..473; /note="Helical; Name=2"; /evidence="ECO:0000255"; TRANSMEM 495..517; /note="Helical; Name=3"; /evidence="ECO:0000255"; TRANSMEM 538..560; /note="Helical; Name=4"; /evidence="ECO:0000255"; TRANSMEM 581..602; /note="Helical; Name=5"; /evidence="ECO:0000255"; TRANSMEM 626..649; /note="Helical; Name=6"; /evidence=…	basolateral plasma membrane [GO:0016323]; cell surface [GO:0009986]; plasma membrane [GO:0005886]; receptor complex [GO:0043235]; G protein-coupled peptide receptor activity [GO:0008528]; protein-containing complex binding [GO:0044877]; signaling receptor activity [GO:0038023]; thyroid-stimulating hormone receptor activity [GO:0004996]; activation of adenylate cyclase activity [GO:0007190]; adeny…		MOD_RES 385; /note="Sulfotyrosine"; /evidence="ECO:0000305|PubMed:11847099"	SIGNAL 1..20		PTM: Glycosylated. {ECO:0000269|PubMed:11847099}.; PTM: Sulfated. Sulfation on Tyr-385 plays a role in thyrotropin receptor binding and activation. {ECO:0000269|PubMed:11847099}.	CARBOHYD 77; /note="N-linked (GlcNAc...) asparagine"; /evidence="ECO:0000269|PubMed:11502179, ECO:0000269|PubMed:17542669"; CARBOHYD 99; /note="N-linked (GlcNAc...) asparagine"; /evidence="ECO:0000269|PubMed:17542669"; CARBOHYD 113; /note="N-linked (GlcNAc...) asparagine"; /evidence="ECO:0000269|PubMed:11502179, ECO:0000269|PubMed:17542669"; CARBOHYD 177; /note="N-linked (GlcNAc...) asparagine"; …			MOTIF 762..764; /note="PDZ-binding"					G-protein coupled receptor 1 family, FSH/LSH/TSH subfamily	REPEAT 100..124; /note="LRR 1"; REPEAT 125..150; /note="LRR 2"; REPEAT 152..174; /note="LRR 3"; REPEAT 176..199; /note="LRR 4"; REPEAT 200..223; /note="LRR 5"; REPEAT 227..248; /note="LRR 6"; REPEAT 250..271; /note="LRR 7"	Electron microscopy (3); X-ray crystallography (2)			TISSUE SPECIFICITY: Expressed in thyroide cells (at protein level) (PubMed:11847099). Expressed in the thyroid (PubMed:2610690). {ECO:0000269|PubMed:11847099, ECO:0000269|PubMed:2610690}.
P16581	P16581	LYAM2_HUMAN	E-selectin (CD62 antigen-like family member E) (Endothelial leukocyte adhesion molecule 1) (ELAM-1) (Leukocyte-endothelial cell adhesion molecule 2) (LECAM2) (CD antigen CD62E)	SELE ELAM1	610	SUBCELLULAR LOCATION: Cell membrane {ECO:0000269|PubMed:12649084, ECO:0000269|PubMed:28011641}; Single-pass type I membrane protein.		TOPO_DOM 22..556; /note="Extracellular"; /evidence="ECO:0000255"; TOPO_DOM 579..610; /note="Cytoplasmic"; /evidence="ECO:0000255"	TRANSMEM 557..578; /note="Helical"; /evidence="ECO:0000255"	caveola [GO:0005901]; clathrin-coated pit [GO:0005905]; cortical cytoskeleton [GO:0030863]; external side of plasma membrane [GO:0009897]; extracellular space [GO:0005615]; membrane raft [GO:0045121]; perinuclear region of cytoplasm [GO:0048471]; plasma membrane [GO:0005886]; metal ion binding [GO:0046872]; oligosaccharide binding [GO:0070492]; phospholipase binding [GO:0043274]; sialic acid bind…			SIGNAL 1..21			CARBOHYD 25; /note="N-linked (GlcNAc...) asparagine"; /evidence="ECO:0000269|PubMed:26117840, ECO:0007744|PDB:4C16, ECO:0007744|PDB:4CSY"; CARBOHYD 145; /note="N-linked (GlcNAc...) asparagine"; /evidence="ECO:0000269|PubMed:26117840, ECO:0007744|PDB:4C16, ECO:0007744|PDB:4CSY"; CARBOHYD 160; /note="N-linked (GlcNAc...) asparagine"; /evidence="ECO:0000269|PubMed:26117840, ECO:0007744|PDB:4C16, ECO…							DOMAIN 22..139; /note="C-type lectin"; /evidence="ECO:0000255|PROSITE-ProRule:PRU00040"; DOMAIN 140..175; /note="EGF-like"; /evidence="ECO:0000255|PROSITE-ProRule:PRU00076"; DOMAIN 178..239; /note="Sushi 1"; /evidence="ECO:0000255|PROSITE-ProRule:PRU00302"; DOMAIN 240..301; /note="Sushi 2"; /evidence="ECO:0000255|PROSITE-ProRule:PRU00302"; DOMAIN 303..364; /note="Sushi 3"; /evidence="ECO:0000255|…	Selectin/LECAM family		X-ray crystallography (7)
P17301	P17301	ITA2_HUMAN	Integrin alpha-2 (CD49 antigen-like family member B) (Collagen receptor) (Platelet membrane glycoprotein Ia) (GPIa) (VLA-2 subunit alpha) (CD antigen CD49b)	ITGA2 CD49B	1181	SUBCELLULAR LOCATION: Membrane; Single-pass type I membrane protein.		TOPO_DOM 30..1132; /note="Extracellular"; /evidence="ECO:0000255"; TOPO_DOM 1155..1181; /note="Cytoplasmic"; /evidence="ECO:0000255"	TRANSMEM 1133..1154; /note="Helical"; /evidence="ECO:0000255"	axon terminus [GO:0043679]; basal part of cell [GO:0045178]; cell surface [GO:0009986]; external side of plasma membrane [GO:0009897]; focal adhesion [GO:0005925]; integrin alpha2-beta1 complex [GO:0034666]; integrin complex [GO:0008305]; nucleus [GO:0005634]; perinuclear region of cytoplasm [GO:0048471]; plasma membrane [GO:0005886]; amyloid-beta binding [GO:0001540]; collagen binding [GO:000551…			SIGNAL 1..29; /evidence="ECO:0000269|PubMed:2545729"			CARBOHYD 105; /note="N-linked (GlcNAc...) asparagine"; /evidence="ECO:0000255"; CARBOHYD 112; /note="N-linked (GlcNAc...) asparagine"; /evidence="ECO:0000255"; CARBOHYD 343; /note="N-linked (GlcNAc...) asparagine"; /evidence="ECO:0000269|PubMed:16263699, ECO:0000269|PubMed:19159218, ECO:0000269|PubMed:19349973"; CARBOHYD 432; /note="N-linked (GlcNAc...) asparagine"; /evidence="ECO:0000255"; CARBO…			MOTIF 1157..1161; /note="GFFKR motif"			DOMAIN: The integrin I-domain (insert) is a VWFA domain. Integrins with I-domains do not undergo protease cleavage.	DOMAIN 188..365; /note="VWFA"; /evidence="ECO:0000255|PROSITE-ProRule:PRU00219"	Integrin alpha chain family	REPEAT 34..92; /note="FG-GAP 1"; /evidence="ECO:0000255|PROSITE-ProRule:PRU00803"; REPEAT 101..161; /note="FG-GAP 2"; /evidence="ECO:0000255|PROSITE-ProRule:PRU00803"; REPEAT 366..420; /note="FG-GAP 3"; /evidence="ECO:0000255|PROSITE-ProRule:PRU00803"; REPEAT 423..475; /note="FG-GAP 4"; /evidence="ECO:0000255|PROSITE-ProRule:PRU00803"; REPEAT 477..539; /note="FG-GAP 5"; /evidence="ECO:0000255|PRO…	X-ray crystallography (16)
P17302	P17302	CXA1_HUMAN	Gap junction alpha-1 protein (Connexin-43) (Cx43) (Gap junction 43 kDa heart protein)	GJA1 GJAL	382	SUBCELLULAR LOCATION: Cell membrane {ECO:0000269|PubMed:22411987, ECO:0000269|PubMed:25398053}; Multi-pass membrane protein {ECO:0000255}. Cell junction, gap junction {ECO:0000269|PubMed:22411987, ECO:0000269|PubMed:25398053}. Endoplasmic reticulum {ECO:0000250|UniProtKB:P23242}. Note=Localizes at the intercalated disk (ICD) in cardiomyocytes and the proper localization at ICD is dependent on TME…		TOPO_DOM 2..23; /note="Cytoplasmic"; /evidence="ECO:0000250|UniProtKB:P08050"; TOPO_DOM 45..76; /note="Extracellular"; /evidence="ECO:0000250|UniProtKB:P08050"; TOPO_DOM 98..155; /note="Cytoplasmic"; /evidence="ECO:0000250|UniProtKB:P08050"; TOPO_DOM 177..207; /note="Extracellular"; /evidence="ECO:0000250|UniProtKB:P08050"; TOPO_DOM 229..382; /note="Cytoplasmic"; /evidence="ECO:0000250|UniProtKB:…	TRANSMEM 24..44; /note="Helical"; /evidence="ECO:0000255"; TRANSMEM 77..97; /note="Helical"; /evidence="ECO:0000255"; TRANSMEM 156..176; /note="Helical"; /evidence="ECO:0000255"; TRANSMEM 208..228; /note="Helical"; /evidence="ECO:0000255"	apical plasma membrane [GO:0016324]; cell junction [GO:0030054]; cell-cell contact zone [GO:0044291]; connexin complex [GO:0005922]; cytoplasm [GO:0005737]; endoplasmic reticulum membrane [GO:0005789]; focal adhesion [GO:0005925]; gap junction [GO:0005921]; Golgi apparatus [GO:0005794]; Golgi membrane [GO:0000139]; Golgi-associated vesicle membrane [GO:0030660]; intercalated disc [GO:0014704]; in…		MOD_RES 5; /note="Phosphoserine"; /evidence="ECO:0000250|UniProtKB:P08050"; MOD_RES 247; /note="Phosphotyrosine"; /evidence="ECO:0000250|UniProtKB:P23242"; MOD_RES 255; /note="Phosphoserine"; /evidence="ECO:0000269|PubMed:15605363, ECO:0007744|PubMed:21406692"; MOD_RES 262; /note="Phosphoserine"; /evidence="ECO:0000269|PubMed:14702389, ECO:0000269|PubMed:15605363"; MOD_RES 271; /note="S-nitrosocy…			PTM: Phosphorylated at Ser-368 by PRKCG; phosphorylation induces disassembly of gap junction plaques and inhibition of gap junction activity (By similarity). Phosphorylation at Ser-325, Ser-328 and Ser-330 by CK1 modulates gap junction assembly. Phosphorylation at Ser-368 by PRKCD triggers its internalization into small vesicles leading to proteasome-mediated degradation (By similarity). {ECO:000…					COMPBIAS 317..340; /note="Polar residues"; /evidence="ECO:0000256|SAM:MobiDB-lite"				Connexin family, Alpha-type (group II) subfamily		Electron microscopy (3); NMR spectroscopy (1)			TISSUE SPECIFICITY: Expressed in the heart and fetal cochlea. {ECO:0000269|PubMed:11741837}.
P17948	P17948	VGFR1_HUMAN	Vascular endothelial growth factor receptor 1 (VEGFR-1) (EC 2.7.10.1) (Fms-like tyrosine kinase 1) (FLT-1) (Tyrosine-protein kinase FRT) (Tyrosine-protein kinase receptor FLT) (FLT) (Vascular permeability factor receptor)	FLT1 FLT FRT VEGFR1	1338	SUBCELLULAR LOCATION: [Isoform 1]: Cell membrane; Single-pass type I membrane protein. Endosome. Note=Autophosphorylation promotes ubiquitination and endocytosis.; SUBCELLULAR LOCATION: [Isoform 2]: Secreted {ECO:0000269|PubMed:8248162}.; SUBCELLULAR LOCATION: [Isoform 3]: Secreted.; SUBCELLULAR LOCATION: [Isoform 4]: Secreted.; SUBCELLULAR LOCATION: [Isoform 5]: Cytoplasm {ECO:0000305}.; SUBCELL…		TOPO_DOM 27..758; /note="Extracellular"; /evidence="ECO:0000255"; TOPO_DOM 781..1338; /note="Cytoplasmic"; /evidence="ECO:0000255"	TRANSMEM 759..780; /note="Helical"; /evidence="ECO:0000255"	actin cytoskeleton [GO:0015629]; endosome [GO:0005768]; extracellular space [GO:0005615]; focal adhesion [GO:0005925]; plasma membrane [GO:0005886]; receptor complex [GO:0043235]; ATP binding [GO:0005524]; growth factor binding [GO:0019838]; placental growth factor receptor activity [GO:0036332]; transmembrane receptor protein tyrosine kinase activity [GO:0004714]; vascular endothelial growth fac…		MOD_RES 914; /note="Phosphotyrosine; by autocatalysis"; /evidence="ECO:0000305|PubMed:9722576"; MOD_RES 1053; /note="Phosphotyrosine; by autocatalysis"; /evidence="ECO:0000250"; MOD_RES 1169; /note="Phosphotyrosine; by autocatalysis"; /evidence="ECO:0000269|PubMed:9299537"; MOD_RES 1213; /note="Phosphotyrosine; by autocatalysis"; /evidence="ECO:0000269|PubMed:11513746, ECO:0000269|PubMed:12796773…	SIGNAL 1..26; /evidence="ECO:0000269|PubMed:8248162"		PTM: N-glycosylated. {ECO:0000269|PubMed:10471394, ECO:0000269|PubMed:11513746}.; PTM: Ubiquitinated after VEGFA-mediated autophosphorylation, leading to proteolytic degradation. {ECO:0000269|PubMed:15001553}.; PTM: Autophosphorylated on tyrosine residues upon ligand binding. Autophosphorylation occurs in trans, i.e. one subunit of the dimeric receptor phosphorylates tyrosine residues on the othe…	CARBOHYD 100; /note="N-linked (GlcNAc...) asparagine"; /evidence="ECO:0000255"; CARBOHYD 164; /note="N-linked (GlcNAc...) asparagine"; /evidence="ECO:0000255"; CARBOHYD 196; /note="N-linked (GlcNAc...) asparagine"; /evidence="ECO:0000255"; CARBOHYD 251; /note="N-linked (GlcNAc...) asparagine"; /evidence="ECO:0000255"; CARBOHYD 323; /note="N-linked (GlcNAc...) asparagine"; /evidence="ECO:0000255";…				COMPBIAS 956..974; /note="Polar residues"; /evidence="ECO:0000256|SAM:MobiDB-lite"		DOMAIN: The second and third Ig-like C2-type (immunoglobulin-like) domains are sufficient for VEGFA binding. {ECO:0000269|PubMed:20501651, ECO:0000269|PubMed:9393862}.	DOMAIN 32..123; /note="Ig-like C2-type 1"; DOMAIN 151..214; /note="Ig-like C2-type 2"; DOMAIN 230..327; /note="Ig-like C2-type 3"; DOMAIN 335..421; /note="Ig-like C2-type 4"; DOMAIN 428..553; /note="Ig-like C2-type 5"; DOMAIN 556..654; /note="Ig-like C2-type 6"; DOMAIN 661..747; /note="Ig-like C2-type 7"; DOMAIN 827..1158; /note="Protein kinase"; /evidence="ECO:0000255|PROSITE-ProRule:PRU00159"	Protein kinase superfamily, Tyr protein kinase family, CSF-1/PDGF receptor subfamily		NMR spectroscopy (2); X-ray crystallography (10)		INDUCTION: Up-regulated in coculture of VSMC/endothelial cell (EC) or by direct exposure to VEGF of VSMC monoculture. Up-regulated from the second trimester of pregnancy to the term and in the placenta of women with preeclampsia (PE). Up-regulated in monocytes exposed to bacterial lipopolysaccharide (LPS). {ECO:0000269|PubMed:18515749, ECO:0000269|PubMed:8605350}.	TISSUE SPECIFICITY: Detected in normal lung, but also in placenta, liver, kidney, heart and brain tissues. Specifically expressed in most of the vascular endothelial cells, and also expressed in peripheral blood monocytes. Isoform 2 is strongly expressed in placenta. Isoform 3 is expressed in corneal epithelial cells (at protein level). Isoform 3 is expressed in vascular smooth muscle cells (VSMC…
P18084	P18084	ITB5_HUMAN	Integrin beta-5	ITGB5	799	SUBCELLULAR LOCATION: Membrane; Single-pass type I membrane protein.		TOPO_DOM 24..719; /note="Extracellular"; /evidence="ECO:0000255"; TOPO_DOM 743..799; /note="Cytoplasmic"; /evidence="ECO:0000255"	TRANSMEM 720..742; /note="Helical"; /evidence="ECO:0000255"	cell surface [GO:0009986]; extracellular exosome [GO:0070062]; focal adhesion [GO:0005925]; integrin alphav-beta5 complex [GO:0034684]; phagocytic vesicle [GO:0045335]; plasma membrane [GO:0005886]; receptor complex [GO:0043235]; integrin binding [GO:0005178]; signaling receptor activity [GO:0038023]; virus receptor activity [GO:0001618]; cell adhesion mediated by integrin [GO:0033627]; cell migr…		MOD_RES 770; /note="Phosphoserine"; /evidence="ECO:0007744|PubMed:23186163"	SIGNAL 1..23; /evidence="ECO:0000255"			CARBOHYD 347; /note="N-linked (GlcNAc...) asparagine"; /evidence="ECO:0000255"; CARBOHYD 460; /note="N-linked (GlcNAc...) asparagine"; /evidence="ECO:0000255"; CARBOHYD 477; /note="N-linked (GlcNAc...) asparagine"; /evidence="ECO:0000255"; CARBOHYD 505; /note="N-linked (GlcNAc...) asparagine"; /evidence="ECO:0000255"; CARBOHYD 552; /note="N-linked (GlcNAc...) asparagine"; /evidence="ECO:0000255";…							DOMAIN 27..76; /note="PSI"; DOMAIN 136..378; /note="VWFA"	Integrin beta chain family	REPEAT 465..512; /note="I"; REPEAT 513..554; /note="II"; REPEAT 555..593; /note="III"; REPEAT 594..630; /note="IV"
P18564	P18564	ITB6_HUMAN	Integrin beta-6	ITGB6	788	SUBCELLULAR LOCATION: Membrane; Single-pass type I membrane protein. Cell junction, focal adhesion {ECO:0000269|PubMed:17158881}.		TOPO_DOM 22..709; /note="Extracellular"; /evidence="ECO:0000255"; TOPO_DOM 731..788; /note="Cytoplasmic"; /evidence="ECO:0000255"	TRANSMEM 710..730; /note="Helical"; /evidence="ECO:0000255"	cell junction [GO:0030054]; centrosome [GO:0005813]; external side of plasma membrane [GO:0009897]; focal adhesion [GO:0005925]; integrin alphav-beta6 complex [GO:0034685]; integrin complex [GO:0008305]; nucleoplasm [GO:0005654]; plasma membrane [GO:0005886]; receptor complex [GO:0043235]; integrin binding [GO:0005178]; molecular function activator activity [GO:0140677]; signaling receptor activi…			SIGNAL 1..21; /evidence="ECO:0000255"			CARBOHYD 48; /note="N-linked (GlcNAc...) asparagine"; /evidence="ECO:0000255"; CARBOHYD 97; /note="N-linked (GlcNAc...) asparagine"; /evidence="ECO:0000255"; CARBOHYD 260; /note="N-linked (GlcNAc...) asparagine"; /evidence="ECO:0000269|PubMed:28117447"; CARBOHYD 387; /note="N-linked (GlcNAc...) asparagine"; /evidence="ECO:0000255"; CARBOHYD 396; /note="N-linked (GlcNAc...) asparagine"; /evidence=…							DOMAIN 131..371; /note="VWFA"	Integrin beta chain family	REPEAT 456..501; /note="I"; REPEAT 502..543; /note="II"; REPEAT 544..582; /note="III"; REPEAT 583..619; /note="IV"	Electron microscopy (4); X-ray crystallography (4)
P19022	P19022	CADH2_HUMAN	Cadherin-2 (CDw325) (Neural cadherin) (N-cadherin) (CD antigen CD325)	CDH2 CDHN NCAD	906	SUBCELLULAR LOCATION: Cell membrane {ECO:0000250|UniProtKB:P15116}; Single-pass type I membrane protein {ECO:0000255}. Cell membrane, sarcolemma {ECO:0000250|UniProtKB:P15116}. Cell junction {ECO:0000269|PubMed:28169360}. Cell surface {ECO:0000250|UniProtKB:P15116}. Cell junction, desmosome {ECO:0000250|UniProtKB:P15116}. Cell junction, adherens junction {ECO:0000250|UniProtKB:P15116}. Note=Coloc…		TOPO_DOM 160..724; /note="Extracellular"; /evidence="ECO:0000255"; TOPO_DOM 746..906; /note="Cytoplasmic"; /evidence="ECO:0000255"	TRANSMEM 725..745; /note="Helical"; /evidence="ECO:0000255"	adherens junction [GO:0005912]; apical part of cell [GO:0045177]; apical plasma membrane [GO:0016324]; apicolateral plasma membrane [GO:0016327]; basolateral plasma membrane [GO:0016323]; catenin complex [GO:0016342]; cell junction [GO:0030054]; cell surface [GO:0009986]; cell-cell junction [GO:0005911]; collagen-containing extracellular matrix [GO:0062023]; cytoplasm [GO:0005737]; desmosome [GO:…		MOD_RES 96; /note="Phosphoserine; by FAM20C"; /evidence="ECO:0000269|PubMed:26091039"; MOD_RES 135; /note="Phosphoserine; by FAM20C"; /evidence="ECO:0000269|PubMed:26091039"	SIGNAL 1..25; /evidence="ECO:0000255"		PTM: Cleaved by MMP24. Ectodomain cleavage leads to the generation of a soluble 90 kDa N-terminal soluble fragment and a 45 kDa membrane-bound C-terminal fragment 1 (CTF1), which is further cleaved by gamma-secretase into a 35 kDa (By similarity). Cleavage in neural stem cells by MMP24 affects CDH2-mediated anchorage of neural stem cells to ependymocytes in the adult subependymal zone, leading to…	CARBOHYD 190; /note="N-linked (GlcNAc...) asparagine"; /evidence="ECO:0000255"; CARBOHYD 273; /note="N-linked (GlcNAc...) asparagine"; /evidence="ECO:0000269|PubMed:19159218"; CARBOHYD 325; /note="N-linked (GlcNAc...) asparagine"; /evidence="ECO:0000255"; CARBOHYD 402; /note="N-linked (GlcNAc...) asparagine"; /evidence="ECO:0000269|PubMed:19159218"; CARBOHYD 572; /note="N-linked (GlcNAc...) aspar…	PROPEP 26..159; /id="PRO_0000003731"			COMPBIAS 864..883; /note="Polar residues"; /evidence="ECO:0000256|SAM:MobiDB-lite"		DOMAIN: Three calcium ions are usually bound at the interface of each cadherin domain and rigidify the connections, imparting a strong curvature to the full-length ectodomain. Calcium-binding sites are occupied sequentially in the order of site 3, then site 2 and site 1. {ECO:0000250|UniProtKB:P15116}.	DOMAIN 160..267; /note="Cadherin 1"; /evidence="ECO:0000255|PROSITE-ProRule:PRU00043"; DOMAIN 268..382; /note="Cadherin 2"; /evidence="ECO:0000255|PROSITE-ProRule:PRU00043"; DOMAIN 383..497; /note="Cadherin 3"; /evidence="ECO:0000255|PROSITE-ProRule:PRU00043"; DOMAIN 498..603; /note="Cadherin 4"; /evidence="ECO:0000255|PROSITE-ProRule:PRU00043"; DOMAIN 604..714; /note="Cadherin 5"; /evidence="ECO…
P19320	P19320	VCAM1_HUMAN	Vascular cell adhesion protein 1 (V-CAM 1) (VCAM-1) (INCAM-100) (CD antigen CD106)	VCAM1	739	SUBCELLULAR LOCATION: Membrane; Single-pass type I membrane protein.		TOPO_DOM 25..698; /note="Extracellular"; /evidence="ECO:0000255"; TOPO_DOM 721..739; /note="Cytoplasmic"; /evidence="ECO:0000255"	TRANSMEM 699..720; /note="Helical"; /evidence="ECO:0000255"	alpha9-beta1 integrin-vascular cell adhesion molecule-1 complex [GO:0071065]; apical part of cell [GO:0045177]; cell surface [GO:0009986]; early endosome [GO:0005769]; endoplasmic reticulum [GO:0005783]; external side of plasma membrane [GO:0009897]; extracellular exosome [GO:0070062]; extracellular space [GO:0005615]; filopodium [GO:0030175]; Golgi apparatus [GO:0005794]; microvillus [GO:0005902…			SIGNAL 1..24; /evidence="ECO:0000269|PubMed:15340161"		PTM: Sialoglycoprotein.	CARBOHYD 273; /note="N-linked (GlcNAc...) asparagine"; /evidence="ECO:0000255"; CARBOHYD 365; /note="N-linked (GlcNAc...) asparagine"; /evidence="ECO:0000255"; CARBOHYD 417; /note="N-linked (GlcNAc...) asparagine"; /evidence="ECO:0000255"; CARBOHYD 463; /note="N-linked (GlcNAc...) asparagine"; /evidence="ECO:0000255"; CARBOHYD 531; /note="N-linked (GlcNAc...) asparagine"; /evidence="ECO:0000255";…						DOMAIN: Either the first or the fourth Ig-like C2-type domain is required for VLA4-dependent cell adhesion.	DOMAIN 25..105; /note="Ig-like C2-type 1"; DOMAIN 109..212; /note="Ig-like C2-type 2"; DOMAIN 223..309; /note="Ig-like C2-type 3"; DOMAIN 312..399; /note="Ig-like C2-type 4"; DOMAIN 408..506; /note="Ig-like C2-type 5"; DOMAIN 511..595; /note="Ig-like C2-type 6"; DOMAIN 600..684; /note="Ig-like C2-type 7"			X-ray crystallography (3)		INDUCTION: By cytokines (e.g. IL-1, TNF-alpha).	TISSUE SPECIFICITY: Expressed on inflamed vascular endothelium, as well as on macrophage-like and dendritic cell types in both normal and inflamed tissue.
P19438	P19438	TNR1A_HUMAN	Tumor necrosis factor receptor superfamily member 1A (Tumor necrosis factor receptor 1) (TNF-R1) (Tumor necrosis factor receptor type I) (TNF-RI) (TNFR-I) (p55) (p60) (CD antigen CD120a) [Cleaved into: Tumor necrosis factor receptor superfamily member 1A, membrane form; Tumor necrosis factor-binding protein 1 (TBPI)]	TNFRSF1A TNFAR TNFR1	455	SUBCELLULAR LOCATION: Cell membrane {ECO:0000269|PubMed:22801493}; Single-pass type I membrane protein {ECO:0000269|PubMed:22801493}. Golgi apparatus membrane {ECO:0000269|PubMed:22801493}; Single-pass type I membrane protein {ECO:0000269|PubMed:22801493}. Secreted {ECO:0000269|PubMed:22801493}. Note=A secreted form is produced through proteolytic processing.; SUBCELLULAR LOCATION: [Isoform 4]: S…		TOPO_DOM 30..211; /note="Extracellular"; /evidence="ECO:0000255"; TOPO_DOM 233..455; /note="Cytoplasmic"; /evidence="ECO:0000255"	TRANSMEM 212..232; /note="Helical"; /evidence="ECO:0000255"	cell surface [GO:0009986]; extracellular region [GO:0005576]; extracellular space [GO:0005615]; Golgi membrane [GO:0000139]; membrane [GO:0016020]; membrane raft [GO:0045121]; mitochondrion [GO:0005739]; plasma membrane [GO:0005886]; receptor complex [GO:0043235]; tumor necrosis factor receptor superfamily complex [GO:0002947]; tumor necrosis factor binding [GO:0043120]; tumor necrosis factor rec…			SIGNAL 1..29; /evidence="ECO:0000269|PubMed:2158862"		PTM: The soluble form is produced from the membrane form by proteolytic processing.; PTM: (Microbial infection) Glycosylated at Arg-376 by enteropathogenic E.coli protein NleB1 and S.typhimurium protein Ssek3: arginine GlcNAcylation prevents homotypic/heterotypic death domain interactions. {ECO:0000269|PubMed:32766249, ECO:0000305|PubMed:23955153}.	CARBOHYD 54; /note="N-linked (GlcNAc...) asparagine"; /evidence="ECO:0000255"; CARBOHYD 145; /note="N-linked (GlcNAc...) asparagine"; /evidence="ECO:0000255"; CARBOHYD 151; /note="N-linked (GlcNAc...) asparagine"; /evidence="ECO:0000255"; CARBOHYD 376; /note="(Microbial infection) N-beta-linked (GlcNAc) arginine"; /evidence="ECO:0000269|PubMed:30979585, ECO:0000305|PubMed:23955153"						DOMAIN: The domain that induces A-SMASE is probably identical to the death domain. The N-SMASE activation domain (NSD) is both necessary and sufficient for activation of N-SMASE.; DOMAIN: Both the cytoplasmic membrane-proximal region and the C-terminal region containing the death domain are involved in the interaction with TRPC4AP. {ECO:0000250}.	DOMAIN 356..441; /note="Death"; /evidence="ECO:0000255|PROSITE-ProRule:PRU00064"		REPEAT 43..82; /note="TNFR-Cys 1"; REPEAT 83..125; /note="TNFR-Cys 2"; REPEAT 126..166; /note="TNFR-Cys 3"; REPEAT 167..196; /note="TNFR-Cys 4"	NMR spectroscopy (2); X-ray crystallography (7)
P20333	P20333	TNR1B_HUMAN	Tumor necrosis factor receptor superfamily member 1B (Tumor necrosis factor receptor 2) (TNF-R2) (Tumor necrosis factor receptor type II) (TNF-RII) (TNFR-II) (p75) (p80 TNF-alpha receptor) (CD antigen CD120b) (Etanercept) [Cleaved into: Tumor necrosis factor receptor superfamily member 1b, membrane form; Tumor necrosis factor-binding protein 2 (TBP-2) (TBPII)]	TNFRSF1B TNFBR TNFR2	461	SUBCELLULAR LOCATION: [Isoform 1]: Cell membrane; Single-pass type I membrane protein.; SUBCELLULAR LOCATION: [Isoform 2]: Secreted.; SUBCELLULAR LOCATION: [Tumor necrosis factor-binding protein 2]: Secreted.		TOPO_DOM 23..257; /note="Extracellular"; /evidence="ECO:0000255"; TOPO_DOM 288..461; /note="Cytoplasmic"; /evidence="ECO:0000255"	TRANSMEM 258..287; /note="Helical"; /evidence="ECO:0000255"	extracellular region [GO:0005576]; membrane [GO:0016020]; membrane raft [GO:0045121]; neuronal cell body [GO:0043025]; nucleus [GO:0005634]; perinuclear region of cytoplasm [GO:0048471]; plasma membrane [GO:0005886]; specific granule membrane [GO:0035579]; tumor necrosis factor receptor superfamily complex [GO:0002947]; varicosity [GO:0043196]; tumor necrosis factor binding [GO:0043120]; tumor ne…		MOD_RES 330; /note="Phosphoserine"; /evidence="ECO:0007744|PubMed:23186163"	SIGNAL 1..22; /evidence="ECO:0000269|PubMed:2173696"		PTM: Phosphorylated; mainly on serine residues and with a very low level on threonine residues.; PTM: A soluble form (tumor necrosis factor binding protein 2) is produced from the membrane form by proteolytic processing.	CARBOHYD 30; /note="O-linked (GalNAc...) threonine"; /evidence="ECO:0000269|PubMed:25456591"; CARBOHYD 171; /note="N-linked (GlcNAc...) asparagine"; /evidence="ECO:0000255"; CARBOHYD 193; /note="N-linked (GlcNAc...) asparagine"; /evidence="ECO:0000255"; CARBOHYD 206; /note="O-linked (GalNAc...) threonine"; /evidence="ECO:0000269|PubMed:25456591"; CARBOHYD 221; /note="O-linked (GalNAc...) serine";…				COMPBIAS 218..242; /note="Polar residues"; /evidence="ECO:0000256|SAM:MobiDB-lite"; COMPBIAS 321..343; /note="Polar residues"; /evidence="ECO:0000256|SAM:MobiDB-lite"; COMPBIAS 361..377; /note="Polar residues"; /evidence="ECO:0000256|SAM:MobiDB-lite"; COMPBIAS 394..418; /note="Polar residues"; /evidence="ECO:0000256|SAM:MobiDB-lite"					REPEAT 39..76; /note="TNFR-Cys 1"; REPEAT 77..118; /note="TNFR-Cys 2"; REPEAT 119..162; /note="TNFR-Cys 3"; REPEAT 163..201; /note="TNFR-Cys 4"	X-ray crystallography (2)
P20963	P20963	CD3Z_HUMAN	T-cell surface glycoprotein CD3 zeta chain (T-cell receptor T3 zeta chain) (CD antigen CD247)	CD247 CD3Z T3Z TCRZ	164	SUBCELLULAR LOCATION: Cell membrane {ECO:0000250|UniProtKB:P24161}; Single-pass type I membrane protein.		TOPO_DOM 22..30; /note="Extracellular"; /evidence="ECO:0000255"; TOPO_DOM 52..164; /note="Cytoplasmic"; /evidence="ECO:0000255"	TRANSMEM 31..51; /note="Helical"; /evidence="ECO:0000255"	alpha-beta T cell receptor complex [GO:0042105]; cytoplasm [GO:0005737]; Fc-gamma receptor III complex [GO:0033001]; gamma-delta T cell receptor complex [GO:0042106]; Golgi apparatus [GO:0005794]; plasma membrane [GO:0005886]; T cell receptor complex [GO:0042101]; identical protein binding [GO:0042802]; protein heterodimerization activity [GO:0046982]; protein homodimerization activity [GO:004280…		MOD_RES 58; /note="Phosphoserine"; /evidence="ECO:0007744|PubMed:15144186"; MOD_RES 64; /note="Phosphotyrosine"; /evidence="ECO:0007744|PubMed:15144186, ECO:0007744|PubMed:15592455, ECO:0007744|PubMed:19690332"; MOD_RES 72; /note="Phosphotyrosine"; /evidence="ECO:0007744|PubMed:15144186, ECO:0007744|PubMed:15592455, ECO:0007744|PubMed:19690332"; MOD_RES 83; /note="Phosphotyrosine"; /evidence="ECO…	SIGNAL 1..21		PTM: Phosphorylated on Tyr residues after T-cell receptor triggering by LCK in association with CD4/CD8. {ECO:0000269|PubMed:2470098}.					COMPBIAS 83..102; /note="Basic and acidic residues"; /evidence="ECO:0000256|SAM:MobiDB-lite"		DOMAIN: The ITAM domains mediate interaction with SHB.	DOMAIN 61..89; /note="ITAM 1"; /evidence="ECO:0000255|PROSITE-ProRule:PRU00379"; DOMAIN 100..128; /note="ITAM 2"; /evidence="ECO:0000255|PROSITE-ProRule:PRU00379"; DOMAIN 131..159; /note="ITAM 3"; /evidence="ECO:0000255|PROSITE-ProRule:PRU00379"	CD3Z/FCER1G family		Electron microscopy (5); NMR spectroscopy (2); X-ray crystallography (5)			TISSUE SPECIFICITY: CD3Z is expressed in normal lymphoid tissue and in peripheral blood mononuclear cells (PBMCs) (PubMed:11722641). {ECO:0000269|PubMed:11722641}.
P21145	P21145	MAL_HUMAN	Myelin and lymphocyte protein (T-lymphocyte maturation-associated protein)	MAL	153	SUBCELLULAR LOCATION: Membrane; Multi-pass membrane protein.		TOPO_DOM 1..24; /note="Cytoplasmic"; /evidence="ECO:0000255"; TOPO_DOM 47..53; /note="Extracellular"; /evidence="ECO:0000255"; TOPO_DOM 76..92; /note="Cytoplasmic"; /evidence="ECO:0000255"; TOPO_DOM 115..125; /note="Extracellular"; /evidence="ECO:0000255"; TOPO_DOM 148..153; /note="Cytoplasmic"; /evidence="ECO:0000255"	TRANSMEM 25..46; /note="Helical"; /evidence="ECO:0000255"; TRANSMEM 54..75; /note="Helical"; /evidence="ECO:0000255"; TRANSMEM 93..114; /note="Helical"; /evidence="ECO:0000255"; TRANSMEM 126..147; /note="Helical"; /evidence="ECO:0000255"	apical plasma membrane [GO:0016324]; endoplasmic reticulum [GO:0005783]; extrinsic component of membrane [GO:0019898]; hinge region between urothelial plaques of apical plasma membrane [GO:0120003]; membrane [GO:0016020]; membrane raft [GO:0045121]; plasma membrane raft [GO:0044853]; lipid binding [GO:0008289]; peptidase activator activity involved in apoptotic process [GO:0016505]; structural co…					PTM: Lipoprotein.								DOMAIN 18..151; /note="MARVEL"; /evidence="ECO:0000255|PROSITE-ProRule:PRU00581"	MAL family			DEVELOPMENTAL STAGE: Expressed in the intermediate and late stages of T-cell differentiation.
P21439	P21439	MDR3_HUMAN	Phosphatidylcholine translocator ABCB4 (EC 7.6.2.1) (ATP-binding cassette sub-family B member 4) (Multidrug resistance protein 3) (P-glycoprotein 3)	ABCB4 MDR3 PGY3	1286	SUBCELLULAR LOCATION: Cell membrane {ECO:0000269|PubMed:23468132, ECO:0000269|PubMed:24045840, ECO:0000269|PubMed:24806754, ECO:0000269|PubMed:28012258}; Multi-pass membrane protein {ECO:0000255|PROSITE-ProRule:PRU00441}. Apical cell membrane {ECO:0000269|PubMed:15258199, ECO:0000269|PubMed:19674157, ECO:0000269|PubMed:21820390, ECO:0000269|PubMed:24122873, ECO:0000269|PubMed:24594635, ECO:000026…		TOPO_DOM 1..50; /note="Cytoplasmic"; /evidence="ECO:0000250"; TOPO_DOM 74..118; /note="Extracellular"; /evidence="ECO:0000250"; TOPO_DOM 140..188; /note="Cytoplasmic"; /evidence="ECO:0000250"; TOPO_DOM 211..217; /note="Extracellular"; /evidence="ECO:0000250"; TOPO_DOM 239..296; /note="Cytoplasmic"; /evidence="ECO:0000250"; TOPO_DOM 319..332; /note="Extracellular"; /evidence="ECO:0000250"; TOPO_DO…	TRANSMEM 51..73; /note="Helical"; /evidence="ECO:0000255|PROSITE-ProRule:PRU00441"; TRANSMEM 119..139; /note="Helical"; /evidence="ECO:0000255|PROSITE-ProRule:PRU00441"; TRANSMEM 189..210; /note="Helical"; /evidence="ECO:0000255|PROSITE-ProRule:PRU00441"; TRANSMEM 218..238; /note="Helical"; /evidence="ECO:0000255|PROSITE-ProRule:PRU00441"; TRANSMEM 297..318; /note="Helical"; /evidence="ECO:000025…	actin cytoskeleton [GO:0015629]; apical plasma membrane [GO:0016324]; clathrin-coated vesicle [GO:0030136]; cytoplasm [GO:0005737]; cytosol [GO:0005829]; extracellular exosome [GO:0070062]; focal adhesion [GO:0005925]; intercellular canaliculus [GO:0046581]; membrane [GO:0016020]; membrane raft [GO:0045121]; nucleoplasm [GO:0005654]; plasma membrane [GO:0005886]; ABC-type transporter activity [GO…		MOD_RES 27; /note="Phosphoserine"; /evidence="ECO:0000250|UniProtKB:P21440"; MOD_RES 34; /note="Phosphothreonine"; /evidence="ECO:0000269|PubMed:24723470"			PTM: Phosphorylated (PubMed:24723470). Phosphorylation on Thr-34 is required for PC efflux activity. Phosphorylation occurs on serine and threonine residues in a protein kinase A- or C-dependent manner (PubMed:24723470). May be phosphorylated on Thr-44 and Ser-49 (PubMed:24723470). {ECO:0000269|PubMed:24723470}.; PTM: Glycosylated (PubMed:17523162, PubMed:24723470, PubMed:21820390). {ECO:0000269|…	CARBOHYD 91; /note="N-linked (GlcNAc...) asparagine"; /evidence="ECO:0000255"; CARBOHYD 97; /note="N-linked (GlcNAc...) asparagine"; /evidence="ECO:0000255"							DOMAIN 57..359; /note="ABC transmembrane type-1 1"; /evidence="ECO:0000255|PROSITE-ProRule:PRU00441"; DOMAIN 394..630; /note="ABC transporter 1"; /evidence="ECO:0000255|PROSITE-ProRule:PRU00434"; DOMAIN 711..999; /note="ABC transmembrane type-1 2"; /evidence="ECO:0000255|PROSITE-ProRule:PRU00441"; DOMAIN 1034..1279; /note="ABC transporter 2"; /evidence="ECO:0000255|PROSITE-ProRule:PRU00434"	ABC transporter superfamily, ABCB family, Multidrug resistance exporter (TC 3.A.1.201) subfamily		Electron microscopy (4)		INDUCTION: Up-regulated by PPARA (PubMed:24122873). Up-regulated by compounds that cause peroxisome proliferation, such as fenofibrate (at protein level). Up-regulated by bezafibrate (PubMed:15258199). Up-regulated by compounds that cause peroxisome proliferation, such as fenofibrate, bezafibrate and gemfibrozil (PubMed:24122873). {ECO:0000269|PubMed:15258199, ECO:0000269|PubMed:24122873}.
P21453	P21453	S1PR1_HUMAN	Sphingosine 1-phosphate receptor 1 (S1P receptor 1) (S1P1) (Endothelial differentiation G-protein coupled receptor 1) (Sphingosine 1-phosphate receptor Edg-1) (S1P receptor Edg-1) (CD antigen CD363)	S1PR1 CHEDG1 EDG1	382	SUBCELLULAR LOCATION: Cell membrane {ECO:0000269|PubMed:29185452}; Multi-pass membrane protein. Endosome. Membrane raft. Note=Recruited to caveolin-enriched plasma membrane microdomains in response to oxidized 1-palmitoyl-2-arachidonoyl-sn-glycero-3-phosphocholine. Ligand binding leads to receptor internalization.		TOPO_DOM 1..46; /note="Extracellular"; /evidence="ECO:0000269|PubMed:15750791"; TOPO_DOM 69..82; /note="Cytoplasmic"; /evidence="ECO:0000269|PubMed:15750791"; TOPO_DOM 105..116; /note="Extracellular"; /evidence="ECO:0000269|PubMed:15750791"; TOPO_DOM 139..160; /note="Cytoplasmic"; /evidence="ECO:0000269|PubMed:15750791"; TOPO_DOM 183..196; /note="Extracellular"; /evidence="ECO:0000269|PubMed:1575…	TRANSMEM 47..68; /note="Helical; Name=1"; TRANSMEM 83..104; /note="Helical; Name=2"; TRANSMEM 117..138; /note="Helical; Name=3"; TRANSMEM 161..182; /note="Helical; Name=4"; TRANSMEM 197..224; /note="Helical; Name=5"; TRANSMEM 258..278; /note="Helical; Name=6"; TRANSMEM 290..310; /note="Helical; Name=7"	cytoplasm [GO:0005737]; endosome [GO:0005768]; external side of plasma membrane [GO:0009897]; intracellular membrane-bounded organelle [GO:0043231]; membrane raft [GO:0045121]; nucleoplasm [GO:0005654]; plasma membrane [GO:0005886]; G protein-coupled receptor activity [GO:0004930]; G protein-coupled receptor binding [GO:0001664]; sphingolipid binding [GO:0046625]; sphingosine-1-phosphate receptor…	LIPID 328; /note="S-palmitoyl cysteine"; /evidence="ECO:0000250"	MOD_RES 10; /note="N6-acetyllysine"; /evidence="ECO:0000250|UniProtKB:O08530"; MOD_RES 236; /note="Phosphothreonine; by PKB/AKT1"; /evidence="ECO:0000269|PubMed:11583630"; MOD_RES 351; /note="Phosphoserine"; /evidence="ECO:0000250|UniProtKB:O08530"; MOD_RES 353; /note="Phosphoserine"; /evidence="ECO:0000255"			PTM: S1P-induced endothelial cell migration requires the PKB/AKT1-mediated phosphorylation of the third intracellular loop at the Thr-236 residue. {ECO:0000269|PubMed:11583630, ECO:0000269|PubMed:19286607}.; PTM: Palmitoylated by ZDHHC5. Palmitoylation is required for targeting to plasma membrane, enabling G(i) coupling. {ECO:0000269|PubMed:29185452}.	CARBOHYD 30; /note="N-linked (GlcNAc...) asparagine"; /evidence="ECO:0000269|PubMed:15750791, ECO:0000269|PubMed:22344443"; CARBOHYD 36; /note="N-linked (GlcNAc...) asparagine"; /evidence="ECO:0000255"				COMPBIAS 368..382; /note="Polar residues"; /evidence="ECO:0000256|SAM:MobiDB-lite"				G-protein coupled receptor 1 family		Electron microscopy (9); X-ray crystallography (2)		INDUCTION: By the tumor promoter phorbol 12-myristate 13-acetate (PMA) in the presence of cycloheximide.	TISSUE SPECIFICITY: Endothelial cells, and to a lesser extent, in vascular smooth muscle cells, fibroblasts, melanocytes, and cells of epithelioid origin.
P21554	P21554	CNR1_HUMAN	Cannabinoid receptor 1 (CB-R) (CB1) (CANN6)	CNR1 CNR	472	SUBCELLULAR LOCATION: Cell membrane {ECO:0000269|PubMed:21895628}; Multi-pass membrane protein {ECO:0000269|PubMed:27768894, ECO:0000269|PubMed:27851727}. Membrane raft {ECO:0000269|PubMed:21895628}. Mitochondrion outer membrane {ECO:0000250|UniProtKB:P47746}. Cell projection, axon {ECO:0000250|UniProtKB:P20272}. Presynapse {ECO:0000250|UniProtKB:P20272}. Note=Unexpectedly, in the mitochondria, t…		TOPO_DOM 1..116; /note="Extracellular"; /evidence="ECO:0000269|PubMed:27768894, ECO:0000269|PubMed:27851727"; TOPO_DOM 143..154; /note="Cytoplasmic"; /evidence="ECO:0000269|PubMed:27768894, ECO:0000269|PubMed:27851727"; TOPO_DOM 176..187; /note="Extracellular"; /evidence="ECO:0000269|PubMed:27768894, ECO:0000269|PubMed:27851727"; TOPO_DOM 213..232; /note="Cytoplasmic"; /evidence="ECO:0000269|PubM…	TRANSMEM 117..142; /note="Helical; Name=1"; /evidence="ECO:0000269|PubMed:27768894, ECO:0000269|PubMed:27851727"; TRANSMEM 155..175; /note="Helical; Name=2"; /evidence="ECO:0000269|PubMed:27768894, ECO:0000269|PubMed:27851727"; TRANSMEM 188..212; /note="Helical; Name=3"; /evidence="ECO:0000269|PubMed:27768894, ECO:0000269|PubMed:27851727"; TRANSMEM 233..255; /note="Helical; Name=4"; /evidence="EC…	actin cytoskeleton [GO:0015629]; cytoplasm [GO:0005737]; GABA-ergic synapse [GO:0098982]; glutamatergic synapse [GO:0098978]; growth cone [GO:0030426]; membrane raft [GO:0045121]; mitochondrial outer membrane [GO:0005741]; plasma membrane [GO:0005886]; presynaptic membrane [GO:0042734]; cannabinoid receptor activity [GO:0004949]; G protein-coupled receptor activity [GO:0004930]; identical protein…	LIPID 415; /note="S-palmitoyl cysteine"; /evidence="ECO:0000269|PubMed:21895628"	MOD_RES 425; /note="Phosphoserine"; /evidence="ECO:0000250|UniProtKB:P47746"; MOD_RES 429; /note="Phosphoserine"; /evidence="ECO:0000250|UniProtKB:P47746"			PTM: Palmitoylation at Cys-415 is important for recruitment at plasma membrane and lipid rafts and association with G protein alpha subunits. {ECO:0000269|PubMed:21895628}.	CARBOHYD 77; /note="N-linked (GlcNAc...) asparagine"; /evidence="ECO:0000255"; CARBOHYD 83; /note="N-linked (GlcNAc...) asparagine"; /evidence="ECO:0000255"								G-protein coupled receptor 1 family		Electron microscopy (3); NMR spectroscopy (7); X-ray crystallography (7)		INDUCTION: Up-regulated by endocannabinoid anandamide. {ECO:0000269|PubMed:23955712}.	TISSUE SPECIFICITY: Widely expressed, with highest levels in fetal and adult brain. Expression levels of isoform 2 and isoform 3 are much lower than those of isoform 1. {ECO:0000269|PubMed:15620723}.
P21860	P21860	ERBB3_HUMAN	Receptor tyrosine-protein kinase erbB-3 (EC 2.7.10.1) (Proto-oncogene-like protein c-ErbB-3) (Tyrosine kinase-type cell surface receptor HER3)	ERBB3 HER3	1342	SUBCELLULAR LOCATION: [Isoform 1]: Cell membrane {ECO:0000269|PubMed:33497358}; Single-pass type I membrane protein.; SUBCELLULAR LOCATION: [Isoform 2]: Secreted.		TOPO_DOM 20..643; /note="Extracellular"; /evidence="ECO:0000255"; TOPO_DOM 665..1342; /note="Cytoplasmic"; /evidence="ECO:0000255"	TRANSMEM 644..664; /note="Helical"; /evidence="ECO:0000255"	apical plasma membrane [GO:0016324]; basal plasma membrane [GO:0009925]; basolateral plasma membrane [GO:0016323]; ERBB3:ERBB2 complex [GO:0038143]; extracellular space [GO:0005615]; lateral plasma membrane [GO:0016328]; plasma membrane [GO:0005886]; receptor complex [GO:0043235]; ATP binding [GO:0005524]; ErbB-3 class receptor binding [GO:0043125]; growth factor binding [GO:0019838]; identical p…		MOD_RES 686; /note="Phosphoserine"; /evidence="ECO:0007744|PubMed:23186163, ECO:0007744|PubMed:24275569"; MOD_RES 982; /note="Phosphoserine"; /evidence="ECO:0007744|PubMed:24275569"	SIGNAL 1..19; /evidence="ECO:0000255"		PTM: Autophosphorylated (PubMed:20351256). Ligand-binding increases phosphorylation on tyrosine residues and promotes its association with the p85 subunit of phosphatidylinositol 3-kinase (PubMed:20682778). {ECO:0000269|PubMed:20351256, ECO:0000269|PubMed:20682778, ECO:0000269|PubMed:33497358}.	CARBOHYD 126; /note="N-linked (GlcNAc...) asparagine"; /evidence="ECO:0000255"; CARBOHYD 250; /note="N-linked (GlcNAc...) asparagine"; /evidence="ECO:0000269|PubMed:12154198"; CARBOHYD 353; /note="N-linked (GlcNAc...) asparagine"; /evidence="ECO:0000269|PubMed:12154198"; CARBOHYD 408; /note="N-linked (GlcNAc...) asparagine"; /evidence="ECO:0000269|PubMed:12154198"; CARBOHYD 414; /note="N-linked (…				COMPBIAS 1033..1076; /note="Polar residues"; /evidence="ECO:0000256|SAM:MobiDB-lite"; COMPBIAS 1111..1132; /note="Basic and acidic residues"; /evidence="ECO:0000256|SAM:MobiDB-lite"		DOMAIN: The cytoplasmic part of the receptor may interact with the SH2 or SH3 domains of many signal-transducing proteins.	DOMAIN 709..966; /note="Protein kinase"; /evidence="ECO:0000255|PROSITE-ProRule:PRU00159"	Protein kinase superfamily, Tyr protein kinase family, EGF receptor subfamily		Electron microscopy (3); NMR spectroscopy (1); X-ray crystallography (17)	DEVELOPMENTAL STAGE: Overexpressed in a subset of human mammary tumors.		TISSUE SPECIFICITY: Epithelial tissues and brain.
P23229	P23229	ITA6_HUMAN	Integrin alpha-6 (CD49 antigen-like family member F) (VLA-6) (CD antigen CD49f) [Cleaved into: Integrin alpha-6 heavy chain; Integrin alpha-6 light chain; Processed integrin alpha-6 (Alpha6p)]	ITGA6	1130	SUBCELLULAR LOCATION: Cell membrane {ECO:0000269|PubMed:22314500}; Single-pass type I membrane protein {ECO:0000255}. Cell membrane {ECO:0000269|PubMed:22314500}; Lipid-anchor {ECO:0000269|PubMed:22314500}.		TOPO_DOM 24..1050; /note="Extracellular"; /evidence="ECO:0000255"; TOPO_DOM 1077..1130; /note="Cytoplasmic"; /evidence="ECO:0000255"	TRANSMEM 1051..1076; /note="Helical"; /evidence="ECO:0000255"	cell surface [GO:0009986]; external side of plasma membrane [GO:0009897]; focal adhesion [GO:0005925]; integrin complex [GO:0008305]; plasma membrane [GO:0005886]; cadherin binding [GO:0045296]; insulin-like growth factor I binding [GO:0031994]; integrin binding [GO:0005178]; metal ion binding [GO:0046872]; neuregulin binding [GO:0038132]; cell adhesion mediated by integrin [GO:0033627]; cell-cel…	LIPID 1078; /note="S-palmitoyl cysteine; by DHHC3"; /evidence="ECO:0000269|PubMed:15611341, ECO:0000269|PubMed:22314500"	MOD_RES P23229-2:1064; /note="Phosphoserine"; /evidence="ECO:0000269|PubMed:8360143"; MOD_RES P23229-4:1059; /note="Phosphoserine"; /evidence="ECO:0000269|PubMed:8360143"; MOD_RES P23229-6:1103; /note="Phosphoserine"; /evidence="ECO:0000269|PubMed:8360143"	SIGNAL 1..23; /evidence="ECO:0000269|PubMed:1953640, ECO:0000269|PubMed:2542022, ECO:0000269|PubMed:2649503"		PTM: Isoforms containing segment A, but not segment B, are the major targets for PMA-induced phosphorylation. Phosphorylation occurs on 'Ser-1103' of isoform alpha-6X1X2A. Phosphorylation is not required for the induction of integrin alpha-6A/beta-1 high affinity but may reduce the affinity for ligand.; PTM: Undergoes PLAU-mediated cleavage at residues Arg-634-635-Arg in a time-dependent manner t…	CARBOHYD 78; /note="N-linked (GlcNAc...) asparagine"; /evidence="ECO:0000255"; CARBOHYD 223; /note="N-linked (GlcNAc...) asparagine"; /evidence="ECO:0000255"; CARBOHYD 323; /note="N-linked (GlcNAc...) asparagine"; /evidence="ECO:0000269|PubMed:16263699"; CARBOHYD 409; /note="N-linked (GlcNAc...) asparagine"; /evidence="ECO:0000255"; CARBOHYD 770; /note="N-linked (GlcNAc...) asparagine"; /evidence…			MOTIF 1079..1083; /note="GFFKR motif"					Integrin alpha chain family	REPEAT 30..95; /note="FG-GAP 1"; /evidence="ECO:0000255|PROSITE-ProRule:PRU00803"; REPEAT 101..166; /note="FG-GAP 2"; /evidence="ECO:0000255|PROSITE-ProRule:PRU00803"; REPEAT 176..229; /note="FG-GAP 3"; /evidence="ECO:0000255|PROSITE-ProRule:PRU00803"; REPEAT 283..339; /note="FG-GAP 4"; /evidence="ECO:0000255|PROSITE-ProRule:PRU00803"; REPEAT 340..402; /note="FG-GAP 5"; /evidence="ECO:0000255|PRO…	Electron microscopy (1); X-ray crystallography (1)			TISSUE SPECIFICITY: Integrin alpha-6/beta-4 is predominantly expressed by epithelia. Isoforms containing segment X1 are ubiquitously expressed. Isoforms containing segment X1X2 are expressed in heart, kidney, placenta, colon, duodenum, myoblasts and myotubes, and in a limited number of cell lines; they are always coexpressed with the ubiquitous isoform containing segment X1. In some tissues (e.g.…
P23471	P23471	PTPRZ_HUMAN	Receptor-type tyrosine-protein phosphatase zeta (R-PTP-zeta) (EC 3.1.3.48) (Protein-tyrosine phosphatase receptor type Z polypeptide 1) (Protein-tyrosine phosphatase receptor type Z polypeptide 2) (R-PTP-zeta-2)	PTPRZ1 HTPZP2 PTPRZ PTPRZ2 PTPZ	2315	SUBCELLULAR LOCATION: [Isoform 1]: Cell membrane; Single-pass type I membrane protein. Secreted {ECO:0000250}. Note=A secreted form is apparently generated by shedding of the extracellular domain. {ECO:0000250}.; SUBCELLULAR LOCATION: [Isoform 2]: Secreted {ECO:0000305}.		TOPO_DOM 25..1636; /note="Extracellular"; /evidence="ECO:0000255"; TOPO_DOM 1663..2315; /note="Cytoplasmic"; /evidence="ECO:0000255"	TRANSMEM 1637..1662; /note="Helical"; /evidence="ECO:0000255"	extracellular region [GO:0005576]; perineuronal net [GO:0072534]; plasma membrane [GO:0005886]; synapse [GO:0045202]; integrin binding [GO:0005178]; protein tyrosine phosphatase activity [GO:0004725]; transmembrane receptor protein tyrosine phosphatase activity [GO:0005001]; axonogenesis [GO:0007409]; central nervous system development [GO:0007417]; hematopoietic progenitor cell differentiation […		MOD_RES 637; /note="Phosphoserine; alternate"; /evidence="ECO:0000250|UniProtKB:Q62656"; MOD_RES 639; /note="Phosphoserine"; /evidence="ECO:0000250|UniProtKB:Q62656"; MOD_RES 1684; /note="Phosphothreonine"; /evidence="ECO:0000250|UniProtKB:B9EKR1"; MOD_RES 1687; /note="Phosphothreonine"; /evidence="ECO:0000250|UniProtKB:Q62656"; MOD_RES 2055; /note="Phosphoserine"; /evidence="ECO:0007744|PubMed:2…	SIGNAL 1..24; /evidence="ECO:0000250"			CARBOHYD 105; /note="N-linked (GlcNAc...) asparagine"; /evidence="ECO:0000269|PubMed:16335952"; CARBOHYD 134; /note="N-linked (GlcNAc...) asparagine"; /evidence="ECO:0000255"; CARBOHYD 223; /note="N-linked (GlcNAc...) asparagine"; /evidence="ECO:0000255"; CARBOHYD 232; /note="N-linked (GlcNAc...) asparagine"; /evidence="ECO:0000255"; CARBOHYD 324; /note="N-linked (GlcNAc...) asparagine"; /evidenc…				COMPBIAS 446..462; /note="Polar residues"; /evidence="ECO:0000256|SAM:MobiDB-lite"; COMPBIAS 628..644; /note="Polar residues"; /evidence="ECO:0000256|SAM:MobiDB-lite"; COMPBIAS 1416..1432; /note="Acidic residues"; /evidence="ECO:0000256|SAM:MobiDB-lite"; COMPBIAS 1462..1513; /note="Polar residues"; /evidence="ECO:0000256|SAM:MobiDB-lite"; COMPBIAS 1544..1569; /note="Polar residues"; /evidence="EC…			DOMAIN 36..300; /note="Alpha-carbonic anhydrase"; /evidence="ECO:0000255|PROSITE-ProRule:PRU01134"; DOMAIN 314..413; /note="Fibronectin type-III"; /evidence="ECO:0000255|PROSITE-ProRule:PRU00316"; DOMAIN 1717..1992; /note="Tyrosine-protein phosphatase 1"; /evidence="ECO:0000255|PROSITE-ProRule:PRU00160"; DOMAIN 2023..2282; /note="Tyrosine-protein phosphatase 2"; /evidence="ECO:0000255|PROSITE-Pro…	Protein-tyrosine phosphatase family, Receptor class 5 subfamily		X-ray crystallography (4)			TISSUE SPECIFICITY: Specifically expressed in the central nervous system, where it is localized in the Purkinje cell layer of the cerebellum, the dentate gyrus, and the subependymal layer of the anterior horn of the lateral ventricle. Developmentally regulated in the brain. {ECO:0000269|PubMed:9653645}.
P23975	P23975	SC6A2_HUMAN	Sodium-dependent noradrenaline transporter (Norepinephrine transporter) (NET) (Solute carrier family 6 member 2)	SLC6A2 NAT1 NET1 SLC6A5	617	SUBCELLULAR LOCATION: Cell membrane {ECO:0000269|PubMed:11343649}; Multi-pass membrane protein {ECO:0000255}.		TOPO_DOM 1..62; /note="Cytoplasmic"; /evidence="ECO:0000250|UniProtKB:Q7K4Y6"; TOPO_DOM 89..92; /note="Extracellular"; /evidence="ECO:0000250|UniProtKB:Q7K4Y6"; TOPO_DOM 117..135; /note="Cytoplasmic"; /evidence="ECO:0000250|UniProtKB:Q7K4Y6"; TOPO_DOM 167..233; /note="Extracellular"; /evidence="ECO:0000250|UniProtKB:Q7K4Y6"; TOPO_DOM 255..257; /note="Cytoplasmic"; /evidence="ECO:0000250|UniProtKB…	TRANSMEM 63..88; /note="Helical; Name=1"; /evidence="ECO:0000250|UniProtKB:Q7K4Y6"; TRANSMEM 93..116; /note="Helical; Name=2"; /evidence="ECO:0000250|UniProtKB:Q7K4Y6"; TRANSMEM 136..166; /note="Helical; Name=3"; /evidence="ECO:0000250|UniProtKB:Q7K4Y6"; TRANSMEM 234..254; /note="Helical; Name=4"; /evidence="ECO:0000250|UniProtKB:Q7K4Y6"; TRANSMEM 258..282; /note="Helical; Name=5"; /evidence="ECO…	cell surface [GO:0009986]; membrane [GO:0016020]; membrane raft [GO:0045121]; neuron projection [GO:0043005]; neuronal cell body membrane [GO:0032809]; plasma membrane [GO:0005886]; presynaptic membrane [GO:0042734]; actin binding [GO:0003779]; alpha-tubulin binding [GO:0043014]; beta-tubulin binding [GO:0048487]; dopamine:sodium symporter activity [GO:0005330]; metal ion binding [GO:0046872]; mo…						CARBOHYD 184; /note="N-linked (GlcNAc...) asparagine"; /evidence="ECO:0000255"; CARBOHYD 192; /note="N-linked (GlcNAc...) asparagine"; /evidence="ECO:0000255"; CARBOHYD 198; /note="N-linked (GlcNAc...) asparagine"; /evidence="ECO:0000255"								Sodium:neurotransmitter symporter (SNF) (TC 2.A.22) family, SLC6A2 subfamily
P25100	P25100	ADA1D_HUMAN	Alpha-1D adrenergic receptor (Alpha-1A adrenergic receptor) (Alpha-1D adrenoreceptor) (Alpha-1D adrenoceptor) (Alpha-adrenergic receptor 1a)	ADRA1D ADRA1A	572	SUBCELLULAR LOCATION: Cell membrane; Multi-pass membrane protein.		TOPO_DOM 1..95; /note="Extracellular"; /evidence="ECO:0000250"; TOPO_DOM 122..133; /note="Cytoplasmic"; /evidence="ECO:0000250"; TOPO_DOM 160..169; /note="Extracellular"; /evidence="ECO:0000250"; TOPO_DOM 193..213; /note="Cytoplasmic"; /evidence="ECO:0000250"; TOPO_DOM 239..251; /note="Extracellular"; /evidence="ECO:0000250"; TOPO_DOM 276..348; /note="Cytoplasmic"; /evidence="ECO:0000250"; TOPO_D…	TRANSMEM 96..121; /note="Helical; Name=1"; /evidence="ECO:0000250"; TRANSMEM 134..159; /note="Helical; Name=2"; /evidence="ECO:0000250"; TRANSMEM 170..192; /note="Helical; Name=3"; /evidence="ECO:0000250"; TRANSMEM 214..238; /note="Helical; Name=4"; /evidence="ECO:0000250"; TRANSMEM 252..275; /note="Helical; Name=5"; /evidence="ECO:0000250"; TRANSMEM 349..373; /note="Helical; Name=6"; /evidence="…	plasma membrane [GO:0005886]; alpha1-adrenergic receptor activity [GO:0004937]; G protein-coupled receptor activity [GO:0004930]; identical protein binding [GO:0042802]; adenylate cyclase-activating adrenergic receptor signaling pathway [GO:0071880]; adenylate cyclase-modulating G protein-coupled receptor signaling pathway [GO:0007188]; cell-cell signaling [GO:0007267]; G protein-coupled receptor…	LIPID 419; /note="S-palmitoyl cysteine"; /evidence="ECO:0000255"				PTM: Palmitoylated. Palmitoylation by ZDHHC21 may increase the expression of the receptor and regulate downstream signaling. {ECO:0000250|UniProtKB:P97714}.	CARBOHYD 65; /note="N-linked (GlcNAc...) asparagine"; /evidence="ECO:0000255"; CARBOHYD 82; /note="N-linked (GlcNAc...) asparagine"; /evidence="ECO:0000255"				COMPBIAS 463..479; /note="Pro residues"; /evidence="ECO:0000256|SAM:MobiDB-lite"				G-protein coupled receptor 1 family, Adrenergic receptor subfamily, ADRA1D sub-subfamily
P26006	P26006	ITA3_HUMAN	Integrin alpha-3 (CD49 antigen-like family member C) (FRP-2) (Galactoprotein B3) (GAPB3) (VLA-3 subunit alpha) (CD antigen CD49c) [Cleaved into: Integrin alpha-3 heavy chain; Integrin alpha-3 light chain]	ITGA3 MSK18	1051	SUBCELLULAR LOCATION: Cell membrane {ECO:0000269|PubMed:15611341, ECO:0000269|PubMed:32487760}; Single-pass type I membrane protein {ECO:0000255}. Cell membrane {ECO:0000269|PubMed:15611341}; Lipid-anchor {ECO:0000269|PubMed:15611341}. Cell projection, invadopodium membrane {ECO:0000269|PubMed:10455171}; Single-pass type I membrane protein {ECO:0000255}. Cell projection, filopodium membrane {ECO:…		TOPO_DOM 33..991; /note="Extracellular"; /evidence="ECO:0000255"; TOPO_DOM 1015..1051; /note="Cytoplasmic"; /evidence="ECO:0000255"	TRANSMEM 992..1014; /note="Helical"; /evidence="ECO:0000255"	basolateral plasma membrane [GO:0016323]; cell periphery [GO:0071944]; cell surface [GO:0009986]; excitatory synapse [GO:0060076]; external side of plasma membrane [GO:0009897]; extracellular exosome [GO:0070062]; filopodium membrane [GO:0031527]; focal adhesion [GO:0005925]; glutamatergic synapse [GO:0098978]; growth cone filopodium [GO:1990812]; integrin alpha3-beta1 complex [GO:0034667]; integ…	LIPID 1016; /note="S-palmitoyl cysteine"; /evidence="ECO:0000269|PubMed:15611341"		SIGNAL 1..32; /evidence="ECO:0000269|PubMed:10455171, ECO:0000269|PubMed:3033641, ECO:0000269|PubMed:8187758"		PTM: Isoform 1, but not isoform 2, is phosphorylated on serine residues. Phosphorylation increases after phorbol 12-myristate 13-acetate stimulation. {ECO:0000269|PubMed:9111516}.	CARBOHYD 86; /note="N-linked (GlcNAc...) asparagine"; /evidence="ECO:0000255"; CARBOHYD 107; /note="N-linked (GlcNAc...) asparagine"; /evidence="ECO:0000255"; CARBOHYD 265; /note="N-linked (GlcNAc...) asparagine"; /evidence="ECO:0000255"; CARBOHYD 500; /note="N-linked (GlcNAc...) asparagine"; /evidence="ECO:0000255"; CARBOHYD 511; /note="N-linked (GlcNAc...) asparagine"; /evidence="ECO:0000255"; …			MOTIF 1017..1021; /note="GFFKR motif"					Integrin alpha chain family	REPEAT 38..103; /note="FG-GAP 1"; /evidence="ECO:0000255|PROSITE-ProRule:PRU00803"; REPEAT 110..171; /note="FG-GAP 2"; /evidence="ECO:0000255|PROSITE-ProRule:PRU00803"; REPEAT 185..235; /note="FG-GAP 3"; /evidence="ECO:0000255|PROSITE-ProRule:PRU00803"; REPEAT 236..292; /note="FG-GAP 4"; /evidence="ECO:0000255|PROSITE-ProRule:PRU00803"; REPEAT 293..354; /note="FG-GAP 5"; /evidence="ECO:0000255|PR…				TISSUE SPECIFICITY: Isoform 1 is widely expressed. Isoform 2 is expressed in brain and heart. In brain, both isoforms are exclusively expressed on vascular smooth muscle cells, whereas in heart isoform 1 is strongly expressed on vascular smooth muscle cells, isoform 2 is detected only on endothelial vein cells. {ECO:0000269|PubMed:9111516}.
P26010	P26010	ITB7_HUMAN	Integrin beta-7 (Gut homing receptor beta subunit)	ITGB7	798	SUBCELLULAR LOCATION: Membrane; Single-pass type I membrane protein.		TOPO_DOM 20..723; /note="Extracellular"; /evidence="ECO:0000255"; TOPO_DOM 747..798; /note="Cytoplasmic"; /evidence="ECO:0000255"	TRANSMEM 724..746; /note="Helical"; /evidence="ECO:0000255"	cell surface [GO:0009986]; extracellular exosome [GO:0070062]; focal adhesion [GO:0005925]; integrin alpha4-beta7 complex [GO:0034669]; integrin complex [GO:0008305]; membrane [GO:0016020]; plasma membrane [GO:0005886]; receptor complex [GO:0043235]; cell adhesion molecule binding [GO:0050839]; integrin binding [GO:0005178]; metal ion binding [GO:0046872]; signaling receptor activity [GO:0038023]…		MOD_RES 778; /note="Phosphotyrosine; by Tyr-kinases"; /evidence="ECO:0000250"	SIGNAL 1..19; /evidence="ECO:0000269|PubMed:1542691, ECO:0000269|PubMed:1750505"			CARBOHYD 68; /note="N-linked (GlcNAc...) asparagine"; /evidence="ECO:0000255"; CARBOHYD 279; /note="N-linked (GlcNAc...) asparagine"; /evidence="ECO:0000255"; CARBOHYD 434; /note="N-linked (GlcNAc...) asparagine"; /evidence="ECO:0000255"; CARBOHYD 477; /note="N-linked (GlcNAc...) asparagine"; /evidence="ECO:0000255"; CARBOHYD 531; /note="N-linked (GlcNAc...) asparagine"; /evidence="ECO:0000255"; …						DOMAIN: Domain I contains three cation-binding sites: the ligand-integrin-binding site (LIMBS), the metal ion-dependent adhesion site (MIDAS), and the adjacent to MIDAS site (ADMIDAS). In the absence of a ligand or in calcium-dependent binding, only ADMIDAS is occupied. In magnesium-dependent binding all three sites bind metal ions. LIMBS positively modify ligand binding whereas ADMIDAS negativel…	DOMAIN 150..389; /note="VWFA"	Integrin beta chain family	REPEAT 478..526; /note="I"; REPEAT 527..565; /note="II"; REPEAT 566..604; /note="III"; REPEAT 605..640; /note="IV"	X-ray crystallography (3)		INDUCTION: Integrin alpha-E/beta-7 is induced by TGFB1. {ECO:0000269|PubMed:1542691}.	TISSUE SPECIFICITY: Expressed in a variety of leukocyte lines.
P27487	P27487	DPP4_HUMAN	Dipeptidyl peptidase 4 (EC 3.4.14.5) (ADABP) (Adenosine deaminase complexing protein 2) (ADCP-2) (Dipeptidyl peptidase IV) (DPP IV) (T-cell activation antigen CD26) (TP103) (CD antigen CD26) [Cleaved into: Dipeptidyl peptidase 4 membrane form (Dipeptidyl peptidase IV membrane form); Dipeptidyl peptidase 4 soluble form (Dipeptidyl peptidase IV soluble form)]	DPP4 ADCP2 CD26	766	SUBCELLULAR LOCATION: [Dipeptidyl peptidase 4 soluble form]: Secreted {ECO:0000269|PubMed:10951221, ECO:0000269|PubMed:16254193}. Note=Detected in the serum and the seminal fluid. {ECO:0000269|PubMed:10951221, ECO:0000269|PubMed:16254193}.; SUBCELLULAR LOCATION: Cell membrane {ECO:0000269|PubMed:10900005, ECO:0000269|PubMed:11772392, ECO:0000305|PubMed:8101391}; Single-pass type II membrane prote…		TOPO_DOM 1..6; /note="Cytoplasmic"; /evidence="ECO:0000255"; TOPO_DOM 29..766; /note="Extracellular"; /evidence="ECO:0000255"	TRANSMEM 7..28; /note="Helical; Signal-anchor for type II membrane protein"; /evidence="ECO:0000255"	apical plasma membrane [GO:0016324]; cell surface [GO:0009986]; endocytic vesicle [GO:0030139]; extracellular exosome [GO:0070062]; extracellular region [GO:0005576]; focal adhesion [GO:0005925]; intercellular canaliculus [GO:0046581]; lamellipodium [GO:0030027]; lamellipodium membrane [GO:0031258]; lysosomal membrane [GO:0005765]; membrane [GO:0016020]; membrane raft [GO:0045121]; plasma membran…					PTM: The soluble form (Dipeptidyl peptidase 4 soluble form also named SDPP) derives from the membrane form (Dipeptidyl peptidase 4 membrane form also named MDPP) by proteolytic processing.; PTM: N- and O-Glycosylated. {ECO:0000269|PubMed:10900005, ECO:0000269|PubMed:11773049, ECO:0000269|PubMed:12483204, ECO:0000269|PubMed:12646248, ECO:0000269|PubMed:12906826, ECO:0000269|PubMed:16335952, ECO:00…	CARBOHYD 85; /note="N-linked (GlcNAc...) asparagine"; /evidence="ECO:0000269|PubMed:12483204, ECO:0000269|PubMed:12646248, ECO:0000269|PubMed:12906826, ECO:0000269|PubMed:20684603, ECO:0000269|PubMed:23835475, ECO:0007744|PDB:4L72"; CARBOHYD 92; /note="N-linked (GlcNAc...) asparagine"; /evidence="ECO:0000269|PubMed:19159218, ECO:0000269|PubMed:20684603, ECO:0000269|PubMed:23835475, ECO:0007744|PD…						DOMAIN: The extracellular cysteine-rich region is necessary for association with collagen, dimer formation and optimal dipeptidyl peptidase activity.		Peptidase S9B family, DPPIV subfamily		X-ray crystallography (104)		INDUCTION: Up-regulated by IL12/interleukin-12 on activated T-cells. IL12-activated cells expressed enhanced levels of DPP4 but not mRNAs. Down-regulated by TNF. Up-regulated in migratory endothelial cells and in the invasive endothelial cells in tumors. Induced by hypoxia (PubMed:16670267). {ECO:0000269|PubMed:10880264, ECO:0000269|PubMed:12676959, ECO:0000269|PubMed:16651416, ECO:0000269|PubMed…	TISSUE SPECIFICITY: Expressed specifically in lymphatic vessels but not in blood vessels in the skin, small intestine, esophagus, ovary, breast and prostate glands. Not detected in lymphatic vessels in the lung, kidney, uterus, liver and stomach (at protein level). Expressed in the poorly differentiated crypt cells of the small intestine as well as in the mature villous cells. Expressed at very l…
P28335	P28335	5HT2C_HUMAN	5-hydroxytryptamine receptor 2C (5-HT-2C) (5-HT2C) (5-HTR2C) (5-hydroxytryptamine receptor 1C) (5-HT-1C) (5-HT1C) (Serotonin receptor 2C)	HTR2C HTR1C	458	SUBCELLULAR LOCATION: Cell membrane {ECO:0000269|PubMed:12970106, ECO:0000269|PubMed:18703043, ECO:0000269|PubMed:19057895, ECO:0000269|PubMed:7895773}; Multi-pass membrane protein {ECO:0000269|PubMed:12970106, ECO:0000269|PubMed:18703043, ECO:0000269|PubMed:19057895, ECO:0000269|PubMed:7895773}.		TOPO_DOM 33..52; /note="Extracellular"; /evidence="ECO:0000250"; TOPO_DOM 79..89; /note="Cytoplasmic"; /evidence="ECO:0000250"; TOPO_DOM 111..127; /note="Extracellular"; /evidence="ECO:0000250"; TOPO_DOM 151..170; /note="Cytoplasmic"; /evidence="ECO:0000250"; TOPO_DOM 194..213; /note="Extracellular"; /evidence="ECO:0000250"; TOPO_DOM 236..311; /note="Cytoplasmic"; /evidence="ECO:0000250"; TOPO_DO…	TRANSMEM 53..78; /note="Helical; Name=1"; /evidence="ECO:0000250"; TRANSMEM 90..110; /note="Helical; Name=2"; /evidence="ECO:0000250"; TRANSMEM 128..150; /note="Helical; Name=3"; /evidence="ECO:0000250"; TRANSMEM 171..193; /note="Helical; Name=4"; /evidence="ECO:0000250"; TRANSMEM 214..235; /note="Helical; Name=5"; /evidence="ECO:0000250"; TRANSMEM 312..333; /note="Helical; Name=6"; /evidence="EC…	dendrite [GO:0030425]; G protein-coupled serotonin receptor complex [GO:0098666]; plasma membrane [GO:0005886]; synapse [GO:0045202]; 1-(4-iodo-2,5-dimethoxyphenyl)propan-2-amine binding [GO:0071886]; G protein-coupled serotonin receptor activity [GO:0004993]; Gq/11-coupled serotonin receptor activity [GO:0001587]; identical protein binding [GO:0042802]; neurotransmitter receptor activity [GO:003…			SIGNAL 1..32; /evidence="ECO:0000269|PubMed:22497996"		PTM: N-glycosylated. {ECO:0000269|PubMed:11150294}.	CARBOHYD 39; /note="N-linked (GlcNAc...) asparagine"; /evidence="ECO:0000305|PubMed:11150294"			MOTIF 151..153; /note="DRY motif; important for ligand-induced conformation changes"; /evidence="ECO:0000250"; MOTIF 364..368; /note="NPxxY motif; important for ligand-induced conformation changes and signaling"; /evidence="ECO:0000250"; MOTIF 456..458; /note="PDZ-binding"			DOMAIN: The PDZ domain-binding motif is involved in the interaction with MPDZ. {ECO:0000269|PubMed:11150294}.		G-protein coupled receptor 1 family		Electron microscopy (4); X-ray crystallography (2)			TISSUE SPECIFICITY: Detected in brain. {ECO:0000269|PubMed:8812491}.
P28566	P28566	5HT1E_HUMAN	5-hydroxytryptamine receptor 1E (5-HT-1E) (5-HT1E) (S31) (Serotonin receptor 1E)	HTR1E	365	SUBCELLULAR LOCATION: Cell membrane {ECO:0000269|PubMed:14744596, ECO:0000269|PubMed:1513320, ECO:0000269|PubMed:1608964, ECO:0000269|PubMed:1733778, ECO:0000269|PubMed:21422162}; Multi-pass membrane protein {ECO:0000269|PubMed:14744596, ECO:0000269|PubMed:1513320, ECO:0000269|PubMed:1608964, ECO:0000269|PubMed:1733778, ECO:0000269|PubMed:21422162}.		TOPO_DOM 1..22; /note="Extracellular"; /evidence="ECO:0000250"; TOPO_DOM 48..59; /note="Cytoplasmic"; /evidence="ECO:0000250"; TOPO_DOM 83..96; /note="Extracellular"; /evidence="ECO:0000250"; TOPO_DOM 119..138; /note="Cytoplasmic"; /evidence="ECO:0000250"; TOPO_DOM 160..179; /note="Extracellular"; /evidence="ECO:0000250"; TOPO_DOM 203..291; /note="Cytoplasmic"; /evidence="ECO:0000250"; TOPO_DOM 3…	TRANSMEM 23..47; /note="Helical; Name=1"; /evidence="ECO:0000250"; TRANSMEM 60..82; /note="Helical; Name=2"; /evidence="ECO:0000250"; TRANSMEM 97..118; /note="Helical; Name=3"; /evidence="ECO:0000250"; TRANSMEM 139..159; /note="Helical; Name=4"; /evidence="ECO:0000250"; TRANSMEM 180..202; /note="Helical; Name=5"; /evidence="ECO:0000250"; TRANSMEM 292..314; /note="Helical; Name=6"; /evidence="ECO:…	dendrite [GO:0030425]; plasma membrane [GO:0005886]; synapse [GO:0045202]; G protein-coupled receptor activity [GO:0004930]; G protein-coupled serotonin receptor activity [GO:0004993]; neurotransmitter receptor activity [GO:0030594]; serotonin binding [GO:0051378]; adenylate cyclase-inhibiting G protein-coupled receptor signaling pathway [GO:0007193]; adenylate cyclase-inhibiting serotonin recept…						CARBOHYD 2; /note="N-linked (GlcNAc...) asparagine"; /evidence="ECO:0000255"; CARBOHYD 5; /note="N-linked (GlcNAc...) asparagine"; /evidence="ECO:0000255"			MOTIF 119..121; /note="DRY motif; important for ligand-induced conformation changes"; /evidence="ECO:0000250"; MOTIF 340..344; /note="NPxxY motif; important for ligand-induced conformation changes and signaling"; /evidence="ECO:0000250"					G-protein coupled receptor 1 family		Electron microscopy (1)			TISSUE SPECIFICITY: Detected in brain. {ECO:0000269|PubMed:14744596}.
P29320	P29320	EPHA3_HUMAN	Ephrin type-A receptor 3 (EC 2.7.10.1) (EPH-like kinase 4) (EK4) (hEK4) (HEK) (Human embryo kinase) (Tyrosine-protein kinase TYRO4) (Tyrosine-protein kinase receptor ETK1) (Eph-like tyrosine kinase 1)	EPHA3 ETK ETK1 HEK TYRO4	983	SUBCELLULAR LOCATION: [Isoform 1]: Cell membrane {ECO:0000269|PubMed:11870224}; Single-pass type I membrane protein {ECO:0000255}.; SUBCELLULAR LOCATION: [Isoform 2]: Secreted {ECO:0000269|PubMed:21135139}.		TOPO_DOM 21..541; /note="Extracellular"; /evidence="ECO:0000255"; TOPO_DOM 566..983; /note="Cytoplasmic"; /evidence="ECO:0000255"	TRANSMEM 542..565; /note="Helical"; /evidence="ECO:0000255"	actin cytoskeleton [GO:0015629]; cytosol [GO:0005829]; early endosome [GO:0005769]; extracellular region [GO:0005576]; neuron projection [GO:0043005]; nuclear membrane [GO:0031965]; nucleoplasm [GO:0005654]; plasma membrane [GO:0005886]; receptor complex [GO:0043235]; ATP binding [GO:0005524]; ephrin receptor activity [GO:0005003]; GPI-linked ephrin receptor activity [GO:0005004]; transmembrane r…		MOD_RES 596; /note="Phosphotyrosine; by autocatalysis"; /evidence="ECO:0000269|PubMed:11870224, ECO:0000269|PubMed:18547520"; MOD_RES 602; /note="Phosphotyrosine; by autocatalysis"; /evidence="ECO:0000269|PubMed:11870224, ECO:0000269|PubMed:18547520"; MOD_RES 701; /note="Phosphotyrosine; by autocatalysis"; /evidence="ECO:0000269|PubMed:18547520"; MOD_RES 779; /note="Phosphotyrosine; by autocataly…	SIGNAL 1..20; /evidence="ECO:0000269|PubMed:1737782"		PTM: Autophosphorylates upon activation by EFNA5. Phosphorylation on Tyr-602 mediates interaction with NCK1. Dephosphorylated by PTPN1. {ECO:0000269|PubMed:11870224, ECO:0000269|PubMed:18547520, ECO:0000269|PubMed:21135139}.	CARBOHYD 232; /note="N-linked (GlcNAc...) asparagine"; /evidence="ECO:0000255"; CARBOHYD 337; /note="N-linked (GlcNAc...) asparagine"; /evidence="ECO:0000255"; CARBOHYD 391; /note="N-linked (GlcNAc...) asparagine"; /evidence="ECO:0000255"; CARBOHYD 404; /note="N-linked (GlcNAc...) asparagine"; /evidence="ECO:0000255"; CARBOHYD 493; /note="N-linked (GlcNAc...) asparagine"; /evidence="ECO:0000255"			MOTIF 981..983; /note="PDZ-binding"; /evidence="ECO:0000255"				DOMAIN 29..207; /note="Eph LBD"; /evidence="ECO:0000255|PROSITE-ProRule:PRU00883"; DOMAIN 325..435; /note="Fibronectin type-III 1"; /evidence="ECO:0000255|PROSITE-ProRule:PRU00316"; DOMAIN 436..531; /note="Fibronectin type-III 2"; /evidence="ECO:0000255|PROSITE-ProRule:PRU00316"; DOMAIN 621..882; /note="Protein kinase"; /evidence="ECO:0000255|PROSITE-ProRule:PRU00159"; DOMAIN 911..975; /note="SAM…	Protein kinase superfamily, Tyr protein kinase family, Ephrin receptor subfamily		X-ray crystallography (28)			TISSUE SPECIFICITY: Widely expressed. Highest level in placenta.
P29972	P29972	AQP1_HUMAN	Aquaporin-1 (AQP-1) (Aquaporin-CHIP) (Urine water channel) (Water channel protein for red blood cells and kidney proximal tubule)	AQP1 CHIP28	269	SUBCELLULAR LOCATION: Cell membrane {ECO:0000269|PubMed:23219802}; Multi-pass membrane protein {ECO:0000269|PubMed:23219802}.	INTRAMEM 71..76; INTRAMEM 77..84; /note="Helical; Name=Helix B"; INTRAMEM 187..192; INTRAMEM 193..200; /note="Helical; Name=Helix E"	TOPO_DOM 2..7; /note="Cytoplasmic"; /evidence="ECO:0000269|PubMed:7507481"; TOPO_DOM 37..48; /note="Extracellular"; /evidence="ECO:0000269|PubMed:7507481"; TOPO_DOM 67..70; /note="Cytoplasmic"; /evidence="ECO:0000269|PubMed:7507481"; TOPO_DOM 85..94; /note="Cytoplasmic"; /evidence="ECO:0000269|PubMed:7507481"; TOPO_DOM 116..136; /note="Extracellular"; /evidence="ECO:0000269|PubMed:7507481"; TOPO_…	TRANSMEM 8..36; /note="Helical; Name=Helix 1"; TRANSMEM 49..66; /note="Helical; Name=Helix 2"; TRANSMEM 95..115; /note="Helical; Name=Helix 3"; TRANSMEM 137..155; /note="Helical; Name=Helix 4"; TRANSMEM 167..183; /note="Helical; Name=Helix 5"; TRANSMEM 208..228; /note="Helical; Name=Helix 6"	apical part of cell [GO:0045177]; apical plasma membrane [GO:0016324]; axon [GO:0030424]; basal plasma membrane [GO:0009925]; basolateral plasma membrane [GO:0016323]; brush border [GO:0005903]; brush border membrane [GO:0031526]; cytoplasm [GO:0005737]; extracellular exosome [GO:0070062]; membrane [GO:0016020]; nuclear membrane [GO:0031965]; nucleus [GO:0005634]; plasma membrane [GO:0005886]; sa…		MOD_RES 247; /note="Phosphoserine"; /evidence="ECO:0000250|UniProtKB:Q02013"; MOD_RES 253; /note="Phosphotyrosine"; /evidence="ECO:0000250|UniProtKB:Q02013"; MOD_RES 262; /note="Phosphoserine"; /evidence="ECO:0000250|UniProtKB:Q02013"				CARBOHYD 42; /note="N-linked (GlcNAc...) asparagine"; CARBOHYD 205; /note="N-linked (GlcNAc...) asparagine"; /evidence="ECO:0000255"			MOTIF 76..78; /note="NPA 1"; MOTIF 192..194; /note="NPA 2"			DOMAIN: Aquaporins contain two tandem repeats each containing three membrane-spanning domains and a pore-forming loop with the signature motif Asn-Pro-Ala (NPA).		MIP/aquaporin (TC 1.A.8) family		Electron microscopy (3); NMR spectroscopy (1); X-ray crystallography (4)			TISSUE SPECIFICITY: Detected in erythrocytes (at protein level). Expressed in a number of tissues including erythrocytes, renal tubules, retinal pigment epithelium, heart, lung, skeletal muscle, kidney and pancreas. Weakly expressed in brain, placenta and liver. {ECO:0000269|PubMed:23219802}.
P30530	P30530	UFO_HUMAN	Tyrosine-protein kinase receptor UFO (EC 2.7.10.1) (AXL oncogene)	AXL UFO	894	SUBCELLULAR LOCATION: Cell membrane {ECO:0000269|PubMed:28076778, ECO:0000269|PubMed:29379210, ECO:0000269|PubMed:7896447}; Single-pass type I membrane protein {ECO:0000269|PubMed:7896447}.		TOPO_DOM 26..451; /note="Extracellular"; /evidence="ECO:0000255"; TOPO_DOM 473..894; /note="Cytoplasmic"; /evidence="ECO:0000255"	TRANSMEM 452..472; /note="Helical"; /evidence="ECO:0000255"	actin cytoskeleton [GO:0015629]; cell surface [GO:0009986]; extracellular exosome [GO:0070062]; extracellular space [GO:0005615]; intracellular membrane-bounded organelle [GO:0043231]; plasma membrane [GO:0005886]; receptor complex [GO:0043235]; ATP binding [GO:0005524]; myosin heavy chain binding [GO:0032036]; phosphatidylinositol 3-kinase binding [GO:0043548]; phosphatidylserine binding [GO:000…		MOD_RES 703; /note="Phosphotyrosine; by autocatalysis"; /evidence="ECO:0000250"; MOD_RES 779; /note="Phosphotyrosine; by autocatalysis"; /evidence="ECO:0000269|PubMed:18346204, ECO:0000269|PubMed:9178760"; MOD_RES 821; /note="Phosphotyrosine; by autocatalysis"; /evidence="ECO:0000269|PubMed:18346204, ECO:0000269|PubMed:9178760"; MOD_RES 866; /note="Phosphotyrosine; by autocatalysis"; /evidence="E…	SIGNAL 1..25; /evidence="ECO:0000255"		PTM: Monoubiquitinated upon GAS6-binding. A very small proportion of the receptor could be subjected to polyubiquitination in a very transient fashion. {ECO:0000269|PubMed:15958209}.; PTM: Phosphorylated at tyrosine residues by autocatalysis, which activates kinase activity. {ECO:0000269|PubMed:18346204, ECO:0000269|PubMed:9178760}.	CARBOHYD 43; /note="N-linked (GlcNAc...) asparagine"; /evidence="ECO:0000255"; CARBOHYD 157; /note="N-linked (GlcNAc...) asparagine"; /evidence="ECO:0000255"; CARBOHYD 198; /note="N-linked (GlcNAc...) asparagine"; /evidence="ECO:0000255"; CARBOHYD 339; /note="N-linked (GlcNAc...) asparagine"; /evidence="ECO:0000255"; CARBOHYD 345; /note="N-linked (GlcNAc...) asparagine"; /evidence="ECO:0000255"; …							DOMAIN 27..128; /note="Ig-like C2-type 1"; DOMAIN 139..222; /note="Ig-like C2-type 2"; DOMAIN 227..331; /note="Fibronectin type-III 1"; /evidence="ECO:0000255|PROSITE-ProRule:PRU00316"; DOMAIN 336..428; /note="Fibronectin type-III 2"; /evidence="ECO:0000255|PROSITE-ProRule:PRU00316"; DOMAIN 536..807; /note="Protein kinase"; /evidence="ECO:0000255|PROSITE-ProRule:PRU00159"	Protein kinase superfamily, Tyr protein kinase family, AXL/UFO subfamily		X-ray crystallography (4)			TISSUE SPECIFICITY: Highly expressed in metastatic colon tumors. Expressed in primary colon tumors. Weakly expressed in normal colon tissue. {ECO:0000269|PubMed:7896447}.
P32248	P32248	CCR7_HUMAN	C-C chemokine receptor type 7 (C-C CKR-7) (CC-CKR-7) (CCR-7) (BLR2) (CDw197) (Epstein-Barr virus-induced G-protein coupled receptor 1) (EBI1) (EBV-induced G-protein coupled receptor 1) (MIP-3 beta receptor) (CD antigen CD197)	CCR7 CMKBR7 EBI1 EVI1	378	SUBCELLULAR LOCATION: Cell membrane; Multi-pass membrane protein.		TOPO_DOM 25..59; /note="Extracellular"; /evidence="ECO:0000255"; TOPO_DOM 87..95; /note="Cytoplasmic"; /evidence="ECO:0000255"; TOPO_DOM 117..130; /note="Extracellular"; /evidence="ECO:0000255"; TOPO_DOM 153..170; /note="Cytoplasmic"; /evidence="ECO:0000255"; TOPO_DOM 192..219; /note="Extracellular"; /evidence="ECO:0000255"; TOPO_DOM 248..263; /note="Cytoplasmic"; /evidence="ECO:0000255"; TOPO_DO…	TRANSMEM 60..86; /note="Helical; Name=1"; /evidence="ECO:0000255"; TRANSMEM 96..116; /note="Helical; Name=2"; /evidence="ECO:0000255"; TRANSMEM 131..152; /note="Helical; Name=3"; /evidence="ECO:0000255"; TRANSMEM 171..191; /note="Helical; Name=4"; /evidence="ECO:0000255"; TRANSMEM 220..247; /note="Helical; Name=5"; /evidence="ECO:0000255"; TRANSMEM 264..289; /note="Helical; Name=6"; /evidence="EC…	cell surface [GO:0009986]; external side of plasma membrane [GO:0009897]; mitochondrion [GO:0005739]; plasma membrane [GO:0005886]; C-C chemokine binding [GO:0019957]; C-C chemokine receptor activity [GO:0016493]; C-C motif chemokine 19 receptor activity [GO:0038117]; C-C motif chemokine 21 receptor activity [GO:0038121]; chemokine (C-C motif) ligand 19 binding [GO:0035757]; chemokine (C-C motif)…			SIGNAL 1..24; /evidence="ECO:0000255"			CARBOHYD 36; /note="N-linked (GlcNAc...) asparagine"; /evidence="ECO:0000255"								G-protein coupled receptor 1 family		X-ray crystallography (1)		INDUCTION: By Epstein-Barr virus (EBV).	TISSUE SPECIFICITY: Expressed in various lymphoid tissues and activated B- and T-lymphocytes, strongly up-regulated in B-cells infected with Epstein-Barr virus and T-cells infected with herpesvirus 6 or 7.
P32942	P32942	ICAM3_HUMAN	Intercellular adhesion molecule 3 (ICAM-3) (CDw50) (ICAM-R) (CD antigen CD50)	ICAM3	547	SUBCELLULAR LOCATION: Membrane; Single-pass type I membrane protein.		TOPO_DOM 30..485; /note="Extracellular"; /evidence="ECO:0000255"; TOPO_DOM 511..547; /note="Cytoplasmic"; /evidence="ECO:0000255"	TRANSMEM 486..510; /note="Helical"; /evidence="ECO:0000255"	extracellular exosome [GO:0070062]; plasma membrane [GO:0005886]; integrin binding [GO:0005178]; signaling receptor binding [GO:0005102]; cell adhesion [GO:0007155]; cell-cell adhesion [GO:0098609]; phagocytosis [GO:0006909]			SIGNAL 1..29; /evidence="ECO:0000255"		PTM: Upon stimulation by a physiologic stimuli becomes rapidly and transiently phosphorylated on serine residues.; PTM: N-glycosylated; glycans consist of a mixture of tri- and tetra-antennary complex-type chains and high-mannose chains. {ECO:0000269|PubMed:15728350, ECO:0000269|PubMed:16335952, ECO:0000269|PubMed:19159218, ECO:0000269|PubMed:19349973}.	CARBOHYD 52; /note="N-linked (GlcNAc...) asparagine"; /evidence="ECO:0000269|PubMed:15728350"; CARBOHYD 84; /note="N-linked (GlcNAc...) asparagine"; /evidence="ECO:0000269|PubMed:19349973"; CARBOHYD 87; /note="N-linked (GlcNAc...) asparagine"; /evidence="ECO:0000269|PubMed:19349973"; CARBOHYD 101; /note="N-linked (GlcNAc...) asparagine"; /evidence="ECO:0000255"; CARBOHYD 110; /note="N-linked (Glc…							DOMAIN 46..103; /note="Ig-like C2-type 1"; DOMAIN 132..197; /note="Ig-like C2-type 2"; DOMAIN 234..301; /note="Ig-like C2-type 3"; DOMAIN 329..382; /note="Ig-like C2-type 4"; DOMAIN 416..469; /note="Ig-like C2-type 5"	Immunoglobulin superfamily, ICAM family		X-ray crystallography (1)			TISSUE SPECIFICITY: Leukocytes. {ECO:0000269|PubMed:1448173, ECO:0000269|PubMed:23775590}.
P34925	P34925	RYK_HUMAN	Tyrosine-protein kinase RYK (EC 2.7.10.1)	RYK JTK5A	607	SUBCELLULAR LOCATION: Membrane {ECO:0000250}; Single-pass type I membrane protein {ECO:0000250}. Nucleus {ECO:0000250}. Cytoplasm {ECO:0000250}. Note=In cells that have undergone neuronal differentiation, the C-terminal cleaved part is translocated from the cytoplasm to the nucleus. {ECO:0000250}.		TOPO_DOM 26..227; /note="Extracellular"; /evidence="ECO:0000255"; TOPO_DOM 249..607; /note="Cytoplasmic"; /evidence="ECO:0000255"	TRANSMEM 228..248; /note="Helical"; /evidence="ECO:0000255"	cytoplasm [GO:0005737]; membrane [GO:0016020]; nucleus [GO:0005634]; plasma membrane [GO:0005886]; receptor complex [GO:0043235]; ATP binding [GO:0005524]; coreceptor activity involved in Wnt signaling pathway, planar cell polarity pathway [GO:1904929]; frizzled binding [GO:0005109]; protein kinase activity [GO:0004672]; transmembrane signaling receptor activity [GO:0004888]; Wnt receptor activit…		MOD_RES 495; /note="Phosphotyrosine; by autocatalysis"; /evidence="ECO:0000250"	SIGNAL 1..25; /evidence="ECO:0000255"		PTM: Proteolytically cleaved, in part by presenilin, in response to WNT3 stimulation. Cleavage occurs during neuronal differentiation. {ECO:0000269|PubMed:16116452}.	CARBOHYD 139; /note="N-linked (GlcNAc...) asparagine"; /evidence="ECO:0000255"; CARBOHYD 174; /note="N-linked (GlcNAc...) asparagine"; /evidence="ECO:0000255"; CARBOHYD 178; /note="N-linked (GlcNAc...) asparagine"; /evidence="ECO:0000255"; CARBOHYD 182; /note="N-linked (GlcNAc...) asparagine"; /evidence="ECO:0000255"; CARBOHYD 209; /note="N-linked (GlcNAc...) asparagine"; /evidence="ECO:0000255"						DOMAIN: The extracellular WIF domain is responsible for Wnt binding. {ECO:0000250}.	DOMAIN 66..194; /note="WIF"; /evidence="ECO:0000255|PROSITE-ProRule:PRU00222"; DOMAIN 330..603; /note="Protein kinase"; /evidence="ECO:0000255|PROSITE-ProRule:PRU00159"	Protein kinase superfamily, Tyr protein kinase family		X-ray crystallography (1)			TISSUE SPECIFICITY: Observed in all the tissues examined.
P35916	P35916	VGFR3_HUMAN	Vascular endothelial growth factor receptor 3 (VEGFR-3) (EC 2.7.10.1) (Fms-like tyrosine kinase 4) (FLT-4) (Tyrosine-protein kinase receptor FLT4)	FLT4 VEGFR3	1363	SUBCELLULAR LOCATION: Cell membrane {ECO:0000269|PubMed:20445537, ECO:0000269|PubMed:7898938}; Single-pass type I membrane protein. Cytoplasm {ECO:0000269|PubMed:16452200, ECO:0000269|PubMed:20445537}. Nucleus {ECO:0000269|PubMed:16452200}. Note=Ligand-mediated autophosphorylation leads to rapid internalization. {ECO:0000269|PubMed:20445537}.; SUBCELLULAR LOCATION: [Isoform 1]: Cell membrane; Sin…		TOPO_DOM 25..775; /note="Extracellular"; /evidence="ECO:0000255"; TOPO_DOM 797..1363; /note="Cytoplasmic"; /evidence="ECO:0000255"	TRANSMEM 776..796; /note="Helical"; /evidence="ECO:0000255"	cytosol [GO:0005829]; extracellular region [GO:0005576]; nucleoplasm [GO:0005654]; plasma membrane [GO:0005886]; receptor complex [GO:0043235]; ATP binding [GO:0005524]; growth factor binding [GO:0019838]; protein homodimerization activity [GO:0042803]; protein phosphatase binding [GO:0019903]; transmembrane receptor protein tyrosine kinase activity [GO:0004714]; vascular endothelial growth facto…		MOD_RES 830; /note="Phosphotyrosine; by SRC"; /evidence="ECO:0000269|PubMed:20431062"; MOD_RES 833; /note="Phosphotyrosine; by SRC"; /evidence="ECO:0000269|PubMed:20431062"; MOD_RES 853; /note="Phosphotyrosine; by SRC"; /evidence="ECO:0000269|PubMed:20431062"; MOD_RES 1063; /note="Phosphotyrosine; by autocatalysis and SRC"; /evidence="ECO:0000269|PubMed:16076871, ECO:0000269|PubMed:20431062"; MOD…	SIGNAL 1..24; /evidence="ECO:0000269|PubMed:15340161"		PTM: Autophosphorylated on tyrosine residues upon ligand binding. Autophosphorylation occurs in trans, i.e. one subunit of the dimeric receptor phosphorylates tyrosine residues on the other subunit. Phosphorylation in response to H(2)O(2) is mediated by a process that requires SRC and PRKCD activity. Phosphorylation at Tyr-1068 is required for autophosphorylation at additional tyrosine residues. …	CARBOHYD 33; /note="N-linked (GlcNAc...) asparagine"; /evidence="ECO:0000269|PubMed:23878260, ECO:0007744|PDB:4BSK"; CARBOHYD 104; /note="N-linked (GlcNAc...) asparagine"; /evidence="ECO:0000269|PubMed:23878260, ECO:0007744|PDB:4BSK"; CARBOHYD 166; /note="N-linked (GlcNAc...) asparagine"; /evidence="ECO:0000255"; CARBOHYD 251; /note="N-linked (GlcNAc...) asparagine"; /evidence="ECO:0000255"; CARB…						DOMAIN: The first and second Ig-like C2-type (immunoglobulin-like) domains are sufficient for VEGFC binding (PubMed:23878260). The fourth and fifth Ig-like C2-type domains are sufficient for homodimerization (PubMed:23878260). The fifth and seventh Ig-like C2-type domains are required for autophosphorylation and further activation (PubMed:23878260). {ECO:0000269|PubMed:23878260}.	DOMAIN 30..127; /note="Ig-like C2-type 1"; DOMAIN 151..213; /note="Ig-like C2-type 2"; DOMAIN 219..326; /note="Ig-like C2-type 3"; DOMAIN 331..415; /note="Ig-like C2-type 4"; DOMAIN 422..552; /note="Ig-like C2-type 5"; DOMAIN 555..671; /note="Ig-like C2-type 6"; DOMAIN 678..764; /note="Ig-like C2-type 7"; DOMAIN 845..1173; /note="Protein kinase"; /evidence="ECO:0000255|PROSITE-ProRule:PRU00159"	Protein kinase superfamily, Tyr protein kinase family, CSF-1/PDGF receptor subfamily		X-ray crystallography (2)			TISSUE SPECIFICITY: Detected in endothelial cells (at protein level). Widely expressed. Detected in fetal spleen, lung and brain. Detected in adult liver, muscle, thymus, placenta, lung, testis, ovary, prostate, heart, and kidney. {ECO:0000269|PubMed:1327515, ECO:0000269|PubMed:20224550, ECO:0000269|PubMed:7675451}.
P35968	P35968	VGFR2_HUMAN	Vascular endothelial growth factor receptor 2 (VEGFR-2) (EC 2.7.10.1) (Fetal liver kinase 1) (FLK-1) (Kinase insert domain receptor) (KDR) (Protein-tyrosine kinase receptor flk-1) (CD antigen CD309)	KDR FLK1 VEGFR2	1356	SUBCELLULAR LOCATION: Cell junction {ECO:0000250}. Endoplasmic reticulum {ECO:0000269|PubMed:23529610}. Cell membrane {ECO:0000269|PubMed:25825981}. Note=Localized with RAP1A at cell-cell junctions (By similarity). Colocalizes with ERN1 and XBP1 in the endoplasmic reticulum in endothelial cells in a vascular endothelial growth factor (VEGF)-dependent manner (PubMed:23529610). {ECO:0000250, ECO:00…		TOPO_DOM 20..764; /note="Extracellular"; /evidence="ECO:0000255"; TOPO_DOM 786..1356; /note="Cytoplasmic"; /evidence="ECO:0000255"	TRANSMEM 765..785; /note="Helical"; /evidence="ECO:0000255"	anchoring junction [GO:0070161]; cell junction [GO:0030054]; early endosome [GO:0005769]; endoplasmic reticulum [GO:0005783]; endosome [GO:0005768]; external side of plasma membrane [GO:0009897]; extracellular region [GO:0005576]; Golgi apparatus [GO:0005794]; membrane raft [GO:0045121]; nucleus [GO:0005634]; plasma membrane [GO:0005886]; receptor complex [GO:0043235]; sorting endosome [GO:009744…		MOD_RES 801; /note="Phosphotyrosine"; /evidence="ECO:0000269|PubMed:17303569, ECO:0000269|PubMed:18936167"; MOD_RES 951; /note="Phosphotyrosine; by autocatalysis"; /evidence="ECO:0000269|PubMed:15962004, ECO:0000269|PubMed:18936167, ECO:0000269|PubMed:19136612"; MOD_RES 982; /note="Phosphoserine"; /evidence="ECO:0007744|PubMed:21406692"; MOD_RES 984; /note="Phosphoserine"; /evidence="ECO:0007744|…	SIGNAL 1..19; /evidence="ECO:0000255"		PTM: N-glycosylated. {ECO:0000269|PubMed:20145116, ECO:0000269|PubMed:21827946, ECO:0000269|PubMed:9160888}.; PTM: Ubiquitinated. Tyrosine phosphorylation of the receptor promotes its poly-ubiquitination, leading to its degradation via the proteasome or lysosomal proteases. {ECO:0000269|PubMed:12649282, ECO:0000269|PubMed:17004325, ECO:0000269|PubMed:19834490}.; PTM: Autophosphorylated on tyrosin…	CARBOHYD 46; /note="N-linked (GlcNAc...) asparagine"; /evidence="ECO:0000255"; CARBOHYD 66; /note="N-linked (GlcNAc...) asparagine"; /evidence="ECO:0000255"; CARBOHYD 96; /note="N-linked (GlcNAc...) asparagine"; /evidence="ECO:0000255"; CARBOHYD 143; /note="N-linked (GlcNAc...) asparagine"; /evidence="ECO:0000269|PubMed:20145116"; CARBOHYD 158; /note="N-linked (GlcNAc...) asparagine"; /evidence="…				COMPBIAS 1292..1315; /note="Polar residues"; /evidence="ECO:0000256|SAM:MobiDB-lite"		DOMAIN: The second and third Ig-like C2-type (immunoglobulin-like) domains are sufficient for VEGFC binding. {ECO:0000269|PubMed:20145116}.	DOMAIN 46..110; /note="Ig-like C2-type 1"; DOMAIN 141..207; /note="Ig-like C2-type 2"; DOMAIN 224..320; /note="Ig-like C2-type 3"; DOMAIN 328..414; /note="Ig-like C2-type 4"; DOMAIN 421..548; /note="Ig-like C2-type 5"; DOMAIN 551..660; /note="Ig-like C2-type 6"; DOMAIN 667..753; /note="Ig-like C2-type 7"; DOMAIN 834..1162; /note="Protein kinase"; /evidence="ECO:0000255|PROSITE-ProRule:PRU00159"	Protein kinase superfamily, Tyr protein kinase family, CSF-1/PDGF receptor subfamily		NMR spectroscopy (3); X-ray crystallography (51)			TISSUE SPECIFICITY: Detected in cornea (at protein level). Widely expressed. {ECO:0000269|PubMed:19668192}.
P37088	P37088	SCNNA_HUMAN	Amiloride-sensitive sodium channel subunit alpha (Alpha-NaCH) (Epithelial Na(+) channel subunit alpha) (Alpha-ENaC) (ENaCA) (Nonvoltage-gated sodium channel 1 subunit alpha) (SCNEA)	SCNN1A SCNN1	669	SUBCELLULAR LOCATION: Apical cell membrane {ECO:0000269|PubMed:22207244, ECO:0000269|PubMed:28130590}; Multi-pass membrane protein {ECO:0000250|UniProtKB:P37089}. Cell projection, cilium {ECO:0000269|PubMed:22207244}. Cytoplasmic granule {ECO:0000269|PubMed:28130590}. Cytoplasm {ECO:0000269|PubMed:28130590}. Cytoplasmic vesicle, secretory vesicle, acrosome {ECO:0000250|UniProtKB:P37089}. Cell pro…		TOPO_DOM 1..85; /note="Cytoplasmic"; /evidence="ECO:0000250|UniProtKB:P37089"; TOPO_DOM 107..562; /note="Extracellular"; /evidence="ECO:0000250|UniProtKB:P37089"; TOPO_DOM 584..669; /note="Cytoplasmic"; /evidence="ECO:0000250|UniProtKB:P37089"	TRANSMEM 86..106; /note="Helical; Name=1"; /evidence="ECO:0000255"; TRANSMEM 563..583; /note="Helical; Name=2"; /evidence="ECO:0000255"	acrosomal vesicle [GO:0001669]; apical plasma membrane [GO:0016324]; ciliary membrane [GO:0060170]; cytoplasm [GO:0005737]; extracellular exosome [GO:0070062]; motile cilium [GO:0031514]; plasma membrane [GO:0005886]; sodium channel complex [GO:0034706]; sperm principal piece [GO:0097228]; ligand-gated sodium channel activity [GO:0015280]; WW domain binding [GO:0050699]; cellular response to acid…					PTM: Ubiquitinated; this targets individual subunits for endocytosis and proteasome-mediated degradation. {ECO:0000250|UniProtKB:P37089}.; PTM: ENaC cleavage by furin, and subsequently by prostasin (PRSS8), leads to a stepwise increase in the open probability of the channel as a result of release of the alpha and gamma subunit inhibitory tracts, respectively. Interaction of ENaC subunit SCNN1B wi…					COMPBIAS 633..648; /note="Pro residues"; /evidence="ECO:0000256|SAM:MobiDB-lite"				Amiloride-sensitive sodium channel (TC 1.A.6) family, SCNN1A subfamily		Electron microscopy (2); NMR spectroscopy (1)		INDUCTION: By aldosterone. {ECO:0000269|PubMed:11266509}.	TISSUE SPECIFICITY: Expressed in the female reproductive tract, from the fimbrial end of the fallopian tube to the endometrium (at protein level) (PubMed:22207244). Expressed in kidney (at protein level). In the respiratory tract, expressed in the bronchial epithelium (at protein level). Highly expressed in lung. Detected at intermediate levels in pancreas and liver, and at low levels in heart an…
P40145	P40145	ADCY8_HUMAN	Adenylate cyclase type 8 (EC 4.6.1.1) (ATP pyrophosphate-lyase 8) (Adenylate cyclase type VIII) (Adenylyl cyclase 8) (AC8) (Ca(2+)/calmodulin-activated adenylyl cyclase)	ADCY8	1251	SUBCELLULAR LOCATION: Cell membrane {ECO:0000250|UniProtKB:P97490}; Multi-pass membrane protein {ECO:0000250|UniProtKB:P97490}. Basolateral cell membrane {ECO:0000250|UniProtKB:P97490}. Apical cell membrane {ECO:0000250|UniProtKB:P97490}. Synapse {ECO:0000250|UniProtKB:P97490}. Cell projection, dendrite {ECO:0000250|UniProtKB:P97490}. Cell projection, axon {ECO:0000250|UniProtKB:P97490}. Presynap…		TOPO_DOM 1..182; /note="Cytoplasmic"; /evidence="ECO:0000255"; TOPO_DOM 342..715; /note="Cytoplasmic"; /evidence="ECO:0000255"; TOPO_DOM 915..1251; /note="Cytoplasmic"; /evidence="ECO:0000255"	TRANSMEM 183..203; /note="Helical"; /evidence="ECO:0000255"; TRANSMEM 212..232; /note="Helical"; /evidence="ECO:0000255"; TRANSMEM 247..267; /note="Helical"; /evidence="ECO:0000255"; TRANSMEM 274..294; /note="Helical"; /evidence="ECO:0000255"; TRANSMEM 296..316; /note="Helical"; /evidence="ECO:0000255"; TRANSMEM 321..341; /note="Helical"; /evidence="ECO:0000255"; TRANSMEM 716..736; /note="Helical…	apical plasma membrane [GO:0016324]; axon [GO:0030424]; basolateral plasma membrane [GO:0016323]; caveola [GO:0005901]; clathrin-coated pit [GO:0005905]; clathrin-coated vesicle membrane [GO:0030665]; dendrite [GO:0030425]; excitatory synapse [GO:0060076]; glutamatergic synapse [GO:0098978]; hippocampal mossy fiber to CA3 synapse [GO:0098686]; membrane [GO:0016020]; membrane raft [GO:0045121]; ne…		MOD_RES 55; /note="Omega-N-methylarginine"; /evidence="ECO:0000250|UniProtKB:P97490"; MOD_RES 614; /note="Phosphoserine"; /evidence="ECO:0000250|UniProtKB:P97490"; MOD_RES 624; /note="Phosphoserine"; /evidence="ECO:0000250|UniProtKB:P97490"			PTM: Phosphorylated by PKA; mediates inhibition of adenylate cyclase activity at membrane raft; does not influence either CALM1 or PPP2CA interaction with ADCY8. {ECO:0000250|UniProtKB:P40146}.; PTM: N-glycosylated; N-glycosylation is responsible for raft-targeting; is not necessary for CCE-stimulated adenylate cyclase activity. {ECO:0000250|UniProtKB:P40146}.	CARBOHYD 817; /note="N-linked (GlcNAc...) asparagine"; /evidence="ECO:0000255"; CARBOHYD 821; /note="N-linked (GlcNAc...) asparagine"; /evidence="ECO:0000255"; CARBOHYD 888; /note="N-linked (GlcNAc...) asparagine"; /evidence="ECO:0000255"			MOTIF 38..40; /note="Essential for CALM1 interaction"; /evidence="ECO:0000250|UniProtKB:P40146"; MOTIF 49..51; /note="Essential for CALM1 interaction"; /evidence="ECO:0000250|UniProtKB:P40146"	COMPBIAS 1223..1241; /note="Polar residues"; /evidence="ECO:0000256|SAM:MobiDB-lite"		DOMAIN: The protein contains two modules with six transmembrane helices each; both are required for catalytic activity. Isolated N-terminal or C-terminal guanylate cyclase domains have no catalytic activity, but when they are brought together, enzyme activity is restored. The active site is at the interface of the two domains. Both contribute substrate-binding residues, but the catalytic metal io…		Adenylyl cyclase class-4/guanylyl cyclase family					TISSUE SPECIFICITY: Detected in brain cortex (PubMed:1715695). Expressed in islet (PubMed:25403481). {ECO:0000269|PubMed:1715695, ECO:0000269|PubMed:25403481}.
P41146	P41146	OPRX_HUMAN	Nociceptin receptor (Kappa-type 3 opioid receptor) (KOR-3) (Orphanin FQ receptor)	OPRL1 OOR ORL1	370	SUBCELLULAR LOCATION: Cell membrane; Multi-pass membrane protein. Cytoplasmic vesicle. Note=Ligand binding leads to receptor internalization into cytoplasmic vesicles, decreasing the amount of available receptor at the cell surface. Internalization requires phosphorylation at Ser-363. Can recycle to the cell membrane.		TOPO_DOM 1..48; /note="Extracellular"; /evidence="ECO:0000269|PubMed:22596163"; TOPO_DOM 75..87; /note="Cytoplasmic"; /evidence="ECO:0000269|PubMed:22596163"; TOPO_DOM 110..124; /note="Extracellular"; /evidence="ECO:0000269|PubMed:22596163"; TOPO_DOM 147..165; /note="Cytoplasmic"; /evidence="ECO:0000269|PubMed:22596163"; TOPO_DOM 189..211; /note="Extracellular"; /evidence="ECO:0000269|PubMed:2259…	TRANSMEM 49..74; /note="Helical; Name=1"; TRANSMEM 88..109; /note="Helical; Name=2"; TRANSMEM 125..146; /note="Helical; Name=3"; TRANSMEM 166..188; /note="Helical; Name=4"; TRANSMEM 212..236; /note="Helical; Name=5"; TRANSMEM 265..285; /note="Helical; Name=6"; TRANSMEM 301..322; /note="Helical; Name=7"	cytoplasmic vesicle [GO:0031410]; neuron projection [GO:0043005]; plasma membrane [GO:0005886]; G protein-coupled receptor activity [GO:0004930]; neuropeptide binding [GO:0042923]; nociceptin receptor activity [GO:0001626]; peptide binding [GO:0042277]; protein C-terminus binding [GO:0008022]; adenylate cyclase-inhibiting G protein-coupled receptor signaling pathway [GO:0007193]; conditioned plac…	LIPID 334; /note="S-palmitoyl cysteine"; /evidence="ECO:0000255"	MOD_RES 363; /note="Phosphoserine"; /evidence="ECO:0000305|PubMed:23086955"			PTM: Phosphorylation at Ser-363 requires GRK3. {ECO:0000269|PubMed:23086955}.	CARBOHYD 21; /note="N-linked (GlcNAc...) asparagine"; /evidence="ECO:0000255"; CARBOHYD 28; /note="N-linked (GlcNAc...) asparagine"; /evidence="ECO:0000255"; CARBOHYD 39; /note="N-linked (GlcNAc...) asparagine"; /evidence="ECO:0000255"								G-protein coupled receptor 1 family		X-ray crystallography (3)		INDUCTION: By phytohemagglutinin (PHA). {ECO:0000269|PubMed:7500847}.	TISSUE SPECIFICITY: Detected in blood leukocytes. {ECO:0000269|PubMed:7500847}.
P41181	P41181	AQP2_HUMAN	Aquaporin-2 (AQP-2) (ADH water channel) (Aquaporin-CD) (AQP-CD) (Collecting duct water channel protein) (WCH-CD) (Water channel protein for renal collecting duct)	AQP2	271	SUBCELLULAR LOCATION: Apical cell membrane {ECO:0000269|PubMed:12194985, ECO:0000269|PubMed:15509592, ECO:0000269|PubMed:7510718}; Multi-pass membrane protein {ECO:0000269|PubMed:12194985, ECO:0000269|PubMed:24733887}. Basolateral cell membrane {ECO:0000250|UniProtKB:P34080}; Multi-pass membrane protein {ECO:0000269|PubMed:24733887}. Cell membrane {ECO:0000269|PubMed:15509592, ECO:0000269|PubMed:…	INTRAMEM 65..74; /note="Discontinuously helical"; /evidence="ECO:0000269|PubMed:24733887"; INTRAMEM 181..193; /note="Discontinuously helical"; /evidence="ECO:0000269|PubMed:24733887"	TOPO_DOM 1..11; /note="Cytoplasmic"; /evidence="ECO:0000269|PubMed:24733887"; TOPO_DOM 33..40; /note="Extracellular"; /evidence="ECO:0000269|PubMed:24733887"; TOPO_DOM 60..64; /note="Cytoplasmic"; /evidence="ECO:0000269|PubMed:24733887"; TOPO_DOM 75..85; /note="Cytoplasmic"; /evidence="ECO:0000269|PubMed:24733887"; TOPO_DOM 108..127; /note="Extracellular"; /evidence="ECO:0000269|PubMed:24733887";…	TRANSMEM 12..32; /note="Helical"; /evidence="ECO:0000269|PubMed:24733887"; TRANSMEM 41..59; /note="Helical"; /evidence="ECO:0000269|PubMed:24733887"; TRANSMEM 86..107; /note="Helical"; /evidence="ECO:0000269|PubMed:24733887"; TRANSMEM 128..148; /note="Helical"; /evidence="ECO:0000269|PubMed:24733887"; TRANSMEM 157..176; /note="Helical"; /evidence="ECO:0000269|PubMed:24733887"; TRANSMEM 202..222; …	apical plasma membrane [GO:0016324]; basolateral plasma membrane [GO:0016323]; extracellular exosome [GO:0070062]; Golgi apparatus [GO:0005794]; lumenal side of membrane [GO:0098576]; membrane [GO:0016020]; perinuclear region of cytoplasm [GO:0048471]; plasma membrane [GO:0005886]; recycling endosome [GO:0055037]; transport vesicle membrane [GO:0030658]; glycerol transmembrane transporter activit…		MOD_RES 256; /note="Phosphoserine; by PKA"; /evidence="ECO:0000269|PubMed:12194985"			PTM: Ser-256 phosphorylation is necessary and sufficient for expression at the apical membrane. Endocytosis is not phosphorylation-dependent. {ECO:0000269|PubMed:12194985}.; PTM: N-glycosylated. {ECO:0000269|PubMed:7510718}.	CARBOHYD 123; /note="N-linked (GlcNAc...) asparagine"; /evidence="ECO:0000255"			MOTIF 68..70; /note="NPA 1"; /evidence="ECO:0000305|PubMed:24733887"; MOTIF 184..186; /note="NPA 2"; /evidence="ECO:0000305|PubMed:24733887"			DOMAIN: Aquaporins contain two tandem repeats each containing three membrane-spanning domains and a pore-forming loop with the signature motif Asn-Pro-Ala (NPA). {ECO:0000269|PubMed:24733887}.		MIP/aquaporin (TC 1.A.8) family		X-ray crystallography (3)			TISSUE SPECIFICITY: Expressed in collecting tubules in kidney medulla (at protein level) (PubMed:7510718). Detected in kidney (PubMed:7510718). {ECO:0000269|PubMed:7510718}.
P46089	P46089	GPR3_HUMAN	G-protein coupled receptor 3 (ACCA orphan receptor)	GPR3 ACCA	330	SUBCELLULAR LOCATION: Cell membrane; Multi-pass membrane protein.		TOPO_DOM 1..42; /note="Extracellular"; /evidence="ECO:0000255"; TOPO_DOM 63..74; /note="Cytoplasmic"; /evidence="ECO:0000255"; TOPO_DOM 99..110; /note="Extracellular"; /evidence="ECO:0000255"; TOPO_DOM 133..153; /note="Cytoplasmic"; /evidence="ECO:0000255"; TOPO_DOM 174..198; /note="Extracellular"; /evidence="ECO:0000255"; TOPO_DOM 218..245; /note="Cytoplasmic"; /evidence="ECO:0000255"; TOPO_DOM …	TRANSMEM 43..62; /note="Helical; Name=1"; /evidence="ECO:0000255"; TRANSMEM 75..98; /note="Helical; Name=2"; /evidence="ECO:0000255"; TRANSMEM 111..132; /note="Helical; Name=3"; /evidence="ECO:0000255"; TRANSMEM 154..173; /note="Helical; Name=4"; /evidence="ECO:0000255"; TRANSMEM 199..217; /note="Helical; Name=5"; /evidence="ECO:0000255"; TRANSMEM 246..272; /note="Helical; Name=6"; /evidence="ECO…	cytoplasm [GO:0005737]; plasma membrane [GO:0005886]; G protein-coupled receptor activity [GO:0004930]; adenylate cyclase-activating G protein-coupled receptor signaling pathway [GO:0007189]; positive regulation of cAMP-mediated signaling [GO:0043950]; positive regulation of cold-induced thermogenesis [GO:0120162]; regulation of cytosolic calcium ion concentration [GO:0051480]; regulation of meio…	LIPID 313; /note="S-palmitoyl cysteine"; /evidence="ECO:0000250"	MOD_RES 324; /note="Phosphoserine"; /evidence="ECO:0000255"; MOD_RES 326; /note="Phosphoserine"; /evidence="ECO:0000255"; MOD_RES 328; /note="Phosphoserine"; /evidence="ECO:0000255"				CARBOHYD 20; /note="N-linked (GlcNAc...) asparagine"; /evidence="ECO:0000255"								G-protein coupled receptor 1 family				INDUCTION: Overexpression stimulates amyloid-beta production.	TISSUE SPECIFICITY: Expressed predominantly in the central nervous system, and at low levels in the lung, kidney, testis, ovary and eye. Highly expressed in regions of the brain implicated in the Alzheimer disease.
P46531	P46531	NOTC1_HUMAN	Neurogenic locus notch homolog protein 1 (Notch 1) (hN1) (Translocation-associated notch protein TAN-1) [Cleaved into: Notch 1 extracellular truncation (NEXT); Notch 1 intracellular domain (NICD)]	NOTCH1 TAN1	2555	SUBCELLULAR LOCATION: Cell membrane {ECO:0000250|UniProtKB:Q01705}; Single-pass type I membrane protein {ECO:0000305|PubMed:30598546}.; SUBCELLULAR LOCATION: [Notch 1 intracellular domain]: Nucleus {ECO:0000250|UniProtKB:Q01705}. Note=Following proteolytical processing NICD is translocated to the nucleus. Nuclear location may require MEGF10. {ECO:0000250|UniProtKB:Q01705}.		TOPO_DOM 19..1735; /note="Extracellular"; /evidence="ECO:0000305|PubMed:28439555, ECO:0000305|PubMed:30598546"; TOPO_DOM 1757..2555; /note="Cytoplasmic"; /evidence="ECO:0000305|PubMed:28439555, ECO:0000305|PubMed:30598546"	TRANSMEM 1736..1756; /note="Helical"; /evidence="ECO:0000269|PubMed:28439555, ECO:0000269|PubMed:30598546"	acrosomal vesicle [GO:0001669]; adherens junction [GO:0005912]; apical plasma membrane [GO:0016324]; cell surface [GO:0009986]; cytosol [GO:0005829]; endoplasmic reticulum membrane [GO:0005789]; extracellular region [GO:0005576]; Golgi membrane [GO:0000139]; MAML1-RBP-Jkappa- ICN1 complex [GO:0002193]; nucleoplasm [GO:0005654]; nucleus [GO:0005634]; plasma membrane [GO:0005886]; receptor complex …		MOD_RES 1861; /note="Phosphothreonine"; /evidence="ECO:0000250|UniProtKB:Q01705"; MOD_RES 1955; /note="(3S)-3-hydroxyasparagine; by HIF1AN; partial"; /evidence="ECO:0000269|PubMed:17573339"; MOD_RES 2022; /note="(3S)-3-hydroxyasparagine; by HIF1AN"; /evidence="ECO:0000250"	SIGNAL 1..18; /evidence="ECO:0000255"		PTM: Synthesized in the endoplasmic reticulum as an inactive form which is proteolytically cleaved by a furin-like convertase in the trans-Golgi network before it reaches the plasma membrane to yield an active, ligand-accessible form (By similarity). Cleavage results in a C-terminal fragment N(TM) and a N-terminal fragment N(EC). Following ligand binding, it is cleaved by ADAM17 to yield a membra…	CARBOHYD 41; /note="N-linked (GlcNAc...) asparagine"; /evidence="ECO:0000255"; CARBOHYD 65; /note="O-linked (Glc...) serine"; /evidence="ECO:0000250|UniProtKB:Q01705"; CARBOHYD 73; /note="O-linked (Fuc...) threonine"; /evidence="ECO:0000250|UniProtKB:Q01705"; CARBOHYD 116; /note="O-linked (Fuc...) threonine"; /evidence="ECO:0000250|UniProtKB:Q01705"; CARBOHYD 146; /note="O-linked (Glc...) serine"…				COMPBIAS 2170..2187; /note="Basic and acidic residues"; /evidence="ECO:0000256|SAM:MobiDB-lite"; COMPBIAS 2379..2405; /note="Polar residues"; /evidence="ECO:0000256|SAM:MobiDB-lite"; COMPBIAS 2483..2506; /note="Polar residues"; /evidence="ECO:0000256|SAM:MobiDB-lite"; COMPBIAS 2514..2548; /note="Polar residues"; /evidence="ECO:0000256|SAM:MobiDB-lite"		DOMAIN: Interaction with PSEN1 causes partial unwinding of the transmembrane helix, facilitating access to the scissile peptide bond. {ECO:0000269|PubMed:30598546}.	DOMAIN 20..58; /note="EGF-like 1"; /evidence="ECO:0000255|PROSITE-ProRule:PRU00076"; DOMAIN 59..99; /note="EGF-like 2"; /evidence="ECO:0000255|PROSITE-ProRule:PRU00076"; DOMAIN 102..139; /note="EGF-like 3"; /evidence="ECO:0000255|PROSITE-ProRule:PRU00076"; DOMAIN 140..176; /note="EGF-like 4"; /evidence="ECO:0000255|PROSITE-ProRule:PRU00076"; DOMAIN 178..216; /note="EGF-like 5; calcium-binding"; /…	NOTCH family	REPEAT 1449..1489; /note="LNR 1"; /evidence="ECO:0000255|PROSITE-ProRule:PRU00525"; REPEAT 1490..1531; /note="LNR 2"; /evidence="ECO:0000255|PROSITE-ProRule:PRU00525"; REPEAT 1532..1571; /note="LNR 3"; /evidence="ECO:0000255|PROSITE-ProRule:PRU00525"; REPEAT 1927..1956; /note="ANK 1"; /evidence="ECO:0000255"; REPEAT 1960..1990; /note="ANK 2"; /evidence="ECO:0000255"; REPEAT 1994..2023; /note="ANK…	Electron microscopy (1); NMR spectroscopy (3); X-ray crystallography (20)			TISSUE SPECIFICITY: In fetal tissues most abundant in spleen, brain stem and lung. Also present in most adult tissues where it is found mainly in lymphoid tissues.
P48039	P48039	MTR1A_HUMAN	Melatonin receptor type 1A (Mel-1A-R) (Mel1a receptor)	MTNR1A	350	SUBCELLULAR LOCATION: Cell membrane; Multi-pass membrane protein.		TOPO_DOM 1..29; /note="Extracellular"; /evidence="ECO:0000255"; TOPO_DOM 51..63; /note="Cytoplasmic"; /evidence="ECO:0000255"; TOPO_DOM 85..102; /note="Extracellular"; /evidence="ECO:0000255"; TOPO_DOM 124..142; /note="Cytoplasmic"; /evidence="ECO:0000255"; TOPO_DOM 164..187; /note="Extracellular"; /evidence="ECO:0000255"; TOPO_DOM 209..240; /note="Cytoplasmic"; /evidence="ECO:0000255"; TOPO_DOM …	TRANSMEM 30..50; /note="Helical; Name=1"; /evidence="ECO:0000255"; TRANSMEM 64..84; /note="Helical; Name=2"; /evidence="ECO:0000255"; TRANSMEM 103..123; /note="Helical; Name=3"; /evidence="ECO:0000255"; TRANSMEM 143..163; /note="Helical; Name=4"; /evidence="ECO:0000255"; TRANSMEM 188..208; /note="Helical; Name=5"; /evidence="ECO:0000255"; TRANSMEM 241..261; /note="Helical; Name=6"; /evidence="ECO…	plasma membrane [GO:0005886]; receptor complex [GO:0043235]; G protein-coupled receptor activity [GO:0004930]; hormone binding [GO:0042562]; melatonin receptor activity [GO:0008502]; organic cyclic compound binding [GO:0097159]; adenylate cyclase-inhibiting G protein-coupled receptor signaling pathway [GO:0007193]; circadian rhythm [GO:0007623]; G protein-coupled receptor signaling pathway [GO:00…						CARBOHYD 4; /note="N-linked (GlcNAc...) asparagine"; /evidence="ECO:0000255"; CARBOHYD 10; /note="N-linked (GlcNAc...) asparagine"; /evidence="ECO:0000255"								G-protein coupled receptor 1 family		Electron microscopy (3); X-ray crystallography (4)			TISSUE SPECIFICITY: Expressed in hypophyseal pars tuberalis and hypothalamic suprachiasmatic nuclei (SCN). Hippocampus.
P48058	P48058	GRIA4_HUMAN	Glutamate receptor 4 (GluR-4) (GluR4) (AMPA-selective glutamate receptor 4) (GluR-D) (Glutamate receptor ionotropic, AMPA 4) (GluA4)	GRIA4 GLUR4	902	SUBCELLULAR LOCATION: Cell membrane; Multi-pass membrane protein. Postsynaptic cell membrane; Multi-pass membrane protein. Cell projection, dendrite. Note=Interaction with CNIH2, CNIH3 and PRKCG promotes cell surface expression. {ECO:0000250}.	INTRAMEM 593..608; /note="Helical; Pore-forming"; /evidence="ECO:0000250"; INTRAMEM 609..611; /evidence="ECO:0000250"	TOPO_DOM 22..544; /note="Extracellular"; /evidence="ECO:0000250"; TOPO_DOM 566..592; /note="Cytoplasmic"; /evidence="ECO:0000250"; TOPO_DOM 612..617; /note="Cytoplasmic"; /evidence="ECO:0000250"; TOPO_DOM 639..813; /note="Extracellular"; /evidence="ECO:0000250"; TOPO_DOM 835..902; /note="Cytoplasmic"; /evidence="ECO:0000250"	TRANSMEM 545..565; /note="Helical"; /evidence="ECO:0000250"; TRANSMEM 618..638; /note="Helical"; /evidence="ECO:0000250"; TRANSMEM 814..834; /note="Helical; Name=M4"; /evidence="ECO:0000250"	AMPA glutamate receptor complex [GO:0032281]; dendritic spine [GO:0043197]; endocytic vesicle membrane [GO:0030666]; extracellular vesicle [GO:1903561]; neuronal cell body [GO:0043025]; plasma membrane [GO:0005886]; postsynaptic membrane [GO:0045211]; AMPA glutamate receptor activity [GO:0004971]; amyloid-beta binding [GO:0001540]; ionotropic glutamate receptor activity [GO:0004970]; ligand-gated…	LIPID 611; /note="S-palmitoyl cysteine"; /evidence="ECO:0000250"; LIPID 837; /note="S-palmitoyl cysteine"; /evidence="ECO:0000250"	MOD_RES 862; /note="Phosphoserine; by PKC/PRKCG"; /evidence="ECO:0000250|UniProtKB:P19493"	SIGNAL 1..20; /evidence="ECO:0000255"		PTM: Palmitoylated. Depalmitoylated upon glutamate stimulation. Cys-611 palmitoylation leads to Golgi retention and decreased cell surface expression. In contrast, Cys-837 palmitoylation does not affect cell surface expression but regulates stimulation-dependent endocytosis (By similarity). {ECO:0000250}.; PTM: Phosphorylated at Ser-862 by PRKCG; phosphorylation increases plasma membrane-associat…	CARBOHYD 52; /note="N-linked (GlcNAc...) asparagine"; /evidence="ECO:0000255"; CARBOHYD 56; /note="N-linked (GlcNAc...) asparagine"; /evidence="ECO:0000255"; CARBOHYD 258; /note="N-linked (GlcNAc...) asparagine"; /evidence="ECO:0000255"; CARBOHYD 371; /note="N-linked (GlcNAc...) asparagine"; /evidence="ECO:0000255"; CARBOHYD 407; /note="N-linked (GlcNAc...) asparagine"; /evidence="ECO:0000255"; C…						DOMAIN: The M4 transmembrane segment mediates tetramerization and is required for cell surface expression. {ECO:0000250}.		Glutamate-gated ion channel (TC 1.A.10.1) family, GRIA4 subfamily
P50406	P50406	5HT6R_HUMAN	5-hydroxytryptamine receptor 6 (5-HT-6) (5-HT6) (Serotonin receptor 6)	HTR6	440	SUBCELLULAR LOCATION: Cell membrane; Multi-pass membrane protein.		TOPO_DOM 1..34; /note="Extracellular"; /evidence="ECO:0000250"; TOPO_DOM 58..64; /note="Cytoplasmic"; /evidence="ECO:0000250"; TOPO_DOM 86..100; /note="Extracellular"; /evidence="ECO:0000250"; TOPO_DOM 123..144; /note="Cytoplasmic"; /evidence="ECO:0000250"; TOPO_DOM 167..184; /note="Extracellular"; /evidence="ECO:0000250"; TOPO_DOM 209..265; /note="Cytoplasmic"; /evidence="ECO:0000250"; TOPO_DOM …	TRANSMEM 35..57; /note="Helical; Name=1"; /evidence="ECO:0000250"; TRANSMEM 65..85; /note="Helical; Name=2"; /evidence="ECO:0000250"; TRANSMEM 101..122; /note="Helical; Name=3"; /evidence="ECO:0000250"; TRANSMEM 145..166; /note="Helical; Name=4"; /evidence="ECO:0000250"; TRANSMEM 185..208; /note="Helical; Name=5"; /evidence="ECO:0000250"; TRANSMEM 266..290; /note="Helical; Name=6"; /evidence="ECO…	cilium [GO:0005929]; dendrite [GO:0030425]; plasma membrane [GO:0005886]; synapse [GO:0045202]; G protein-coupled serotonin receptor activity [GO:0004993]; histamine receptor activity [GO:0004969]; neurotransmitter receptor activity [GO:0030594]; cerebral cortex cell migration [GO:0021795]; chemical synaptic transmission [GO:0007268]; G protein-coupled receptor signaling pathway, coupled to cycli…										COMPBIAS 348..363; /note="Polar residues"; /evidence="ECO:0000256|SAM:MobiDB-lite"				G-protein coupled receptor 1 family		Electron microscopy (1)			TISSUE SPECIFICITY: Expressed in several human brain regions, most prominently in the caudate nucleus.
P51168	P51168	SCNNB_HUMAN	Amiloride-sensitive sodium channel subunit beta (Beta-NaCH) (Epithelial Na(+) channel subunit beta) (Beta-ENaC) (ENaCB) (Nonvoltage-gated sodium channel 1 subunit beta) (SCNEB)	SCNN1B	640	SUBCELLULAR LOCATION: Apical cell membrane {ECO:0000305|PubMed:7490094}; Multi-pass membrane protein {ECO:0000250|UniProtKB:P37089}. Cytoplasmic vesicle membrane {ECO:0000250|UniProtKB:P37090}. Note=Apical membrane of epithelial cells. {ECO:0000305|PubMed:7490094}.		TOPO_DOM 1..50; /note="Cytoplasmic"; /evidence="ECO:0000250|UniProtKB:P37089"; TOPO_DOM 72..532; /note="Extracellular"; /evidence="ECO:0000250|UniProtKB:P37089"; TOPO_DOM 554..640; /note="Cytoplasmic"; /evidence="ECO:0000250|UniProtKB:P37089"	TRANSMEM 51..71; /note="Helical; Name=1"; /evidence="ECO:0000255"; TRANSMEM 533..553; /note="Helical; Name=2"; /evidence="ECO:0000255"	apical plasma membrane [GO:0016324]; cytoplasmic vesicle membrane [GO:0030659]; external side of plasma membrane [GO:0009897]; extracellular exosome [GO:0070062]; plasma membrane [GO:0005886]; sodium channel complex [GO:0034706]; ligand-gated sodium channel activity [GO:0015280]; WW domain binding [GO:0050699]; aldosterone metabolic process [GO:0032341]; artery smooth muscle contraction [GO:00148…		MOD_RES 633; /note="Phosphoserine"; /evidence="ECO:0000250|UniProtKB:Q9WU38"; MOD_RES 635; /note="Phosphoserine"; /evidence="ECO:0000250|UniProtKB:Q9WU38"			PTM: Phosphorylated on serine and threonine residues. Aldosterone and insulin increase the basal level of phosphorylation. {ECO:0000250|UniProtKB:P37090}.; PTM: N-glycosylated. N-glycosylation is required for interaction with BPIFA1. {ECO:0000269|PubMed:24124190, ECO:0000269|PubMed:7762608}.	CARBOHYD 260; /note="N-linked (GlcNAc...) asparagine"; /evidence="ECO:0000255"				COMPBIAS 591..605; /note="Polar residues"; /evidence="ECO:0000256|SAM:MobiDB-lite"				Amiloride-sensitive sodium channel (TC 1.A.6) family, SCNN1B subfamily		Electron microscopy (2)			TISSUE SPECIFICITY: Detected in placenta, lung and kidney (PubMed:7762608). Expressed in kidney (at protein level) (PubMed:22207244). {ECO:0000269|PubMed:22207244, ECO:0000269|PubMed:7762608}.
P51170	P51170	SCNNG_HUMAN	Amiloride-sensitive sodium channel subunit gamma (Epithelial Na(+) channel subunit gamma) (ENaCG) (Gamma-ENaC) (Gamma-NaCH) (Nonvoltage-gated sodium channel 1 subunit gamma) (SCNEG)	SCNN1G	649	SUBCELLULAR LOCATION: Apical cell membrane {ECO:0000269|PubMed:24124190, ECO:0000303|PubMed:7490094}; Multi-pass membrane protein {ECO:0000250|UniProtKB:P37089}. Note=Apical membrane of epithelial cells. {ECO:0000303|PubMed:7490094}.		TOPO_DOM 1..55; /note="Cytoplasmic"; /evidence="ECO:0000250|UniProtKB:P37089"; TOPO_DOM 77..541; /note="Extracellular"; /evidence="ECO:0000250|UniProtKB:P37089"; TOPO_DOM 563..649; /note="Cytoplasmic"; /evidence="ECO:0000250|UniProtKB:P37089"	TRANSMEM 56..76; /note="Helical; Name=1"; /evidence="ECO:0000255"; TRANSMEM 542..562; /note="Helical; Name=2"; /evidence="ECO:0000255"	apical plasma membrane [GO:0016324]; external side of plasma membrane [GO:0009897]; extracellular exosome [GO:0070062]; nucleoplasm [GO:0005654]; plasma membrane [GO:0005886]; sodium channel complex [GO:0034706]; ion channel activity [GO:0005216]; ligand-gated sodium channel activity [GO:0015280]; sodium channel activity [GO:0005272]; WW domain binding [GO:0050699]; cellular response to acidic pH…					PTM: Phosphorylated on serine and threonine residues. Aldosterone and insulin increase the basal level of phosphorylation. {ECO:0000250|UniProtKB:P37091}.; PTM: Ubiquitinated; this targets individual subunits for endocytosis and proteasome-mediated degradation. {ECO:0000250|UniProtKB:P37091}.; PTM: ENaC cleavage by furin, and subsequently by prostasin (PRSS8), leads to a stepwise increase in the …	CARBOHYD 209; /note="N-linked (GlcNAc...) asparagine"; /evidence="ECO:0000255"; CARBOHYD 497; /note="N-linked (GlcNAc...) asparagine"; /evidence="ECO:0000255"								Amiloride-sensitive sodium channel (TC 1.A.6) family, SCNN1G subfamily		Electron microscopy (2)			TISSUE SPECIFICITY: Expressed in kidney (at protein level). {ECO:0000269|PubMed:22207244}.
P51172	P51172	SCNND_HUMAN	Amiloride-sensitive sodium channel subunit delta (Delta-NaCH) (Epithelial Na(+) channel subunit delta) (Delta-ENaC) (ENaCD) (Nonvoltage-gated sodium channel 1 subunit delta) (SCNED)	SCNN1D DNACH	802	SUBCELLULAR LOCATION: Cell membrane {ECO:0000269|PubMed:19520916}; Multi-pass membrane protein {ECO:0000269|PubMed:19520916}.		TOPO_DOM 1..250; /note="Cytoplasmic"; /evidence="ECO:0000269|PubMed:19520916"; TOPO_DOM 272..694; /note="Extracellular"; /evidence="ECO:0000269|PubMed:19520916"; TOPO_DOM 716..802; /note="Cytoplasmic"; /evidence="ECO:0000269|PubMed:19520916"	TRANSMEM 251..271; /note="Helical; Name=1"; /evidence="ECO:0000255"; TRANSMEM 695..715; /note="Helical; Name=2"; /evidence="ECO:0000255"	actin cytoskeleton [GO:0015629]; membrane [GO:0016020]; plasma membrane [GO:0005886]; sodium channel complex [GO:0034706]; ligand-gated sodium channel activity [GO:0015280]; cellular response to acidic pH [GO:0071468]; cellular response to aldosterone [GO:1904045]; cellular response to amiloride [GO:0036254]; cellular response to vasopressin [GO:1904117]; cellular sodium ion homeostasis [GO:00068…						CARBOHYD 330; /note="N-linked (GlcNAc...) asparagine"; /evidence="ECO:0000255"; CARBOHYD 548; /note="N-linked (GlcNAc...) asparagine"; /evidence="ECO:0000255"				COMPBIAS 191..208; /note="Pro residues"; /evidence="ECO:0000256|SAM:MobiDB-lite"				Amiloride-sensitive sodium channel (TC 1.A.6) family, SCNN1D subfamily
P51681	P51681	CCR5_HUMAN	C-C chemokine receptor type 5 (C-C CKR-5) (CC-CKR-5) (CCR-5) (CCR5) (CHEMR13) (HIV-1 fusion coreceptor) (CD antigen CD195)	CCR5 CMKBR5	352	SUBCELLULAR LOCATION: Cell membrane {ECO:0000269|PubMed:10383387, ECO:0000269|PubMed:11323418}; Multi-pass membrane protein {ECO:0000269|PubMed:11323418}.		TOPO_DOM 1..30; /note="Extracellular"; /evidence="ECO:0000255"; TOPO_DOM 59..68; /note="Cytoplasmic"; /evidence="ECO:0000255"; TOPO_DOM 90..102; /note="Extracellular"; /evidence="ECO:0000255"; TOPO_DOM 125..141; /note="Cytoplasmic"; /evidence="ECO:0000255"; TOPO_DOM 167..198; /note="Extracellular"; /evidence="ECO:0000255"; TOPO_DOM 219..235; /note="Cytoplasmic"; /evidence="ECO:0000255"; TOPO_DOM …	TRANSMEM 31..58; /note="Helical; Name=1"; /evidence="ECO:0000255"; TRANSMEM 69..89; /note="Helical; Name=2"; /evidence="ECO:0000255"; TRANSMEM 103..124; /note="Helical; Name=3"; /evidence="ECO:0000255"; TRANSMEM 142..166; /note="Helical; Name=4"; /evidence="ECO:0000255"; TRANSMEM 199..218; /note="Helical; Name=5"; /evidence="ECO:0000255"; TRANSMEM 236..260; /note="Helical; Name=6"; /evidence="ECO…	cell surface [GO:0009986]; cytoplasm [GO:0005737]; endosome [GO:0005768]; external side of plasma membrane [GO:0009897]; plasma membrane [GO:0005886]; actin binding [GO:0003779]; C-C chemokine binding [GO:0019957]; C-C chemokine receptor activity [GO:0016493]; chemokine (C-C motif) ligand 5 binding [GO:0071791]; chemokine receptor activity [GO:0004950]; coreceptor activity [GO:0015026]; identical…	LIPID 321; /note="S-palmitoyl cysteine"; /evidence="ECO:0000269|PubMed:11323418"; LIPID 323; /note="S-palmitoyl cysteine"; /evidence="ECO:0000269|PubMed:11323418"; LIPID 324; /note="S-palmitoyl cysteine"; /evidence="ECO:0000269|PubMed:11323418"	MOD_RES 3; /note="Sulfotyrosine"; /evidence="ECO:0000269|PubMed:10089882"; MOD_RES 10; /note="Sulfotyrosine"; /evidence="ECO:0000269|PubMed:21763489"; MOD_RES 14; /note="Sulfotyrosine"; /evidence="ECO:0000269|PubMed:21763489"; MOD_RES 15; /note="Sulfotyrosine"; /evidence="ECO:0000255"; MOD_RES 336; /note="Phosphoserine; by BARK1"; /evidence="ECO:0000269|PubMed:10085131"; MOD_RES 337; /note="Phosp…			PTM: Sulfated on at least 2 of the N-terminal tyrosines. Sulfation contributes to the efficiency of HIV-1 entry and is required for efficient binding of the chemokines, CCL3 and CCL4. {ECO:0000269|PubMed:10089882, ECO:0000269|PubMed:11733580, ECO:0000269|PubMed:21763489}.; PTM: O-glycosylated, but not N-glycosylated. Ser-6 appears to be the major site even if Ser-7 may be also O-glycosylated. Als…	CARBOHYD 6; /note="O-linked (GalNAc...) serine"; /evidence="ECO:0000305|PubMed:11733580"; CARBOHYD 7; /note="O-linked (GalNAc...) serine"; /evidence="ECO:0000305|PubMed:11733580"								G-protein coupled receptor 1 family		Electron microscopy (6); NMR spectroscopy (5); X-ray crystallography (8)		INDUCTION: (Microbial infection) May be down-regulated by human cytomegalovirus/HHV-5 protein UL78. {ECO:0000269|PubMed:22496149}.	TISSUE SPECIFICITY: Highly expressed in spleen, thymus, in the myeloid cell line THP-1, in the promyeloblastic cell line KG-1a and on CD4+ and CD8+ T-cells. Medium levels in peripheral blood leukocytes and in small intestine. Low levels in ovary and lung. {ECO:0000269|PubMed:8639485, ECO:0000269|PubMed:8663314}.
P51788	P51788	CLCN2_HUMAN	Chloride channel protein 2 (ClC-2)	CLCN2	898	SUBCELLULAR LOCATION: Cell membrane {ECO:0000269|PubMed:29403011}; Multi-pass membrane protein.	INTRAMEM 164..171; /note="Helical"; /evidence="ECO:0000255"; INTRAMEM 239..251; /note="Helical"; /evidence="ECO:0000250"; INTRAMEM 255..263; /note="Helical"; /evidence="ECO:0000250"; INTRAMEM 497..511; /note="Helical"; /evidence="ECO:0000250"; INTRAMEM 512..513; /note="Note=Loop between two helices"; /evidence="ECO:0000250"; INTRAMEM 514..525; /note="Helical"; /evidence="ECO:0000250"; INTRAMEM 52…	TOPO_DOM 2..87; /note="Cytoplasmic"; /evidence="ECO:0000250"; TOPO_DOM 549..898; /note="Cytoplasmic"; /evidence="ECO:0000250"	TRANSMEM 88..121; /note="Helical"; /evidence="ECO:0000250"; TRANSMEM 130..155; /note="Helical"; /evidence="ECO:0000250"; TRANSMEM 180..198; /note="Helical"; /evidence="ECO:0000250"; TRANSMEM 205..223; /note="Helical"; /evidence="ECO:0000250"; TRANSMEM 275..295; /note="Helical"; /evidence="ECO:0000250"; TRANSMEM 321..349; /note="Helical"; /evidence="ECO:0000250"; TRANSMEM 358..377; /note="Helical"…	chloride channel complex [GO:0034707]; dendrite [GO:0030425]; perikaryon [GO:0043204]; plasma membrane [GO:0005886]; voltage-gated chloride channel activity [GO:0005247]; acinar cell differentiation [GO:0090425]; cell differentiation involved in salivary gland development [GO:0060689]; chloride transport [GO:0006821]; lung development [GO:0030324]; regulation of aldosterone biosynthetic process […		MOD_RES 2; /note="N-acetylalanine"; /evidence="ECO:0007744|PubMed:22814378"; MOD_RES 20; /note="Phosphothreonine"; /evidence="ECO:0000250|UniProtKB:Q9R0A1"; MOD_RES 712; /note="Phosphoserine"; /evidence="ECO:0007744|PubMed:23186163"; MOD_RES 758; /note="Phosphoserine"; /evidence="ECO:0000250|UniProtKB:P35525"			PTM: Phosphorylated. Activated by dephosphorylation. {ECO:0000250|UniProtKB:P35525}.				MOTIF 161..165; /note="Selectivity filter part_1"; /evidence="ECO:0000250"; MOTIF 203..207; /note="Selectivity filter part_2"; /evidence="ECO:0000250"; MOTIF 457..461; /note="Selectivity filter part_3"; /evidence="ECO:0000250"	COMPBIAS 857..871; /note="Polar residues"; /evidence="ECO:0000256|SAM:MobiDB-lite"			DOMAIN 584..642; /note="CBS 1"; /evidence="ECO:0000255|PROSITE-ProRule:PRU00703"; DOMAIN 790..850; /note="CBS 2"; /evidence="ECO:0000255|PROSITE-ProRule:PRU00703"	Chloride channel (TC 2.A.49) family, ClC-2/CLCN2 subfamily					TISSUE SPECIFICITY: Ubiquitously expressed. Moderately expressed in aortic and coronary vascular smooth muscle cells and expressed at a low level in aortic endothelial cells. Expressed in the adrenal gland, predominantly in the zona glomerulosa (PubMed:29403011). {ECO:0000269|PubMed:10198195, ECO:0000269|PubMed:29403011}.
P54707	P54707	AT12A_HUMAN	Potassium-transporting ATPase alpha chain 2 (HK alpha 2) (Non-gastric H(+)/K(+) ATPase subunit alpha) (EC 7.2.2.19) (Non-gastric Na(+)/K(+) ATPase subunit alpha) (EC 7.2.2.13) (Proton pump) (Sodium pump)	ATP12A ATP1AL1	1039	SUBCELLULAR LOCATION: Apical cell membrane {ECO:0000269|PubMed:16914892}; Multi-pass membrane protein {ECO:0000255}.		TOPO_DOM 1..102; /note="Cytoplasmic"; /evidence="ECO:0000255"; TOPO_DOM 124..146; /note="Lumenal"; /evidence="ECO:0000255"; TOPO_DOM 168..303; /note="Cytoplasmic"; /evidence="ECO:0000255"; TOPO_DOM 324..335; /note="Lumenal"; /evidence="ECO:0000255"; TOPO_DOM 354..787; /note="Cytoplasmic"; /evidence="ECO:0000255"; TOPO_DOM 808..817; /note="Lumenal"; /evidence="ECO:0000255"; TOPO_DOM 839..858; /not…	TRANSMEM 103..123; /note="Helical"; /evidence="ECO:0000255"; TRANSMEM 147..167; /note="Helical"; /evidence="ECO:0000255"; TRANSMEM 304..323; /note="Helical"; /evidence="ECO:0000255"; TRANSMEM 336..353; /note="Helical"; /evidence="ECO:0000255"; TRANSMEM 788..807; /note="Helical"; /evidence="ECO:0000255"; TRANSMEM 818..838; /note="Helical"; /evidence="ECO:0000255"; TRANSMEM 859..881; /note="Helical…	actin cytoskeleton [GO:0015629]; apical plasma membrane [GO:0016324]; basolateral plasma membrane [GO:0016323]; cytosol [GO:0005829]; plasma membrane [GO:0005886]; potassium:proton exchanging ATPase complex [GO:0005889]; ATP binding [GO:0005524]; ATP hydrolysis activity [GO:0016887]; ATPase-coupled cation transmembrane transporter activity [GO:0019829]; metal ion binding [GO:0046872]; P-type pota…		MOD_RES 958; /note="Phosphoserine; by PKA"; /evidence="ECO:0000250"												Cation transport ATPase (P-type) (TC 3.A.3) family, Type IIC subfamily				INDUCTION: Up-regulated by inflammatory cytokine IL13. {ECO:0000269|PubMed:29391451}.	TISSUE SPECIFICITY: Expressed in airway epithelial cells (at protein level) (PubMed:29391451). Found in skin and kidney. Detected in prostate basal cells (at protein level). Expression is increased in benign prostate hyperplasia and tumor tissues (at protein level). {ECO:0000269|PubMed:22179016, ECO:0000269|PubMed:29391451, ECO:0000269|PubMed:9872395}.
P54756	P54756	EPHA5_HUMAN	Ephrin type-A receptor 5 (EC 2.7.10.1) (Brain-specific kinase) (EPH homology kinase 1) (EHK-1) (EPH-like kinase 7) (EK7) (hEK7)	EPHA5 BSK EHK1 HEK7 TYRO4	1037	SUBCELLULAR LOCATION: Cell membrane {ECO:0000269|PubMed:10375373}; Single-pass type I membrane protein {ECO:0000255}. Cell projection, axon {ECO:0000250|UniProtKB:P54757}. Cell projection, dendrite {ECO:0000269|PubMed:10375373, ECO:0000269|PubMed:9191074}.		TOPO_DOM 25..573; /note="Extracellular"; /evidence="ECO:0000255"; TOPO_DOM 595..1037; /note="Cytoplasmic"; /evidence="ECO:0000255"	TRANSMEM 574..594; /note="Helical"; /evidence="ECO:0000255"	axon [GO:0030424]; dendrite [GO:0030425]; external side of plasma membrane [GO:0009897]; neuron projection [GO:0043005]; neuronal cell body [GO:0043025]; perinuclear region of cytoplasm [GO:0048471]; plasma membrane [GO:0005886]; receptor complex [GO:0043235]; rough endoplasmic reticulum [GO:0005791]; ATP binding [GO:0005524]; ephrin receptor activity [GO:0005003]; GPI-linked ephrin receptor acti…		MOD_RES 650; /note="Phosphotyrosine; by autocatalysis"; /evidence="ECO:0000250"; MOD_RES 656; /note="Phosphotyrosine; by autocatalysis"; /evidence="ECO:0000250"; MOD_RES 833; /note="Phosphotyrosine; by autocatalysis"; /evidence="ECO:0000255"; MOD_RES 982; /note="Phosphotyrosine; by autocatalysis"; /evidence="ECO:0000250"	SIGNAL 1..24; /evidence="ECO:0000255"		PTM: Phosphorylated. Phosphorylation is stimulated by the ligand EFNA5. Dephosphorylation upon stimulation by glucose, inhibits EPHA5 forward signaling and results in insulin secretion (By similarity). {ECO:0000250}.	CARBOHYD 264; /note="N-linked (GlcNAc...) asparagine"; /evidence="ECO:0000255"; CARBOHYD 299; /note="N-linked (GlcNAc...) asparagine"; /evidence="ECO:0000255"; CARBOHYD 369; /note="N-linked (GlcNAc...) asparagine"; /evidence="ECO:0000255"; CARBOHYD 423; /note="N-linked (GlcNAc...) asparagine"; /evidence="ECO:0000255"; CARBOHYD 436; /note="N-linked (GlcNAc...) asparagine"; /evidence="ECO:0000255";…			MOTIF 1035..1037; /note="PDZ-binding"; /evidence="ECO:0000255"				DOMAIN 60..238; /note="Eph LBD"; /evidence="ECO:0000255|PROSITE-ProRule:PRU00883"; DOMAIN 357..467; /note="Fibronectin type-III 1"; /evidence="ECO:0000255|PROSITE-ProRule:PRU00316"; DOMAIN 468..562; /note="Fibronectin type-III 2"; /evidence="ECO:0000255|PROSITE-ProRule:PRU00316"; DOMAIN 675..936; /note="Protein kinase"; /evidence="ECO:0000255|PROSITE-ProRule:PRU00159"; DOMAIN 965..1029; /note="SA…	Protein kinase superfamily, Tyr protein kinase family, Ephrin receptor subfamily		X-ray crystallography (2)			TISSUE SPECIFICITY: Almost exclusively expressed in the nervous system in cortical neurons, cerebellar Purkinje cells and pyramidal neurons within the cortex and hippocampus. Display an increasing gradient of expression from the forebrain to hindbrain and spinal cord. {ECO:0000269|PubMed:10375373, ECO:0000269|PubMed:9191074}.
P55017	P55017	S12A3_HUMAN	Solute carrier family 12 member 3 (Na-Cl cotransporter) (NCC) (Na-Cl symporter) (Thiazide-sensitive sodium-chloride cotransporter)	SLC12A3 NCC TSC	1021	SUBCELLULAR LOCATION: Cell membrane {ECO:0000269|PubMed:22009145}; Multi-pass membrane protein {ECO:0000255}. Apical cell membrane {ECO:0000250|UniProtKB:P59158}; Multi-pass membrane protein {ECO:0000255}.		TOPO_DOM 1..135; /note="Cytoplasmic"; /evidence="ECO:0000255"; TOPO_DOM 180..218; /note="Cytoplasmic"; /evidence="ECO:0000255"; TOPO_DOM 283..286; /note="Cytoplasmic"; /evidence="ECO:0000255"; TOPO_DOM 361..377; /note="Cytoplasmic"; /evidence="ECO:0000255"; TOPO_DOM 474..511; /note="Cytoplasmic"; /evidence="ECO:0000255"; TOPO_DOM 556..577; /note="Cytoplasmic"; /evidence="ECO:0000255"; TOPO_DOM 68…	TRANSMEM 136..156; /note="Helical"; /evidence="ECO:0000255"; TRANSMEM 159..179; /note="Helical"; /evidence="ECO:0000255"; TRANSMEM 219..239; /note="Helical"; /evidence="ECO:0000255"; TRANSMEM 262..282; /note="Helical"; /evidence="ECO:0000255"; TRANSMEM 287..307; /note="Helical"; /evidence="ECO:0000255"; TRANSMEM 340..360; /note="Helical"; /evidence="ECO:0000255"; TRANSMEM 378..398; /note="Helical…	apical plasma membrane [GO:0016324]; cytosol [GO:0005829]; extracellular exosome [GO:0070062]; membrane [GO:0016020]; plasma membrane [GO:0005886]; potassium:chloride symporter activity [GO:0015379]; sodium ion transmembrane transporter activity [GO:0015081]; sodium:chloride symporter activity [GO:0015378]; sodium:potassium:chloride symporter activity [GO:0008511]; cell volume homeostasis [GO:000…		MOD_RES 43; /note="Phosphoserine"; /evidence="ECO:0000250|UniProtKB:P59158"; MOD_RES 49; /note="Phosphoserine"; /evidence="ECO:0000250|UniProtKB:P59158"; MOD_RES 50; /note="Phosphothreonine"; /evidence="ECO:0000250|UniProtKB:P59158"; MOD_RES 55; /note="Phosphothreonine"; /evidence="ECO:0000250|UniProtKB:P59158"; MOD_RES 60; /note="Phosphothreonine"; /evidence="ECO:0000250|UniProtKB:P59158"; MOD_R…			PTM: Ubiquitinated; ubiquitination is essential for regulation of endocytosis. The BCR(KLHL3) complex was initially identified as a candidate ubiquitin ligase for SLC12A3 (PubMed:22406640). However, it was later shown that it is not the case. {ECO:0000269|PubMed:22406640}.; PTM: Phosphorylated in response to IL18. {ECO:0000250|UniProtKB:P59158}.	CARBOHYD 406; /note="N-linked (GlcNAc...) asparagine"; /evidence="ECO:0000255"; CARBOHYD 426; /note="N-linked (GlcNAc...) asparagine"; /evidence="ECO:0000255"								SLC12A transporter family					TISSUE SPECIFICITY: Predominantly expressed in the kidney (at protein level) (PubMed:29993276, PubMed:8812482). Localizes to the distal convoluted tubules (at protein level)(PubMed:29993276). Not detected in normal aorta, but abundantly expressed in fatty streaks and advanced atherosclerotic lesions (at protein level) (PubMed:26099046). {ECO:0000269|PubMed:26099046, ECO:0000269|PubMed:29993276, E…
P55085	P55085	PAR2_HUMAN	Proteinase-activated receptor 2 (PAR-2) (Coagulation factor II receptor-like 1) (G-protein coupled receptor 11) (Thrombin receptor-like 1) [Cleaved into: Proteinase-activated receptor 2, alternate cleaved 1; Proteinase-activated receptor 2, alternate cleaved 2]	F2RL1 GPR11 PAR2	397	SUBCELLULAR LOCATION: Cell membrane; Multi-pass membrane protein.		TOPO_DOM 37..71; /note="Extracellular"; /evidence="ECO:0000269|PubMed:28445455"; TOPO_DOM 102..108; /note="Cytoplasmic"; /evidence="ECO:0000269|PubMed:28445455"; TOPO_DOM 138..149; /note="Extracellular"; /evidence="ECO:0000269|PubMed:28445455"; TOPO_DOM 178..183; /note="Cytoplasmic"; /evidence="ECO:0000269|PubMed:28445455"; TOPO_DOM 212..235; /note="Extracellular"; /evidence="ECO:0000269|PubMed:2…	TRANSMEM 72..101; /note="Helical; Name=1"; /evidence="ECO:0000269|PubMed:28445455"; TRANSMEM 109..137; /note="Helical; Name=2"; /evidence="ECO:0000269|PubMed:28445455"; TRANSMEM 150..177; /note="Helical; Name=3"; /evidence="ECO:0000269|PubMed:28445455"; TRANSMEM 184..211; /note="Helical; Name=4"; /evidence="ECO:0000269|PubMed:28445455"; TRANSMEM 236..269; /note="Helical; Name=5"; /evidence="ECO:0…	early endosome [GO:0005769]; Golgi apparatus [GO:0005794]; plasma membrane [GO:0005886]; pseudopodium [GO:0031143]; G protein-coupled receptor activity [GO:0004930]; G-protein alpha-subunit binding [GO:0001965]; G-protein beta-subunit binding [GO:0031681]; protease binding [GO:0002020]; signaling receptor activity [GO:0038023]; signaling receptor binding [GO:0005102]; thrombin-activated receptor …	LIPID 361; /note="S-palmitoyl cysteine"; /evidence="ECO:0000269|PubMed:21627585"		SIGNAL 1..25; /evidence="ECO:0000255"		PTM: A proteolytic cleavage generates a new N-terminus that functions as a tethered ligand (PubMed:10831593, PubMed:19864598, PubMed:9020112, PubMed:10805786, PubMed:16478888). Activating serine proteases include trypsin, mast cell tryptase, coagulation factors VII and Xa, myeloblastin/PRTN3 and membrane-type serine protease 1/ST14 (PubMed:10831593, PubMed:19864598, PubMed:9020112, PubMed:1080578…	CARBOHYD 30; /note="N-linked (GlcNAc...) asparagine"; /evidence="ECO:0000269|PubMed:12171601"; CARBOHYD 222; /note="N-linked (GlcNAc...) asparagine"; /evidence="ECO:0000269|PubMed:12171601"	PROPEP 26..36; /note="Removed for receptor activation"; /id="PRO_0000012750"							G-protein coupled receptor 1 family		X-ray crystallography (3)			TISSUE SPECIFICITY: Widely expressed in tissues with especially high levels in pancreas, liver, kidney, small intestine, and colon (PubMed:7556175, PubMed:8615752). Moderate expression is detected in many organs, but none in brain or skeletal muscle (PubMed:7556175, PubMed:8615752). Expressed in endothelial cells (PubMed:23202369). {ECO:0000269|PubMed:23202369, ECO:0000269|PubMed:7556175, ECO:000…
P55160	P55160	NCKPL_HUMAN	Nck-associated protein 1-like (Hematopoietic protein 1) (Membrane-associated protein HEM-1)	NCKAP1L HEM1	1127	SUBCELLULAR LOCATION: Cell membrane {ECO:0000269|PubMed:16417406}; Single-pass membrane protein {ECO:0000305}; Cytoplasmic side {ECO:0000305}. Cytoplasm {ECO:0000269|PubMed:16417406}. Note=Localizes to the leading edge of polarized neutrophils. {ECO:0000269|PubMed:16417406, ECO:0000269|PubMed:17696648}.			TRANSMEM 996..1016; /note="Helical"; /evidence="ECO:0000255"	cytosol [GO:0005829]; extracellular exosome [GO:0070062]; ficolin-1-rich granule membrane [GO:0101003]; membrane [GO:0016020]; plasma membrane [GO:0005886]; SCAR complex [GO:0031209]; secretory granule membrane [GO:0030667]; GTPase activator activity [GO:0005096]; protein kinase activator activity [GO:0030295]; protein-containing complex binding [GO:0044877]; TORC2 complex binding [GO:1904841]; a…										COMPBIAS 650..670; /note="Basic and acidic residues"; /evidence="ECO:0000256|SAM:MobiDB-lite"				HEM-1/HEM-2 family					TISSUE SPECIFICITY: Expressed only in cells of hematopoietic origin (PubMed:7643388, PubMed:1932118). Expressed in neutrophils (at protein level) (PubMed:16417406). Expressed in T-cells (at protein level) (PubMed:32647003). {ECO:0000269|PubMed:16417406, ECO:0000269|PubMed:1932118, ECO:0000269|PubMed:32647003, ECO:0000269|PubMed:7643388}.
P55344	P55344	LMIP_HUMAN	Lens fiber membrane intrinsic protein (MP18) (MP19) (MP20)	LIM2	173	SUBCELLULAR LOCATION: Membrane; Multi-pass membrane protein.		TOPO_DOM 1..3; /note="Cytoplasmic"; /evidence="ECO:0000255"; TOPO_DOM 25..66; /note="Extracellular"; /evidence="ECO:0000255"; TOPO_DOM 88..98; /note="Cytoplasmic"; /evidence="ECO:0000255"; TOPO_DOM 120..140; /note="Extracellular"; /evidence="ECO:0000255"; TOPO_DOM 162..173; /note="Cytoplasmic"; /evidence="ECO:0000255"	TRANSMEM 4..24; /note="Helical"; /evidence="ECO:0000255"; TRANSMEM 67..87; /note="Helical"; /evidence="ECO:0000255"; TRANSMEM 99..119; /note="Helical"; /evidence="ECO:0000255"; TRANSMEM 141..161; /note="Helical"; /evidence="ECO:0000255"	cell junction [GO:0030054]; plasma membrane [GO:0005886]; vesicle [GO:0031982]; structural constituent of eye lens [GO:0005212]; cell-cell junction assembly [GO:0007043]; lens development in camera-type eye [GO:0002088]		MOD_RES 170; /note="Phosphoserine"; /evidence="ECO:0000250|UniProtKB:P20274"; MOD_RES 171; /note="Phosphothreonine"; /evidence="ECO:0000250|UniProtKB:P20274"				CARBOHYD 43; /note="C-linked (Man) tryptophan"; /evidence="ECO:0000250|UniProtKB:P20274"; CARBOHYD 61; /note="C-linked (Man) tryptophan"; /evidence="ECO:0000250|UniProtKB:P20274"; CARBOHYD 62; /note="N-linked (GlcNAc...) asparagine"; /evidence="ECO:0000255"								PMP-22/EMP/MP20 family					TISSUE SPECIFICITY: Eye lens specific. {ECO:0000269|PubMed:12107413}.
P56199	P56199	ITA1_HUMAN	Integrin alpha-1 (CD49 antigen-like family member A) (Laminin and collagen receptor) (VLA-1) (CD antigen CD49a)	ITGA1	1179	SUBCELLULAR LOCATION: Membrane; Single-pass type I membrane protein.		TOPO_DOM 29..1141; /note="Extracellular"; /evidence="ECO:0000255"; TOPO_DOM 1165..1179; /note="Cytoplasmic"; /evidence="ECO:0000255"	TRANSMEM 1142..1164; /note="Helical"; /evidence="ECO:0000255"	acrosomal vesicle [GO:0001669]; basal part of cell [GO:0045178]; cell surface [GO:0009986]; external side of plasma membrane [GO:0009897]; extracellular exosome [GO:0070062]; focal adhesion [GO:0005925]; integrin alpha1-beta1 complex [GO:0034665]; integrin complex [GO:0008305]; membrane [GO:0016020]; membrane raft [GO:0045121]; neuron projection [GO:0043005]; perikaryon [GO:0043204]; plasma membr…			SIGNAL 1..28; /evidence="ECO:0000255"			CARBOHYD 74; /note="N-linked (GlcNAc...) asparagine"; /evidence="ECO:0000255"; CARBOHYD 100; /note="N-linked (GlcNAc...) asparagine"; /evidence="ECO:0000269|PubMed:19159218"; CARBOHYD 105; /note="N-linked (GlcNAc...) asparagine"; /evidence="ECO:0000269|PubMed:19159218"; CARBOHYD 112; /note="N-linked (GlcNAc...) asparagine"; /evidence="ECO:0000255"; CARBOHYD 217; /note="N-linked (GlcNAc...) aspara…			MOTIF 1167..1171; /note="GFFKR motif"			DOMAIN: The integrin I-domain (insert) is a VWFA domain. Integrins with I-domains do not undergo protease cleavage.	DOMAIN 161..360; /note="VWFA"; /evidence="ECO:0000255|PROSITE-ProRule:PRU00219"	Integrin alpha chain family	REPEAT 30..91; /note="FG-GAP 1"; /evidence="ECO:0000255|PROSITE-ProRule:PRU00803"; REPEAT 101..160; /note="FG-GAP 2"; /evidence="ECO:0000255|PROSITE-ProRule:PRU00803"; REPEAT 365..417; /note="FG-GAP 3"; /evidence="ECO:0000255|PROSITE-ProRule:PRU00803"; REPEAT 422..475; /note="FG-GAP 4"; /evidence="ECO:0000255|PROSITE-ProRule:PRU00803"; REPEAT 476..538; /note="FG-GAP 5"; /evidence="ECO:0000255|PRO…	NMR spectroscopy (2); X-ray crystallography (5)
P56880	P56880	CLD20_HUMAN	Claudin-20	CLDN20	219	SUBCELLULAR LOCATION: Cell junction, tight junction. Cell membrane; Multi-pass membrane protein.		TOPO_DOM 1..7; /note="Cytoplasmic"; /evidence="ECO:0000255"; TOPO_DOM 29..81; /note="Extracellular"; /evidence="ECO:0000255"; TOPO_DOM 103..118; /note="Cytoplasmic"; /evidence="ECO:0000255"; TOPO_DOM 140..160; /note="Extracellular"; /evidence="ECO:0000255"; TOPO_DOM 182..219; /note="Cytoplasmic"; /evidence="ECO:0000255"	TRANSMEM 8..28; /note="Helical"; /evidence="ECO:0000255"; TRANSMEM 82..102; /note="Helical"; /evidence="ECO:0000255"; TRANSMEM 119..139; /note="Helical"; /evidence="ECO:0000255"; TRANSMEM 161..181; /note="Helical"; /evidence="ECO:0000255"	bicellular tight junction [GO:0005923]; plasma membrane [GO:0005886]; tight junction [GO:0070160]; identical protein binding [GO:0042802]; structural molecule activity [GO:0005198]; bicellular tight junction assembly [GO:0070830]; calcium-independent cell-cell adhesion via plasma membrane cell-adhesion molecules [GO:0016338]; cell adhesion [GO:0007155]										COMPBIAS 196..219; /note="Polar residues"; /evidence="ECO:0000256|SAM:MobiDB-lite"				Claudin family
P58418	P58418	CLRN1_HUMAN	Clarin-1 (Usher syndrome type-3 protein)	CLRN1 USH3A	232	SUBCELLULAR LOCATION: Cell membrane {ECO:0000269|PubMed:21310491}; Multi-pass membrane protein {ECO:0000255}.			TRANSMEM 8..28; /note="Helical"; /evidence="ECO:0000255"; TRANSMEM 101..121; /note="Helical"; /evidence="ECO:0000255"; TRANSMEM 135..155; /note="Helical"; /evidence="ECO:0000255"; TRANSMEM 186..206; /note="Helical"; /evidence="ECO:0000255"	basal part of cell [GO:0045178]; lamellipodium [GO:0030027]; microtubule cytoskeleton [GO:0015630]; microvillus [GO:0005902]; plasma membrane [GO:0005886]; stereocilium [GO:0032420]; trans-Golgi network transport vesicle [GO:0030140]; actin filament organization [GO:0007015]; auditory receptor cell stereocilium organization [GO:0060088]; cell motility [GO:0048870]; equilibrioception [GO:0050957];…						CARBOHYD 48; /note="N-linked (GlcNAc...) asparagine"; /evidence="ECO:0000255"								Clarin family					TISSUE SPECIFICITY: Widely expressed. Found in the retina.
P60033	P60033	CD81_HUMAN	CD81 antigen (26 kDa cell surface protein TAPA-1) (Target of the antiproliferative antibody 1) (Tetraspanin-28) (Tspan-28) (CD antigen CD81)	CD81 TAPA1 TSPAN28	236	SUBCELLULAR LOCATION: Cell membrane {ECO:0000269|PubMed:1383329, ECO:0000269|PubMed:1695320, ECO:0000269|PubMed:20237408, ECO:0000269|PubMed:22307619, ECO:0000269|PubMed:2398277, ECO:0000269|PubMed:26354436}; Multi-pass membrane protein {ECO:0000255}. Basolateral cell membrane {ECO:0000269|PubMed:20375010}; Multi-pass membrane protein {ECO:0000255}. Note=Associates with CLDN1 and the CLDN1-CD81 c…		TOPO_DOM 1..12; /note="Cytoplasmic"; /evidence="ECO:0000269|PubMed:27881302, ECO:0000305|PubMed:1860863"; TOPO_DOM 34..63; /note="Extracellular"; /evidence="ECO:0000269|PubMed:27881302"; TOPO_DOM 85..89; /note="Cytoplasmic"; /evidence="ECO:0000269|PubMed:27881302"; TOPO_DOM 113..201; /note="Extracellular"; /evidence="ECO:0000269|PubMed:27881302"; TOPO_DOM 225..236; /note="Cytoplasmic"; /evidence=…	TRANSMEM 13..33; /note="Helical"; /evidence="ECO:0000269|PubMed:27881302"; TRANSMEM 64..84; /note="Helical"; /evidence="ECO:0000269|PubMed:27881302"; TRANSMEM 90..112; /note="Helical"; /evidence="ECO:0000269|PubMed:27881302"; TRANSMEM 202..224; /note="Helical"; /evidence="ECO:0000269|PubMed:27881302"	basal plasma membrane [GO:0009925]; basolateral plasma membrane [GO:0016323]; extracellular exosome [GO:0070062]; focal adhesion [GO:0005925]; immunological synapse [GO:0001772]; membrane [GO:0016020]; plasma membrane [GO:0005886]; tetraspanin-enriched microdomain [GO:0097197]; vesicle [GO:0031982]; cholesterol binding [GO:0015485]; integrin binding [GO:0005178]; MHC class II protein binding [GO:…					PTM: Not glycosylated. {ECO:0000305}.; PTM: Likely constitutively palmitoylated at low levels. Protein palmitoylation is up-regulated upon coligation of BCR and CD9-C2R-CD81 complexes in lipid rafts. {ECO:0000269|PubMed:15161911}.							DOMAIN: Binds cholesterol in a cavity lined by the transmembrane spans. {ECO:0000269|PubMed:27881302}.		Tetraspanin (TM4SF) family		Electron microscopy (1); X-ray crystallography (15)			TISSUE SPECIFICITY: Expressed on B cells (at protein level) (PubMed:20237408). Expressed in hepatocytes (at protein level) (PubMed:12483205). Expressed in monocytes/macrophages (at protein level) (PubMed:12796480). Expressed on both naive and memory CD4-positive T cells (at protein level) (PubMed:22307619). {ECO:0000269|PubMed:12483205, ECO:0000269|PubMed:12796480, ECO:0000269|PubMed:20237408, EC…
P61073	P61073	CXCR4_HUMAN	C-X-C chemokine receptor type 4 (CXC-R4) (CXCR-4) (FB22) (Fusin) (HM89) (LCR1) (Leukocyte-derived seven transmembrane domain receptor) (LESTR) (Lipopolysaccharide-associated protein 3) (LAP-3) (LPS-associated protein 3) (NPYRL) (Stromal cell-derived factor 1 receptor) (SDF-1 receptor) (CD antigen CD184)	CXCR4	352	SUBCELLULAR LOCATION: Cell membrane {ECO:0000269|PubMed:10452968, ECO:0000305|PubMed:20929726}; Multi-pass membrane protein {ECO:0000269|PubMed:20929726}. Cell junction. Early endosome. Late endosome. Lysosome. Note=In unstimulated cells, diffuse pattern on plasma membrane. On agonist stimulation, colocalizes with ITCH at the plasma membrane where it becomes ubiquitinated. In the presence of anti…		TOPO_DOM 1..38; /note="Extracellular"; /evidence="ECO:0000269|PubMed:20929726"; TOPO_DOM 64..77; /note="Cytoplasmic"; /evidence="ECO:0000269|PubMed:20929726"; TOPO_DOM 100..110; /note="Extracellular"; /evidence="ECO:0000269|PubMed:20929726"; TOPO_DOM 131..154; /note="Cytoplasmic"; /evidence="ECO:0000269|PubMed:20929726"; TOPO_DOM 175..195; /note="Extracellular"; /evidence="ECO:0000269|PubMed:2092…	TRANSMEM 39..63; /note="Helical; Name=1"; /evidence="ECO:0000269|PubMed:20929726"; TRANSMEM 78..99; /note="Helical; Name=2"; /evidence="ECO:0000269|PubMed:20929726"; TRANSMEM 111..130; /note="Helical; Name=3"; /evidence="ECO:0000269|PubMed:20929726"; TRANSMEM 155..174; /note="Helical; Name=4"; /evidence="ECO:0000269|PubMed:20929726"; TRANSMEM 196..216; /note="Helical; Name=5"; /evidence="ECO:0000…	anchoring junction [GO:0070161]; cell leading edge [GO:0031252]; cell surface [GO:0009986]; cytoplasm [GO:0005737]; cytoplasmic vesicle [GO:0031410]; cytosol [GO:0005829]; early endosome [GO:0005769]; external side of plasma membrane [GO:0009897]; extracellular exosome [GO:0070062]; extracellular matrix [GO:0031012]; late endosome [GO:0005770]; lysosome [GO:0005764]; nucleus [GO:0005634]; plasma …		MOD_RES 7; /note="Sulfotyrosine; partial"; /evidence="ECO:0000269|PubMed:18834145"; MOD_RES 12; /note="Sulfotyrosine; partial"; /evidence="ECO:0000269|PubMed:18834145"; MOD_RES 21; /note="Sulfotyrosine"; /evidence="ECO:0000269|PubMed:12034737, ECO:0000269|PubMed:16725153, ECO:0000269|PubMed:18834145"; MOD_RES 319; /note="Phosphoserine"; /evidence="ECO:0007744|PubMed:18669648"; MOD_RES 321; /note=…			PTM: Phosphorylated on agonist stimulation. Rapidly phosphorylated on serine and threonine residues in the C-terminal. Phosphorylation at Ser-324 and Ser-325 leads to recruitment of ITCH, ubiquitination and protein degradation. {ECO:0000269|PubMed:14602072, ECO:0000269|PubMed:19116316, ECO:0000269|PubMed:20048153}.; PTM: Ubiquitinated after ligand binding, leading to its degradation (PubMed:28978…	CARBOHYD 11; /note="N-linked (GlcNAc...) asparagine"; /evidence="ECO:0000269|PubMed:10756055"; CARBOHYD 18; /note="O-linked (Xyl...) (chondroitin sulfate) serine"; /evidence="ECO:0000269|PubMed:12034737"; CARBOHYD 176; /note="N-linked (GlcNAc...) asparagine"; /evidence="ECO:0000255"			MOTIF 133..135; /note="Important for signaling"	COMPBIAS 335..352; /note="Polar residues"; /evidence="ECO:0000256|SAM:MobiDB-lite"		DOMAIN: The amino-terminus is critical for ligand binding. Residues in all four extracellular regions contribute to HIV-1 coreceptor activity. {ECO:0000269|PubMed:10074122}.		G-protein coupled receptor 1 family		NMR spectroscopy (4); X-ray crystallography (6)		INDUCTION: (Microbial infection) May be down-regulated by Human cytomegalovirus/HHV-5. {ECO:0000269|PubMed:22496149}.; INDUCTION: (Microbial infection) May be down-regulated by HIV-1 tat. {ECO:0000269|PubMed:11027346}.	TISSUE SPECIFICITY: Expressed in numerous tissues, such as peripheral blood leukocytes, spleen, thymus, spinal cord, heart, placenta, lung, liver, skeletal muscle, kidney, pancreas, cerebellum, cerebral cortex and medulla (in microglia as well as in astrocytes), brain microvascular, coronary artery and umbilical cord endothelial cells. Isoform 1 is predominant in all tissues tested. {ECO:0000269|…
P78310	P78310	CXAR_HUMAN	Coxsackievirus and adenovirus receptor (CAR) (hCAR) (CVB3-binding protein) (Coxsackievirus B-adenovirus receptor) (HCVADR)	CXADR CAR	365	SUBCELLULAR LOCATION: [Isoform 1]: Cell membrane {ECO:0000269|PubMed:15533241}; Single-pass type I membrane protein {ECO:0000255}. Basolateral cell membrane {ECO:0000269|PubMed:11316797, ECO:0000269|PubMed:12021372, ECO:0000269|PubMed:12297051, ECO:0000269|PubMed:15364909}; Single-pass type I membrane protein {ECO:0000255}. Cell junction, tight junction {ECO:0000269|PubMed:11734628, ECO:0000269|P…		TOPO_DOM 20..237; /note="Extracellular"; /evidence="ECO:0000255"; TOPO_DOM 259..365; /note="Cytoplasmic"; /evidence="ECO:0000255"	TRANSMEM 238..258; /note="Helical"; /evidence="ECO:0000255"	acrosomal vesicle [GO:0001669]; adherens junction [GO:0005912]; apicolateral plasma membrane [GO:0016327]; basolateral plasma membrane [GO:0016323]; bicellular tight junction [GO:0005923]; cell body [GO:0044297]; cell junction [GO:0030054]; cell-cell junction [GO:0005911]; cytoplasm [GO:0005737]; extracellular region [GO:0005576]; extracellular space [GO:0005615]; filopodium [GO:0030175]; growth …	LIPID 259; /note="S-palmitoyl cysteine"; /evidence="ECO:0000305|PubMed:12021372"; LIPID 260; /note="S-palmitoyl cysteine"; /evidence="ECO:0000305|PubMed:12021372"	MOD_RES 297; /note="Phosphoserine"; /evidence="ECO:0000250|UniProtKB:P97792"; MOD_RES 304; /note="Phosphoserine"; /evidence="ECO:0000250|UniProtKB:P97792"; MOD_RES 306; /note="Phosphoserine"; /evidence="ECO:0007744|PubMed:18669648, ECO:0007744|PubMed:23186163"; MOD_RES 323; /note="Phosphoserine"; /evidence="ECO:0007744|PubMed:23186163"; MOD_RES 332; /note="Phosphoserine"; /evidence="ECO:0007744|P…	SIGNAL 1..19; /evidence="ECO:0000255"		PTM: N-glycosylated. {ECO:0000250}.; PTM: Palmitoylated on Cys-259 and/or Cys-260; required for proper localization to the plasma membrane. {ECO:0000269|PubMed:12021372}.	CARBOHYD 106; /note="N-linked (GlcNAc...) asparagine"; /evidence="ECO:0000255"; CARBOHYD 201; /note="N-linked (GlcNAc...) asparagine"; /evidence="ECO:0000255"			MOTIF 360..365; /note="PDZ-binding"	COMPBIAS 269..285; /note="Basic and acidic residues"; /evidence="ECO:0000256|SAM:MobiDB-lite"; COMPBIAS 286..330; /note="Polar residues"; /evidence="ECO:0000256|SAM:MobiDB-lite"		DOMAIN: The Ig-like C2-type 1 domain mediates homodimerization and interaction with JAML.; DOMAIN: The PDZ-binding motif mediates interaction with MPDZ and MAGI1.	DOMAIN 20..134; /note="Ig-like C2-type 1"; DOMAIN 141..228; /note="Ig-like C2-type 2"			Electron microscopy (12); NMR spectroscopy (2); X-ray crystallography (9)			TISSUE SPECIFICITY: Expressed in pancreas, brain, heart, small intestine, testis, prostate and at a lower level in liver and lung. Isoform 5 is ubiquitously expressed. Isoform 3 is expressed in heart, lung and pancreas. In skeletal muscle, isoform 1 is found at the neuromuscular junction and isoform 2 is found in blood vessels. In cardiac muscle, isoform 1 and isoform 2 are found at intercalated …
P78423	P78423	X3CL1_HUMAN	Fractalkine (C-X3-C motif chemokine 1) (CX3C membrane-anchored chemokine) (Neurotactin) (Small-inducible cytokine D1) [Cleaved into: Processed fractalkine]	CX3CL1 FKN NTT SCYD1 A-152E5.2	397	SUBCELLULAR LOCATION: Cell membrane {ECO:0000269|PubMed:9024663}; Single-pass type I membrane protein {ECO:0000255}.; SUBCELLULAR LOCATION: [Processed fractalkine]: Secreted {ECO:0000269|PubMed:9024663}.		TOPO_DOM 25..341; /note="Extracellular"; /evidence="ECO:0000255"; TOPO_DOM 363..397; /note="Cytoplasmic"; /evidence="ECO:0000255"	TRANSMEM 342..362; /note="Helical"; /evidence="ECO:0000255"	cell projection [GO:0042995]; cell surface [GO:0009986]; extracellular region [GO:0005576]; extracellular space [GO:0005615]; membrane [GO:0016020]; neuron projection [GO:0043005]; neuronal cell body [GO:0043025]; perinuclear region of cytoplasm [GO:0048471]; plasma membrane [GO:0005886]; CCR chemokine receptor binding [GO:0048020]; chemoattractant activity [GO:0042056]; chemokine activity [GO:00…			SIGNAL 1..24		PTM: A soluble short 95 kDa form may be released by proteolytic cleavage from the long membrane-anchored form. {ECO:0000269|PubMed:9024663}.; PTM: O-glycosylated with core 1 or possibly core 8 glycans. {ECO:0000269|PubMed:19838169, ECO:0000269|PubMed:22171320}.	CARBOHYD 33; /note="N-linked (GlcNAc...) asparagine"; /evidence="ECO:0000255"; CARBOHYD 183; /note="O-linked (GalNAc...) threonine"; /evidence="ECO:0000269|PubMed:22171320"; CARBOHYD 253; /note="O-linked (GalNAc...) serine"; /evidence="ECO:0000269|PubMed:19838169, ECO:0000269|PubMed:22171320"; CARBOHYD 329; /note="O-linked (GalNAc...) threonine"; /evidence="ECO:0000269|PubMed:19838169, ECO:000026…				COMPBIAS 130..171; /note="Polar residues"; /evidence="ECO:0000256|SAM:MobiDB-lite"; COMPBIAS 214..256; /note="Polar residues"; /evidence="ECO:0000256|SAM:MobiDB-lite"; COMPBIAS 289..303; /note="Polar residues"; /evidence="ECO:0000256|SAM:MobiDB-lite"				Intercrine delta family		Electron microscopy (4); NMR spectroscopy (1); X-ray crystallography (5)		INDUCTION: By TNF and IL1/interleukin-1 in pulmonary endothelial cells and umbilical vein endothelial cells. {ECO:0000269|PubMed:9024663}.	TISSUE SPECIFICITY: Expressed in the seminal plasma, endometrial fluid and follicular fluid (at protein level). Small intestine, colon, testis, prostate, heart, brain, lung, skeletal muscle, kidney and pancreas. Most abundant in the brain and heart. {ECO:0000269|PubMed:23765988, ECO:0000269|PubMed:9024663, ECO:0000269|PubMed:9177350}.
P78536	P78536	ADA17_HUMAN	Disintegrin and metalloproteinase domain-containing protein 17 (ADAM 17) (EC 3.4.24.86) (Snake venom-like protease) (TNF-alpha convertase) (TNF-alpha-converting enzyme) (CD antigen CD156b)	ADAM17 CSVP TACE	824	SUBCELLULAR LOCATION: Membrane; Single-pass type I membrane protein.		TOPO_DOM 215..671; /note="Extracellular"; /evidence="ECO:0000255"; TOPO_DOM 693..824; /note="Cytoplasmic"; /evidence="ECO:0000255"	TRANSMEM 672..692; /note="Helical"; /evidence="ECO:0000255"	actin cytoskeleton [GO:0015629]; apical plasma membrane [GO:0016324]; cell surface [GO:0009986]; cytoplasm [GO:0005737]; cytosol [GO:0005829]; endoplasmic reticulum lumen [GO:0005788]; Golgi membrane [GO:0000139]; membrane [GO:0016020]; membrane raft [GO:0045121]; plasma membrane [GO:0005886]; endopeptidase activity [GO:0004175]; integrin binding [GO:0005178]; interleukin-6 receptor binding [GO:0…		MOD_RES 735; /note="Phosphothreonine; by MAPK14"; /evidence="ECO:0000269|PubMed:12058067, ECO:0000269|PubMed:20188673"; MOD_RES 761; /note="Phosphothreonine"; /evidence="ECO:0007744|PubMed:23186163"; MOD_RES 767; /note="Phosphoserine"; /evidence="ECO:0000250|UniProtKB:Q9Z1K9"; MOD_RES 791; /note="Phosphoserine"; /evidence="ECO:0007744|PubMed:17081983, ECO:0007744|PubMed:18669648, ECO:0007744|PubM…	SIGNAL 1..17; /evidence="ECO:0000250|UniProtKB:Q9Z1K9"		PTM: The precursor is cleaved by a furin endopeptidase. {ECO:0000250}.; PTM: Phosphorylated. Stimulation by growth factor or phorbol 12-myristate 13-acetate induces phosphorylation of Ser-819 but decreases phosphorylation of Ser-791. Phosphorylation at Thr-735 by MAPK14 is required for ADAM17-mediated ectodomain shedding. {ECO:0000269|PubMed:12058067, ECO:0000269|PubMed:12621058, ECO:0000269|PubM…	CARBOHYD 103; /note="N-linked (GlcNAc...) asparagine"; /evidence="ECO:0000255"; CARBOHYD 157; /note="N-linked (GlcNAc...) asparagine"; /evidence="ECO:0000255"; CARBOHYD 174; /note="N-linked (GlcNAc...) asparagine"; /evidence="ECO:0000255"; CARBOHYD 264; /note="N-linked (GlcNAc...) asparagine"; /evidence="ECO:0000255"; CARBOHYD 452; /note="N-linked (GlcNAc...) asparagine"; /evidence="ECO:0000255";…	PROPEP 18..214; /evidence="ECO:0000269|PubMed:9034191"; /id="PRO_0000029088"		MOTIF 182..189; /note="Cysteine switch"; /evidence="ECO:0000250"; MOTIF 731..738; /note="SH3-binding"; /evidence="ECO:0000255"; MOTIF 741..748; /note="SH3-binding"; /evidence="ECO:0000255"	COMPBIAS 734..748; /note="Pro residues"; /evidence="ECO:0000256|SAM:MobiDB-lite"; COMPBIAS 757..780; /note="Basic and acidic residues"; /evidence="ECO:0000256|SAM:MobiDB-lite"; COMPBIAS 795..824; /note="Basic and acidic residues"; /evidence="ECO:0000256|SAM:MobiDB-lite"		DOMAIN: Must be membrane anchored to cleave the different substrates. The cytoplasmic domain is not required for the this activity. Only the catalytic domain is essential to shed TNF and p75 TNFR (By similarity). {ECO:0000250}.; DOMAIN: The conserved cysteine present in the cysteine-switch motif binds the catalytic zinc ion, thus inhibiting the enzyme. The dissociation of the cysteine from the zi…	DOMAIN 223..474; /note="Peptidase M12B"; /evidence="ECO:0000255|PROSITE-ProRule:PRU00276"; DOMAIN 475..563; /note="Disintegrin"; /evidence="ECO:0000255|PROSITE-ProRule:PRU00068"			NMR spectroscopy (1); X-ray crystallography (22)		INDUCTION: In arthritis-affected cartilage.	TISSUE SPECIFICITY: Ubiquitously expressed. Expressed at highest levels in adult heart, placenta, skeletal muscle, pancreas, spleen, thymus, prostate, testes, ovary and small intestine, and in fetal brain, lung, liver and kidney. Expressed in natural killer cells (at protein level) (PubMed:24337742). {ECO:0000269|PubMed:24337742}.
P98198	P98198	AT8B2_HUMAN	Phospholipid-transporting ATPase ID (EC 7.6.2.1) (ATPase class I type 8B member 2) (P4-ATPase flippase complex alpha subunit ATP8B2)	ATP8B2 ATPID KIAA1137	1209	SUBCELLULAR LOCATION: Cell membrane {ECO:0000269|PubMed:20947505, ECO:0000269|PubMed:20961850, ECO:0000269|PubMed:25315773}; Multi-pass membrane protein {ECO:0000255}. Endoplasmic reticulum membrane {ECO:0000269|PubMed:20961850}; Multi-pass membrane protein {ECO:0000255}. Note=Efficient exit from the endoplasmic reticulum requires the presence of TMEM30A or TMEM30B. {ECO:0000269|PubMed:20961850, …		TOPO_DOM 1..64; /note="Cytoplasmic"; /evidence="ECO:0000255"; TOPO_DOM 87..92; /note="Exoplasmic loop"; /evidence="ECO:0000255"; TOPO_DOM 113..295; /note="Cytoplasmic"; /evidence="ECO:0000255"; TOPO_DOM 318..346; /note="Exoplasmic loop"; /evidence="ECO:0000255"; TOPO_DOM 369..889; /note="Cytoplasmic"; /evidence="ECO:0000255"; TOPO_DOM 911..922; /note="Exoplasmic loop"; /evidence="ECO:0000255"; TO…	TRANSMEM 65..86; /note="Helical"; /evidence="ECO:0000255"; TRANSMEM 93..112; /note="Helical"; /evidence="ECO:0000255"; TRANSMEM 296..317; /note="Helical"; /evidence="ECO:0000255"; TRANSMEM 347..368; /note="Helical"; /evidence="ECO:0000255"; TRANSMEM 890..910; /note="Helical"; /evidence="ECO:0000255"; TRANSMEM 923..942; /note="Helical"; /evidence="ECO:0000255"; TRANSMEM 973..994; /note="Helical"; …	cytosol [GO:0005829]; endoplasmic reticulum membrane [GO:0005789]; Golgi apparatus [GO:0005794]; nucleolus [GO:0005730]; phospholipid-translocating ATPase complex [GO:1990531]; plasma membrane [GO:0005886]; trans-Golgi network [GO:0005802]; ATP binding [GO:0005524]; ATP hydrolysis activity [GO:0016887]; ATPase-coupled intramembrane lipid transporter activity [GO:0140326]; magnesium ion binding [G…		MOD_RES 1175; /note="Phosphoserine"; /evidence="ECO:0007744|PubMed:23186163"												Cation transport ATPase (P-type) (TC 3.A.3) family, Type IV subfamily					TISSUE SPECIFICITY: Isoform 3 is ubiquitous, with highest expression in aorta, cerebellum and uterus. {ECO:0000269|PubMed:12880872}.
Q01628	Q01628	IFM3_HUMAN	Interferon-induced transmembrane protein 3 (Dispanin subfamily A member 2b) (DSPA2b) (Interferon-inducible protein 1-8U)	IFITM3	133	SUBCELLULAR LOCATION: Cell membrane {ECO:0000269|PubMed:20943977, ECO:0000269|PubMed:22511783, ECO:0000269|PubMed:26354436}; Single-pass type II membrane protein {ECO:0000269|PubMed:20943977, ECO:0000269|PubMed:22511783}. Late endosome membrane {ECO:0000269|PubMed:22046135}; Single-pass type II membrane protein {ECO:0000305}. Early endosome membrane {ECO:0000269|PubMed:26354436, ECO:0000269|PubMe…	INTRAMEM 58..78; /note="Helical"; /evidence="ECO:0000255"	TOPO_DOM 1..57; /note="Cytoplasmic"; /evidence="ECO:0000255"; TOPO_DOM 79..107; /note="Cytoplasmic"; /evidence="ECO:0000255"; TOPO_DOM 129..133; /note="Extracellular"; /evidence="ECO:0000255"	TRANSMEM 108..128; /note="Helical"; /evidence="ECO:0000255"	early endosome membrane [GO:0031901]; late endosome membrane [GO:0031902]; lysosomal membrane [GO:0005765]; perinuclear region of cytoplasm [GO:0048471]; plasma membrane [GO:0005886]; protein-containing complex [GO:0032991]; defense response to virus [GO:0051607]; immune response [GO:0006955]; negative regulation of viral entry into host cell [GO:0046597]; negative regulation of viral genome repl…	LIPID 71; /note="S-palmitoyl cysteine"; /evidence="ECO:0000269|PubMed:20601941"; LIPID 72; /note="S-palmitoyl cysteine"; /evidence="ECO:0000269|PubMed:20601941"; LIPID 105; /note="S-palmitoyl cysteine"; /evidence="ECO:0000269|PubMed:20601941"	MOD_RES 20; /note="Phosphotyrosine"; /evidence="ECO:0000269|PubMed:26354436"			PTM: Palmitoylation on membrane-proximal cysteines controls clustering in membrane compartments and antiviral activity against influenza virus and hepatitis C virus (HCV). Has no effect on anti-SARS-CoV-2 activity. {ECO:0000269|PubMed:20601941, ECO:0000269|PubMed:22511783, ECO:0000269|PubMed:26354436, ECO:0000269|PubMed:33270927}.; PTM: Not glycosylated.; PTM: Polyubiquitinated with both 'Lys-48'…									CD225/Dispanin family				INDUCTION: By IFN-alpha and IFNG/IFN-gamma.
Q02763	Q02763	TIE2_HUMAN	Angiopoietin-1 receptor (EC 2.7.10.1) (Endothelial tyrosine kinase) (Tunica interna endothelial cell kinase) (Tyrosine kinase with Ig and EGF homology domains-2) (Tyrosine-protein kinase receptor TEK) (Tyrosine-protein kinase receptor TIE-2) (hTIE2) (p140 TEK) (CD antigen CD202b)	TEK TIE2 VMCM VMCM1	1124	SUBCELLULAR LOCATION: Cell membrane {ECO:0000269|PubMed:18425119, ECO:0000269|PubMed:18425120, ECO:0000269|PubMed:19079259, ECO:0000269|PubMed:27270174}; Single-pass type I membrane protein. Cell junction {ECO:0000269|PubMed:18425119, ECO:0000269|PubMed:18425120, ECO:0000269|PubMed:27270174}. Cell junction, focal adhesion {ECO:0000305|PubMed:19293632}. Cytoplasm, cytoskeleton. Secreted {ECO:00002…		TOPO_DOM 23..748; /note="Extracellular"; /evidence="ECO:0000255"; TOPO_DOM 770..1124; /note="Cytoplasmic"; /evidence="ECO:0000255"	TRANSMEM 749..769; /note="Helical"; /evidence="ECO:0000255"	apical plasma membrane [GO:0016324]; basal plasma membrane [GO:0009925]; basolateral plasma membrane [GO:0016323]; cell surface [GO:0009986]; cell-cell junction [GO:0005911]; centriolar satellite [GO:0034451]; cytoplasm [GO:0005737]; extracellular region [GO:0005576]; focal adhesion [GO:0005925]; membrane raft [GO:0045121]; microvillus [GO:0005902]; plasma membrane [GO:0005886]; receptor complex …		MOD_RES 860; /note="Phosphotyrosine; by autocatalysis"; /evidence="ECO:0000269|PubMed:11513602"; MOD_RES 992; /note="Phosphotyrosine; by autocatalysis"; /evidence="ECO:0000269|PubMed:11513602"; MOD_RES 1102; /note="Phosphotyrosine; by autocatalysis"; /evidence="ECO:0000269|PubMed:14665640, ECO:0000269|PubMed:27270174"; MOD_RES 1108; /note="Phosphotyrosine; by autocatalysis"; /evidence="ECO:000026…	SIGNAL 1..22; /evidence="ECO:0000269|PubMed:15340161"		PTM: Proteolytic processing leads to the shedding of the extracellular domain (soluble TIE-2 alias sTIE-2). {ECO:0000269|PubMed:11806244}.; PTM: Autophosphorylated on tyrosine residues in response to ligand binding. Autophosphorylation occurs in trans, i.e. one subunit of the dimeric receptor phosphorylates tyrosine residues on the other subunit. Autophosphorylation occurs in a sequential manner,…	CARBOHYD 140; /note="N-linked (GlcNAc...) asparagine"; /evidence="ECO:0000269|PubMed:16732286"; CARBOHYD 158; /note="N-linked (GlcNAc...) asparagine"; /evidence="ECO:0000255"; CARBOHYD 399; /note="N-linked (GlcNAc...) asparagine"; /evidence="ECO:0000255"; CARBOHYD 438; /note="N-linked (GlcNAc...) asparagine"; /evidence="ECO:0000255"; CARBOHYD 464; /note="N-linked (GlcNAc...) asparagine"; /evidenc…						DOMAIN: The soluble extracellular domain is functionally active in angiopoietin binding and can modulate the activity of the membrane-bound form by competing for angiopoietins. {ECO:0000269|PubMed:15284220}.	DOMAIN 44..123; /note="Ig-like C2-type 1"; DOMAIN 210..252; /note="EGF-like 1"; /evidence="ECO:0000255|PROSITE-ProRule:PRU00076"; DOMAIN 254..299; /note="EGF-like 2"; /evidence="ECO:0000255|PROSITE-ProRule:PRU00076"; DOMAIN 301..341; /note="EGF-like 3"; /evidence="ECO:0000255|PROSITE-ProRule:PRU00076"; DOMAIN 350..440; /note="Ig-like C2-type 2"; DOMAIN 447..541; /note="Fibronectin type-III 1"; /e…	Protein kinase superfamily, Tyr protein kinase family, Tie subfamily		X-ray crystallography (16)			TISSUE SPECIFICITY: Detected in umbilical vein endothelial cells. Proteolytic processing gives rise to a soluble extracellular domain that is detected in blood plasma (at protein level). Predominantly expressed in endothelial cells and their progenitors, the angioblasts. Has been directly found in placenta and lung, with a lower level in umbilical vein endothelial cells, brain and kidney. {ECO:00…
Q04721	Q04721	NOTC2_HUMAN	Neurogenic locus notch homolog protein 2 (Notch 2) (hN2) [Cleaved into: Notch 2 extracellular truncation (N2ECD); Notch 2 intracellular domain (N2ICD)]	NOTCH2	2471	SUBCELLULAR LOCATION: [Notch 2 extracellular truncation]: Cell membrane {ECO:0000269|PubMed:29329397, ECO:0000269|PubMed:9244302}; Single-pass type I membrane protein {ECO:0000269|PubMed:9244302}.; SUBCELLULAR LOCATION: [Notch 2 intracellular domain]: Nucleus {ECO:0000269|PubMed:25985737}. Cytoplasm {ECO:0000269|PubMed:25985737}. Note=Following proteolytical processing NICD is translocated to the…		TOPO_DOM 26..1677; /note="Extracellular"; /evidence="ECO:0000255"; TOPO_DOM 1699..2471; /note="Cytoplasmic"; /evidence="ECO:0000255"	TRANSMEM 1678..1698; /note="Helical"; /evidence="ECO:0000255"	cell surface [GO:0009986]; cilium [GO:0005929]; endoplasmic reticulum membrane [GO:0005789]; extracellular region [GO:0005576]; Golgi membrane [GO:0000139]; membrane [GO:0016020]; nucleoplasm [GO:0005654]; nucleus [GO:0005634]; plasma membrane [GO:0005886]; receptor complex [GO:0043235]; calcium ion binding [GO:0005509]; enzyme binding [GO:0019899]; NF-kappaB binding [GO:0051059]; signaling recep…		MOD_RES 1716; /note="Phosphothreonine"; /evidence="ECO:0007744|PubMed:18669648"; MOD_RES 1778; /note="Phosphoserine"; /evidence="ECO:0007744|PubMed:19690332, ECO:0007744|PubMed:20068231, ECO:0007744|PubMed:23186163"; MOD_RES 1802; /note="Phosphothreonine"; /evidence="ECO:0007744|PubMed:18669648"; MOD_RES 1804; /note="Phosphoserine"; /evidence="ECO:0007744|PubMed:18669648"; MOD_RES 1808; /note="Ph…	SIGNAL 1..25; /evidence="ECO:0000255"		PTM: Synthesized in the endoplasmic reticulum as an inactive form which is proteolytically cleaved by a furin-like convertase in the trans-Golgi network before it reaches the plasma membrane to yield an active, ligand-accessible form (By similarity). Cleavage results in a C-terminal fragment N(TM) and a N-terminal fragment N(EC) (By similarity). Following ligand binding, it is cleaved by TNF-alph…	CARBOHYD 46; /note="N-linked (GlcNAc...) asparagine"; /evidence="ECO:0000255"; CARBOHYD 155; /note="N-linked (GlcNAc...) asparagine"; /evidence="ECO:0000255"; CARBOHYD 613; /note="O-linked (Glc...) serine; alternate"; /evidence="ECO:0000250|UniProtKB:O35516"; CARBOHYD 613; /note="O-linked (Xyl...) serine; alternate"; /evidence="ECO:0000250|UniProtKB:O35516"; CARBOHYD 733; /note="N-linked (GlcNAc.…				COMPBIAS 1760..1788; /note="Basic and acidic residues"; /evidence="ECO:0000256|SAM:MobiDB-lite"; COMPBIAS 2123..2138; /note="Basic and acidic residues"; /evidence="ECO:0000256|SAM:MobiDB-lite"; COMPBIAS 2139..2168; /note="Polar residues"; /evidence="ECO:0000256|SAM:MobiDB-lite"; COMPBIAS 2384..2403; /note="Polar residues"; /evidence="ECO:0000256|SAM:MobiDB-lite"; COMPBIAS 2419..2447; /note="Polar…			DOMAIN 26..63; /note="EGF-like 1"; /evidence="ECO:0000255|PROSITE-ProRule:PRU00076"; DOMAIN 64..102; /note="EGF-like 2"; /evidence="ECO:0000255|PROSITE-ProRule:PRU00076"; DOMAIN 105..143; /note="EGF-like 3"; /evidence="ECO:0000255|PROSITE-ProRule:PRU00076"; DOMAIN 144..180; /note="EGF-like 4"; /evidence="ECO:0000255|PROSITE-ProRule:PRU00076"; DOMAIN 182..219; /note="EGF-like 5; calcium-binding"; …	NOTCH family	REPEAT 1425..1465; /note="LNR 1"; REPEAT 1466..1502; /note="LNR 2"; REPEAT 1503..1544; /note="LNR 3"; REPEAT 1827..1871; /note="ANK 1"; REPEAT 1876..1905; /note="ANK 2"; REPEAT 1909..1939; /note="ANK 3"; REPEAT 1943..1972; /note="ANK 4"; REPEAT 1976..2005; /note="ANK 5"; REPEAT 2009..2038; /note="ANK 6"	X-ray crystallography (2)			TISSUE SPECIFICITY: Expressed in the brain, heart, kidney, lung, skeletal muscle and liver. Ubiquitously expressed in the embryo. {ECO:0000269|PubMed:21378985}.
Q07820	Q07820	MCL1_HUMAN	Induced myeloid leukemia cell differentiation protein Mcl-1 (Bcl-2-like protein 3) (Bcl2-L-3) (Bcl-2-related protein EAT/mcl1) (mcl1/EAT)	MCL1 BCL2L3	350	SUBCELLULAR LOCATION: Membrane {ECO:0000305}; Single-pass membrane protein {ECO:0000305}. Cytoplasm. Mitochondrion. Nucleus, nucleoplasm. Note=Cytoplasmic, associated with mitochondria.			TRANSMEM 328..348; /note="Helical"; /evidence="ECO:0000255"	Bcl-2 family protein complex [GO:0097136]; cytoplasm [GO:0005737]; cytosol [GO:0005829]; membrane [GO:0016020]; mitochondrial outer membrane [GO:0005741]; mitochondrion [GO:0005739]; nucleoplasm [GO:0005654]; nucleus [GO:0005634]; BH3 domain binding [GO:0051434]; protein heterodimerization activity [GO:0046982]; protein homodimerization activity [GO:0042803]; protein transmembrane transporter act…		MOD_RES 121; /note="Phosphoserine"; /evidence="ECO:0000269|PubMed:12223490"; MOD_RES 159; /note="Phosphoserine; by GSK3-alpha and GSK3-beta"; /evidence="ECO:0000269|PubMed:16543145"; MOD_RES 162; /note="Phosphoserine"; /evidence="ECO:0000269|PubMed:23024798"; MOD_RES 163; /note="Phosphothreonine; by MAPK"; /evidence="ECO:0000269|PubMed:12223490, ECO:0000269|PubMed:15241487, ECO:0000269|PubMed:230…			PTM: Cleaved by CASP3 during apoptosis. In intact cells cleavage occurs preferentially after Asp-127, yielding a pro-apoptotic 28 kDa C-terminal fragment.; PTM: Rapidly degraded in the absence of phosphorylation on Thr-163 in the PEST region. {ECO:0000269|PubMed:12223490, ECO:0000269|PubMed:15241487, ECO:0000269|PubMed:23024798}.; PTM: Phosphorylated on Ser-159, by GSK3, in response to IL3/interl…				MOTIF 209..223; /note="BH3"; MOTIF 252..272; /note="BH1"; MOTIF 304..319; /note="BH2"	COMPBIAS 148..162; /note="Polar residues"; /evidence="ECO:0000256|SAM:MobiDB-lite"				Bcl-2 family		NMR spectroscopy (3); X-ray crystallography (109)		INDUCTION: Expression increases early during phorbol ester-induced differentiation along the monocyte/macrophage pathway in myeloid leukemia cell line ML-1. Rapidly up-regulated by CSF2 in ML-1 cells. Up-regulated by heat shock-induced differentiation. Expression increases early during retinoic acid-induced differentiation. {ECO:0000269|PubMed:8790944, ECO:0000269|PubMed:9671497}.
Q07954	Q07954	LRP1_HUMAN	Prolow-density lipoprotein receptor-related protein 1 (LRP-1) (Alpha-2-macroglobulin receptor) (A2MR) (Apolipoprotein E receptor) (APOER) (CD antigen CD91) [Cleaved into: Low-density lipoprotein receptor-related protein 1 85 kDa subunit (LRP-85); Low-density lipoprotein receptor-related protein 1 515 kDa subunit (LRP-515); Low-density lipoprotein receptor-related protein 1 intracellular domain (L…	LRP1 A2MR APR	4544	SUBCELLULAR LOCATION: [Low-density lipoprotein receptor-related protein 1 85 kDa subunit]: Cell membrane; Single-pass type I membrane protein. Membrane, coated pit.; SUBCELLULAR LOCATION: [Low-density lipoprotein receptor-related protein 1 515 kDa subunit]: Cell membrane; Peripheral membrane protein; Extracellular side. Membrane, coated pit.; SUBCELLULAR LOCATION: [Low-density lipoprotein recepto…		TOPO_DOM 20..4419; /note="Extracellular"; /evidence="ECO:0000255"; TOPO_DOM 4445..4544; /note="Cytoplasmic"; /evidence="ECO:0000255"	TRANSMEM 4420..4444; /note="Helical"; /evidence="ECO:0000255"	basolateral plasma membrane [GO:0016323]; clathrin-coated pit [GO:0005905]; cytoskeleton [GO:0005856]; early endosome [GO:0005769]; endocytic vesicle membrane [GO:0030666]; focal adhesion [GO:0005925]; Golgi apparatus [GO:0005794]; low-density lipoprotein receptor complex [GO:0062136]; lysosomal membrane [GO:0005765]; membrane [GO:0016020]; nucleus [GO:0005634]; plasma membrane [GO:0005886]; plas…		MOD_RES 2009; /note="N6-acetyllysine"; /evidence="ECO:0000250|UniProtKB:Q91ZX7"; MOD_RES 4460; /note="Phosphothreonine"; /evidence="ECO:0000305|PubMed:15272003"; MOD_RES 4507; /note="Phosphotyrosine"; /evidence="ECO:0000269|PubMed:11854294"; MOD_RES 4517; /note="Phosphoserine"; /evidence="ECO:0000305|PubMed:15272003"; MOD_RES 4520; /note="Phosphoserine"; /evidence="ECO:0007744|PubMed:24275569"; M…	SIGNAL 1..19; /evidence="ECO:0000255"		PTM: Cleaved into a 85 kDa membrane-spanning subunit (LRP-85) and a 515 kDa large extracellular domain (LRP-515) that remains non-covalently associated. Gamma-secretase-dependent cleavage of LRP-85 releases the intracellular domain from the membrane. {ECO:0000269|PubMed:11907044, ECO:0000269|PubMed:2112085}.; PTM: The N-terminus is blocked.; PTM: Phosphorylated on serine and threonine residues.; …	CARBOHYD 114; /note="N-linked (GlcNAc...) asparagine"; /evidence="ECO:0000255"; CARBOHYD 136; /note="N-linked (GlcNAc...) asparagine"; /evidence="ECO:0000255"; CARBOHYD 185; /note="N-linked (GlcNAc...) asparagine"; /evidence="ECO:0000255"; CARBOHYD 239; /note="N-linked (GlcNAc...) asparagine"; /evidence="ECO:0000255"; CARBOHYD 274; /note="N-linked (GlcNAc...) asparagine"; /evidence="ECO:0000255";…			MOTIF 3940..3943; /note="Recognition site for proteolytical processing"; /evidence="ECO:0000255"; MOTIF 4502..4507; /note="NPXY motif"				DOMAIN 25..66; /note="LDL-receptor class A 1"; /evidence="ECO:0000255|PROSITE-ProRule:PRU00124"; DOMAIN 70..110; /note="LDL-receptor class A 2"; /evidence="ECO:0000255|PROSITE-ProRule:PRU00124"; DOMAIN 111..149; /note="EGF-like 1"; /evidence="ECO:0000255|PROSITE-ProRule:PRU00076"; DOMAIN 150..189; /note="EGF-like 2; calcium-binding"; /evidence="ECO:0000255|PROSITE-ProRule:PRU00076"; DOMAIN 474..5…	LDLR family	REPEAT 292..334; /note="LDL-receptor class B 1"; REPEAT 335..378; /note="LDL-receptor class B 2"; REPEAT 379..422; /note="LDL-receptor class B 3"; REPEAT 571..613; /note="LDL-receptor class B 4"; REPEAT 614..659; /note="LDL-receptor class B 5"; REPEAT 660..710; /note="LDL-receptor class B 6"; REPEAT 711..754; /note="LDL-receptor class B 7"; REPEAT 1309..1355; /note="LDL-receptor class B 8"; REPEA…	NMR spectroscopy (6); X-ray crystallography (1)			TISSUE SPECIFICITY: Most abundant in liver, brain and lung.
Q0VDI3	Q0VDI3	TM267_HUMAN	Transmembrane protein 267	TMEM267 C5orf28	215	SUBCELLULAR LOCATION: Membrane {ECO:0000305}; Multi-pass membrane protein {ECO:0000305}.			TRANSMEM 77..97; /note="Helical"; /evidence="ECO:0000255"; TRANSMEM 114..134; /note="Helical"; /evidence="ECO:0000255"; TRANSMEM 178..198; /note="Helical"; /evidence="ECO:0000255"	membrane [GO:0016020]
Q12791	Q12791	KCMA1_HUMAN	Calcium-activated potassium channel subunit alpha-1 (BK channel) (BKCA alpha) (Calcium-activated potassium channel, subfamily M subunit alpha-1) (K(VCA)alpha) (KCa1.1) (Maxi K channel) (MaxiK) (Slo-alpha) (Slo1) (Slowpoke homolog) (Slo homolog) (hSlo)	KCNMA1 KCNMA SLO	1236	SUBCELLULAR LOCATION: Cell membrane {ECO:0000269|PubMed:20693285, ECO:0000269|PubMed:22399288}; Multi-pass membrane protein {ECO:0000269|PubMed:20693285, ECO:0000269|PubMed:22399288}.	INTRAMEM 336..358; /note="Pore-forming; Name=P region"; /evidence="ECO:0000255"	TOPO_DOM 1..86; /note="Extracellular"; /evidence="ECO:0000255"; TOPO_DOM 108..178; /note="Cytoplasmic"; /evidence="ECO:0000255"; TOPO_DOM 200..214; /note="Extracellular"; /evidence="ECO:0000255"; TOPO_DOM 236..239; /note="Cytoplasmic"; /evidence="ECO:0000255"; TOPO_DOM 261..264; /note="Extracellular"; /evidence="ECO:0000255"; TOPO_DOM 286..300; /note="Cytoplasmic"; /evidence="ECO:0000255"; TOPO_D…	TRANSMEM 87..107; /note="Helical; Name=Segment S0"; /evidence="ECO:0000255"; TRANSMEM 179..199; /note="Helical; Name=Segment S1"; /evidence="ECO:0000255"; TRANSMEM 215..235; /note="Helical; Name=Segment S2"; /evidence="ECO:0000255"; TRANSMEM 240..260; /note="Helical; Name=Segment S3"; /evidence="ECO:0000255"; TRANSMEM 265..285; /note="Helical; Name=Segment S4"; /evidence="ECO:0000255"; TRANSMEM 3…	apical plasma membrane [GO:0016324]; caveola [GO:0005901]; membrane [GO:0016020]; plasma membrane [GO:0005886]; postsynaptic membrane [GO:0045211]; voltage-gated potassium channel complex [GO:0008076]; actin binding [GO:0003779]; calcium-activated potassium channel activity [GO:0015269]; identical protein binding [GO:0042802]; large conductance calcium-activated potassium channel activity [GO:006…	LIPID 118; /note="S-palmitoyl cysteine"; /evidence="ECO:0000269|PubMed:20693285, ECO:0000269|PubMed:22399288"; LIPID 119; /note="S-palmitoyl cysteine"; /evidence="ECO:0000269|PubMed:20693285, ECO:0000269|PubMed:22399288"; LIPID 121; /note="S-palmitoyl cysteine"; /evidence="ECO:0000269|PubMed:20693285, ECO:0000269|PubMed:22399288"	MOD_RES 763; /note="Phosphothreonine"; /evidence="ECO:0000250|UniProtKB:Q08460"; MOD_RES 765; /note="Phosphoserine"; /evidence="ECO:0000250|UniProtKB:Q08460"; MOD_RES 778; /note="Phosphoserine"; /evidence="ECO:0000250|UniProtKB:Q08460"; MOD_RES 782; /note="Phosphoserine"; /evidence="ECO:0000250|UniProtKB:Q08460"; MOD_RES 970; /note="Phosphothreonine"; /evidence="ECO:0000250|UniProtKB:Q08460"; MOD…			PTM: Phosphorylated (Probable). Phosphorylation by kinases such as PKA and/or PKG. In smooth muscles, phosphorylation affects its activity. {ECO:0000305}.; PTM: Palmitoylation by ZDHHC22 and ZDHHC23 within the intracellular linker between the S0 and S1 transmembrane domains regulates localization to the plasma membrane. Depalmitoylated by LYPLA1 and LYPLAL1, leading to retard exit from the trans-…				MOTIF 352..355; /note="Selectivity for potassium"; MOTIF 1003..1025; /note="Calcium bowl"	COMPBIAS 21..61; /note="Polar residues"; /evidence="ECO:0000256|SAM:MobiDB-lite"; COMPBIAS 766..784; /note="Polar residues"; /evidence="ECO:0000256|SAM:MobiDB-lite"; COMPBIAS 1186..1217; /note="Polar residues"; /evidence="ECO:0000256|SAM:MobiDB-lite"; COMPBIAS 1218..1236; /note="Basic and acidic residues"; /evidence="ECO:0000256|SAM:MobiDB-lite"		DOMAIN: The S0 segment is essential for the modulation by the accessory beta subunits KCNMB1, KCNMB2, KCNMB3 and KCNMB4.; DOMAIN: The S4 segment, which is characterized by a series of positively charged amino acids at every third position, is part of the voltage-sensor.; DOMAIN: The pore-forming domain (also referred as P region) is imbedded into the membrane, and forms the selectivity filter of …	DOMAIN 415..558; /note="RCK N-terminal"	Potassium channel family, Calcium-activated (TC 1.A.1.3) subfamily, KCa1.1/KCNMA1 sub-subfamily		Electron microscopy (5); NMR spectroscopy (1); X-ray crystallography (3)			TISSUE SPECIFICITY: Widely expressed. Except in myocytes, it is almost ubiquitously expressed. {ECO:0000269|PubMed:11880513}.
Q13018	Q13018	PLA2R_HUMAN	Secretory phospholipase A2 receptor (PLA2-R) (PLA2R) (180 kDa secretory phospholipase A2 receptor) (C-type lectin domain family 13 member C) (M-type receptor) [Cleaved into: Soluble secretory phospholipase A2 receptor (Soluble PLA2-R) (Soluble PLA2R)]	PLA2R1 CLEC13C	1463	SUBCELLULAR LOCATION: Cell membrane {ECO:0000250}; Single-pass type I membrane protein {ECO:0000250}.; SUBCELLULAR LOCATION: [Soluble secretory phospholipase A2 receptor]: Secreted {ECO:0000250}.; SUBCELLULAR LOCATION: [Isoform 2]: Secreted {ECO:0000305}.		TOPO_DOM 21..1397; /note="Extracellular"; /evidence="ECO:0000255"; TOPO_DOM 1419..1463; /note="Cytoplasmic"; /evidence="ECO:0000255"	TRANSMEM 1398..1418; /note="Helical"; /evidence="ECO:0000255"	cell surface [GO:0009986]; extracellular region [GO:0005576]; plasma membrane [GO:0005886]; receptor complex [GO:0043235]; carbohydrate binding [GO:0030246]; phospholipase binding [GO:0043274]; signaling receptor activity [GO:0038023]; negative regulation of arachidonic acid secretion [GO:1900139]; negative regulation of phospholipase A2 activity [GO:1900138]; oxidative stress-induced premature s…			SIGNAL 1..20; /evidence="ECO:0000250"		PTM: The secretory phospholipase A2 receptor form may be produced by the action of metalloproteinases. It contains all extracellular domains and only lacks transmembrane and cytosolic regions. It is however unclear whether this form is produced by proteolytic cleavage as suggested by some experiments, or by alternative splicing, as in the case of isoform 2 that shares all characteristics of secre…	CARBOHYD 93; /note="N-linked (GlcNAc...) asparagine"; /evidence="ECO:0000255"; CARBOHYD 454; /note="N-linked (GlcNAc...) asparagine"; /evidence="ECO:0000255"; CARBOHYD 1123; /note="N-linked (GlcNAc...) asparagine"; /evidence="ECO:0000255|PROSITE-ProRule:PRU00498"			MOTIF 1436..1442; /note="Endocytosis signal"			DOMAIN: C-type lectin domains 3-5 mediate the interaction with phospholipase PLA2G1B.; DOMAIN: The endocytosis signal probably mediates endocytosis via clathrin-coated pits. {ECO:0000250}.	DOMAIN 38..161; /note="Ricin B-type lectin"; /evidence="ECO:0000255|PROSITE-ProRule:PRU00174"; DOMAIN 173..221; /note="Fibronectin type-II"; /evidence="ECO:0000255|PROSITE-ProRule:PRU00479"; DOMAIN 238..355; /note="C-type lectin 1"; /evidence="ECO:0000255|PROSITE-ProRule:PRU00040"; DOMAIN 385..502; /note="C-type lectin 2"; /evidence="ECO:0000255|PROSITE-ProRule:PRU00040"; DOMAIN 522..643; /note="…			Electron microscopy (1); X-ray crystallography (1)			TISSUE SPECIFICITY: Expressed in podocytes (at protein level) (PubMed:25335547). Present in lung macrophage (at protein level). Highly expressed in kidney. Also expressed in pancreas, amnion, choriodecidua and placenta. Isoform 2 is expressed at much lower level. {ECO:0000269|PubMed:15611272, ECO:0000269|PubMed:25335547, ECO:0000269|PubMed:7721806, ECO:0000269|PubMed:7925459, ECO:0000269|PubMed:9…
Q13308	Q13308	PTK7_HUMAN	Inactive tyrosine-protein kinase 7 (Colon carcinoma kinase 4) (CCK-4) (Protein-tyrosine kinase 7) (Pseudo tyrosine kinase receptor 7) (Tyrosine-protein kinase-like 7)	PTK7 CCK4	1070	SUBCELLULAR LOCATION: Membrane {ECO:0000269|PubMed:20837484}; Single-pass type I membrane protein {ECO:0000269|PubMed:20837484}. Cell junction {ECO:0000269|PubMed:20837484}. Note=Colocalizes with MMP14 at cell junctions. Also localizes at the leading edge of migrating cells.		TOPO_DOM 31..704; /note="Extracellular"; /evidence="ECO:0000255"; TOPO_DOM 726..1070; /note="Cytoplasmic"; /evidence="ECO:0000255"	TRANSMEM 705..725; /note="Helical"; /evidence="ECO:0000255"	cell-cell junction [GO:0005911]; focal adhesion [GO:0005925]; plasma membrane [GO:0005886]; ATP binding [GO:0005524]; cell adhesion molecule binding [GO:0050839]; coreceptor activity involved in Wnt signaling pathway, planar cell polarity pathway [GO:1904929]; protein kinase activity [GO:0004672]; actin cytoskeleton reorganization [GO:0031532]; axis elongation [GO:0003401]; cell adhesion [GO:0007…		MOD_RES 1064; /note="Phosphoserine"; /evidence="ECO:0000250|UniProtKB:Q8BKG3"	SIGNAL 1..30; /evidence="ECO:0000255"		PTM: MMP14 cleaves PTK7 between Pro-621 and Leu-622 generating an N-terminal soluble (70 kDa) fragment and a membrane C-terminal (50 kDa) fragment. Proteolysis by MMP14 regulates PTK7 function in non-canonical Wnt signaling pathway. {ECO:0000269|PubMed:20837484}.	CARBOHYD 116; /note="N-linked (GlcNAc...) asparagine"; /evidence="ECO:0000269|PubMed:19349973"; CARBOHYD 175; /note="N-linked (GlcNAc...) asparagine"; /evidence="ECO:0000269|PubMed:19349973"; CARBOHYD 184; /note="N-linked (GlcNAc...) asparagine"; /evidence="ECO:0000255"; CARBOHYD 214; /note="N-linked (GlcNAc...) asparagine"; /evidence="ECO:0000255"; CARBOHYD 268; /note="N-linked (GlcNAc...) aspar…						DOMAIN: The protein kinase domain is predicted to be catalytically inactive.	DOMAIN 31..120; /note="Ig-like C2-type 1"; DOMAIN 128..218; /note="Ig-like C2-type 2"; DOMAIN 225..317; /note="Ig-like C2-type 3"; DOMAIN 309..407; /note="Ig-like C2-type 4"; DOMAIN 412..497; /note="Ig-like C2-type 5"; DOMAIN 503..586; /note="Ig-like C2-type 6"; DOMAIN 578..680; /note="Ig-like C2-type 7"; DOMAIN 796..1066; /note="Protein kinase; inactive"; /evidence="ECO:0000255|PROSITE-ProRule:P…	Protein kinase superfamily, Tyr protein kinase family, Insulin receptor subfamily		X-ray crystallography (1)		INDUCTION: Higher expression in cell lines established from normal non-tumorigenic tissues compared to cell lines established from highly metastatic invasive carcinomas (at protein level). {ECO:0000269|PubMed:20837484}.	TISSUE SPECIFICITY: Highly expressed in lung, liver, pancreas, kidney, placenta and melanocytes. Weakly expressed in thyroid gland, ovary, brain, heart and skeletal muscle. Also expressed in erythroleukemia cells. But not expressed in colon.
Q13491	Q13491	GPM6B_HUMAN	Neuronal membrane glycoprotein M6-b (M6b)	GPM6B M6B	265	SUBCELLULAR LOCATION: Cell membrane {ECO:0000250}; Multi-pass membrane protein {ECO:0000250}. Note=Colocalizes with SERT at the plasma membrane. {ECO:0000250}.			TRANSMEM 31..51; /note="Helical"; /evidence="ECO:0000255"; TRANSMEM 90..110; /note="Helical"; /evidence="ECO:0000255"; TRANSMEM 136..156; /note="Helical"; /evidence="ECO:0000255"; TRANSMEM 224..244; /note="Helical"; /evidence="ECO:0000255"	membrane raft [GO:0045121]; plasma membrane [GO:0005886]; extracellular matrix assembly [GO:0085029]; negative regulation of protein localization to cell surface [GO:2000009]; negative regulation of serotonin uptake [GO:0051612]; nervous system development [GO:0007399]; neuron projection development [GO:0031175]; ossification [GO:0001503]; positive regulation of bone mineralization [GO:0030501]; …		MOD_RES 257; /note="Phosphoserine"; /evidence="ECO:0000250|UniProtKB:P35803"; MOD_RES Q13491-4:318; /note="Phosphoserine"; /evidence="ECO:0007744|PubMed:21406692"				CARBOHYD 73; /note="N-linked (GlcNAc...) asparagine"; /evidence="ECO:0000255"; CARBOHYD 177; /note="N-linked (GlcNAc...) asparagine"; /evidence="ECO:0000255"								Myelin proteolipid protein family					TISSUE SPECIFICITY: Neurons and glia; cerebellar Bergmann glia, in glia within white matter tracts of the cerebellum and cerebrum, and in embryonic dorsal root ganglia.
Q13591	Q13591	SEM5A_HUMAN	Semaphorin-5A (Semaphorin-F) (Sema F)	SEMA5A SEMAF	1074	SUBCELLULAR LOCATION: Membrane; Single-pass type I membrane protein.		TOPO_DOM 23..968; /note="Extracellular"; /evidence="ECO:0000255"; TOPO_DOM 990..1074; /note="Cytoplasmic"; /evidence="ECO:0000255"	TRANSMEM 969..989; /note="Helical"; /evidence="ECO:0000255"	extracellular exosome [GO:0070062]; membrane [GO:0016020]; plasma membrane [GO:0005886]; chemorepellent activity [GO:0045499]; chondroitin sulfate proteoglycan binding [GO:0035373]; heparan sulfate proteoglycan binding [GO:0043395]; semaphorin receptor binding [GO:0030215]; syndecan binding [GO:0045545]; axon extension [GO:0048675]; axon guidance [GO:0007411]; axonal fasciculation [GO:0007413]; b…			SIGNAL 1..22; /evidence="ECO:0000255"			CARBOHYD 142; /note="N-linked (GlcNAc...) asparagine"; /evidence="ECO:0000255"; CARBOHYD 168; /note="N-linked (GlcNAc...) asparagine"; /evidence="ECO:0000255"; CARBOHYD 227; /note="N-linked (GlcNAc...) asparagine"; /evidence="ECO:0000255"; CARBOHYD 277; /note="N-linked (GlcNAc...) asparagine"; /evidence="ECO:0000255"; CARBOHYD 323; /note="N-linked (GlcNAc...) asparagine"; /evidence="ECO:0000255";…							DOMAIN 35..484; /note="Sema"; /evidence="ECO:0000255|PROSITE-ProRule:PRU00352"; DOMAIN 540..593; /note="TSP type-1 1"; /evidence="ECO:0000255|PROSITE-ProRule:PRU00210"; DOMAIN 595..651; /note="TSP type-1 2"; /evidence="ECO:0000255|PROSITE-ProRule:PRU00210"; DOMAIN 653..702; /note="TSP type-1 3"; /evidence="ECO:0000255|PROSITE-ProRule:PRU00210"; DOMAIN 707..765; /note="TSP type-1 4"; /evidence="EC…	Semaphorin family
Q14118	Q14118	DAG1_HUMAN	Dystroglycan 1 (Dystroglycan) (Dystrophin-associated glycoprotein 1) [Cleaved into: Alpha-dystroglycan (Alpha-DG); Beta-dystroglycan (Beta-DG)]	DAG1	895	SUBCELLULAR LOCATION: [Alpha-dystroglycan]: Secreted, extracellular space.; SUBCELLULAR LOCATION: [Beta-dystroglycan]: Cell membrane {ECO:0000269|PubMed:18764929}; Single-pass type I membrane protein. Cytoplasm, cytoskeleton. Nucleus, nucleoplasm {ECO:0000269|PubMed:18764929}. Cell membrane, sarcolemma {ECO:0000250}. Postsynaptic cell membrane {ECO:0000250}. Note=The monomeric form translocates t…		TOPO_DOM 654..749; /note="Extracellular"; /evidence="ECO:0000255"; TOPO_DOM 776..895; /note="Cytoplasmic"; /evidence="ECO:0000255"	TRANSMEM 750..775; /note="Helical"; /evidence="ECO:0000255"	adherens junction [GO:0005912]; basement membrane [GO:0005604]; basolateral plasma membrane [GO:0016323]; collagen-containing extracellular matrix [GO:0062023]; contractile ring [GO:0070938]; costamere [GO:0043034]; cytoplasm [GO:0005737]; cytoskeleton [GO:0005856]; cytosol [GO:0005829]; dystroglycan complex [GO:0016011]; dystrophin-associated glycoprotein complex [GO:0016010]; endoplasmic reticu…		MOD_RES 790; /note="Phosphothreonine"; /evidence="ECO:0007744|PubMed:23186163, ECO:0007744|PubMed:24275569"; MOD_RES 892; /note="Phosphotyrosine; by SRC"; /evidence="ECO:0000269|PubMed:11495720, ECO:0000269|PubMed:12795607, ECO:0000269|PubMed:20512930"	SIGNAL 1..29; /evidence="ECO:0000255"		PTM: [Alpha-dystroglycan]: O-glycosylated. POMGNT1 catalyzes the initial addition of N-acetylglucosamine, giving rise to the GlcNAc(beta1-2)Man(alpha1-)O-Ser/Thr moiety and thus providing the necessary basis for the addition of further carbohydrate moieties (PubMed:27493216). Heavily O-glycosylated comprising of up to two thirds of its mass and the carbohydrate composition differs depending on ti…	CARBOHYD 63; /note="O-linked (GalNAc...) threonine"; /evidence="ECO:0000269|PubMed:23234360"; CARBOHYD 141; /note="N-linked (GlcNAc...) asparagine"; /evidence="ECO:0000255"; CARBOHYD 317; /note="O-linked (Man6P...) threonine"; /evidence="ECO:0000269|PubMed:21987822, ECO:0000269|PubMed:24256719"; CARBOHYD 319; /note="O-linked (Man6P...) threonine"; /evidence="ECO:0000269|PubMed:21987822, ECO:00002…			MOTIF 776..782; /note="Nuclear localization signal"; /evidence="ECO:0000269|PubMed:20512930"; MOTIF 889..892; /note="PPXY motif"	COMPBIAS 381..402; /note="Polar residues"; /evidence="ECO:0000256|SAM:MobiDB-lite"; COMPBIAS 416..449; /note="Polar residues"; /evidence="ECO:0000256|SAM:MobiDB-lite"; COMPBIAS 732..746; /note="Basic and acidic residues"; /evidence="ECO:0000256|SAM:MobiDB-lite"; COMPBIAS 858..873; /note="Pro residues"; /evidence="ECO:0000256|SAM:MobiDB-lite"			DOMAIN 603..712; /note="Peptidase S72"			NMR spectroscopy (1); X-ray crystallography (6)			TISSUE SPECIFICITY: Expressed in a variety of fetal and adult tissues. In epidermal tissue, located to the basement membrane. Also expressed in keratinocytes and fibroblasts. {ECO:0000269|PubMed:15175026, ECO:0000269|PubMed:8268918}.
Q14517	Q14517	FAT1_HUMAN	Protocadherin Fat 1 (Cadherin family member 7) (Cadherin-related tumor suppressor homolog) (Protein fat homolog) [Cleaved into: Protocadherin Fat 1, nuclear form]	FAT1 CDHF7 FAT	4588	SUBCELLULAR LOCATION: [Protocadherin Fat 1]: Cell membrane {ECO:0000269|PubMed:15922730}; Single-pass type I membrane protein {ECO:0000269|PubMed:15922730}.; SUBCELLULAR LOCATION: [Protocadherin Fat 1, nuclear form]: Nucleus {ECO:0000269|PubMed:15922730}.		TOPO_DOM 22..4181; /note="Extracellular"; /evidence="ECO:0000255"; TOPO_DOM 4203..4588; /note="Cytoplasmic"; /evidence="ECO:0000255"	TRANSMEM 4182..4202; /note="Helical"; /evidence="ECO:0000255"	apical plasma membrane [GO:0016324]; cell-cell junction [GO:0005911]; extracellular exosome [GO:0070062]; filopodium [GO:0030175]; focal adhesion [GO:0005925]; lamellipodium [GO:0030027]; nucleus [GO:0005634]; perinuclear region of cytoplasm [GO:0048471]; plasma membrane [GO:0005886]; calcium ion binding [GO:0005509]; actin filament organization [GO:0007015]; anatomical structure morphogenesis [G…			SIGNAL 1..21; /evidence="ECO:0000255"		PTM: Undergoes proteolytic cleavage. The extracellular domain is cleaved off and the cytoplasmic domain (about 400 AA) shuttles to the nucleus. {ECO:0000269|PubMed:15922730}.	CARBOHYD 40; /note="N-linked (GlcNAc...) asparagine"; /evidence="ECO:0000255"; CARBOHYD 333; /note="N-linked (GlcNAc...) asparagine"; /evidence="ECO:0000255"; CARBOHYD 660; /note="N-linked (GlcNAc...) asparagine"; /evidence="ECO:0000255"; CARBOHYD 740; /note="N-linked (GlcNAc...) asparagine"; /evidence="ECO:0000255"; CARBOHYD 791; /note="N-linked (GlcNAc...) asparagine"; /evidence="ECO:0000255"; …			MOTIF 4204..4214; /note="Nuclear localization signal"; /evidence="ECO:0000255"; MOTIF 4378..4382; /note="PTB-like motif"; /evidence="ECO:0000250"	COMPBIAS 4255..4273; /note="Polar residues"; /evidence="ECO:0000256|SAM:MobiDB-lite"; COMPBIAS 4356..4376; /note="Polar residues"; /evidence="ECO:0000256|SAM:MobiDB-lite"; COMPBIAS 4435..4450; /note="Pro residues"; /evidence="ECO:0000256|SAM:MobiDB-lite"		DOMAIN: A PTB-like motif (DNXYH sequence) is required for the targeting to the leading edge. This motif represents a minimal protein-protein interaction core motif that is not regulated by tyrosine phosphorylation (By similarity). {ECO:0000250}.	DOMAIN 35..149; /note="Cadherin 1"; /evidence="ECO:0000255|PROSITE-ProRule:PRU00043"; DOMAIN 150..257; /note="Cadherin 2"; /evidence="ECO:0000255|PROSITE-ProRule:PRU00043"; DOMAIN 368..463; /note="Cadherin 3"; /evidence="ECO:0000255|PROSITE-ProRule:PRU00043"; DOMAIN 464..569; /note="Cadherin 4"; /evidence="ECO:0000255|PROSITE-ProRule:PRU00043"; DOMAIN 570..673; /note="Cadherin 5"; /evidence="ECO:…						TISSUE SPECIFICITY: Expressed in many epithelial and some endothelial and smooth muscle cells.
Q14524	Q14524	SCN5A_HUMAN	Sodium channel protein type 5 subunit alpha (Sodium channel protein cardiac muscle subunit alpha) (Sodium channel protein type V subunit alpha) (Voltage-gated sodium channel subunit alpha Nav1.5) (hH1)	SCN5A	2016	SUBCELLULAR LOCATION: Cell membrane {ECO:0000269|PubMed:1309946, ECO:0000269|PubMed:19074138, ECO:0000269|PubMed:21447824, ECO:0000269|PubMed:23085483, ECO:0000269|PubMed:23420830, ECO:0000269|PubMed:25370050, ECO:0000269|PubMed:26279430}; Multi-pass membrane protein {ECO:0000250|UniProtKB:D0E0C2}. Cytoplasm, perinuclear region {ECO:0000269|PubMed:21447824}. Cell membrane, sarcolemma, T-tubule {E…	INTRAMEM 358..382; /note="Pore-forming"; /evidence="ECO:0000250|UniProtKB:D0E0C2"; INTRAMEM 884..904; /note="Pore-forming"; /evidence="ECO:0000250|UniProtKB:D0E0C2"; INTRAMEM 1406..1427; /note="Pore-forming"; /evidence="ECO:0000250|UniProtKB:D0E0C2"; INTRAMEM 1697..1719; /note="Pore-forming"; /evidence="ECO:0000250|UniProtKB:D0E0C2"	TOPO_DOM 1..131; /note="Cytoplasmic"; /evidence="ECO:0000305"; TOPO_DOM 151..157; /note="Extracellular"; /evidence="ECO:0000305"; TOPO_DOM 179..192; /note="Cytoplasmic"; /evidence="ECO:0000305"; TOPO_DOM 211..216; /note="Extracellular"; /evidence="ECO:0000305"; TOPO_DOM 234..252; /note="Cytoplasmic"; /evidence="ECO:0000305"; TOPO_DOM 273..357; /note="Extracellular"; /evidence="ECO:0000305"; TOPO_…	TRANSMEM 132..150; /note="Helical; Name=S1 of repeat I"; /evidence="ECO:0000250|UniProtKB:D0E0C2"; TRANSMEM 158..178; /note="Helical; Name=S2 of repeat I"; /evidence="ECO:0000250|UniProtKB:D0E0C2"; TRANSMEM 193..210; /note="Helical; Name=S3 of repeat I"; /evidence="ECO:0000250|UniProtKB:D0E0C2"; TRANSMEM 217..233; /note="Helical; Name=S4 of repeat I"; /evidence="ECO:0000250|UniProtKB:D0E0C2"; TRA…	caveola [GO:0005901]; cell surface [GO:0009986]; endoplasmic reticulum [GO:0005783]; intercalated disc [GO:0014704]; lateral plasma membrane [GO:0016328]; membrane [GO:0016020]; nucleolus [GO:0005730]; nucleoplasm [GO:0005654]; perinuclear region of cytoplasm [GO:0048471]; plasma membrane [GO:0005886]; sarcolemma [GO:0042383]; T-tubule [GO:0030315]; voltage-gated sodium channel complex [GO:000151…		MOD_RES 36; /note="Phosphoserine"; /evidence="ECO:0000269|PubMed:23092124"; MOD_RES 38; /note="Phosphothreonine"; /evidence="ECO:0000269|PubMed:23092124"; MOD_RES 457; /note="Phosphoserine"; /evidence="ECO:0000269|PubMed:23092124"; MOD_RES 460; /note="Phosphoserine"; /evidence="ECO:0000269|PubMed:23092124"; MOD_RES 483; /note="Phosphoserine"; /evidence="ECO:0000269|PubMed:23092124"; MOD_RES 484; …			PTM: Ubiquitinated by NEDD4L; which promotes its endocytosis. Does not seem to be ubiquitinated by NEDD4 or WWP2. {ECO:0000269|PubMed:15217910, ECO:0000269|PubMed:15548568}.; PTM: Phosphorylation at Ser-1503 by PKC in a highly conserved cytoplasmic loop slows inactivation of the sodium channel and reduces peak sodium currents (Probable). Regulated through phosphorylation by CaMK2D (By similarity)…	CARBOHYD 214; /note="N-linked (GlcNAc...) asparagine"; /evidence="ECO:0000255"; CARBOHYD 283; /note="N-linked (GlcNAc...) asparagine"; /evidence="ECO:0000255"; CARBOHYD 288; /note="N-linked (GlcNAc...) asparagine"; /evidence="ECO:0000255"; CARBOHYD 291; /note="N-linked (GlcNAc...) asparagine"; /evidence="ECO:0000255"; CARBOHYD 318; /note="N-linked (GlcNAc...) asparagine"; /evidence="ECO:0000255";…				COMPBIAS 480..503; /note="Basic and acidic residues"; /evidence="ECO:0000256|SAM:MobiDB-lite"; COMPBIAS 511..526; /note="Polar residues"; /evidence="ECO:0000256|SAM:MobiDB-lite"; COMPBIAS 1054..1068; /note="Acidic residues"; /evidence="ECO:0000256|SAM:MobiDB-lite"; COMPBIAS 1090..1118; /note="Polar residues"; /evidence="ECO:0000256|SAM:MobiDB-lite"; COMPBIAS 1959..1994; /note="Polar residues"; /e…		DOMAIN: The sequence contains 4 internal repeats, each with 5 hydrophobic segments (S1, S2, S3, S5, S6) and one positively charged segment (S4). Segments S4 are probably the voltage-sensors and are characterized by a series of positively charged amino acids at every third position. {ECO:0000305}.; DOMAIN: The IQ domain mediates association with calmodulin. {ECO:0000269|PubMed:21167176, ECO:000026…	DOMAIN 1901..1930; /note="IQ"	Sodium channel (TC 1.A.1.10) family, Nav1.5/SCN5A subfamily	REPEAT 113..420; /note="I"; /evidence="ECO:0000305"; REPEAT 699..969; /note="II"; /evidence="ECO:0000305"; REPEAT 1187..1501; /note="III"; /evidence="ECO:0000305"; REPEAT 1510..1807; /note="IV"; /evidence="ECO:0000305"	Electron microscopy (2); NMR spectroscopy (3); X-ray crystallography (6)			TISSUE SPECIFICITY: Found in jejunal circular smooth muscle cells (at protein level). Expressed in human atrial and ventricular cardiac muscle but not in adult skeletal muscle, brain, myometrium, liver, or spleen. Isoform 4 is expressed in brain. {ECO:0000269|PubMed:12358675}.
Q14940	Q14940	SL9A5_HUMAN	Sodium/hydrogen exchanger 5 (Na(+)/H(+) exchanger 5) (NHE-5) (Solute carrier family 9 member 5)	SLC9A5 NHE5	896	SUBCELLULAR LOCATION: Membrane; Multi-pass membrane protein.			TRANSMEM 46..66; /note="Helical"; /evidence="ECO:0000255"; TRANSMEM 74..94; /note="Helical"; /evidence="ECO:0000255"; TRANSMEM 104..124; /note="Helical"; /evidence="ECO:0000255"; TRANSMEM 135..155; /note="Helical"; /evidence="ECO:0000255"; TRANSMEM 174..194; /note="Helical"; /evidence="ECO:0000255"; TRANSMEM 201..221; /note="Helical"; /evidence="ECO:0000255"; TRANSMEM 247..267; /note="Helical"; /…	membrane [GO:0016020]; plasma membrane [GO:0005886]; potassium:proton antiporter activity [GO:0015386]; sodium:proton antiporter activity [GO:0015385]; ion transport [GO:0006811]; potassium ion transmembrane transport [GO:0071805]; regulation of intracellular pH [GO:0051453]; sodium ion import across plasma membrane [GO:0098719]					PTM: Phosphorylated (Possible).	CARBOHYD 199; /note="N-linked (GlcNAc...) asparagine"; /evidence="ECO:0000255"; CARBOHYD 319; /note="N-linked (GlcNAc...) asparagine"; /evidence="ECO:0000255"				COMPBIAS 701..717; /note="Acidic residues"; /evidence="ECO:0000256|SAM:MobiDB-lite"; COMPBIAS 849..863; /note="Polar residues"; /evidence="ECO:0000256|SAM:MobiDB-lite"				Monovalent cation:proton antiporter 1 (CPA1) transporter (TC 2.A.36) family					TISSUE SPECIFICITY: Expressed in brain, testis, spleen, and skeletal muscle.
Q15256	Q15256	PTPRR_HUMAN	Receptor-type tyrosine-protein phosphatase R (R-PTP-R) (EC 3.1.3.48) (Ch-1PTPase) (NC-PTPCOM1) (Protein-tyrosine phosphatase PCPTP1)	PTPRR ECPTP PTPRQ	657	SUBCELLULAR LOCATION: [Isoform Alpha]: Cell membrane; Single-pass type I membrane protein.; SUBCELLULAR LOCATION: [Isoform Delta]: Cytoplasm, perinuclear region. Note=Locates to the perinuclear areas within the cytoplasm.; SUBCELLULAR LOCATION: [Isoform Gamma]: Cytoplasm, perinuclear region. Note=Locates to the perinuclear areas within the cytoplasm.		TOPO_DOM 22..227; /note="Extracellular"; /evidence="ECO:0000255"; TOPO_DOM 249..657; /note="Cytoplasmic"; /evidence="ECO:0000255"	TRANSMEM 228..248; /note="Helical"; /evidence="ECO:0000255"	cell junction [GO:0030054]; cytosol [GO:0005829]; extracellular space [GO:0005615]; perinuclear region of cytoplasm [GO:0048471]; plasma membrane [GO:0005886]; protein kinase binding [GO:0019901]; protein tyrosine phosphatase activity [GO:0004725]; transmembrane receptor protein tyrosine phosphatase activity [GO:0005001]; ERBB2 signaling pathway [GO:0038128]; in utero embryonic development [GO:00…		MOD_RES 272; /note="Phosphoserine"; /evidence="ECO:0000250|UniProtKB:Q62132"; MOD_RES 339; /note="Phosphoserine; by PKA"; /evidence="ECO:0000250|UniProtKB:Q62132"	SIGNAL 1..21; /evidence="ECO:0000255"			CARBOHYD 129; /note="N-linked (GlcNAc...) asparagine"; /evidence="ECO:0000255"							DOMAIN 393..647; /note="Tyrosine-protein phosphatase"; /evidence="ECO:0000255|PROSITE-ProRule:PRU00160"	Protein-tyrosine phosphatase family, Receptor class 7 subfamily		X-ray crystallography (1)			TISSUE SPECIFICITY: Expressed in brain, placenta, small intestine, stomach, uterus and weakly in the prostate. Isoform alpha has been observed only in the brain. Isoform gamma is expressed in brain, placenta and uterus. Isoform delta is expressed in brain, kidney, placenta, prostate, small intestine and uterus. {ECO:0000269|PubMed:10705342}.
Q16288	Q16288	NTRK3_HUMAN	NT-3 growth factor receptor (EC 2.7.10.1) (GP145-TrkC) (Trk-C) (Neurotrophic tyrosine kinase receptor type 3) (TrkC tyrosine kinase)	NTRK3 TRKC	839	SUBCELLULAR LOCATION: Membrane; Single-pass type I membrane protein.		TOPO_DOM 32..429; /note="Extracellular"; /evidence="ECO:0000255"; TOPO_DOM 454..839; /note="Cytoplasmic"; /evidence="ECO:0000255"	TRANSMEM 430..453; /note="Helical"; /evidence="ECO:0000255"	axon [GO:0030424]; cytoplasm [GO:0005737]; glutamatergic synapse [GO:0098978]; plasma membrane [GO:0005886]; postsynaptic membrane [GO:0045211]; receptor complex [GO:0043235]; ATP binding [GO:0005524]; GPI-linked ephrin receptor activity [GO:0005004]; neurotrophin binding [GO:0043121]; neurotrophin receptor activity [GO:0005030]; p53 binding [GO:0002039]; transmembrane receptor protein tyrosine k…		MOD_RES 493; /note="Phosphoserine"; /evidence="ECO:0000250|UniProtKB:Q6VNS1"; MOD_RES 516; /note="Phosphotyrosine; by autocatalysis"; /evidence="ECO:0000269|PubMed:25196463"; MOD_RES 705; /note="Phosphotyrosine; by autocatalysis"; /evidence="ECO:0000250"; MOD_RES 709; /note="Phosphotyrosine; by autocatalysis"; /evidence="ECO:0000250"; MOD_RES 710; /note="Phosphotyrosine; by autocatalysis"; /evide…	SIGNAL 1..31		PTM: Ligand-mediated auto-phosphorylation.	CARBOHYD 72; /note="N-linked (GlcNAc...) asparagine"; /evidence="ECO:0000255"; CARBOHYD 79; /note="N-linked (GlcNAc...) asparagine"; /evidence="ECO:0000255"; CARBOHYD 133; /note="N-linked (GlcNAc...) asparagine"; /evidence="ECO:0000255"; CARBOHYD 163; /note="N-linked (GlcNAc...) asparagine"; /evidence="ECO:0000255"; CARBOHYD 203; /note="N-linked (GlcNAc...) asparagine"; /evidence="ECO:0000255"; C…							DOMAIN 160..209; /note="LRRCT"; DOMAIN 210..300; /note="Ig-like C2-type 1"; DOMAIN 309..382; /note="Ig-like C2-type 2"; DOMAIN 538..839; /note="Protein kinase"; /evidence="ECO:0000255|PROSITE-ProRule:PRU00159"	Protein kinase superfamily, Tyr protein kinase family, Insulin receptor subfamily	REPEAT 104..125; /note="LRR 1"; REPEAT 128..149; /note="LRR 2"	X-ray crystallography (5)			TISSUE SPECIFICITY: Widely expressed but mainly in nervous tissue. Isoform 2 is expressed at higher levels in adult brain than in fetal brain.
Q16625	Q16625	OCLN_HUMAN	Occludin	OCLN	522	SUBCELLULAR LOCATION: Cell membrane {ECO:0000269|PubMed:19017651, ECO:0000269|PubMed:19114660, ECO:0000269|PubMed:9175707}; Multi-pass membrane protein {ECO:0000255}. Cell junction, tight junction {ECO:0000269|PubMed:10523508, ECO:0000269|PubMed:19017651, ECO:0000269|PubMed:19114660, ECO:0000269|PubMed:19332538, ECO:0000269|PubMed:23239027, ECO:0000269|PubMed:9175707}.		TOPO_DOM 1..66; /note="Cytoplasmic"; /evidence="ECO:0000255"; TOPO_DOM 90..135; /note="Extracellular"; /evidence="ECO:0000269|PubMed:9175707"; TOPO_DOM 161..170; /note="Cytoplasmic"; /evidence="ECO:0000255"; TOPO_DOM 196..243; /note="Extracellular"; /evidence="ECO:0000255"; TOPO_DOM 266..522; /note="Cytoplasmic"; /evidence="ECO:0000255"	TRANSMEM 67..89; /note="Helical"; /evidence="ECO:0000255"; TRANSMEM 136..160; /note="Helical"; /evidence="ECO:0000255"; TRANSMEM 171..195; /note="Helical"; /evidence="ECO:0000255"; TRANSMEM 244..265; /note="Helical"; /evidence="ECO:0000255"	apical plasma membrane [GO:0016324]; apicolateral plasma membrane [GO:0016327]; bicellular tight junction [GO:0005923]; cell junction [GO:0030054]; cell leading edge [GO:0031252]; cell-cell junction [GO:0005911]; cytoplasmic vesicle [GO:0031410]; endocytic vesicle [GO:0030139]; lysosomal membrane [GO:0005765]; plasma membrane [GO:0005886]; protein-containing complex [GO:0032991]; tight junction […		MOD_RES 302; /note="Phosphoserine"; /evidence="ECO:0000250|UniProtKB:Q61146"; MOD_RES 305; /note="Phosphothreonine"; /evidence="ECO:0000250|UniProtKB:Q61146"; MOD_RES 313; /note="Phosphoserine"; /evidence="ECO:0007744|PubMed:24275569"; MOD_RES 321; /note="Phosphoserine"; /evidence="ECO:0007744|PubMed:21406692"; MOD_RES 340; /note="Phosphoserine"; /evidence="ECO:0000250|UniProtKB:Q61146"; MOD_RES …			PTM: Dephosphorylated by PTPRJ. The tyrosine phosphorylation on Tyr-398 and Tyr-402 reduces its ability to interact with TJP1. Phosphorylation at Ser-490 also attenuates the interaction with TJP1. {ECO:0000269|PubMed:19017651, ECO:0000269|PubMed:19114660, ECO:0000269|PubMed:19125584, ECO:0000269|PubMed:19332538}.; PTM: (Microbial infection) Cleaved by S.pyogenes SpeB protease; leading to its degr…			COILED 426..489; /evidence="ECO:0000255"		COMPBIAS 387..404; /note="Basic and acidic residues"; /evidence="ECO:0000256|SAM:MobiDB-lite"		DOMAIN: The C-terminal is cytoplasmic and is important for interaction with ZO-1. Sufficient for the tight junction localization. Involved in the regulation of the permeability barrier function of the tight junction (By similarity). The first extracellular loop participates in an adhesive interaction. {ECO:0000250, ECO:0000269|PubMed:9175707}.	DOMAIN 60..269; /note="MARVEL"; /evidence="ECO:0000255|PROSITE-ProRule:PRU00581"; DOMAIN 414..522; /note="OCEL"; /evidence="ECO:0000255|PROSITE-ProRule:PRU01324"	ELL/occludin family		X-ray crystallography (3)			TISSUE SPECIFICITY: Localized at tight junctions of both epithelial and endothelial cells. Highly expressed in kidney. Not detected in testis. {ECO:0000269|PubMed:23239027}.
Q16827	Q16827	PTPRO_HUMAN	Receptor-type tyrosine-protein phosphatase O (R-PTP-O) (EC 3.1.3.48) (Glomerular epithelial protein 1) (Protein tyrosine phosphatase U2) (PTP-U2) (PTPase U2)	PTPRO GLEPP1 PTPU2	1216	SUBCELLULAR LOCATION: Membrane; Single-pass type I membrane protein.		TOPO_DOM 30..822; /note="Extracellular"; /evidence="ECO:0000255"; TOPO_DOM 844..1216; /note="Cytoplasmic"; /evidence="ECO:0000255"	TRANSMEM 823..843; /note="Helical"; /evidence="ECO:0000255"	apical plasma membrane [GO:0016324]; axon [GO:0030424]; dendritic spine [GO:0043197]; extracellular exosome [GO:0070062]; GABA-ergic synapse [GO:0098982]; glutamatergic synapse [GO:0098978]; growth cone [GO:0030426]; lamellipodium [GO:0030027]; lateral plasma membrane [GO:0016328]; membrane [GO:0016020]; neuron projection [GO:0043005]; plasma membrane [GO:0005886]; postsynaptic density membrane […		MOD_RES 865; /note="Phosphoserine"; /evidence="ECO:0000250|UniProtKB:E9Q612"; MOD_RES 1210; /note="Phosphotyrosine"; /evidence="ECO:0000250|UniProtKB:E9Q612"	SIGNAL 1..29; /evidence="ECO:0000255"			CARBOHYD 75; /note="N-linked (GlcNAc...) asparagine"; /evidence="ECO:0000255"; CARBOHYD 154; /note="N-linked (GlcNAc...) asparagine"; /evidence="ECO:0000255"; CARBOHYD 189; /note="N-linked (GlcNAc...) asparagine"; /evidence="ECO:0000255"; CARBOHYD 201; /note="N-linked (GlcNAc...) asparagine"; /evidence="ECO:0000255"; CARBOHYD 227; /note="N-linked (GlcNAc...) asparagine"; /evidence="ECO:0000255"; …							DOMAIN 50..124; /note="Fibronectin type-III 1"; /evidence="ECO:0000255|PROSITE-ProRule:PRU00316"; DOMAIN 142..211; /note="Fibronectin type-III 2"; /evidence="ECO:0000255|PROSITE-ProRule:PRU00316"; DOMAIN 246..306; /note="Fibronectin type-III 3"; /evidence="ECO:0000255|PROSITE-ProRule:PRU00316"; DOMAIN 329..425; /note="Fibronectin type-III 4"; /evidence="ECO:0000255|PROSITE-ProRule:PRU00316"; DOMA…	Protein-tyrosine phosphatase family, Receptor class 3 subfamily		X-ray crystallography (2)		INDUCTION: By various differentiation-inducing agents.	TISSUE SPECIFICITY: Glomerulus of kidney. Also detected in brain, lung and placenta. {ECO:0000269|PubMed:10498613}.
Q16832	Q16832	DDR2_HUMAN	Discoidin domain-containing receptor 2 (Discoidin domain receptor 2) (EC 2.7.10.1) (CD167 antigen-like family member B) (Discoidin domain-containing receptor tyrosine kinase 2) (Neurotrophic tyrosine kinase, receptor-related 3) (Receptor protein-tyrosine kinase TKT) (Tyrosine-protein kinase TYRO10) (CD antigen CD167b)	DDR2 NTRKR3 TKT TYRO10	855	SUBCELLULAR LOCATION: Cell membrane {ECO:0000269|PubMed:18201965, ECO:0000269|PubMed:20223752, ECO:0000269|PubMed:9659899}; Single-pass type I membrane protein {ECO:0000269|PubMed:18201965, ECO:0000269|PubMed:20223752, ECO:0000269|PubMed:9659899}.		TOPO_DOM 22..399; /note="Extracellular"; /evidence="ECO:0000255"; TOPO_DOM 422..855; /note="Cytoplasmic"; /evidence="ECO:0000255"	TRANSMEM 400..421; /note="Helical"; /evidence="ECO:0000255"	actin cytoskeleton [GO:0015629]; apical plasma membrane [GO:0016324]; focal adhesion [GO:0005925]; plasma membrane [GO:0005886]; receptor complex [GO:0043235]; ATP binding [GO:0005524]; collagen binding [GO:0005518]; protein tyrosine kinase collagen receptor activity [GO:0038062]; transmembrane receptor protein tyrosine kinase activity [GO:0004714]; biomineral tissue development [GO:0031214]; cel…		MOD_RES 471; /note="Phosphotyrosine; by SRC and autocatalysis"; /evidence="ECO:0000250|UniProtKB:Q62371"; MOD_RES 736; /note="Phosphotyrosine; by SRC and autocatalysis"; /evidence="ECO:0000269|PubMed:16186108"; MOD_RES 740; /note="Phosphotyrosine; by SRC and autocatalysis"; /evidence="ECO:0000269|PubMed:16186108"; MOD_RES 741; /note="Phosphotyrosine; by SRC and autocatalysis"; /evidence="ECO:0000…	SIGNAL 1..21; /evidence="ECO:0000255"		PTM: N-glycosylated. {ECO:0000269|PubMed:20223752}.; PTM: Tyrosine phosphorylated in response to collagen binding. Phosphorylated by SRC; this is required for activation and subsequent autophosphorylation on additional tyrosine residues. {ECO:0000269|PubMed:16186104, ECO:0000269|PubMed:16186108, ECO:0000269|PubMed:18201965, ECO:0000269|PubMed:20004161, ECO:0000269|PubMed:9659899}.	CARBOHYD 121; /note="N-linked (GlcNAc...) asparagine"; /evidence="ECO:0000255"; CARBOHYD 213; /note="N-linked (GlcNAc...) asparagine"; /evidence="ECO:0000255"; CARBOHYD 261; /note="N-linked (GlcNAc...) asparagine"; /evidence="ECO:0000255"; CARBOHYD 280; /note="N-linked (GlcNAc...) asparagine"; /evidence="ECO:0000255"; CARBOHYD 372; /note="N-linked (GlcNAc...) asparagine"; /evidence="ECO:0000255"							DOMAIN 30..185; /note="F5/8 type C"; /evidence="ECO:0000255|PROSITE-ProRule:PRU00081"; DOMAIN 563..849; /note="Protein kinase"; /evidence="ECO:0000255|PROSITE-ProRule:PRU00159"	Protein kinase superfamily, Tyr protein kinase family, Insulin receptor subfamily		NMR spectroscopy (1); X-ray crystallography (3)		INDUCTION: Up-regulated during osteoblast differentiation (in vitro). Up-regulated in cartilage from osteoarthritis patients. {ECO:0000269|PubMed:17665456, ECO:0000269|PubMed:20564243}.	TISSUE SPECIFICITY: Detected in osteocytes, osteoblastic cells in subchondral bone, bone lining cells, tibia and cartilage (at protein level). Detected at high levels in heart and lung, and at low levels in brain, placenta, liver, skeletal muscle, pancreas, and kidney. {ECO:0000269|PubMed:17665456, ECO:0000269|PubMed:20564243, ECO:0000269|PubMed:8247548}.
Q5SY80	Q5SY80	CTSRE_HUMAN	Cation channel sperm-associated auxiliary subunit epsilon (CatSper-epsilon) (CatSperepsilon)	CATSPERE C1orf101	951	SUBCELLULAR LOCATION: Cell projection, cilium, flagellum membrane {ECO:0000269|PubMed:28226241}; Single-pass type I membrane protein {ECO:0000255}. Note=Specifically located in the principal piece of sperm tail. {ECO:0000269|PubMed:28226241}.		TOPO_DOM 20..903; /note="Extracellular"; /evidence="ECO:0000250|UniProtKB:P0DP43"; TOPO_DOM 925..951; /note="Cytoplasmic"; /evidence="ECO:0000250|UniProtKB:P0DP43"	TRANSMEM 904..924; /note="Helical"; /evidence="ECO:0000250|UniProtKB:P0DP43"	CatSper complex [GO:0036128]; sperm principal piece [GO:0097228]; flagellated sperm motility [GO:0030317]; sperm capacitation [GO:0048240]			SIGNAL 1..19; /evidence="ECO:0000255"			CARBOHYD 61; /note="N-linked (GlcNAc...) asparagine"; /evidence="ECO:0000255"; CARBOHYD 114; /note="N-linked (GlcNAc...) asparagine"; /evidence="ECO:0000255"; CARBOHYD 414; /note="N-linked (GlcNAc...) asparagine"; /evidence="ECO:0000255"; CARBOHYD 472; /note="N-linked (GlcNAc...) asparagine"; /evidence="ECO:0000255"; CARBOHYD 487; /note="N-linked (GlcNAc...) asparagine"; /evidence="ECO:0000255"; …								CATSPERD family
Q5T3F8	Q5T3F8	CSCL2_HUMAN	CSC1-like protein 2 (Transmembrane protein 63B)	TMEM63B C6orf110	832	SUBCELLULAR LOCATION: Cell membrane {ECO:0000250|UniProtKB:Q3TWI9}; Multi-pass membrane protein {ECO:0000255}.			TRANSMEM 41..61; /note="Helical"; /evidence="ECO:0000255"; TRANSMEM 158..178; /note="Helical"; /evidence="ECO:0000255"; TRANSMEM 203..223; /note="Helical"; /evidence="ECO:0000255"; TRANSMEM 435..455; /note="Helical"; /evidence="ECO:0000255"; TRANSMEM 481..501; /note="Helical"; /evidence="ECO:0000255"; TRANSMEM 521..541; /note="Helical"; /evidence="ECO:0000255"; TRANSMEM 560..580; /note="Helical";…	actin cytoskeleton [GO:0015629]; plasma membrane [GO:0005886]; calcium activated cation channel activity [GO:0005227]; mechanosensitive ion channel activity [GO:0008381]; osmolarity-sensing cation channel activity [GO:1990760]		MOD_RES 111; /note="Phosphoserine"; /evidence="ECO:0007744|PubMed:23186163"; MOD_RES 113; /note="Phosphoserine"; /evidence="ECO:0000250|UniProtKB:Q3TWI9"; MOD_RES 114; /note="Phosphoserine"; /evidence="ECO:0007744|PubMed:18669648"; MOD_RES 115; /note="Phosphoserine"; /evidence="ECO:0000250|UniProtKB:Q3TWI9"												CSC1 (TC 1.A.17) family
Q5TH69	Q5TH69	BIG3_HUMAN	Brefeldin A-inhibited guanine nucleotide-exchange protein 3 (ARFGEF family member 3)	ARFGEF3 BIG3 C6orf92 KIAA1244	2177	SUBCELLULAR LOCATION: Cytoplasm {ECO:0000269|PubMed:19496786}. Cytoplasmic vesicle, secretory vesicle {ECO:0000250|UniProtKB:Q3UGY8}. Cytoplasmic vesicle, secretory vesicle membrane {ECO:0000305}; Single-pass membrane protein {ECO:0000305}.			TRANSMEM 1492..1512; /note="Helical"; /evidence="ECO:0000255"	Golgi apparatus [GO:0005794]; transport vesicle membrane [GO:0030658]; guanyl-nucleotide exchange factor activity [GO:0005085]; actin cytoskeleton organization [GO:0030036]; regulation of ARF protein signal transduction [GO:0032012]		MOD_RES 471; /note="Phosphoserine"; /evidence="ECO:0000250|UniProtKB:Q3UGY8"; MOD_RES 632; /note="Phosphoserine"; /evidence="ECO:0000250|UniProtKB:Q3UGY8"; MOD_RES 636; /note="Phosphoserine"; /evidence="ECO:0000250|UniProtKB:Q3UGY8"; MOD_RES 1049; /note="Phosphoserine"; /evidence="ECO:0000250|UniProtKB:Q3UGY8"; MOD_RES 1991; /note="Phosphoserine"; /evidence="ECO:0007744|PubMed:23186163"; MOD_RES …								COMPBIAS 511..529; /note="Polar residues"; /evidence="ECO:0000256|SAM:MobiDB-lite"; COMPBIAS 1031..1048; /note="Polar residues"; /evidence="ECO:0000256|SAM:MobiDB-lite"; COMPBIAS 1959..1973; /note="Basic and acidic residues"; /evidence="ECO:0000256|SAM:MobiDB-lite"; COMPBIAS 2033..2055; /note="Basic and acidic residues"; /evidence="ECO:0000256|SAM:MobiDB-lite"			DOMAIN 583..796; /note="SEC7"						TISSUE SPECIFICITY: Expressed in breast cancer cell lines. Not expressed in normal tissues such as duct, mammary gland, lung, heart, liver, kidnay, bone marrow. {ECO:0000269|PubMed:19496786}.
Q5VWK5	Q5VWK5	IL23R_HUMAN	Interleukin-23 receptor (IL-23 receptor) (IL-23R)	IL23R	629	SUBCELLULAR LOCATION: Cell membrane {ECO:0000269|PubMed:12023369}; Single-pass type I membrane protein {ECO:0000269|PubMed:12023369}.		TOPO_DOM 24..355; /note="Extracellular"; /evidence="ECO:0000255"; TOPO_DOM 377..629; /note="Cytoplasmic"; /evidence="ECO:0000255"	TRANSMEM 356..376; /note="Helical"; /evidence="ECO:0000255"	external side of plasma membrane [GO:0009897]; interleukin-23 receptor complex [GO:0072536]; plasma membrane [GO:0005886]; receptor complex [GO:0043235]; cytokine binding [GO:0019955]; cytokine receptor activity [GO:0004896]; cytokine-mediated signaling pathway [GO:0019221]; defense response to Gram-negative bacterium [GO:0050829]; immune response [GO:0006955]; inflammatory response [GO:0006954];…			SIGNAL 1..23; /evidence="ECO:0000255"		PTM: Phosphorylated in response to IL23. {ECO:0000269|PubMed:12023369}.	CARBOHYD 29; /note="N-linked (GlcNAc...) asparagine; partial"; /evidence="ECO:0000269|PubMed:21053369"; CARBOHYD 47; /note="N-linked (GlcNAc...) asparagine"; /evidence="ECO:0000269|PubMed:21053369"; CARBOHYD 81; /note="N-linked (GlcNAc...) asparagine"; /evidence="ECO:0000269|PubMed:21053369"; CARBOHYD 141; /note="N-linked (GlcNAc...) asparagine"; /evidence="ECO:0000269|PubMed:21053369"; CARBOHYD …							DOMAIN 127..217; /note="Fibronectin type-III 1"; /evidence="ECO:0000255|PROSITE-ProRule:PRU00316"; DOMAIN 219..318; /note="Fibronectin type-III 2"; /evidence="ECO:0000255|PROSITE-ProRule:PRU00316"	Type I cytokine receptor family, Type 2 subfamily		X-ray crystallography (2)			TISSUE SPECIFICITY: Expressed by monocytes, Th1, Th0, NK and dendritic cells. Isoform 1 is specifically expressed in NK cells. {ECO:0000269|PubMed:12023369, ECO:0000269|PubMed:16372191}.
Q5VY43	Q5VY43	PEAR1_HUMAN	Platelet endothelial aggregation receptor 1 (hPEAR1) (Multiple epidermal growth factor-like domains protein 12) (Multiple EGF-like domains protein 12)	PEAR1 MEGF12	1037	SUBCELLULAR LOCATION: Cell membrane {ECO:0000305}; Single-pass membrane protein {ECO:0000305}. Note=Detected on the cell surface in resting platelets. {ECO:0000269|PubMed:15851471}.		TOPO_DOM 21..755; /note="Extracellular"; /evidence="ECO:0000255"; TOPO_DOM 777..1037; /note="Cytoplasmic"; /evidence="ECO:0000255"	TRANSMEM 756..776; /note="Helical"; /evidence="ECO:0000255"	membrane [GO:0016020]; phagocytic cup [GO:0001891]; signaling receptor activity [GO:0038023]; phosphatidylinositol 3-kinase signaling [GO:0014065]; platelet aggregation [GO:0070527]; protein kinase B signaling [GO:0043491]; recognition of apoptotic cell [GO:0043654]		MOD_RES 925; /note="Phosphotyrosine"; /evidence="ECO:0000269|PubMed:15851471"; MOD_RES 953; /note="Phosphoserine"; /evidence="ECO:0000269|PubMed:15851471"; MOD_RES 1029; /note="Phosphoserine"; /evidence="ECO:0000269|PubMed:15851471"	SIGNAL 1..20; /evidence="ECO:0000255"		PTM: Phosphorylated in the intracellular domain on tyrosine residues (By similarity). Phosphorylated on tyrosine residues by SRC. Tyrosine phosphorylation is detected upon platelet aggregation stimulated by collagen, TRAP and thrombin and platelet-platelet contacts but not after platelet activation. Tyrosine phosphorylation enhanced its association with SHC1 and SHC2. {ECO:0000250, ECO:0000269|Pu…	CARBOHYD 152; /note="N-linked (GlcNAc...) asparagine"; /evidence="ECO:0000255"; CARBOHYD 271; /note="N-linked (GlcNAc...) asparagine"; /evidence="ECO:0000255"; CARBOHYD 476; /note="N-linked (GlcNAc...) asparagine"; /evidence="ECO:0000255"; CARBOHYD 575; /note="N-linked (GlcNAc...) asparagine"; /evidence="ECO:0000255"; CARBOHYD 634; /note="N-linked (GlcNAc...) asparagine"; /evidence="ECO:0000255"				COMPBIAS 863..878; /note="Basic and acidic residues"; /evidence="ECO:0000256|SAM:MobiDB-lite"; COMPBIAS 958..980; /note="Polar residues"; /evidence="ECO:0000256|SAM:MobiDB-lite"			DOMAIN 25..103; /note="EMI"; /evidence="ECO:0000255|PROSITE-ProRule:PRU00384"; DOMAIN 102..132; /note="EGF-like 1"; /evidence="ECO:0000255|PROSITE-ProRule:PRU00076"; DOMAIN 225..260; /note="EGF-like 2"; /evidence="ECO:0000255|PROSITE-ProRule:PRU00076"; DOMAIN 268..303; /note="EGF-like 3"; /evidence="ECO:0000255|PROSITE-ProRule:PRU00076"; DOMAIN 311..346; /note="EGF-like 4"; /evidence="ECO:0000255…	MEGF family					TISSUE SPECIFICITY: Expressed in umbilical vein endothelial cells and platelets (at protein level). Expressed in heart, kidney, skeletal muscle, pancreas, ovary, breast, lung, brain cortex, hypothalamus, spinal cord, dorsal root ganglion, endothelial cells of umbilical cord artery and vein, megakaryocytes, osteoblasts, coronary muscle and erythroid cells. Weakly expressed in peripheral blood leuk…
Q6IFN5	Q6IFN5	O7E24_HUMAN	Olfactory receptor 7E24 (Olfactory receptor OR19-14)	OR7E24 OR7E24P	339	SUBCELLULAR LOCATION: Cell membrane; Multi-pass membrane protein.		TOPO_DOM 1..43; /note="Extracellular"; /evidence="ECO:0000255"; TOPO_DOM 65..72; /note="Cytoplasmic"; /evidence="ECO:0000255"; TOPO_DOM 94..117; /note="Extracellular"; /evidence="ECO:0000255"; TOPO_DOM 139..157; /note="Cytoplasmic"; /evidence="ECO:0000255"; TOPO_DOM 179..215; /note="Extracellular"; /evidence="ECO:0000255"; TOPO_DOM 236..255; /note="Cytoplasmic"; /evidence="ECO:0000255"; TOPO_DOM …	TRANSMEM 44..64; /note="Helical; Name=1"; /evidence="ECO:0000255"; TRANSMEM 73..93; /note="Helical; Name=2"; /evidence="ECO:0000255"; TRANSMEM 118..138; /note="Helical; Name=3"; /evidence="ECO:0000255"; TRANSMEM 158..178; /note="Helical; Name=4"; /evidence="ECO:0000255"; TRANSMEM 216..235; /note="Helical; Name=5"; /evidence="ECO:0000255"; TRANSMEM 256..276; /note="Helical; Name=6"; /evidence="ECO…	plasma membrane [GO:0005886]; G protein-coupled receptor activity [GO:0004930]; olfactory receptor activity [GO:0004984]; signal transduction [GO:0007165]						CARBOHYD 23; /note="N-linked (GlcNAc...) asparagine"; /evidence="ECO:0000255"								G-protein coupled receptor 1 family
Q6QAJ8	Q6QAJ8	TM220_HUMAN	Transmembrane protein 220	TMEM220	160	SUBCELLULAR LOCATION: Membrane {ECO:0000305}; Multi-pass membrane protein {ECO:0000305}.			TRANSMEM 3..23; /note="Helical"; /evidence="ECO:0000255"; TRANSMEM 30..50; /note="Helical"; /evidence="ECO:0000255"; TRANSMEM 62..82; /note="Helical"; /evidence="ECO:0000255"; TRANSMEM 100..120; /note="Helical"; /evidence="ECO:0000255"; TRANSMEM 125..145; /note="Helical"; /evidence="ECO:0000255"	membrane [GO:0016020]
Q6UXV0	Q6UXV0	GFRAL_HUMAN	GDNF family receptor alpha-like	GFRAL C6orf144 UNQ9356/PRO34128	394	SUBCELLULAR LOCATION: Cell membrane {ECO:0000269|PubMed:28953886}; Single-pass membrane protein {ECO:0000269|PubMed:28953886}; Extracellular side {ECO:0000269|PubMed:28953886}.		TOPO_DOM 19..351; /note="Extracellular"; /evidence="ECO:0000255"; TOPO_DOM 372..394; /note="Cytoplasmic"; /evidence="ECO:0000255"	TRANSMEM 352..371; /note="Helical"; /evidence="ECO:0000255"	actin cytoskeleton [GO:0015629]; external side of plasma membrane [GO:0009897]; focal adhesion [GO:0005925]; nucleoplasm [GO:0005654]; plasma membrane [GO:0005886]; receptor complex [GO:0043235]; glial cell-derived neurotrophic factor receptor activity [GO:0016167]; receptor tyrosine kinase binding [GO:0030971]; signaling receptor activity [GO:0038023]; glial cell-derived neurotrophic factor rece…			SIGNAL 1..18; /evidence="ECO:0000255"			CARBOHYD 23; /note="N-linked (GlcNAc...) asparagine"; /evidence="ECO:0000255"; CARBOHYD 50; /note="N-linked (GlcNAc...) asparagine"; /evidence="ECO:0000255"; CARBOHYD 62; /note="N-linked (GlcNAc...) asparagine"; /evidence="ECO:0000255"; CARBOHYD 67; /note="N-linked (GlcNAc...) asparagine"; /evidence="ECO:0000255"; CARBOHYD 103; /note="N-linked (GlcNAc...) asparagine"; /evidence="ECO:0000255"; CAR…								GDNFR family		Electron microscopy (1); X-ray crystallography (2)			TISSUE SPECIFICITY: Expressed in the brainstem, restricted to cells in the area postrema and the immediately adjacent region of the nucleus tractus solitarius (at protein level) (PubMed:28846097, PubMed:28846098). Detected at low levels in testis and adipose tissue (PubMed:28846097). {ECO:0000269|PubMed:28846097, ECO:0000269|PubMed:28846098}.
Q6ZMC9	Q6ZMC9	SIG15_HUMAN	Sialic acid-binding Ig-like lectin 15 (Siglec-15) (CD33 antigen-like 3)	SIGLEC15 CD33L3	328	SUBCELLULAR LOCATION: Membrane; Single-pass type I membrane protein.		TOPO_DOM 20..263; /note="Extracellular"; /evidence="ECO:0000255"; TOPO_DOM 285..328; /note="Cytoplasmic"; /evidence="ECO:0000255"	TRANSMEM 264..284; /note="Helical"; /evidence="ECO:0000255"	plasma membrane [GO:0005886]; protein-containing complex [GO:0032991]; regulation of actin cytoskeleton organization [GO:0032956]; regulation of bone resorption [GO:0045124]; regulation of osteoclast development [GO:2001204]			SIGNAL 1..19; /evidence="ECO:0000255"			CARBOHYD 172; /note="N-linked (GlcNAc...) asparagine"; /evidence="ECO:0000255"				COMPBIAS 299..328; /note="Polar residues"; /evidence="ECO:0000256|SAM:MobiDB-lite"			DOMAIN 40..158; /note="Ig-like V-type"; DOMAIN 168..251; /note="Ig-like C2-type"	Immunoglobulin superfamily, SIGLEC (sialic acid binding Ig-like lectin) family					TISSUE SPECIFICITY: Expressed in macrophage and/or dendritic cells of spleen and lymph nodes.
Q6ZMQ8	Q6ZMQ8	LMTK1_HUMAN	Serine/threonine-protein kinase LMTK1 (EC 2.7.11.1) (Apoptosis-associated tyrosine kinase) (AATYK) (Brain apoptosis-associated tyrosine kinase) (CDK5-binding protein) (Lemur tyrosine kinase 1) (p35-binding protein) (p35BP)	AATK AATYK KIAA0641 LMR1 LMTK1	1374	SUBCELLULAR LOCATION: Membrane {ECO:0000250}; Single-pass type I membrane protein {ECO:0000250}. Cytoplasm {ECO:0000269|PubMed:10837911}. Cytoplasm, perinuclear region {ECO:0000269|PubMed:10837911}. Note=Predominantly perinuclear.			TRANSMEM 32..52; /note="Helical"; /evidence="ECO:0000255"	membrane [GO:0016020]; perinuclear region of cytoplasm [GO:0048471]; ATP binding [GO:0005524]; protein kinase activity [GO:0004672]; protein serine kinase activity [GO:0106310]; protein serine/threonine kinase activity [GO:0004674]; protein tyrosine kinase activity [GO:0004713]; brain development [GO:0007420]; peptidyl-tyrosine autophosphorylation [GO:0038083]; protein phosphorylation [GO:0006468]		MOD_RES 495; /note="Phosphoserine"; /evidence="ECO:0007744|PubMed:23186163"; MOD_RES 1029; /note="Phosphoserine"; /evidence="ECO:0000250|UniProtKB:Q80YE4"; MOD_RES 1168; /note="Phosphoserine"; /evidence="ECO:0000250|UniProtKB:Q80YE4"; MOD_RES 1171; /note="Phosphoserine"; /evidence="ECO:0000250|UniProtKB:Q80YE4"; MOD_RES 1184; /note="Phosphoserine"; /evidence="ECO:0000250|UniProtKB:Q80YE4"; MOD_RE…			PTM: Autophosphorylated. Phosphorylated by CDK5. {ECO:0000269|PubMed:14521924}.					COMPBIAS 678..694; /note="Polar residues"; /evidence="ECO:0000256|SAM:MobiDB-lite"; COMPBIAS 862..879; /note="Polar residues"; /evidence="ECO:0000256|SAM:MobiDB-lite"; COMPBIAS 895..909; /note="Polar residues"; /evidence="ECO:0000256|SAM:MobiDB-lite"; COMPBIAS 975..989; /note="Polar residues"; /evidence="ECO:0000256|SAM:MobiDB-lite"; COMPBIAS 1073..1090; /note="Pro residues"; /evidence="ECO:00002…			DOMAIN 125..395; /note="Protein kinase"; /evidence="ECO:0000255|PROSITE-ProRule:PRU00159"	Protein kinase superfamily, Tyr protein kinase family				INDUCTION: Up-regulated during apoptosis.	TISSUE SPECIFICITY: Expressed in brain. {ECO:0000269|PubMed:10837911}.
Q7Z3D4	Q7Z3D4	LYSM3_HUMAN	LysM and putative peptidoglycan-binding domain-containing protein 3	LYSMD3	306	SUBCELLULAR LOCATION: Cell membrane {ECO:0000269|PubMed:29851555}; Single-pass membrane protein {ECO:0000255}. Golgi apparatus {ECO:0000269|PubMed:29851555}.		TOPO_DOM 1..217; /note="Extracellular"; /evidence="ECO:0000255"; TOPO_DOM 239..306; /note="Cytoplasmic"; /evidence="ECO:0000255"	TRANSMEM 218..238; /note="Helical"; /evidence="ECO:0000255"	Golgi apparatus [GO:0005794]; plasma membrane [GO:0005886]; Golgi organization [GO:0007030]		MOD_RES 55; /note="Phosphoserine"; /evidence="ECO:0007744|PubMed:23186163"				CARBOHYD 7; /note="N-linked (GlcNAc...) asparagine"; /evidence="ECO:0000255"							DOMAIN 65..109; /note="LysM"; /evidence="ECO:0000255|PROSITE-ProRule:PRU01118"					INDUCTION: Up-regulated by Golgi stress-inducing agent nigericin. {ECO:0000269|PubMed:29851555}.
Q86UF1	Q86UF1	TSN33_HUMAN	Tetraspanin-33 (Tspan-33) (Penumbra) (hPen) (Proerythroblast new membrane)	TSPAN33 PEN	283	SUBCELLULAR LOCATION: Cell membrane {ECO:0000269|PubMed:26686862}; Multi-pass membrane protein {ECO:0000305}. Cell junction, adherens junction {ECO:0000269|PubMed:30463011}. Cytoplasm {ECO:0000269|PubMed:30463011}. Note=Is localized to zonula adherens by PLEKHA7 by a PDZD11-dependent interaction. {ECO:0000269|PubMed:30463011}.		TOPO_DOM 1..24; /note="Cytoplasmic"; /evidence="ECO:0000255"; TOPO_DOM 46..64; /note="Extracellular"; /evidence="ECO:0000255"; TOPO_DOM 86..96; /note="Cytoplasmic"; /evidence="ECO:0000255"; TOPO_DOM 118..235; /note="Extracellular"; /evidence="ECO:0000255"; TOPO_DOM 257..283; /note="Cytoplasmic"; /evidence="ECO:0000255"	TRANSMEM 25..45; /note="Helical"; /evidence="ECO:0000255"; TRANSMEM 65..85; /note="Helical"; /evidence="ECO:0000255"; TRANSMEM 97..117; /note="Helical"; /evidence="ECO:0000255"; TRANSMEM 236..256; /note="Helical"; /evidence="ECO:0000255"	adherens junction [GO:0005912]; cell surface [GO:0009986]; endoplasmic reticulum lumen [GO:0005788]; plasma membrane [GO:0005886]; pore complex [GO:0046930]; tetraspanin-enriched microdomain [GO:0097197]; enzyme binding [GO:0019899]; pore complex assembly [GO:0046931]; protein localization to plasma membrane [GO:0072659]; protein maturation [GO:0051604]						CARBOHYD 172; /note="N-linked (GlcNAc...) asparagine"; /evidence="ECO:0000255"								Tetraspanin (TM4SF) family					TISSUE SPECIFICITY: Predominantly expressed in erythroblasts. {ECO:0000269|PubMed:17158226}.
Q86WR0	Q86WR0	CCD25_HUMAN	Coiled-coil domain-containing protein 25	CCDC25	208	SUBCELLULAR LOCATION: Cell membrane {ECO:0000269|PubMed:32528174}; Single-pass membrane protein {ECO:0000305|PubMed:32528174}. Endomembrane system {ECO:0000269|PubMed:32528174}. Note=Localizes to cytoplasmic membrane in tumor cells. {ECO:0000269|PubMed:32528174}.		TOPO_DOM 1..66; /note="Extracellular"; /evidence="ECO:0000305|PubMed:32528174"; TOPO_DOM 84..208; /note="Cytoplasmic"; /evidence="ECO:0000305|PubMed:32528174"	TRANSMEM 67..83; /note="Helical"; /evidence="ECO:0000255"	endomembrane system [GO:0012505]; plasma membrane [GO:0005886]; DNA binding [GO:0003677]; positive regulation of cell motility [GO:2000147]		MOD_RES 23; /note="N6-acetyllysine"; /evidence="ECO:0007744|PubMed:19608861"; MOD_RES 204; /note="Phosphoserine"; /evidence="ECO:0007744|PubMed:17081983, ECO:0007744|PubMed:18669648, ECO:0007744|PubMed:19690332, ECO:0007744|PubMed:20068231, ECO:0007744|PubMed:21406692, ECO:0007744|PubMed:24275569"						COILED 117..187; /evidence="ECO:0000255"		COMPBIAS 148..186; /note="Basic and acidic residues"; /evidence="ECO:0000256|SAM:MobiDB-lite"; COMPBIAS 189..208; /note="Polar residues"; /evidence="ECO:0000256|SAM:MobiDB-lite"				CCDC25 family
Q86XK7	Q86XK7	VSIG1_HUMAN	V-set and immunoglobulin domain-containing protein 1 (Cell surface A33 antigen) (Glycoprotein A34)	VSIG1 GPA34	387	SUBCELLULAR LOCATION: Membrane {ECO:0000305}; Single-pass type I membrane protein {ECO:0000305}.		TOPO_DOM 22..232; /note="Extracellular"; /evidence="ECO:0000255"; TOPO_DOM 254..387; /note="Cytoplasmic"; /evidence="ECO:0000255"	TRANSMEM 233..253; /note="Helical"; /evidence="ECO:0000255"	basolateral plasma membrane [GO:0016323]; epithelial cell morphogenesis [GO:0003382]; maintenance of gastrointestinal epithelium [GO:0030277]			SIGNAL 1..21; /evidence="ECO:0000255"		PTM: Highly N-glycosylated. Appears not to contain significant amounts of O-linked carbohydrates or sialic acid in its sugar moieties. {ECO:0000269|PubMed:16405301}.	CARBOHYD 32; /note="N-linked (GlcNAc...) asparagine"; /evidence="ECO:0000255"; CARBOHYD 38; /note="N-linked (GlcNAc...) asparagine"; /evidence="ECO:0000255"; CARBOHYD 133; /note="N-linked (GlcNAc...) asparagine"; /evidence="ECO:0000255"; CARBOHYD 200; /note="N-linked (GlcNAc...) asparagine"; /evidence="ECO:0000255"; CARBOHYD 219; /note="N-linked (GlcNAc...) asparagine"; /evidence="ECO:0000255"				COMPBIAS 323..337; /note="Pro residues"; /evidence="ECO:0000256|SAM:MobiDB-lite"; COMPBIAS 344..368; /note="Acidic residues"; /evidence="ECO:0000256|SAM:MobiDB-lite"			DOMAIN 22..132; /note="Ig-like V-type"; DOMAIN 140..227; /note="Ig-like C2-type"						TISSUE SPECIFICITY: Detected only in stomach mucosa and testis, and to a much lesser level in pancreas (at protein level). Detected in gastric cancers (31%), esophageal carcinomas (50%) and ovarian cancers (23%). {ECO:0000269|PubMed:16405301}.
Q86YL7	Q86YL7	PDPN_HUMAN	Podoplanin (Aggrus) (Glycoprotein 36) (Gp36) (PA2.26 antigen) (T1-alpha) (T1A) [Cleaved into: 29kDa cytosolic podoplanin intracellular domain (PICD)]	PDPN GP36 PSEC0003 PSEC0025	162	SUBCELLULAR LOCATION: [Podoplanin]: Membrane {ECO:0000269|PubMed:17046996, ECO:0000269|PubMed:20962267, ECO:0000305|PubMed:18215137}; Single-pass type I membrane protein {ECO:0000250|UniProtKB:Q62011}. Cell projection, lamellipodium membrane {ECO:0000269|PubMed:17046996, ECO:0000269|PubMed:20962267}; Single-pass type I membrane protein {ECO:0000250|UniProtKB:Q62011}. Cell projection, filopodium m…		TOPO_DOM 23..131; /note="Extracellular"; /evidence="ECO:0000255"; TOPO_DOM 153..162; /note="Cytoplasmic"; /evidence="ECO:0000255"	TRANSMEM 132..152; /note="Helical"; /evidence="ECO:0000255"	anchoring junction [GO:0070161]; apical plasma membrane [GO:0016324]; basolateral plasma membrane [GO:0016323]; cell junction [GO:0030054]; cell projection [GO:0042995]; cytoplasmic vesicle [GO:0031410]; cytosol [GO:0005829]; filopodium [GO:0030175]; filopodium membrane [GO:0031527]; lamellipodium [GO:0030027]; lamellipodium membrane [GO:0031258]; leading edge of lamellipodium [GO:0061851]; membr…			SIGNAL 1..22; /evidence="ECO:0000269|PubMed:17222411"		PTM: Extensively O-glycosylated. Contains sialic acid residues. O-glycosylation is necessary for platelet aggregation activity. Disialylated at Thr-52; sialic acid is critical for platelet-aggregating activity and for CLEC1B interaction (PubMed:17222411, PubMed:25458834). {ECO:0000269|PubMed:10393083, ECO:0000269|PubMed:15231832, ECO:0000269|PubMed:15515019, ECO:0000269|PubMed:17222411, ECO:00002…	CARBOHYD 25; /note="O-linked (GalNAc...) threonine"; /evidence="ECO:0000255"; CARBOHYD 32; /note="O-linked (GalNAc...) threonine"; /evidence="ECO:0000255"; CARBOHYD 34; /note="O-linked (GalNAc...) threonine"; /evidence="ECO:0000255"; CARBOHYD 35; /note="O-linked (GalNAc...) threonine"; /evidence="ECO:0000255"; CARBOHYD 52; /note="O-linked (GalNAc...) threonine"; /evidence="ECO:0000269|PubMed:1722…						DOMAIN: The cytoplasmic domain controls FRC elongation but is dispensable for contraction (By similarity). The cytoplasmic domain is essential for recruitment to invadopodia and ECM degradation (PubMed:25486435). {ECO:0000250|UniProtKB:Q62011, ECO:0000269|PubMed:25486435}.		Podoplanin family		X-ray crystallography (6)			TISSUE SPECIFICITY: Highly expressed in placenta, lung, skeletal muscle and brain. Weakly expressed in brain, kidney and liver. In placenta, expressed on the apical plasma membrane of endothelium. In lung, expressed in alveolar epithelium. Up-regulated in colorectal tumors and expressed in 25% of early oral squamous cell carcinomas. {ECO:0000269|PubMed:10393083, ECO:0000269|PubMed:14522983, ECO:0…
[truncated: 151 more rows]

## Sheet: Peripheral membrane proteins
From	Entry	Entry Name	Protein names	Gene Names	Length	Subcellular location [CC]	Intramembrane	Topological domain	Transmembrane	Gene Ontology (GO)	Lipidation	Modified residue	Signal peptide	Transit peptide	Post-translational modification	Glycosylation	Propeptide	Coiled coil	Motif	Compositional bias	Zinc finger	Domain [CC]	Domain [FT]	Protein families	Repeat	3D	Developmental stage	Induction	Tissue specificity
A0A0B4J2A2	A0A0B4J2A2	PAL4C_HUMAN	Peptidyl-prolyl cis-trans isomerase A-like 4C (PPIase A-like 4C) (EC 5.2.1.8)	PPIAL4C	164	SUBCELLULAR LOCATION: Cytoplasm {ECO:0000250|UniProtKB:P62937}.				cytoplasm [GO:0005737]; intracellular membrane-bounded organelle [GO:0043231]; cyclosporin A binding [GO:0016018]; peptidyl-prolyl cis-trans isomerase activity [GO:0003755]; protein folding [GO:0006457]; protein peptidyl-prolyl isomerization [GO:0000413]													DOMAIN 7..163; /note="PPIase cyclophilin-type"; /evidence="ECO:0000255|PROSITE-ProRule:PRU00156"	Cyclophilin-type PPIase family, PPIase A subfamily
[truncated: 737 more rows]

## Sheet: Cytoplasmic proteins
From	Entry	Entry Name	Protein names	Gene Names	Length	Subcellular location [CC]	Intramembrane	Topological domain	Transmembrane	Gene Ontology (GO)	Lipidation	Modified residue	Signal peptide	Transit peptide	Post-translational modification	Glycosylation	Propeptide	Coiled coil	Motif	Compositional bias	Zinc finger	Domain [CC]	Domain [FT]	Protein families	Repeat	3D	Developmental stage	Induction	Tissue specificity
[truncated: 1,101 more rows]

[truncated: 1 more sheets: Adapter proteins]
